# Supplementary material for: Integrative spatial and genomic analysis of tumor heterogeneity with Tumoroscope
Source: Nat Commun. 2024 Oct 29;15:9343. doi: 10.1038/s41467-024-53374-3 (PMC11522407; doi:10.1038/s41467-024-53374-3)
Supplement: Supplementary file 4 — Source Data [file 41467_2024_53374_MOESM4_ESM.zip]

Archive with 48 entries (47 files):
- Source Data/
- Source Data/Supplementary_Figure_12.xlsx
- __MACOSX/Source Data/._Supplementary_Figure_12.xlsx
- Source Data/Supplementary_Figure_7.xlsx
- __MACOSX/Source Data/._Supplementary_Figure_7.xlsx
- Source Data/Figure_5_STARCH(f).xlsx
- Source Data/Figure_5.d-e&Supplementary_Fig_14.xlsx
- Source Data/Figure_3.f-g&Supplementary_Fig_10.xlsx
- Source Data/.DS_Store
- __MACOSX/Source Data/._.DS_Store
- Source Data/Supplementary_Figure_6.xlsx
- __MACOSX/Source Data/._Supplementary_Figure_6.xlsx
- Source Data/Supplementary_Figure_18.xlsx
- __MACOSX/Source Data/._Supplementary_Figure_18.xlsx
- Source Data/Supplementary_Figure_1.xlsx
- __MACOSX/Source Data/._Supplementary_Figure_1.xlsx
- Source Data/Supplementary_Figure_15.xlsx
- __MACOSX/Source Data/._Supplementary_Figure_15.xlsx
- Source Data/Supplementary_Figure_19.xlsx
- __MACOSX/Source Data/._Supplementary_Figure_19.xlsx
- Source Data/Figure_7.xlsx
- Source Data/Supplementary_Figure_20.xlsx
- __MACOSX/Source Data/._Supplementary_Figure_20.xlsx
- Source Data/Figure_3_c-d.xlsx
- Source Data/Figure_5_g-h.xlsx
- Source Data/Supplementary_Figure_3.xlsx
- __MACOSX/Source Data/._Supplementary_Figure_3.xlsx
- Source Data/Supplementary_Figure_16.xlsx
- __MACOSX/Source Data/._Supplementary_Figure_16.xlsx
- Source Data/Supplementary_Figure_17.xlsx
- __MACOSX/Source Data/._Supplementary_Figure_17.xlsx
- Source Data/Supplementary_Figure_2.xlsx
- __MACOSX/Source Data/._Supplementary_Figure_2.xlsx
- Source Data/Supplementary_Figure_21.xlsx
- __MACOSX/Source Data/._Supplementary_Figure_21.xlsx
- Source Data/Figure_3&5_genotypes(a).xlsx
- Source Data/Supplementary_Figure_5.xlsx
- __MACOSX/Source Data/._Supplementary_Figure_5.xlsx
- Source Data/Supplementary_Figure_9.xlsx
- __MACOSX/Source Data/._Supplementary_Figure_9.xlsx
- Source Data/Figure_3_STARCH(h).xlsx
- __MACOSX/Source Data/._Figure_3_STARCH(h).xlsx
- Source Data/Figure_2.xlsx
- __MACOSX/Source Data/._Figure_2.xlsx
- Source Data/Supplementary_Figure_8.xlsx
- __MACOSX/Source Data/._Supplementary_Figure_8.xlsx
- Source Data/Supplementary_Figure_11.xlsx
- __MACOSX/Source Data/._Supplementary_Figure_11.xlsx
