# Supplementary material for: Integrative spatial and genomic analysis of tumor heterogeneity with Tumoroscope
Source: Nat Commun. 2024 Oct 29;15:9343. doi: 10.1038/s41467-024-53374-3 (PMC11522407; doi:10.1038/s41467-024-53374-3)
Supplement: Supplementary file 4 — Source Data [file 41467_2024_53374_MOESM4_ESM.zip › Source Data/Supplementary_Figure_12.xlsx]

## Sheet: breast
SB1-A	SB1-B	SB2-A	SB2-B	SB3-A	SB3-B
0.0932063	0.119742	0.329808	0.294772	0.200069	0.17094
0.0189475	0.0385553	0.0484557	-0.0328273	0.013372	0.013672
-0.10396	0.0179739	-0.0251017	-0.0350054	-0.0213743	-0.10835
-0.114598	0.00577308	-0.0530606	-0.0510419	-0.0620369	-0.134565
-0.117839	-0.161876	-0.145297	-0.158177	-0.0949751	-0.163915
-0.139735	-0.192982	-0.0673031	-0.215226	-0.15599	-0.154572
-0.150602	-0.114788	-0.240009	-0.230508	-0.166218	-0.205089
-0.133302	-0.112928	-0.180438	-0.14296	-0.176105	-0.142167

## Sheet: prostate
SP1	SP2	SP3
0.314057	0.233626	0.0797804
0.282811	0.233626	0.0538731
0.0835925	0.233626	0.055197
0.0835925	0.222711	0.037598
0.0835925	0.222711	0.0237581
0.0835925	0.222711	0.050984
0.0574411	0.233626	-0.0350065
0.0835925	0.219791	0.0304497
