# Supplementary material for: Integrative spatial and genomic analysis of tumor heterogeneity with Tumoroscope
Source: Nat Commun. 2024 Oct 29;15:9343. doi: 10.1038/s41467-024-53374-3 (PMC11522407; doi:10.1038/s41467-024-53374-3)
Supplement: Supplementary file 4 — Source Data [file 41467_2024_53374_MOESM4_ESM.zip › Source Data/Supplementary_Figure_7.xlsx]

## Sheet: SB1-A Clone3
x	y	Alternated reads per cell
33	65	0
35	59	1
35	61	0
34	62	0
35	63	0
34	64	1
35	65	0
34	66	0
35	67	0
34	68	0
35	69	1
37	57	0
36	58	0
37	59	0
36	60	0
37	61	0
36	62	0
37	63	0
36	64	0
37	65	0
36	66	0
37	67	0
36	68	0
37	69	0
36	70	1
37	71	0
38	56	0
39	57	0
38	58	0
39	59	0
38	60	0
39	61	0
38	62	1
39	63	0
38	64	0
39	65	0
38	66	0
39	67	0
38	68	0
39	69	0
38	70	1
41	53	0
40	54	0
40	56	0
41	57	0
40	58	0
41	59	0
40	60	1
41	61	0
40	62	0
41	63	1
40	64	0
41	65	0
40	66	0
41	67	1
40	68	0
41	69	0
43	49	0
43	51	0
42	52	1
43	53	0
42	54	0
43	55	0
42	56	0
43	57	0
42	58	0
43	59	0
42	60	0
43	61	0
42	62	0
43	63	0
42	64	0
43	65	0
42	66	0
43	67	0
42	68	1
43	69	0
44	48	0
45	49	1
44	50	1
45	51	0
44	52	0
45	53	0
44	54	0
45	55	0
44	56	1
45	57	0
44	58	0
45	59	0
45	61	0
44	62	0
45	63	1
44	64	1
45	65	1
44	66	0
45	67	0
46	30	0
47	31	0
46	32	0
47	33	0
46	34	2
47	35	0
46	36	1
47	37	0
47	39	0
47	47	0
46	48	0
47	49	1
46	50	0
47	51	0
46	52	1
47	53	0
46	54	0
47	55	1
46	56	0
47	57	0
46	58	0
47	59	1
46	60	1
47	61	1
46	62	1
47	63	0
46	64	1
47	65	1
46	66	0
49	29	1
48	30	0
49	31	0
48	32	0
49	33	1
48	34	1
49	35	1
48	36	1
49	37	0
48	38	0
49	39	1
49	43	0
48	44	1
49	45	0
48	46	0
49	47	2
48	48	0
49	49	0
48	50	1
49	51	0
48	52	1
49	53	1
48	54	0
49	55	0
48	56	1
49	57	1
48	58	1
48	60	0
48	62	1
49	63	0
48	64	0
49	65	1
48	66	0
51	29	0
50	30	0
51	31	0
50	32	1
51	33	0
50	34	0
51	35	0
50	36	0
51	37	0
50	38	0
51	39	0
50	40	0
51	41	1
50	42	0
51	43	0
50	44	0
51	45	0
50	46	1
51	47	0
50	48	0
51	49	0
50	50	0
51	51	1
50	52	0
51	53	0
50	54	0
51	55	0
50	64	0
50	66	0
52	28	1
53	29	0
52	30	1
53	31	0
52	32	0
53	33	0
52	34	0
53	35	0
52	36	1
53	37	0
52	38	0
53	39	0
52	40	0
53	41	0
52	42	0
53	43	0
52	44	0
53	45	0
52	46	0
53	47	1
52	48	0
53	49	0
52	50	0
53	51	0
52	52	1
53	53	0
52	54	0
53	55	0
55	27	1
54	28	1
55	29	0
54	30	0
55	31	1
54	32	0
55	33	2
54	34	0
55	35	0
54	36	0
55	37	0
54	38	0
55	39	0
54	40	1
55	41	0
54	42	0
55	43	0
54	44	0
55	45	0
54	46	0
55	47	0
54	48	0
55	49	0
54	50	0
55	51	1
54	52	0
55	53	1
57	27	0
56	28	0
57	29	0
56	30	1
57	31	0
56	32	0
57	33	1
56	34	0
57	35	0
56	36	1
57	37	0
56	38	0
57	39	0
56	40	0
57	41	0
56	42	0
57	43	0
56	44	0
57	45	0
56	46	0
57	47	0
57	49	0
56	50	0
57	51	0
56	52	0
57	53	0
56	54	0
57	55	0
56	56	0
57	57	0
58	26	0
59	27	0
58	28	0
59	29	0
58	30	0
59	31	0
58	32	0
59	33	0
58	34	2
59	35	0
58	36	0
59	37	0
58	38	0
59	39	1
58	40	0
59	41	0
58	42	1
59	43	0
58	44	0
59	45	0
58	46	0
59	47	0
58	48	0
59	49	1
58	50	2
59	51	0
58	52	0
59	53	0
58	54	0
59	55	0
58	56	0
59	57	0
58	58	1
59	59	0
61	27	1
60	28	0
61	29	0
60	30	0
61	31	0
60	32	1
61	33	0
60	34	0
61	35	0
60	36	0
61	37	0
60	38	2
61	39	0
60	40	0
61	41	0
60	42	0
61	43	0
60	44	0
61	45	0
60	46	0
61	47	0
60	48	0
61	49	1
60	50	0
61	51	0
60	52	0
61	53	0
60	54	0
61	55	0
60	56	0
60	58	0
62	24	0
63	25	0
63	27	1
62	28	0
63	29	0
62	30	0
63	31	0
62	32	0
63	33	0
62	34	2
63	35	0
62	36	0
63	37	0
62	38	0
63	39	1
62	40	1
63	41	0
62	42	0
63	43	1
62	44	0
63	45	1
62	46	0
63	47	1
62	48	1
62	50	0
62	52	0
65	23	0
64	24	0
65	25	0
64	26	0
65	27	0
64	28	0
65	29	0
64	30	0
65	31	1
64	32	0
65	33	0
64	34	1
65	35	1
64	36	1
65	37	1
64	38	0
65	39	1
64	40	1
65	41	0
64	42	0
64	44	0
66	26	0
66	28	1
66	30	0
67	31	1
66	32	0
67	33	0
66	34	0
67	35	0
66	36	1
67	37	1
66	38	0
68	34	0
68	36	0
15	125	0
14	126	1
15	127	0
17	121	0
16	122	0
17	123	0
16	124	0
17	125	0
16	126	0
17	127	0
19	117	0
18	118	0
19	119	0
18	120	0
19	121	1
18	122	0
19	123	0
18	124	0
19	125	0
18	126	0
19	127	0
21	113	0
21	115	0
20	116	1
21	119	0
20	120	0
21	121	0
20	122	0
21	123	2
20	124	0
21	125	1
20	126	0
21	127	0
23	103	1
23	107	0
22	110	0
23	111	0
22	112	0
23	113	1
22	114	0
23	115	0
22	116	0
23	117	0
22	118	0
23	119	0
22	120	0
23	121	0
22	122	0
23	123	0
22	124	0
23	125	1
22	126	0
23	127	0
24	98	0
25	99	0
24	100	1
25	101	0
24	102	1
25	103	1
25	105	1
24	106	0
25	107	0
24	108	1
25	109	0
24	110	0
24	112	1
25	113	1
24	114	0
25	115	0
24	116	0
25	117	1
24	118	0
25	119	0
24	120	1
25	121	0
24	122	2
25	123	0
24	124	1
25	125	0
24	126	0
25	127	0
27	95	1
26	96	0
27	97	2
26	98	0
27	99	1
26	100	0
27	101	1
26	102	0
27	103	0
26	104	0
27	105	0
26	106	2
27	107	0
26	108	0
27	109	0
27	111	0
26	112	0
27	113	0
26	114	0
27	115	0
26	116	0
27	117	0
26	118	0
27	119	0
26	120	0
27	121	0
26	122	0
27	123	0
26	124	0
27	125	1
26	126	0
27	127	1
29	89	1
29	91	1
29	93	1
29	95	0
29	97	0
28	98	0
29	99	0
28	100	0
29	101	0
28	102	0
29	103	0
28	104	0
29	105	2
28	106	0
29	107	0
28	108	0
29	109	0
29	111	2
28	112	0
29	113	1
28	114	0
29	115	0
28	116	0
29	117	1
28	118	0
29	119	0
28	120	0
29	121	1
28	122	0
29	123	1
28	124	1
29	125	1
28	126	0
29	127	1
31	87	0
30	88	0
31	89	0
30	90	0
31	91	1
30	92	0
31	93	0
30	94	0
31	95	1
30	96	0
31	97	1
30	98	0
31	99	0
30	100	0
31	101	0
30	102	0
31	103	0
30	104	0
31	105	0
30	106	0
31	109	0
30	110	0
31	111	0
30	112	0
31	113	0
30	114	0
31	115	0
30	116	0
31	117	0
30	118	0
31	119	1
30	120	0
31	121	0
30	122	2
31	123	1
30	124	1
31	125	0
30	126	1
31	127	1
33	75	1
33	77	0
33	79	2
33	87	1
32	88	1
33	89	0
32	90	0
33	91	0
32	92	0
33	93	0
32	94	1
33	95	0
32	96	1
33	97	0
32	98	0
33	99	1
32	100	1
33	101	0
32	102	1
33	103	0
32	104	0
33	105	1
32	106	0
33	107	1
32	108	1
33	109	1
32	110	1
33	111	1
32	112	0
33	113	0
32	114	0
33	115	0
32	116	1
33	117	1
32	118	0
33	119	0
32	120	1
33	121	0
32	122	0
33	123	0
32	124	1
33	125	0
32	126	1
33	127	0
35	73	0
34	74	0
35	75	0
34	76	0
35	77	0
34	78	1
35	79	1
34	80	0
35	81	0
35	87	0
34	88	1
35	89	0
34	90	1
35	91	0
34	92	0
35	93	1
34	94	0
35	95	0
34	96	0
35	97	0
34	98	0
35	99	0
34	100	1
35	101	0
34	102	0
35	103	1
34	104	0
35	105	0
34	106	1
35	107	0
34	108	0
35	109	0
34	110	0
35	111	0
34	112	0
35	113	1
34	114	0
35	115	1
34	116	0
35	117	0
34	118	0
35	119	0
35	121	0
34	122	0
35	123	0
34	124	0
35	125	0
34	126	0
35	127	0
37	73	1
36	74	0
37	75	1
36	76	0
37	77	0
36	78	0
37	79	1
36	80	1
37	81	1
36	82	1
37	83	1
36	84	0
37	85	0
36	86	0
37	87	0
36	88	0
37	89	0
36	90	0
37	91	0
36	92	1
37	93	1
36	94	1
37	95	1
36	96	0
37	97	0
36	98	1
37	99	0
36	100	0
37	101	0
36	102	0
37	103	0
36	104	0
37	105	0
36	106	1
37	107	0
36	108	1
37	109	1
36	110	1
37	111	0
36	112	1
37	113	0
36	114	0
37	115	0
36	116	0
37	117	0
36	118	0
37	119	2
36	120	0
37	121	0
36	122	0
37	123	1
36	124	2
37	125	0
36	126	0
37	127	0
39	71	0
38	72	0
39	73	0
38	74	0
39	75	0
38	76	1
39	77	0
38	78	0
39	79	0
38	80	0
39	81	0
38	82	0
39	83	0
38	84	0
39	85	1
38	86	0
39	87	2
39	89	0
38	90	1
39	91	0
38	92	1
39	93	1
38	94	1
39	95	0
38	96	0
39	97	0
38	98	0
39	99	0
38	100	1
39	101	0
38	102	0
39	103	0
38	104	0
39	105	1
38	106	0
39	107	0
38	108	1
39	109	1
38	110	0
39	111	0
38	112	0
39	113	1
38	114	1
39	115	1
38	116	0
39	117	0
38	118	1
39	119	0
38	120	0
39	121	1
38	122	2
39	123	0
38	124	2
38	126	0
39	127	2
41	71	0
40	72	0
41	73	0
40	74	0
41	75	0
40	76	1
41	77	0
40	78	1
41	79	0
40	80	1
41	81	0
40	82	0
41	83	0
40	84	1
41	85	0
40	86	0
41	87	0
40	88	0
41	89	0
40	90	0
41	91	0
40	92	0
41	93	0
40	94	0
41	95	0
40	96	0
41	97	1
40	98	0
41	99	0
40	100	0
41	101	0
40	102	0
41	103	0
41	105	2
40	106	1
41	107	1
40	108	1
41	109	0
40	110	1
41	111	1
40	112	0
41	113	0
40	114	1
41	115	0
40	116	0
41	117	1
40	118	1
41	119	1
40	120	1
41	121	0
40	122	0
41	123	0
40	124	0
41	125	0
40	126	0
41	127	0
42	70	0
43	71	0
42	72	0
43	73	0
42	74	0
43	75	0
42	76	0
43	77	2
42	78	0
43	79	2
42	80	0
43	81	0
42	82	0
43	83	0
42	84	0
43	85	0
42	86	0
43	87	1
42	88	0
43	89	1
42	90	2
43	91	0
42	92	0
43	93	1
42	94	0
43	95	1
42	96	0
43	97	0
42	98	2
43	99	1
42	100	1
43	101	0
42	102	0
43	103	1
42	104	0
43	105	0
42	106	0
43	107	0
42	108	1
43	109	0
42	110	1
43	111	1
42	112	0
43	113	0
42	114	0
43	115	0
42	116	0
43	117	1
42	118	0
43	119	0
42	120	0
43	121	0
42	122	1
43	123	0
42	124	1
43	125	1
42	126	0
43	127	1
44	68	1
45	69	1
44	70	1
45	71	0
44	72	0
45	73	0
44	74	0
45	75	0
44	76	0
45	77	0
44	78	1
45	79	1
44	80	0
45	81	0
44	82	0
45	83	0
44	84	0
45	85	0
44	86	0
45	87	1
44	88	0
45	89	0
44	90	0
45	91	0
44	92	1
45	93	0
44	94	1
45	95	0
44	96	0
45	97	0
44	98	0
45	99	0
44	100	1
45	101	1
44	102	1
45	103	0
44	104	1
45	105	0
44	106	0
45	107	0
44	108	0
45	109	0
44	110	0
45	111	0
44	112	0
45	113	0
44	114	1
45	115	2
44	116	0
45	117	1
44	118	0
45	119	1
44	120	1
45	121	0
44	122	0
45	123	1
44	124	0
45	125	0
44	126	1
45	127	1
47	67	0
46	68	0
47	69	0
46	70	0
47	71	1
46	72	1
47	73	0
46	74	0
47	75	0
46	76	0
47	77	0
46	78	0
47	79	1
46	80	0
47	81	0
46	82	2
47	83	0
46	84	1
47	85	1
46	86	1
47	87	1
46	88	1
47	89	0
46	90	0
47	91	0
46	92	0
47	93	0
46	94	0
47	95	0
46	96	0
47	97	0
46	98	0
47	99	1
46	100	1
47	101	0
46	102	1
47	103	0
46	104	0
47	105	1
46	106	1
47	107	0
46	108	0
47	109	0
46	110	0
47	111	0
46	112	0
47	113	0
46	114	0
47	115	0
46	116	1
47	117	0
46	118	0
47	119	0
46	120	1
46	122	0
47	123	0
46	124	0
47	125	0
47	127	1
49	59	1
49	61	0
49	67	0
48	68	0
48	70	0
49	71	2
48	72	0
49	73	0
48	74	0
49	75	0
48	76	0
49	77	0
48	78	1
49	79	0
48	80	0
49	81	0
48	82	1
49	83	1
48	84	0
49	85	0
48	86	0
49	87	0
48	88	0
49	89	0
48	90	1
49	91	0
48	92	1
49	93	1
48	94	0
49	95	0
48	96	0
49	97	0
48	98	1
49	99	0
48	100	1
49	101	0
48	102	1
48	104	0
49	105	0
48	106	0
49	107	1
48	108	0
49	109	0
48	110	0
49	111	0
48	112	0
49	113	0
48	114	0
49	115	0
48	116	0
49	117	0
48	118	0
49	119	0
48	120	1
49	121	0
48	122	1
49	123	1
48	124	0
49	125	0
48	126	0
49	127	1
50	56	0
51	57	0
50	58	0
50	60	0
51	61	0
50	62	0
51	63	1
51	65	1
51	67	0
50	68	0
51	69	0
51	71	1
50	72	1
51	73	0
50	74	0
51	75	0
50	76	0
51	77	0
50	78	1
51	79	0
50	80	1
51	81	0
50	82	0
51	83	0
50	84	0
51	85	0
50	86	1
51	87	0
50	88	0
51	89	0
50	90	1
51	91	0
50	92	0
51	93	0
50	94	1
51	95	1
50	96	0
51	97	0
50	98	1
51	99	2
50	100	0
51	101	0
50	102	0
51	103	0
50	104	0
51	105	0
50	106	2
51	107	1
50	108	1
51	109	0
50	110	0
51	111	0
50	112	0
51	113	0
50	114	0
51	115	1
50	116	2
51	117	0
51	119	0
50	120	1
51	121	0
50	122	0
51	123	0
50	124	1
51	125	0
50	126	0
51	127	0
52	56	0
53	57	0
52	58	0
53	59	0
52	60	1
53	61	1
52	62	1
53	63	0
52	64	0
53	65	0
52	66	1
53	67	0
52	68	0
53	69	0
52	70	0
53	71	0
53	73	0
52	74	0
53	75	1
52	76	0
53	77	1
52	78	0
53	79	0
52	80	0
53	81	0
52	82	0
53	83	0
52	84	0
53	85	0
52	86	0
53	87	0
52	88	0
53	89	0
52	90	1
53	91	0
52	92	0
53	93	0
52	94	0
53	95	0
52	96	1
53	97	0
52	98	0
53	99	0
52	100	0
53	101	0
52	102	0
53	103	0
52	104	0
53	105	0
52	106	0
53	107	0
52	108	1
53	109	1
52	110	0
53	111	0
52	112	0
53	113	0
52	114	0
53	115	0
52	116	0
54	56	1
55	57	0
54	58	0
55	59	0
54	60	1
55	61	0
55	63	0
54	64	1
54	66	0
55	67	0
54	68	0
55	69	1
54	70	0
55	71	1
54	72	0
55	73	0
54	74	1
55	75	0
54	76	0
55	77	0
54	78	0
55	79	0
54	80	0
55	81	0
54	82	0
55	83	0
54	84	1
55	85	0
54	86	1
55	87	1
54	88	1
55	89	0
54	90	1
55	91	0
54	92	1
55	93	0
54	94	1
55	95	0
54	96	0
55	97	1
54	98	0
55	99	1
54	100	0
55	101	0
54	102	0
55	103	1
54	104	0
55	105	0
54	106	0
55	107	0
54	108	0
55	109	0
54	110	0
55	111	0
55	113	0
54	114	0
55	115	0
54	116	0
56	58	0
57	59	0
56	60	1
57	61	1
56	62	0
57	63	0
57	65	1
56	66	1
57	67	0
56	68	0
57	69	0
56	70	1
57	71	0
56	72	0
57	73	0
56	74	0
57	75	0
56	76	0
56	78	0
57	79	0
56	80	0
56	82	2
57	83	0
56	84	1
57	85	1
56	86	0
57	87	1
56	88	0
57	89	1
56	90	0
57	91	0
56	92	0
57	93	0
56	94	1
57	95	0
56	96	0
57	97	0
56	98	0
56	100	1
57	101	0
56	102	0
57	103	0
56	104	0
57	105	0
56	106	1
57	107	0
56	108	0
57	109	0
56	110	0
57	111	0
56	112	0
57	113	1
56	114	0
58	60	0
59	61	1
58	62	0
59	63	1
58	64	0
59	65	1
58	66	0
59	67	0
58	68	0
59	69	1
58	70	0
59	71	0
58	72	1
59	73	0
58	74	1
59	75	0
58	76	1
59	77	2
58	78	0
59	79	1
58	80	0
59	81	0
58	82	1
59	83	0
58	84	1
59	85	1
58	86	0
59	87	2
58	88	1
59	89	1
58	90	1
59	91	0
58	92	0
59	93	1
58	94	0
59	95	0
58	96	1
59	97	1
58	98	0
59	99	0
58	100	1
59	101	1
58	102	0
59	103	1
58	104	1
59	105	1
58	106	1
59	107	1
58	108	1
59	109	1
58	110	1
59	111	0
58	112	1
58	114	0
61	57	0
61	59	1
60	60	0
61	61	0
60	62	1
61	63	0
60	64	1
61	65	1
60	66	0
61	67	2
60	68	2
61	69	0
60	70	1
61	71	2
60	72	1
61	73	1
60	74	1
61	75	0
60	76	0
61	77	0
60	78	1
60	80	0
61	81	1
60	82	1
61	83	0
60	84	0
61	85	1
60	86	0
61	87	0
60	88	0
61	89	1
60	90	1
61	91	0
60	92	3
61	93	0
60	94	0
61	95	1
60	96	0
61	97	1
60	98	0
61	99	0
60	100	0
60	102	0
61	103	0
60	104	1
61	105	1
60	106	0
61	107	1
60	108	0
61	109	0
60	110	0
61	111	1
60	112	0
63	49	0
63	51	2
63	53	1
62	54	0
63	55	0
62	56	0
63	57	0
62	58	1
63	59	1
62	60	1
63	61	1
62	62	0
63	63	2
62	64	1
63	65	1
62	66	0
63	67	1
62	68	0
62	70	0
63	71	1
62	72	2
63	73	0
62	74	1
63	75	0
63	77	0
63	79	0
62	80	0
63	81	1
62	82	0
63	83	2
62	84	0
63	85	1
62	86	1
63	87	0
62	88	1
63	89	1
62	90	0
63	91	0
62	92	1
63	93	0
62	94	1
63	95	2
62	96	0
63	97	1
62	98	1
63	99	0
62	100	1
63	101	1
62	102	1
63	103	0
62	104	1
63	105	1
62	106	0
63	107	1
62	108	0
63	109	1
62	110	1
63	111	1
62	112	1
65	45	0
65	47	1
64	48	0
65	49	0
64	50	2
64	52	0
65	53	2
64	54	1
65	55	1
64	56	1
65	57	2
64	58	1
65	59	1
64	60	1
65	61	1
64	62	1
65	63	2
64	64	0
65	65	2
64	66	0
65	67	1
64	68	0
65	69	1
64	70	2
65	71	0
64	72	0
65	73	2
64	74	2
65	75	2
64	76	0
65	77	2
64	78	1
64	80	2
65	81	0
64	82	1
65	83	1
64	84	0
65	85	2
64	86	3
65	87	0
64	88	0
65	89	1
64	90	1
65	91	0
64	92	0
65	93	1
64	94	2
65	95	0
64	96	0
65	97	2
64	98	2
65	99	0
64	100	1
65	101	0
64	102	2
65	103	2
67	41	1
67	43	1
66	44	1
67	45	1
66	46	0
67	47	2
66	48	1
67	49	1
66	50	1
67	51	0
66	52	0
67	53	0
66	54	0
67	55	2
66	56	1
67	57	0
66	58	0
67	59	2
66	60	0
67	61	2
66	62	1
67	63	0
66	64	0
67	65	0
66	66	0
67	67	1
66	68	1
67	69	1
66	70	1
67	71	0
66	72	1
67	73	1
66	74	1
67	75	1
66	76	1
67	77	1
66	78	0
67	79	0
66	80	1
67	81	0
66	82	1
67	83	0
66	84	2
67	85	1
66	86	1
67	87	1
66	88	0
67	89	0
66	90	1
67	91	1
66	92	1
66	94	0
67	95	0
66	96	0
67	97	0
66	98	0
67	99	1
66	100	0
67	101	1
66	102	1
68	40	1
69	41	1
68	42	0
69	43	0
68	44	0
69	45	0
68	46	1
69	47	0
68	48	1
69	49	0
68	50	0
69	51	1
68	52	3
68	54	0
69	55	0
68	56	0
69	59	0
68	60	0
69	61	0
68	62	0
69	63	0
68	64	0
69	65	1
68	66	2
69	67	0
68	68	1
69	69	1
68	70	0
69	71	0
68	72	0
69	73	0
69	75	2
68	76	0
69	77	1
68	78	0
69	79	0
68	80	0
69	81	1
68	82	0
69	83	1
68	84	1
69	85	2
68	86	0
68	88	2
69	89	2
69	91	0
68	92	1
69	93	0
68	94	1
69	95	0
68	96	1
69	97	1
68	98	1
69	99	1
68	100	0
69	101	1
68	102	1
70	46	0
71	47	1
70	48	0
71	49	1
70	50	0
71	51	0
70	52	2
70	58	0
71	59	0
70	60	1
71	61	1
70	62	0
71	63	0
70	64	2
70	66	1
71	67	2
70	68	1
71	73	0
70	74	0
71	75	1
70	76	1
71	77	1
70	78	1
71	79	2
70	80	1
71	81	1
70	82	1
71	83	1
70	84	0
71	85	1
70	86	2
71	87	0
70	88	1
71	89	1
70	90	1
71	91	1
70	92	1
71	93	0
70	94	1
71	95	0
70	96	1
71	97	1
70	98	1
70	100	0
72	58	2
73	59	0
72	60	0
73	61	1
72	62	1
73	63	1
73	65	0
72	66	0
72	68	2
72	70	0
72	72	0
72	78	1
72	80	0
72	82	0
72	84	0
72	86	1
72	88	1
72	90	1
72	92	1
74	60	1
74	62	0
33	43	0
33	45	1
33	47	1
35	37	0
35	39	0
35	41	0
34	42	1
35	43	0
34	44	0
35	45	1
34	46	1
35	47	0
34	48	0
35	49	1
37	35	1
36	36	0
37	37	1
36	38	0
37	39	2
36	40	0
37	41	0
36	42	0
37	43	0
36	44	0
37	45	1
36	46	1
37	47	1
36	48	1
37	49	1
36	50	2
39	31	1
39	33	0
38	34	2
39	35	2
38	36	1
39	37	1
38	38	0
39	39	1
38	40	0
39	41	1
38	42	0
39	43	1
38	44	1
39	45	0
38	46	0
39	47	1
38	48	0
41	31	1
40	32	0
41	33	2
40	34	1
41	35	1
40	36	0
41	37	1
40	38	2
41	39	1
40	40	1
41	41	0
40	42	0
41	43	1
40	44	0
41	45	1
40	46	2
41	47	1
42	30	1
43	31	1
42	32	0
43	33	0
42	34	1
43	35	0
42	36	2
43	37	0
42	38	1
43	39	1
42	40	1
43	41	0
42	42	0
43	43	2
42	44	0
43	45	0
42	46	1
44	32	1
45	33	1
44	34	1
45	35	2
44	36	0
45	37	1
44	38	0
45	39	1
44	40	0
45	41	2
44	42	1
45	43	1
44	44	1
45	45	3
46	38	0
46	40	1

## Sheet: SB1-A Clone5
x	y	Alternated reads per cell
33	65	0
35	59	0
35	61	2
34	62	0
35	63	0
34	64	0
35	65	0
34	66	0
35	67	0
34	68	1
35	69	0
37	57	0
36	58	0
37	59	0
36	60	0
37	61	0
36	62	0
37	63	0
36	64	0
37	65	0
36	66	0
37	67	0
36	68	0
37	69	1
36	70	0
37	71	1
38	56	1
39	57	2
38	58	0
39	59	0
38	60	1
39	61	0
38	62	2
39	63	0
38	64	1
39	65	0
38	66	0
39	67	2
38	68	1
39	69	0
38	70	0
41	53	0
40	54	0
40	56	0
41	57	0
40	58	0
41	59	1
40	60	1
41	61	0
40	62	2
41	63	0
40	64	0
41	65	0
40	66	0
41	67	0
40	68	0
41	69	0
43	49	0
43	51	0
42	52	1
43	53	0
42	54	1
43	55	0
42	56	0
43	57	0
42	58	0
43	59	0
42	60	0
43	61	1
42	62	0
43	63	0
42	64	0
43	65	0
42	66	0
43	67	0
42	68	0
43	69	0
44	48	0
45	49	0
44	50	0
45	51	0
44	52	0
45	53	0
44	54	1
45	55	0
44	56	1
45	57	0
44	58	0
45	59	0
45	61	0
44	62	0
45	63	1
44	64	0
45	65	0
44	66	0
45	67	0
46	30	0
47	31	0
46	32	1
47	33	1
46	34	0
47	35	0
46	36	0
47	37	0
47	39	0
47	47	0
46	48	0
47	49	0
46	50	0
47	51	0
46	52	0
47	53	0
46	54	0
47	55	0
46	56	1
47	57	1
46	58	1
47	59	1
46	60	1
47	61	1
46	62	0
47	63	1
46	64	0
47	65	1
46	66	1
49	29	0
48	30	0
49	31	0
48	32	1
49	33	0
48	34	1
49	35	0
48	36	2
49	37	0
48	38	0
49	39	1
49	43	0
48	44	0
49	45	0
48	46	0
49	47	0
48	48	1
49	49	0
48	50	0
49	51	0
48	52	0
49	53	0
48	54	0
49	55	0
48	56	0
49	57	0
48	58	0
48	60	0
48	62	3
49	63	1
48	64	2
49	65	1
48	66	0
51	29	1
50	30	0
51	31	1
50	32	0
51	33	0
50	34	0
51	35	0
50	36	0
51	37	0
50	38	0
51	39	0
50	40	0
51	41	0
50	42	0
51	43	1
50	44	0
51	45	0
50	46	1
51	47	0
50	48	0
51	49	0
50	50	0
51	51	0
50	52	0
51	53	0
50	54	0
51	55	0
50	64	0
50	66	0
52	28	0
53	29	0
52	30	2
53	31	0
52	32	1
53	33	1
52	34	0
53	35	1
52	36	0
53	37	0
52	38	0
53	39	1
52	40	0
53	41	1
52	42	0
53	43	0
52	44	0
53	45	0
52	46	0
53	47	0
52	48	1
53	49	0
52	50	0
53	51	0
52	52	0
53	53	1
52	54	0
53	55	0
55	27	1
54	28	1
55	29	0
54	30	0
55	31	0
54	32	0
55	33	0
54	34	0
55	35	1
54	36	0
55	37	0
54	38	0
55	39	0
54	40	0
55	41	0
54	42	0
55	43	0
54	44	0
55	45	1
54	46	1
55	47	0
54	48	0
55	49	0
54	50	1
55	51	0
54	52	1
55	53	0
57	27	1
56	28	0
57	29	1
56	30	0
57	31	0
56	32	0
57	33	0
56	34	1
57	35	0
56	36	0
57	37	0
56	38	0
57	39	0
56	40	0
57	41	1
56	42	0
57	43	0
56	44	0
57	45	0
56	46	0
57	47	0
57	49	0
56	50	0
57	51	0
56	52	0
57	53	0
56	54	0
57	55	0
56	56	1
57	57	0
58	26	0
59	27	0
58	28	0
59	29	0
58	30	0
59	31	0
58	32	0
59	33	0
58	34	1
59	35	0
58	36	0
59	37	0
58	38	0
59	39	1
58	40	0
59	41	1
58	42	2
59	43	0
58	44	1
59	45	0
58	46	1
59	47	0
58	48	0
59	49	0
58	50	0
59	51	0
58	52	0
59	53	0
58	54	0
59	55	0
58	56	0
59	57	0
58	58	1
59	59	0
61	27	1
60	28	0
61	29	0
60	30	1
61	31	0
60	32	0
61	33	1
60	34	0
61	35	0
60	36	0
61	37	0
60	38	0
61	39	0
60	40	0
61	41	0
60	42	0
61	43	0
60	44	0
61	45	0
60	46	0
61	47	0
60	48	0
61	49	0
60	50	0
61	51	0
60	52	0
61	53	1
60	54	0
61	55	0
60	56	1
60	58	0
62	24	1
63	25	1
63	27	1
62	28	0
63	29	0
62	30	0
63	31	0
62	32	1
63	33	0
62	34	0
63	35	0
62	36	0
63	37	1
62	38	1
63	39	1
62	40	1
63	41	0
62	42	0
63	43	2
62	44	0
63	45	0
62	46	0
63	47	1
62	48	0
62	50	0
62	52	0
65	23	1
64	24	0
65	25	0
64	26	0
65	27	1
64	28	0
65	29	1
64	30	2
65	31	0
64	32	0
65	33	0
64	34	1
65	35	1
64	36	0
65	37	1
64	38	0
65	39	0
64	40	1
65	41	0
64	42	0
64	44	0
66	26	1
66	28	0
66	30	0
67	31	0
66	32	0
67	33	0
66	34	0
67	35	0
66	36	0
67	37	0
66	38	1
68	34	0
68	36	0
15	125	1
14	126	0
15	127	1
17	121	0
16	122	0
17	123	0
16	124	0
17	125	0
16	126	1
17	127	0
19	117	0
18	118	0
19	119	0
18	120	0
19	121	0
18	122	1
19	123	0
18	124	0
19	125	0
18	126	0
19	127	0
21	113	0
21	115	1
20	116	0
21	119	1
20	120	0
21	121	0
20	122	0
21	123	0
20	124	0
21	125	0
20	126	0
21	127	0
23	103	0
23	107	4
22	110	1
23	111	0
22	112	0
23	113	0
22	114	0
23	115	0
22	116	0
23	117	1
22	118	0
23	119	0
22	120	0
23	121	0
22	122	0
23	123	0
22	124	0
23	125	1
22	126	0
23	127	1
24	98	1
25	99	0
24	100	0
25	101	0
24	102	1
25	103	1
25	105	1
24	106	0
25	107	0
24	108	1
25	109	1
24	110	0
24	112	1
25	113	0
24	114	2
25	115	0
24	116	0
25	117	0
24	118	0
25	119	0
24	120	0
25	121	1
24	122	0
25	123	0
24	124	1
25	125	0
24	126	0
25	127	0
27	95	0
26	96	0
27	97	3
26	98	0
27	99	0
26	100	0
27	101	0
26	102	0
27	103	2
26	104	0
27	105	0
26	106	0
27	107	0
26	108	0
27	109	0
27	111	0
26	112	0
27	113	0
26	114	0
27	115	0
26	116	2
27	117	1
26	118	0
27	119	0
26	120	0
27	121	0
26	122	1
27	123	2
26	124	1
27	125	0
26	126	0
27	127	0
29	89	2
29	91	0
29	93	0
29	95	1
29	97	0
28	98	0
29	99	0
28	100	0
29	101	1
28	102	1
29	103	0
28	104	0
29	105	0
28	106	0
29	107	0
28	108	1
29	109	0
29	111	0
28	112	1
29	113	0
28	114	0
29	115	0
28	116	0
29	117	0
28	118	1
29	119	1
28	120	0
29	121	0
28	122	0
29	123	0
28	124	0
29	125	0
28	126	1
29	127	0
31	87	0
30	88	0
31	89	0
30	90	0
31	91	0
30	92	0
31	93	1
30	94	1
31	95	0
30	96	0
31	97	2
30	98	0
31	99	1
30	100	0
31	101	0
30	102	0
31	103	0
30	104	0
31	105	0
30	106	1
31	109	0
30	110	0
31	111	1
30	112	1
31	113	0
30	114	1
31	115	1
30	116	1
31	117	0
30	118	0
31	119	0
30	120	1
31	121	0
30	122	1
31	123	0
30	124	0
31	125	0
30	126	0
31	127	1
33	75	0
33	77	0
33	79	1
33	87	0
32	88	1
33	89	0
32	90	0
33	91	1
32	92	0
33	93	0
32	94	1
33	95	0
32	96	0
33	97	1
32	98	1
33	99	0
32	100	2
33	101	0
32	102	2
33	103	1
32	104	1
33	105	0
32	106	0
33	107	1
32	108	1
33	109	2
32	110	0
33	111	1
32	112	0
33	113	0
32	114	0
33	115	1
32	116	1
33	117	0
32	118	0
33	119	1
32	120	1
33	121	0
32	122	0
33	123	0
32	124	0
33	125	0
32	126	2
33	127	1
35	73	0
34	74	1
35	75	0
34	76	0
35	77	0
34	78	2
35	79	0
34	80	0
35	81	0
35	87	1
34	88	0
35	89	0
34	90	1
35	91	0
34	92	0
35	93	0
34	94	0
35	95	0
34	96	0
35	97	0
34	98	0
35	99	0
34	100	0
35	101	0
34	102	0
35	103	1
34	104	1
35	105	0
34	106	0
35	107	0
34	108	0
35	109	0
34	110	0
35	111	0
34	112	2
35	113	0
34	114	0
35	115	1
34	116	0
35	117	0
34	118	0
35	119	0
35	121	0
34	122	0
35	123	0
34	124	0
35	125	1
34	126	0
35	127	1
37	73	0
36	74	0
37	75	0
36	76	0
37	77	0
36	78	1
37	79	0
36	80	0
37	81	0
36	82	1
37	83	1
36	84	0
37	85	0
36	86	0
37	87	0
36	88	0
37	89	0
36	90	0
37	91	0
36	92	1
37	93	1
36	94	0
37	95	0
36	96	0
37	97	0
36	98	1
37	99	0
36	100	0
37	101	0
36	102	0
37	103	0
36	104	0
37	105	1
36	106	1
37	107	0
36	108	0
37	109	0
36	110	0
37	111	0
36	112	0
37	113	0
36	114	1
37	115	0
36	116	0
37	117	0
36	118	1
37	119	0
36	120	0
37	121	0
36	122	0
37	123	1
36	124	1
37	125	0
36	126	0
37	127	1
39	71	0
38	72	0
39	73	0
38	74	0
39	75	0
38	76	0
39	77	0
38	78	0
39	79	0
38	80	0
39	81	0
38	82	0
39	83	0
38	84	0
39	85	0
38	86	2
39	87	0
39	89	0
38	90	0
39	91	0
38	92	1
39	93	0
38	94	0
39	95	0
38	96	0
39	97	0
38	98	0
39	99	0
38	100	0
39	101	1
38	102	0
39	103	0
38	104	1
39	105	0
38	106	0
39	107	0
38	108	0
39	109	0
38	110	0
39	111	0
38	112	1
39	113	0
38	114	0
39	115	0
38	116	0
39	117	0
38	118	0
39	119	0
38	120	1
39	121	0
38	122	0
39	123	0
38	124	0
38	126	0
39	127	1
41	71	0
40	72	0
41	73	0
40	74	0
41	75	0
40	76	1
41	77	0
40	78	0
41	79	1
40	80	0
41	81	0
40	82	1
41	83	0
40	84	0
41	85	0
40	86	0
41	87	1
40	88	1
41	89	1
40	90	0
41	91	0
40	92	0
41	93	0
40	94	0
41	95	0
40	96	0
41	97	2
40	98	0
41	99	2
40	100	0
41	101	1
40	102	0
41	103	0
41	105	1
40	106	0
41	107	0
40	108	1
41	109	0
40	110	0
41	111	0
40	112	0
41	113	0
40	114	1
41	115	0
40	116	0
41	117	1
40	118	1
41	119	0
40	120	1
41	121	0
40	122	0
41	123	1
40	124	0
41	125	0
40	126	0
41	127	0
42	70	0
43	71	0
42	72	0
43	73	0
42	74	1
43	75	0
42	76	1
43	77	1
42	78	0
43	79	0
42	80	0
43	81	0
42	82	0
43	83	0
42	84	0
43	85	1
42	86	0
43	87	0
42	88	0
43	89	1
42	90	0
43	91	0
42	92	0
43	93	0
42	94	0
43	95	0
42	96	1
43	97	0
42	98	1
43	99	0
42	100	0
43	101	0
42	102	1
43	103	0
42	104	0
43	105	0
42	106	0
43	107	0
42	108	0
43	109	0
42	110	0
43	111	0
42	112	0
43	113	0
42	114	0
43	115	0
42	116	0
43	117	1
42	118	0
43	119	0
42	120	0
43	121	0
42	122	1
43	123	1
42	124	0
43	125	0
42	126	0
43	127	0
44	68	0
45	69	0
44	70	0
45	71	0
44	72	0
45	73	0
44	74	0
45	75	2
44	76	0
45	77	0
44	78	0
45	79	0
44	80	0
45	81	0
44	82	0
45	83	0
44	84	0
45	85	0
44	86	0
45	87	0
44	88	0
45	89	0
44	90	0
45	91	0
44	92	0
45	93	0
44	94	1
45	95	1
44	96	0
45	97	0
44	98	2
45	99	0
44	100	0
45	101	1
44	102	1
45	103	0
44	104	0
45	105	0
44	106	0
45	107	0
44	108	0
45	109	0
44	110	0
45	111	2
44	112	0
45	113	0
44	114	0
45	115	0
44	116	0
45	117	1
44	118	0
45	119	1
44	120	0
45	121	0
44	122	0
45	123	0
44	124	1
45	125	0
44	126	1
45	127	0
47	67	0
46	68	0
47	69	0
46	70	0
47	71	2
46	72	0
47	73	0
46	74	1
47	75	0
46	76	0
47	77	0
46	78	0
47	79	2
46	80	1
47	81	0
46	82	1
47	83	0
46	84	1
47	85	0
46	86	0
47	87	2
46	88	0
47	89	1
46	90	0
47	91	0
46	92	1
47	93	0
46	94	0
47	95	0
46	96	0
47	97	0
46	98	0
47	99	1
46	100	0
47	101	1
46	102	0
47	103	1
46	104	0
47	105	0
46	106	0
47	107	0
46	108	0
47	109	2
46	110	0
47	111	0
46	112	0
47	113	0
46	114	0
47	115	0
46	116	0
47	117	0
46	118	0
47	119	0
46	120	0
46	122	1
47	123	0
46	124	0
47	125	0
47	127	1
49	59	0
49	61	1
49	67	2
48	68	0
48	70	0
49	71	0
48	72	0
49	73	0
48	74	0
49	75	0
48	76	0
49	77	0
48	78	0
49	79	0
48	80	0
49	81	0
48	82	1
49	83	1
48	84	0
49	85	0
48	86	0
49	87	0
48	88	1
49	89	1
48	90	0
49	91	0
48	92	0
49	93	1
48	94	0
49	95	0
48	96	0
49	97	0
48	98	0
49	99	0
48	100	1
49	101	0
48	102	0
48	104	0
49	105	1
48	106	1
49	107	1
48	108	0
49	109	0
48	110	1
49	111	1
48	112	0
49	113	0
48	114	0
49	115	0
48	116	0
49	117	1
48	118	1
49	119	0
48	120	0
49	121	0
48	122	0
49	123	1
48	124	0
49	125	1
48	126	0
49	127	0
50	56	0
51	57	0
50	58	0
50	60	0
51	61	0
50	62	0
51	63	2
51	65	1
51	67	0
50	68	0
51	69	0
51	71	1
50	72	1
51	73	1
50	74	1
51	75	0
50	76	0
51	77	1
50	78	0
51	79	0
50	80	0
51	81	0
50	82	0
51	83	0
50	84	0
51	85	0
50	86	1
51	87	0
50	88	0
51	89	0
50	90	0
51	91	0
50	92	0
51	93	0
50	94	0
51	95	1
50	96	0
51	97	0
50	98	1
51	99	0
50	100	0
51	101	0
50	102	0
51	103	0
50	104	1
51	105	0
50	106	0
51	107	0
50	108	0
51	109	0
50	110	0
51	111	0
50	112	0
51	113	0
50	114	0
51	115	0
50	116	2
51	117	0
51	119	1
50	120	1
51	121	0
50	122	0
51	123	2
50	124	1
51	125	0
50	126	0
51	127	0
52	56	1
53	57	0
52	58	0
53	59	0
52	60	0
53	61	0
52	62	0
53	63	1
52	64	0
53	65	0
52	66	0
53	67	0
52	68	0
53	69	1
52	70	0
53	71	0
53	73	0
52	74	0
53	75	0
52	76	0
53	77	1
52	78	0
53	79	1
52	80	0
53	81	0
52	82	0
53	83	0
52	84	1
53	85	0
52	86	1
53	87	1
52	88	0
53	89	0
52	90	0
53	91	0
52	92	0
53	93	1
52	94	0
53	95	0
52	96	2
53	97	0
52	98	0
53	99	0
52	100	0
53	101	1
52	102	1
53	103	1
52	104	0
53	105	0
52	106	0
53	107	0
52	108	0
53	109	0
52	110	0
53	111	1
52	112	0
53	113	0
52	114	0
53	115	0
52	116	0
54	56	0
55	57	0
54	58	2
55	59	0
54	60	0
55	61	0
55	63	0
54	64	0
54	66	0
55	67	0
54	68	0
55	69	1
54	70	0
55	71	2
54	72	0
55	73	0
54	74	0
55	75	0
54	76	0
55	77	0
54	78	0
55	79	1
54	80	0
55	81	0
54	82	2
55	83	0
54	84	0
55	85	1
54	86	2
55	87	0
54	88	0
55	89	0
54	90	2
55	91	1
54	92	0
55	93	0
54	94	0
55	95	0
54	96	0
55	97	1
54	98	0
55	99	0
54	100	0
55	101	0
54	102	1
55	103	1
54	104	0
55	105	0
54	106	1
55	107	0
54	108	0
55	109	0
54	110	0
55	111	0
55	113	0
54	114	1
55	115	1
54	116	0
56	58	0
57	59	0
56	60	1
57	61	0
56	62	0
57	63	1
57	65	0
56	66	1
57	67	1
56	68	0
57	69	0
56	70	1
57	71	0
56	72	0
57	73	1
56	74	0
57	75	0
56	76	0
56	78	0
57	79	0
56	80	0
56	82	0
57	83	1
56	84	0
57	85	1
56	86	0
57	87	0
56	88	0
57	89	0
56	90	0
57	91	0
56	92	0
57	93	1
56	94	0
57	95	1
56	96	0
57	97	0
56	98	0
56	100	0
57	101	0
56	102	0
57	103	0
56	104	1
57	105	0
56	106	1
57	107	0
56	108	0
57	109	0
56	110	0
57	111	0
56	112	0
57	113	0
56	114	0
58	60	0
59	61	0
58	62	0
59	63	0
58	64	0
59	65	2
58	66	0
59	67	0
58	68	0
59	69	0
58	70	0
59	71	0
58	72	1
59	73	0
58	74	0
59	75	2
58	76	4
59	77	0
58	78	2
59	79	2
58	80	1
59	81	0
58	82	0
59	83	0
58	84	1
59	85	1
58	86	1
59	87	1
58	88	2
59	89	1
58	90	0
59	91	1
58	92	0
59	93	0
58	94	1
59	95	0
58	96	1
59	97	0
58	98	1
59	99	0
58	100	0
59	101	1
58	102	0
59	103	1
58	104	1
59	105	0
58	106	0
59	107	2
58	108	0
59	109	1
58	110	1
59	111	2
58	112	2
58	114	0
61	57	0
61	59	0
60	60	1
61	61	1
60	62	0
61	63	1
60	64	1
61	65	0
60	66	1
61	67	2
60	68	0
61	69	0
60	70	2
61	71	1
60	72	0
61	73	0
60	74	0
61	75	0
60	76	0
61	77	1
60	78	2
60	80	0
61	81	0
60	82	0
61	83	1
60	84	0
61	85	1
60	86	5
61	87	1
60	88	0
61	89	1
60	90	0
61	91	0
60	92	2
61	93	0
60	94	0
61	95	1
60	96	1
61	97	0
60	98	1
61	99	0
60	100	2
60	102	1
61	103	1
60	104	0
61	105	0
60	106	1
61	107	2
60	108	0
61	109	0
60	110	2
61	111	1
60	112	2
63	49	0
63	51	1
63	53	1
62	54	1
63	55	0
62	56	0
63	57	1
62	58	0
63	59	1
62	60	1
63	61	1
62	62	2
63	63	1
62	64	0
63	65	0
62	66	1
63	67	1
62	68	0
62	70	1
63	71	1
62	72	1
63	73	2
62	74	0
63	75	1
63	77	0
63	79	0
62	80	1
63	81	2
62	82	0
63	83	1
62	84	0
63	85	1
62	86	0
63	87	0
62	88	0
63	89	1
62	90	0
63	91	0
62	92	0
63	93	0
62	94	0
63	95	0
62	96	0
63	97	1
62	98	1
63	99	2
62	100	1
63	101	0
62	102	0
63	103	1
62	104	0
63	105	0
62	106	0
63	107	1
62	108	0
63	109	2
62	110	0
63	111	2
62	112	0
65	45	1
65	47	0
64	48	1
65	49	1
64	50	0
64	52	0
65	53	0
64	54	0
65	55	0
64	56	1
65	57	1
64	58	1
65	59	1
64	60	2
65	61	0
64	62	1
65	63	0
64	64	1
65	65	1
64	66	0
65	67	1
64	68	1
65	69	0
64	70	0
65	71	0
64	72	0
65	73	3
64	74	1
65	75	0
64	76	3
65	77	1
64	78	1
64	80	1
65	81	0
64	82	0
65	83	0
64	84	0
65	85	1
64	86	0
65	87	1
64	88	0
65	89	0
64	90	1
65	91	1
64	92	1
65	93	0
64	94	3
65	95	0
64	96	1
65	97	0
64	98	0
65	99	0
64	100	0
65	101	0
64	102	2
65	103	2
67	41	1
67	43	1
66	44	0
67	45	0
66	46	0
67	47	0
66	48	1
67	49	1
66	50	1
67	51	0
66	52	0
67	53	1
66	54	0
67	55	0
66	56	1
67	57	0
66	58	1
67	59	0
66	60	1
67	61	0
66	62	0
67	63	0
66	64	0
67	65	1
66	66	0
67	67	1
66	68	1
67	69	0
66	70	0
67	71	1
66	72	1
67	73	0
66	74	1
67	75	0
66	76	1
67	77	0
66	78	0
67	79	2
66	80	0
67	81	0
66	82	0
67	83	1
66	84	1
67	85	1
66	86	0
67	87	1
66	88	0
67	89	0
66	90	0
67	91	0
66	92	0
66	94	1
67	95	0
66	96	0
67	97	0
66	98	0
67	99	2
66	100	0
67	101	2
66	102	0
68	40	1
69	41	2
68	42	0
69	43	1
68	44	0
69	45	0
68	46	1
69	47	0
68	48	0
69	49	0
68	50	1
69	51	2
68	52	1
68	54	0
69	55	1
68	56	0
69	59	0
68	60	1
69	61	0
68	62	1
69	63	0
68	64	2
69	65	0
68	66	1
69	67	0
68	68	2
69	69	0
68	70	0
69	71	0
68	72	0
69	73	1
69	75	3
68	76	0
69	77	1
68	78	0
69	79	0
68	80	0
69	81	0
68	82	0
69	83	0
68	84	0
69	85	1
68	86	1
68	88	0
69	89	1
69	91	1
68	92	0
69	93	0
68	94	1
69	95	1
68	96	2
69	97	0
68	98	0
69	99	0
68	100	0
69	101	2
68	102	0
70	46	3
71	47	2
70	48	0
71	49	0
70	50	0
71	51	0
70	52	0
70	58	0
71	59	0
70	60	0
71	61	0
70	62	1
71	63	0
70	64	0
70	66	2
71	67	0
70	68	1
71	73	0
70	74	0
71	75	0
70	76	1
71	77	1
70	78	0
71	79	1
70	80	1
71	81	0
70	82	2
71	83	0
70	84	1
71	85	0
70	86	0
71	87	1
70	88	0
71	89	1
70	90	1
71	91	3
70	92	0
71	93	1
70	94	0
71	95	0
70	96	1
71	97	1
70	98	3
70	100	0
72	58	1
73	59	0
72	60	1
73	61	1
72	62	1
73	63	0
73	65	1
72	66	0
72	68	0
72	70	0
72	72	0
72	78	0
72	80	0
72	82	0
72	84	0
72	86	0
72	88	2
72	90	1
72	92	1
74	60	0
74	62	0
33	43	0
33	45	0
33	47	0
35	37	0
35	39	1
35	41	0
34	42	0
35	43	2
34	44	1
35	45	0
34	46	1
35	47	0
34	48	0
35	49	1
37	35	0
36	36	0
37	37	4
36	38	1
37	39	1
36	40	0
37	41	0
36	42	0
37	43	1
36	44	0
37	45	0
36	46	0
37	47	1
36	48	1
37	49	1
36	50	0
39	31	0
39	33	0
38	34	1
39	35	0
38	36	1
39	37	2
38	38	1
39	39	0
38	40	1
39	41	0
38	42	1
39	43	1
38	44	1
39	45	1
38	46	0
39	47	1
38	48	0
41	31	1
40	32	0
41	33	1
40	34	1
41	35	0
40	36	0
41	37	0
40	38	0
41	39	0
40	40	1
41	41	0
40	42	0
41	43	0
40	44	0
41	45	0
40	46	0
41	47	2
42	30	2
43	31	2
42	32	0
43	33	1
42	34	1
43	35	1
42	36	2
43	37	0
42	38	1
43	39	0
42	40	0
43	41	0
42	42	0
43	43	1
42	44	0
43	45	0
42	46	0
44	32	0
45	33	1
44	34	1
45	35	0
44	36	0
45	37	1
44	38	0
45	39	3
44	40	0
45	41	2
44	42	2
45	43	1
44	44	1
45	45	2
46	38	0
46	40	0

## Sheet: SB1-A Clone2
x	y	Alternated reads per cell
33	65	0
35	59	1
35	61	0
34	62	0
35	63	0
34	64	1
35	65	0
34	66	0
35	67	0
34	68	0
35	69	1
37	57	0
36	58	0
37	59	0
36	60	0
37	61	0
36	62	0
37	63	0
36	64	0
37	65	0
36	66	0
37	67	0
36	68	0
37	69	0
36	70	1
37	71	0
38	56	0
39	57	0
38	58	0
39	59	0
38	60	0
39	61	0
38	62	1
39	63	0
38	64	0
39	65	0
38	66	0
39	67	0
38	68	0
39	69	0
38	70	1
41	53	0
40	54	0
40	56	0
41	57	0
40	58	0
41	59	0
40	60	1
41	61	0
40	62	0
41	63	1
40	64	0
41	65	0
40	66	0
41	67	1
40	68	0
41	69	0
43	49	0
43	51	0
42	52	1
43	53	0
42	54	0
43	55	0
42	56	1
43	57	0
42	58	0
43	59	0
42	60	0
43	61	1
42	62	0
43	63	0
42	64	0
43	65	0
42	66	0
43	67	0
42	68	1
43	69	0
44	48	0
45	49	1
44	50	1
45	51	0
44	52	0
45	53	0
44	54	0
45	55	0
44	56	1
45	57	0
44	58	0
45	59	0
45	61	0
44	62	0
45	63	1
44	64	1
45	65	1
44	66	0
45	67	0
46	30	0
47	31	0
46	32	0
47	33	0
46	34	2
47	35	0
46	36	1
47	37	0
47	39	0
47	47	0
46	48	0
47	49	2
46	50	0
47	51	0
46	52	1
47	53	0
46	54	0
47	55	1
46	56	0
47	57	0
46	58	0
47	59	1
46	60	1
47	61	1
46	62	1
47	63	0
46	64	2
47	65	1
46	66	0
49	29	1
48	30	0
49	31	0
48	32	0
49	33	1
48	34	1
49	35	2
48	36	1
49	37	0
48	38	0
49	39	1
49	43	0
48	44	1
49	45	0
48	46	0
49	47	2
48	48	0
49	49	0
48	50	1
49	51	0
48	52	1
49	53	1
48	54	0
49	55	0
48	56	1
49	57	1
48	58	1
48	60	0
48	62	1
49	63	0
48	64	0
49	65	1
48	66	0
51	29	0
50	30	0
51	31	0
50	32	1
51	33	0
50	34	0
51	35	0
50	36	0
51	37	0
50	38	0
51	39	0
50	40	0
51	41	1
50	42	0
51	43	0
50	44	0
51	45	0
50	46	1
51	47	0
50	48	0
51	49	0
50	50	0
51	51	1
50	52	0
51	53	0
50	54	0
51	55	0
50	64	0
50	66	0
52	28	1
53	29	0
52	30	1
53	31	0
52	32	0
53	33	0
52	34	0
53	35	0
52	36	1
53	37	0
52	38	0
53	39	0
52	40	0
53	41	0
52	42	0
53	43	0
52	44	0
53	45	0
52	46	0
53	47	1
52	48	0
53	49	0
52	50	0
53	51	0
52	52	1
53	53	0
52	54	0
53	55	0
55	27	2
54	28	1
55	29	0
54	30	0
55	31	1
54	32	0
55	33	1
54	34	0
55	35	0
54	36	0
55	37	0
54	38	0
55	39	1
54	40	1
55	41	0
54	42	0
55	43	0
54	44	0
55	45	0
54	46	0
55	47	0
54	48	0
55	49	0
54	50	0
55	51	1
54	52	0
55	53	1
57	27	0
56	28	0
57	29	0
56	30	2
57	31	0
56	32	0
57	33	1
56	34	0
57	35	0
56	36	1
57	37	0
56	38	0
57	39	0
56	40	0
57	41	0
56	42	0
57	43	0
56	44	0
57	45	0
56	46	0
57	47	0
57	49	0
56	50	0
57	51	0
56	52	0
57	53	0
56	54	0
57	55	0
56	56	0
57	57	0
58	26	0
59	27	0
58	28	0
59	29	0
58	30	0
59	31	1
58	32	0
59	33	0
58	34	1
59	35	0
58	36	0
59	37	0
58	38	0
59	39	1
58	40	0
59	41	0
58	42	1
59	43	0
58	44	0
59	45	0
58	46	0
59	47	0
58	48	0
59	49	1
58	50	2
59	51	0
58	52	0
59	53	0
58	54	0
59	55	0
58	56	0
59	57	0
58	58	2
59	59	0
61	27	1
60	28	0
61	29	0
60	30	0
61	31	1
60	32	1
61	33	0
60	34	0
61	35	0
60	36	0
61	37	0
60	38	2
61	39	0
60	40	0
61	41	0
60	42	0
61	43	0
60	44	0
61	45	0
60	46	0
61	47	0
60	48	0
61	49	1
60	50	0
61	51	0
60	52	0
61	53	0
60	54	0
61	55	0
60	56	0
60	58	0
62	24	0
63	25	0
63	27	1
62	28	0
63	29	0
62	30	0
63	31	0
62	32	0
63	33	0
62	34	2
63	35	0
62	36	0
63	37	0
62	38	0
63	39	1
62	40	1
63	41	0
62	42	0
63	43	1
62	44	0
63	45	1
62	46	0
63	47	1
62	48	1
62	50	0
62	52	0
65	23	0
64	24	0
65	25	1
64	26	0
65	27	0
64	28	0
65	29	0
64	30	0
65	31	1
64	32	0
65	33	0
64	34	0
65	35	1
64	36	1
65	37	1
64	38	0
65	39	1
64	40	1
65	41	0
64	42	0
64	44	0
66	26	0
66	28	1
66	30	0
67	31	1
66	32	0
67	33	0
66	34	0
67	35	0
66	36	1
67	37	1
66	38	0
68	34	0
68	36	0
15	125	0
14	126	2
15	127	0
17	121	0
16	122	0
17	123	0
16	124	0
17	125	0
16	126	0
17	127	0
19	117	0
18	118	0
19	119	0
18	120	0
19	121	1
18	122	0
19	123	0
18	124	0
19	125	0
18	126	0
19	127	0
21	113	0
21	115	0
20	116	1
21	119	0
20	120	0
21	121	0
20	122	0
21	123	1
20	124	0
21	125	1
20	126	1
21	127	1
23	103	1
23	107	0
22	110	0
23	111	0
22	112	0
23	113	1
22	114	0
23	115	0
22	116	0
23	117	0
22	118	0
23	119	0
22	120	0
23	121	0
22	122	0
23	123	0
22	124	0
23	125	1
22	126	0
23	127	0
24	98	0
25	99	0
24	100	1
25	101	0
24	102	1
25	103	1
25	105	1
24	106	0
25	107	0
24	108	1
25	109	0
24	110	0
24	112	1
25	113	1
24	114	0
25	115	1
24	116	0
25	117	1
24	118	0
25	119	0
24	120	1
25	121	0
24	122	2
25	123	0
24	124	1
25	125	0
24	126	0
25	127	0
27	95	1
26	96	0
27	97	3
26	98	0
27	99	1
26	100	0
27	101	1
26	102	0
27	103	0
26	104	0
27	105	0
26	106	1
27	107	0
26	108	0
27	109	0
27	111	0
26	112	0
27	113	0
26	114	0
27	115	0
26	116	0
27	117	0
26	118	0
27	119	0
26	120	0
27	121	0
26	122	0
27	123	0
26	124	0
27	125	2
26	126	0
27	127	1
29	89	1
29	91	1
29	93	1
29	95	0
29	97	0
28	98	0
29	99	0
28	100	0
29	101	0
28	102	1
29	103	0
28	104	0
29	105	2
28	106	0
29	107	0
28	108	0
29	109	0
29	111	2
28	112	0
29	113	0
28	114	0
29	115	0
28	116	0
29	117	1
28	118	0
29	119	0
28	120	0
29	121	1
28	122	0
29	123	1
28	124	0
29	125	1
28	126	0
29	127	1
31	87	0
30	88	0
31	89	0
30	90	0
31	91	1
30	92	0
31	93	0
30	94	0
31	95	0
30	96	0
31	97	0
30	98	0
31	99	0
30	100	0
31	101	0
30	102	0
31	103	0
30	104	0
31	105	0
30	106	0
31	109	0
30	110	0
31	111	0
30	112	0
31	113	0
30	114	0
31	115	0
30	116	0
31	117	0
30	118	0
31	119	1
30	120	0
31	121	0
30	122	2
31	123	1
30	124	1
31	125	0
30	126	1
31	127	1
33	75	1
33	77	0
33	79	2
33	87	1
32	88	1
33	89	0
32	90	0
33	91	0
32	92	0
33	93	0
32	94	1
33	95	0
32	96	2
33	97	0
32	98	0
33	99	1
32	100	1
33	101	0
32	102	1
33	103	0
32	104	0
33	105	1
32	106	0
33	107	2
32	108	1
33	109	1
32	110	1
33	111	1
32	112	0
33	113	0
32	114	0
33	115	0
32	116	1
33	117	1
32	118	0
33	119	0
32	120	1
33	121	0
32	122	1
33	123	0
32	124	1
33	125	0
32	126	1
33	127	0
35	73	0
34	74	0
35	75	0
34	76	0
35	77	0
34	78	1
35	79	1
34	80	0
35	81	0
35	87	1
34	88	1
35	89	0
34	90	1
35	91	0
34	92	0
35	93	1
34	94	0
35	95	0
34	96	0
35	97	0
34	98	0
35	99	0
34	100	1
35	101	0
34	102	1
35	103	1
34	104	0
35	105	0
34	106	1
35	107	0
34	108	0
35	109	0
34	110	0
35	111	0
34	112	0
35	113	1
34	114	0
35	115	1
34	116	0
35	117	0
34	118	0
35	119	0
35	121	0
34	122	0
35	123	0
34	124	0
35	125	0
34	126	0
35	127	0
37	73	1
36	74	0
37	75	1
36	76	0
37	77	0
36	78	0
37	79	1
36	80	2
37	81	1
36	82	1
37	83	1
36	84	0
37	85	0
36	86	0
37	87	0
36	88	0
37	89	0
36	90	0
37	91	0
36	92	1
37	93	1
36	94	1
37	95	1
36	96	0
37	97	0
36	98	1
37	99	1
36	100	0
37	101	0
36	102	0
37	103	0
36	104	0
37	105	0
36	106	1
37	107	0
36	108	2
37	109	0
36	110	1
37	111	0
36	112	1
37	113	0
36	114	0
37	115	0
36	116	0
37	117	0
36	118	0
37	119	2
36	120	0
37	121	0
36	122	0
37	123	1
36	124	1
37	125	0
36	126	0
37	127	0
39	71	0
38	72	0
39	73	0
38	74	0
39	75	0
38	76	1
39	77	0
38	78	0
39	79	0
38	80	0
39	81	0
38	82	0
39	83	0
38	84	0
39	85	1
38	86	0
39	87	2
39	89	0
38	90	1
39	91	0
38	92	1
39	93	1
38	94	1
39	95	0
38	96	0
39	97	0
38	98	1
39	99	0
38	100	1
39	101	0
38	102	0
39	103	0
38	104	0
39	105	1
38	106	0
39	107	0
38	108	1
39	109	1
38	110	0
39	111	0
38	112	0
39	113	1
38	114	1
39	115	1
38	116	0
39	117	0
38	118	1
39	119	0
38	120	0
39	121	1
38	122	1
39	123	0
38	124	3
38	126	0
39	127	2
41	71	0
40	72	0
41	73	0
40	74	0
41	75	0
40	76	1
41	77	0
40	78	2
41	79	0
40	80	1
41	81	0
40	82	0
41	83	0
40	84	1
41	85	0
40	86	0
41	87	0
40	88	0
41	89	0
40	90	0
41	91	0
40	92	0
41	93	0
40	94	0
41	95	0
40	96	0
41	97	1
40	98	0
41	99	0
40	100	0
41	101	0
40	102	0
41	103	0
41	105	2
40	106	1
41	107	1
40	108	1
41	109	0
40	110	1
41	111	1
40	112	0
41	113	0
40	114	1
41	115	0
40	116	0
41	117	1
40	118	1
41	119	1
40	120	1
41	121	0
40	122	0
41	123	0
40	124	0
41	125	0
40	126	1
41	127	0
42	70	1
43	71	0
42	72	1
43	73	0
42	74	0
43	75	0
42	76	0
43	77	2
42	78	0
43	79	1
42	80	0
43	81	0
42	82	0
43	83	0
42	84	0
43	85	0
42	86	0
43	87	1
42	88	0
43	89	1
42	90	1
43	91	0
42	92	0
43	93	1
42	94	0
43	95	1
42	96	0
43	97	0
42	98	1
43	99	1
42	100	1
43	101	0
42	102	0
43	103	1
42	104	0
43	105	0
42	106	0
43	107	0
42	108	1
43	109	0
42	110	1
43	111	1
42	112	0
43	113	0
42	114	0
43	115	0
42	116	0
43	117	1
42	118	0
43	119	0
42	120	0
43	121	0
42	122	1
43	123	0
42	124	1
43	125	2
42	126	0
43	127	1
44	68	1
45	69	1
44	70	1
45	71	0
44	72	0
45	73	0
44	74	0
45	75	0
44	76	0
45	77	0
44	78	1
45	79	1
44	80	0
45	81	0
44	82	0
45	83	0
44	84	0
45	85	0
44	86	0
45	87	1
44	88	0
45	89	0
44	90	0
45	91	0
44	92	1
45	93	0
44	94	1
45	95	0
44	96	0
45	97	0
44	98	0
45	99	0
44	100	2
45	101	1
44	102	1
45	103	0
44	104	1
45	105	0
44	106	0
45	107	0
44	108	0
45	109	0
44	110	0
45	111	0
44	112	0
45	113	0
44	114	1
45	115	2
44	116	0
45	117	1
44	118	0
45	119	1
44	120	1
45	121	0
44	122	0
45	123	1
44	124	0
45	125	0
44	126	1
45	127	1
47	67	0
46	68	0
47	69	0
46	70	0
47	71	1
46	72	1
47	73	0
46	74	0
47	75	0
46	76	0
47	77	0
46	78	0
47	79	1
46	80	0
47	81	0
46	82	2
47	83	0
46	84	1
47	85	1
46	86	1
47	87	1
46	88	1
47	89	0
46	90	0
47	91	0
46	92	0
47	93	0
46	94	0
47	95	0
46	96	0
47	97	0
46	98	0
47	99	1
46	100	1
47	101	0
46	102	2
47	103	0
46	104	0
47	105	1
46	106	1
47	107	0
46	108	0
47	109	0
46	110	0
47	111	0
46	112	0
47	113	0
46	114	0
47	115	0
46	116	1
47	117	0
46	118	0
47	119	0
46	120	1
46	122	0
47	123	0
46	124	0
47	125	0
47	127	1
49	59	1
49	61	0
49	67	0
48	68	0
48	70	0
49	71	0
48	72	0
49	73	0
48	74	0
49	75	0
48	76	0
49	77	0
48	78	1
49	79	0
48	80	0
49	81	0
48	82	1
49	83	1
48	84	0
49	85	0
48	86	0
49	87	0
48	88	0
49	89	0
48	90	1
49	91	0
48	92	1
49	93	1
48	94	0
49	95	0
48	96	0
49	97	0
48	98	1
49	99	0
48	100	1
49	101	0
48	102	1
48	104	1
49	105	0
48	106	0
49	107	1
48	108	0
49	109	0
48	110	0
49	111	0
48	112	0
49	113	0
48	114	0
49	115	0
48	116	0
49	117	0
48	118	0
49	119	0
48	120	1
49	121	0
48	122	1
49	123	1
48	124	0
49	125	0
48	126	0
49	127	1
50	56	0
51	57	0
50	58	0
50	60	0
51	61	0
50	62	0
51	63	1
51	65	1
51	67	0
50	68	0
51	69	0
51	71	1
50	72	1
51	73	0
50	74	0
51	75	0
50	76	1
51	77	0
50	78	1
51	79	0
50	80	0
51	81	0
50	82	0
51	83	0
50	84	0
51	85	0
50	86	1
51	87	0
50	88	0
51	89	0
50	90	1
51	91	0
50	92	0
51	93	0
50	94	1
51	95	1
50	96	0
51	97	0
50	98	1
51	99	1
50	100	0
51	101	0
50	102	0
51	103	0
50	104	0
51	105	0
50	106	2
51	107	1
50	108	1
51	109	0
50	110	0
51	111	0
50	112	0
51	113	0
50	114	0
51	115	1
50	116	2
51	117	0
51	119	0
50	120	1
51	121	0
50	122	0
51	123	1
50	124	1
51	125	0
50	126	0
51	127	0
52	56	1
53	57	0
52	58	0
53	59	0
52	60	0
53	61	1
52	62	1
53	63	0
52	64	0
53	65	0
52	66	1
53	67	0
52	68	0
53	69	0
52	70	0
53	71	0
53	73	0
52	74	0
53	75	1
52	76	1
53	77	1
52	78	0
53	79	1
52	80	0
53	81	0
52	82	0
53	83	0
52	84	0
53	85	0
52	86	0
53	87	0
52	88	0
53	89	0
52	90	1
53	91	1
52	92	0
53	93	0
52	94	0
53	95	0
52	96	1
53	97	0
52	98	0
53	99	0
52	100	0
53	101	0
52	102	0
53	103	1
52	104	0
53	105	0
52	106	0
53	107	0
52	108	1
53	109	1
52	110	0
53	111	0
52	112	0
53	113	0
52	114	0
53	115	0
52	116	0
54	56	1
55	57	0
54	58	0
55	59	0
54	60	1
55	61	0
55	63	0
54	64	1
54	66	0
55	67	0
54	68	0
55	69	1
54	70	0
55	71	1
54	72	0
55	73	0
54	74	1
55	75	0
54	76	0
55	77	0
54	78	0
55	79	1
54	80	0
55	81	0
54	82	0
55	83	0
54	84	1
55	85	0
54	86	2
55	87	1
54	88	1
55	89	0
54	90	1
55	91	0
54	92	1
55	93	0
54	94	1
55	95	0
54	96	0
55	97	1
54	98	0
55	99	2
54	100	0
55	101	0
54	102	0
55	103	1
54	104	0
55	105	0
54	106	0
55	107	0
54	108	0
55	109	0
54	110	0
55	111	0
55	113	1
54	114	0
55	115	0
54	116	0
56	58	0
57	59	0
56	60	1
57	61	1
56	62	0
57	63	0
57	65	1
56	66	1
57	67	0
56	68	0
57	69	0
56	70	1
57	71	0
56	72	1
57	73	0
56	74	0
57	75	0
56	76	0
56	78	0
57	79	0
56	80	0
56	82	2
57	83	0
56	84	1
57	85	2
56	86	0
57	87	1
56	88	0
57	89	1
56	90	0
57	91	0
56	92	0
57	93	0
56	94	1
57	95	0
56	96	0
57	97	1
56	98	0
56	100	1
57	101	0
56	102	0
57	103	0
56	104	0
57	105	0
56	106	1
57	107	0
56	108	0
57	109	0
56	110	0
57	111	0
56	112	0
57	113	1
56	114	0
58	60	0
59	61	2
58	62	0
59	63	1
58	64	0
59	65	1
58	66	0
59	67	0
58	68	0
59	69	2
58	70	0
59	71	0
58	72	1
59	73	0
58	74	2
59	75	0
58	76	3
59	77	2
58	78	1
59	79	1
58	80	1
59	81	0
58	82	1
59	83	0
58	84	1
59	85	2
58	86	0
59	87	2
58	88	1
59	89	1
58	90	1
59	91	0
58	92	0
59	93	1
58	94	1
59	95	1
58	96	2
59	97	1
58	98	0
59	99	0
58	100	1
59	101	2
58	102	0
59	103	1
58	104	1
59	105	1
58	106	1
59	107	1
58	108	1
59	109	1
58	110	1
59	111	0
58	112	1
58	114	1
61	57	1
61	59	1
60	60	0
61	61	0
60	62	1
61	63	1
60	64	2
61	65	2
60	66	0
61	67	2
60	68	1
61	69	1
60	70	2
61	71	2
60	72	1
61	73	1
60	74	2
61	75	1
60	76	1
61	77	0
60	78	1
60	80	1
61	81	1
60	82	1
61	83	1
60	84	0
61	85	1
60	86	1
61	87	0
60	88	0
61	89	2
60	90	2
61	91	0
60	92	3
61	93	1
60	94	0
61	95	1
60	96	0
61	97	1
60	98	1
61	99	0
60	100	0
60	102	1
61	103	0
60	104	1
61	105	2
60	106	0
61	107	1
60	108	0
61	109	0
60	110	0
61	111	1
60	112	0
63	49	0
63	51	1
63	53	3
62	54	0
63	55	1
62	56	0
63	57	0
62	58	1
63	59	2
62	60	1
63	61	1
62	62	0
63	63	2
62	64	2
63	65	1
62	66	0
63	67	1
62	68	0
62	70	0
63	71	1
62	72	2
63	73	0
62	74	0
63	75	0
63	77	1
63	79	0
62	80	0
63	81	1
62	82	0
63	83	1
62	84	0
63	85	0
62	86	1
63	87	0
62	88	1
63	89	1
62	90	0
63	91	0
62	92	1
63	93	0
62	94	1
63	95	1
62	96	0
63	97	1
62	98	1
63	99	0
62	100	0
63	101	0
62	102	0
63	103	1
62	104	2
63	105	1
62	106	1
63	107	2
62	108	0
63	109	2
62	110	1
63	111	1
62	112	1
65	45	0
65	47	2
64	48	1
65	49	0
64	50	3
64	52	0
65	53	1
64	54	1
65	55	1
64	56	1
65	57	1
64	58	1
65	59	0
64	60	2
65	61	1
64	62	1
65	63	1
64	64	1
65	65	4
64	66	0
65	67	2
64	68	1
65	69	1
64	70	2
65	71	0
64	72	0
65	73	1
64	74	1
65	75	2
64	76	0
65	77	2
64	78	1
64	80	1
65	81	1
64	82	1
65	83	1
64	84	0
65	85	2
64	86	3
65	87	0
64	88	0
65	89	1
64	90	0
65	91	0
64	92	0
65	93	1
64	94	2
65	95	0
64	96	0
65	97	3
64	98	1
65	99	0
64	100	1
65	101	0
64	102	2
65	103	1
67	41	2
67	43	1
66	44	1
67	45	2
66	46	0
67	47	3
66	48	1
67	49	1
66	50	1
67	51	1
66	52	0
67	53	0
66	54	0
67	55	2
66	56	1
67	57	0
66	58	0
67	59	2
66	60	1
67	61	2
66	62	1
67	63	0
66	64	2
67	65	0
66	66	0
67	67	1
66	68	1
67	69	1
66	70	0
67	71	0
66	72	1
67	73	1
66	74	1
67	75	1
66	76	1
67	77	2
66	78	0
67	79	0
66	80	1
67	81	0
66	82	0
67	83	0
66	84	1
67	85	1
66	86	1
67	87	1
66	88	0
67	89	0
66	90	1
67	91	1
66	92	2
66	94	0
67	95	0
66	96	1
67	97	0
66	98	1
67	99	1
66	100	0
67	101	1
66	102	0
68	40	1
69	41	2
68	42	0
69	43	0
68	44	0
69	45	1
68	46	1
69	47	1
68	48	1
69	49	0
68	50	1
69	51	1
68	52	2
68	54	0
69	55	0
68	56	0
69	59	0
68	60	0
69	61	0
68	62	0
69	63	1
68	64	0
69	65	2
68	66	1
69	67	0
68	68	1
69	69	1
68	70	0
69	71	1
68	72	0
69	73	0
69	75	1
68	76	0
69	77	1
68	78	0
69	79	0
68	80	0
69	81	1
68	82	1
69	83	2
68	84	1
69	85	2
68	86	1
68	88	2
69	89	2
69	91	0
68	92	1
69	93	0
68	94	1
69	95	1
68	96	1
69	97	1
68	98	1
69	99	1
68	100	0
69	101	1
68	102	2
70	46	1
71	47	1
70	48	0
71	49	1
70	50	0
71	51	0
70	52	1
70	58	0
71	59	0
70	60	1
71	61	1
70	62	0
71	63	0
70	64	1
70	66	1
71	67	1
70	68	1
71	73	0
70	74	0
71	75	1
70	76	1
71	77	0
70	78	2
71	79	1
70	80	1
71	81	2
70	82	1
71	83	1
70	84	1
71	85	1
70	86	3
71	87	1
70	88	1
71	89	1
70	90	2
71	91	0
70	92	2
71	93	0
70	94	1
71	95	0
70	96	1
71	97	1
70	98	2
70	100	0
72	58	3
73	59	0
72	60	0
73	61	1
72	62	1
73	63	1
73	65	0
72	66	0
72	68	2
72	70	1
72	72	1
72	78	1
72	80	0
72	82	0
72	84	1
72	86	1
72	88	1
72	90	1
72	92	0
74	60	1
74	62	1
33	43	0
33	45	2
33	47	1
35	37	0
35	39	0
35	41	1
34	42	2
35	43	0
34	44	0
35	45	1
34	46	1
35	47	0
34	48	0
35	49	1
37	35	1
36	36	0
37	37	1
36	38	0
37	39	2
36	40	1
37	41	0
36	42	0
37	43	0
36	44	0
37	45	1
36	46	2
37	47	1
36	48	1
37	49	2
36	50	0
39	31	1
39	33	0
38	34	2
39	35	1
38	36	2
39	37	2
38	38	1
39	39	2
38	40	0
39	41	1
38	42	0
39	43	1
38	44	2
39	45	0
38	46	0
39	47	3
38	48	0
41	31	1
40	32	0
41	33	2
40	34	2
41	35	1
40	36	0
41	37	1
40	38	1
41	39	1
40	40	1
41	41	0
40	42	1
41	43	1
40	44	0
41	45	1
40	46	2
41	47	1
42	30	2
43	31	1
42	32	0
43	33	0
42	34	1
43	35	0
42	36	1
43	37	0
42	38	1
43	39	2
42	40	1
43	41	0
42	42	0
43	43	2
42	44	0
43	45	0
42	46	1
44	32	2
45	33	1
44	34	1
45	35	2
44	36	1
45	37	1
44	38	0
45	39	2
44	40	0
45	41	2
44	42	2
45	43	1
44	44	1
45	45	3
46	38	0
46	40	2

## Sheet: SB1-A Clone6
x	y	Alternated reads per cell
33	65	0
35	59	0
35	61	3
34	62	0
35	63	0
34	64	1
35	65	0
34	66	0
35	67	0
34	68	1
35	69	1
37	57	0
36	58	0
37	59	0
36	60	0
37	61	0
36	62	0
37	63	0
36	64	0
37	65	0
36	66	0
37	67	0
36	68	0
37	69	1
36	70	0
37	71	1
38	56	1
39	57	2
38	58	0
39	59	1
38	60	1
39	61	0
38	62	2
39	63	0
38	64	1
39	65	1
38	66	0
39	67	3
38	68	1
39	69	0
38	70	1
41	53	0
40	54	0
40	56	0
41	57	0
40	58	0
41	59	2
40	60	2
41	61	0
40	62	3
41	63	1
40	64	0
41	65	0
40	66	1
41	67	0
40	68	0
41	69	0
43	49	0
43	51	0
42	52	1
43	53	0
42	54	0
43	55	0
42	56	0
43	57	0
42	58	0
43	59	0
42	60	1
43	61	1
42	62	0
43	63	0
42	64	0
43	65	0
42	66	1
43	67	0
42	68	0
43	69	0
44	48	0
45	49	1
44	50	1
45	51	0
44	52	0
45	53	0
44	54	1
45	55	0
44	56	1
45	57	0
44	58	0
45	59	0
45	61	1
44	62	0
45	63	1
44	64	0
45	65	2
44	66	0
45	67	0
46	30	0
47	31	0
46	32	1
47	33	2
46	34	1
47	35	0
46	36	1
47	37	0
47	39	0
47	47	0
46	48	0
47	49	0
46	50	0
47	51	0
46	52	1
47	53	0
46	54	0
47	55	2
46	56	2
47	57	1
46	58	2
47	59	2
46	60	1
47	61	3
46	62	0
47	63	2
46	64	0
47	65	2
46	66	1
49	29	0
48	30	0
49	31	0
48	32	1
49	33	0
48	34	0
49	35	1
48	36	2
49	37	0
48	38	0
49	39	2
49	43	0
48	44	0
49	45	0
48	46	0
49	47	0
48	48	2
49	49	0
48	50	0
49	51	0
48	52	1
49	53	1
48	54	0
49	55	0
48	56	2
49	57	0
48	58	0
48	60	1
48	62	2
49	63	2
48	64	2
49	65	1
48	66	0
51	29	1
50	30	0
51	31	2
50	32	1
51	33	0
50	34	0
51	35	0
50	36	0
51	37	0
50	38	0
51	39	0
50	40	0
51	41	0
50	42	0
51	43	1
50	44	2
51	45	0
50	46	1
51	47	0
50	48	0
51	49	0
50	50	0
51	51	1
50	52	0
51	53	0
50	54	0
51	55	0
50	64	0
50	66	2
52	28	1
53	29	0
52	30	1
53	31	0
52	32	2
53	33	1
52	34	1
53	35	1
52	36	0
53	37	0
52	38	1
53	39	1
52	40	0
53	41	0
52	42	0
53	43	0
52	44	0
53	45	0
52	46	1
53	47	0
52	48	1
53	49	0
52	50	0
53	51	0
52	52	0
53	53	1
52	54	0
53	55	0
55	27	1
54	28	1
55	29	0
54	30	0
55	31	0
54	32	1
55	33	0
54	34	0
55	35	1
54	36	0
55	37	2
54	38	0
55	39	0
54	40	2
55	41	0
54	42	0
55	43	0
54	44	0
55	45	1
54	46	1
55	47	0
54	48	0
55	49	2
54	50	1
55	51	0
54	52	0
55	53	0
57	27	1
56	28	0
57	29	1
56	30	0
57	31	0
56	32	0
57	33	0
56	34	0
57	35	0
56	36	0
57	37	1
56	38	1
57	39	0
56	40	0
57	41	2
56	42	0
57	43	0
56	44	0
57	45	1
56	46	0
57	47	0
57	49	0
56	50	1
57	51	1
56	52	0
57	53	0
56	54	0
57	55	0
56	56	1
57	57	1
58	26	0
59	27	0
58	28	0
59	29	0
58	30	0
59	31	0
58	32	1
59	33	0
58	34	1
59	35	1
58	36	0
59	37	0
58	38	0
59	39	2
58	40	0
59	41	1
58	42	2
59	43	0
58	44	1
59	45	0
58	46	1
59	47	1
58	48	0
59	49	0
58	50	0
59	51	0
58	52	0
59	53	0
58	54	0
59	55	0
58	56	0
59	57	1
58	58	3
59	59	1
61	27	1
60	28	0
61	29	0
60	30	1
61	31	0
60	32	1
61	33	2
60	34	0
61	35	0
60	36	0
61	37	0
60	38	1
61	39	2
60	40	0
61	41	0
60	42	0
61	43	0
60	44	0
61	45	0
60	46	0
61	47	0
60	48	0
61	49	0
60	50	0
61	51	0
60	52	0
61	53	1
60	54	1
61	55	0
60	56	1
60	58	0
62	24	1
63	25	1
63	27	1
62	28	0
63	29	0
62	30	0
63	31	0
62	32	1
63	33	0
62	34	1
63	35	0
62	36	0
63	37	1
62	38	2
63	39	2
62	40	0
63	41	0
62	42	0
63	43	4
62	44	1
63	45	0
62	46	0
63	47	1
62	48	0
62	50	0
62	52	0
65	23	1
64	24	0
65	25	1
64	26	0
65	27	1
64	28	0
65	29	1
64	30	2
65	31	0
64	32	0
65	33	2
64	34	1
65	35	1
64	36	1
65	37	2
64	38	0
65	39	0
64	40	1
65	41	0
64	42	0
64	44	0
66	26	1
66	28	1
66	30	0
67	31	0
66	32	1
67	33	1
66	34	0
67	35	0
66	36	1
67	37	0
66	38	1
68	34	0
68	36	0
15	125	3
14	126	1
15	127	1
17	121	1
16	122	0
17	123	1
16	124	0
17	125	0
16	126	1
17	127	0
19	117	1
18	118	0
19	119	0
18	120	0
19	121	0
18	122	1
19	123	1
18	124	0
19	125	0
18	126	2
19	127	0
21	113	0
21	115	1
20	116	0
21	119	1
20	120	1
21	121	0
20	122	0
21	123	0
20	124	0
21	125	0
20	126	0
21	127	0
23	103	0
23	107	5
22	110	2
23	111	0
22	112	0
23	113	1
22	114	0
23	115	0
22	116	0
23	117	2
22	118	0
23	119	1
22	120	0
23	121	1
22	122	0
23	123	0
22	124	0
23	125	2
22	126	0
23	127	3
24	98	1
25	99	0
24	100	0
25	101	0
24	102	1
25	103	1
25	105	1
24	106	0
25	107	0
24	108	1
25	109	1
24	110	0
24	112	1
25	113	0
24	114	2
25	115	0
24	116	0
25	117	0
24	118	0
25	119	0
24	120	1
25	121	2
24	122	1
25	123	0
24	124	1
25	125	0
24	126	0
25	127	0
27	95	0
26	96	1
27	97	3
26	98	0
27	99	1
26	100	0
27	101	0
26	102	0
27	103	2
26	104	0
27	105	0
26	106	0
27	107	1
26	108	1
27	109	0
27	111	0
26	112	0
27	113	0
26	114	1
27	115	0
26	116	3
27	117	1
26	118	1
27	119	0
26	120	0
27	121	0
26	122	1
27	123	3
26	124	1
27	125	2
26	126	1
27	127	0
29	89	2
29	91	0
29	93	0
29	95	1
29	97	0
28	98	0
29	99	0
28	100	0
29	101	1
28	102	1
29	103	0
28	104	0
29	105	2
28	106	1
29	107	0
28	108	1
29	109	0
29	111	0
28	112	2
29	113	0
28	114	1
29	115	0
28	116	0
29	117	0
28	118	1
29	119	2
28	120	0
29	121	0
28	122	0
29	123	0
28	124	0
29	125	0
28	126	1
29	127	1
31	87	2
30	88	0
31	89	0
30	90	0
31	91	0
30	92	1
31	93	1
30	94	1
31	95	1
30	96	0
31	97	2
30	98	0
31	99	1
30	100	0
31	101	0
30	102	0
31	103	1
30	104	0
31	105	1
30	106	2
31	109	0
30	110	0
31	111	1
30	112	1
31	113	0
30	114	1
31	115	2
30	116	0
31	117	0
30	118	2
31	119	1
30	120	2
31	121	0
30	122	1
31	123	0
30	124	1
31	125	0
30	126	0
31	127	3
33	75	0
33	77	1
33	79	2
33	87	0
32	88	1
33	89	0
32	90	0
33	91	1
32	92	0
33	93	1
32	94	0
33	95	0
32	96	0
33	97	1
32	98	1
33	99	0
32	100	2
33	101	0
32	102	2
33	103	2
32	104	1
33	105	1
32	106	0
33	107	1
32	108	2
33	109	5
32	110	0
33	111	2
32	112	1
33	113	0
32	114	0
33	115	1
32	116	1
33	117	0
32	118	0
33	119	1
32	120	1
33	121	0
32	122	1
33	123	0
32	124	0
33	125	0
32	126	5
33	127	2
35	73	0
34	74	1
35	75	0
34	76	0
35	77	0
34	78	3
35	79	0
34	80	0
35	81	0
35	87	0
34	88	1
35	89	0
34	90	2
35	91	0
34	92	0
35	93	0
34	94	0
35	95	1
34	96	0
35	97	0
34	98	0
35	99	0
34	100	1
35	101	0
34	102	0
35	103	1
34	104	2
35	105	0
34	106	0
35	107	0
34	108	0
35	109	0
34	110	0
35	111	0
34	112	2
35	113	0
34	114	0
35	115	1
34	116	1
35	117	1
34	118	0
35	119	1
35	121	0
34	122	0
35	123	1
34	124	0
35	125	1
34	126	1
35	127	1
37	73	0
36	74	1
37	75	0
36	76	0
37	77	0
36	78	1
37	79	0
36	80	0
37	81	1
36	82	3
37	83	2
36	84	1
37	85	0
36	86	0
37	87	0
36	88	0
37	89	0
36	90	1
37	91	0
36	92	1
37	93	1
36	94	0
37	95	0
36	96	0
37	97	0
36	98	1
37	99	0
36	100	0
37	101	0
36	102	0
37	103	0
36	104	0
37	105	1
36	106	1
37	107	0
36	108	0
37	109	0
36	110	0
37	111	1
36	112	1
37	113	1
36	114	1
37	115	1
36	116	1
37	117	0
36	118	1
37	119	0
36	120	0
37	121	0
36	122	0
37	123	1
36	124	1
37	125	0
36	126	0
37	127	1
39	71	0
38	72	0
39	73	0
38	74	0
39	75	0
38	76	0
39	77	0
38	78	0
39	79	0
38	80	0
39	81	1
38	82	0
39	83	0
38	84	0
39	85	0
38	86	3
39	87	1
39	89	0
38	90	0
39	91	0
38	92	1
39	93	0
38	94	0
39	95	0
38	96	0
39	97	1
38	98	0
39	99	0
38	100	0
39	101	1
38	102	0
39	103	0
38	104	2
39	105	1
38	106	0
39	107	0
38	108	1
39	109	0
38	110	0
39	111	0
38	112	2
39	113	0
38	114	0
39	115	0
38	116	0
39	117	0
38	118	0
39	119	0
38	120	4
39	121	2
38	122	0
39	123	0
38	124	0
38	126	0
39	127	2
41	71	1
40	72	0
41	73	0
40	74	0
41	75	0
40	76	1
41	77	0
40	78	0
41	79	3
40	80	1
41	81	1
40	82	1
41	83	0
40	84	0
41	85	0
40	86	0
41	87	2
40	88	1
41	89	1
40	90	0
41	91	0
40	92	0
41	93	0
40	94	0
41	95	0
40	96	0
41	97	2
40	98	0
41	99	2
40	100	0
41	101	1
40	102	0
41	103	0
41	105	2
40	106	0
41	107	0
40	108	2
41	109	0
40	110	1
41	111	0
40	112	0
41	113	0
40	114	1
41	115	0
40	116	1
41	117	1
40	118	1
41	119	0
40	120	2
41	121	0
40	122	0
41	123	1
40	124	0
41	125	0
40	126	1
41	127	0
42	70	2
43	71	0
42	72	0
43	73	1
42	74	1
43	75	0
42	76	1
43	77	1
42	78	0
43	79	0
42	80	0
43	81	1
42	82	0
43	83	0
42	84	0
43	85	1
42	86	0
43	87	1
42	88	0
43	89	0
42	90	0
43	91	0
42	92	0
43	93	1
42	94	1
43	95	0
42	96	1
43	97	0
42	98	3
43	99	1
42	100	0
43	101	0
42	102	1
43	103	1
42	104	0
43	105	0
42	106	1
43	107	0
42	108	0
43	109	1
42	110	0
43	111	0
42	112	0
43	113	0
42	114	0
43	115	0
42	116	0
43	117	1
42	118	0
43	119	0
42	120	0
43	121	0
42	122	2
43	123	3
42	124	0
43	125	1
42	126	0
43	127	0
44	68	0
45	69	0
44	70	1
45	71	0
44	72	0
45	73	0
44	74	0
45	75	4
44	76	1
45	77	0
44	78	1
45	79	0
44	80	0
45	81	0
44	82	0
45	83	1
44	84	1
45	85	0
44	86	0
45	87	0
44	88	1
45	89	0
44	90	0
45	91	1
44	92	0
45	93	1
44	94	1
45	95	1
44	96	1
45	97	0
44	98	3
45	99	0
44	100	0
45	101	1
44	102	0
45	103	0
44	104	0
45	105	0
44	106	0
45	107	0
44	108	0
45	109	1
44	110	0
45	111	2
44	112	0
45	113	0
44	114	0
45	115	0
44	116	0
45	117	1
44	118	0
45	119	1
44	120	0
45	121	0
44	122	0
45	123	0
44	124	1
45	125	0
44	126	1
45	127	0
47	67	0
46	68	0
47	69	0
46	70	0
47	71	3
46	72	0
47	73	0
46	74	1
47	75	1
46	76	0
47	77	0
46	78	0
47	79	4
46	80	3
47	81	1
46	82	1
47	83	0
46	84	2
47	85	0
46	86	1
47	87	3
46	88	0
47	89	2
46	90	0
47	91	0
46	92	2
47	93	0
46	94	0
47	95	0
46	96	0
47	97	0
46	98	2
47	99	2
46	100	0
47	101	1
46	102	1
47	103	2
46	104	0
47	105	0
46	106	0
47	107	0
46	108	0
47	109	3
46	110	1
47	111	0
46	112	0
47	113	0
46	114	1
47	115	0
46	116	1
47	117	1
46	118	0
47	119	1
46	120	0
46	122	1
47	123	0
46	124	0
47	125	0
47	127	1
49	59	0
49	61	2
49	67	2
48	68	1
48	70	0
49	71	0
48	72	1
49	73	0
48	74	0
49	75	0
48	76	0
49	77	0
48	78	0
49	79	0
48	80	0
49	81	0
48	82	2
49	83	1
48	84	0
49	85	0
48	86	1
49	87	1
48	88	3
49	89	1
48	90	0
49	91	1
48	92	1
49	93	1
48	94	2
49	95	0
48	96	0
49	97	0
48	98	0
49	99	0
48	100	2
49	101	0
48	102	0
48	104	0
49	105	1
48	106	1
49	107	1
48	108	0
49	109	0
48	110	1
49	111	1
48	112	0
49	113	1
48	114	0
49	115	0
48	116	0
49	117	1
48	118	1
49	119	0
48	120	0
49	121	0
48	122	0
49	123	1
48	124	0
49	125	3
48	126	0
49	127	1
50	56	0
51	57	0
50	58	0
50	60	0
51	61	0
50	62	0
51	63	2
51	65	1
51	67	0
50	68	0
51	69	1
51	71	1
50	72	0
51	73	1
50	74	1
51	75	0
50	76	0
51	77	1
50	78	1
51	79	0
50	80	0
51	81	0
50	82	0
51	83	0
50	84	0
51	85	1
50	86	2
51	87	0
50	88	0
51	89	0
50	90	0
51	91	1
50	92	0
51	93	0
50	94	0
51	95	1
50	96	0
51	97	0
50	98	1
51	99	1
50	100	0
51	101	1
50	102	0
51	103	1
50	104	1
51	105	0
50	106	2
51	107	0
50	108	0
51	109	0
50	110	0
51	111	0
50	112	1
51	113	0
50	114	0
51	115	0
50	116	2
51	117	0
51	119	1
50	120	2
51	121	0
50	122	0
51	123	1
50	124	1
51	125	1
50	126	0
51	127	0
52	56	2
53	57	0
52	58	0
53	59	0
52	60	0
53	61	0
52	62	1
53	63	1
52	64	0
53	65	0
52	66	0
53	67	0
52	68	0
53	69	1
52	70	0
53	71	0
53	73	0
52	74	0
53	75	1
52	76	1
53	77	1
52	78	0
53	79	1
52	80	0
53	81	0
52	82	1
53	83	1
52	84	1
53	85	0
52	86	1
53	87	2
52	88	0
53	89	0
52	90	0
53	91	1
52	92	0
53	93	1
52	94	1
53	95	0
52	96	2
53	97	0
52	98	0
53	99	0
52	100	0
53	101	0
52	102	1
53	103	1
52	104	0
53	105	0
52	106	0
53	107	0
52	108	1
53	109	0
52	110	0
53	111	2
52	112	0
53	113	0
52	114	0
53	115	1
52	116	0
54	56	0
55	57	0
54	58	2
55	59	0
54	60	1
55	61	0
55	63	0
54	64	0
54	66	1
55	67	0
54	68	1
55	69	1
54	70	0
55	71	2
54	72	0
55	73	1
54	74	0
55	75	0
54	76	0
55	77	0
54	78	1
55	79	1
54	80	0
55	81	0
54	82	1
55	83	0
54	84	0
55	85	2
54	86	3
55	87	2
54	88	1
55	89	0
54	90	3
55	91	1
54	92	1
55	93	0
54	94	0
55	95	0
54	96	0
55	97	1
54	98	0
55	99	1
54	100	0
55	101	0
54	102	1
55	103	1
54	104	0
55	105	0
54	106	2
55	107	0
54	108	0
55	109	0
54	110	0
55	111	0
55	113	1
54	114	1
55	115	1
54	116	0
56	58	1
57	59	0
56	60	2
57	61	0
56	62	0
57	63	1
57	65	0
56	66	1
57	67	1
56	68	0
57	69	1
56	70	2
57	71	0
56	72	0
57	73	1
56	74	0
57	75	0
56	76	0
56	78	0
57	79	0
56	80	1
56	82	1
57	83	1
56	84	0
57	85	1
56	86	0
57	87	1
56	88	0
57	89	0
56	90	0
57	91	0
56	92	0
57	93	1
56	94	0
57	95	0
56	96	0
57	97	0
56	98	0
56	100	0
57	101	0
56	102	0
57	103	0
56	104	1
57	105	0
56	106	2
57	107	0
56	108	0
57	109	0
56	110	0
57	111	0
56	112	0
57	113	0
56	114	1
58	60	1
59	61	0
58	62	0
59	63	0
58	64	2
59	65	3
58	66	0
59	67	0
58	68	0
59	69	2
58	70	0
59	71	0
58	72	1
59	73	1
58	74	0
59	75	2
58	76	5
59	77	0
58	78	3
59	79	3
58	80	1
59	81	1
58	82	2
59	83	1
58	84	2
59	85	3
58	86	1
59	87	4
58	88	3
59	89	3
58	90	1
59	91	0
58	92	1
59	93	0
58	94	2
59	95	1
58	96	2
59	97	0
58	98	1
59	99	1
58	100	1
59	101	4
58	102	0
59	103	1
58	104	3
59	105	1
58	106	1
59	107	2
58	108	0
59	109	1
58	110	2
59	111	3
58	112	3
58	114	0
61	57	0
61	59	1
60	60	1
61	61	1
60	62	2
61	63	1
60	64	1
61	65	1
60	66	3
61	67	3
60	68	0
61	69	1
60	70	2
61	71	1
60	72	0
61	73	1
60	74	1
61	75	0
60	76	1
61	77	1
60	78	4
60	80	1
61	81	2
60	82	1
61	83	3
60	84	0
61	85	1
60	86	5
61	87	1
60	88	0
61	89	3
60	90	1
61	91	0
60	92	3
61	93	0
60	94	1
61	95	2
60	96	0
61	97	1
60	98	1
61	99	0
60	100	2
60	102	2
61	103	1
60	104	1
61	105	1
60	106	4
61	107	3
60	108	1
61	109	1
60	110	2
61	111	1
60	112	3
63	49	1
63	51	1
63	53	2
62	54	2
63	55	0
62	56	1
63	57	2
62	58	1
63	59	1
62	60	4
63	61	1
62	62	2
63	63	2
62	64	1
63	65	0
62	66	2
63	67	2
62	68	0
62	70	1
63	71	1
62	72	2
63	73	1
62	74	2
63	75	1
63	77	0
63	79	0
62	80	3
63	81	1
62	82	0
63	83	2
62	84	0
63	85	2
62	86	0
63	87	1
62	88	0
63	89	1
62	90	0
63	91	0
62	92	1
63	93	0
62	94	0
63	95	0
62	96	1
63	97	2
62	98	3
63	99	3
62	100	2
63	101	0
62	102	1
63	103	3
62	104	1
63	105	1
62	106	1
63	107	2
62	108	0
63	109	3
62	110	0
63	111	2
62	112	1
65	45	1
65	47	2
64	48	3
65	49	3
64	50	1
64	52	0
65	53	2
64	54	2
65	55	0
64	56	2
65	57	1
64	58	1
65	59	2
64	60	3
65	61	1
64	62	3
65	63	0
64	64	3
65	65	3
64	66	1
65	67	3
64	68	3
65	69	1
64	70	0
65	71	1
64	72	1
65	73	3
64	74	1
65	75	0
64	76	3
65	77	2
64	78	1
64	80	3
65	81	1
64	82	0
65	83	2
64	84	0
65	85	4
64	86	1
65	87	1
64	88	0
65	89	0
64	90	3
65	91	2
64	92	1
65	93	1
64	94	5
65	95	0
64	96	1
65	97	2
64	98	1
65	99	1
64	100	2
65	101	1
64	102	4
65	103	2
67	41	1
67	43	2
66	44	1
67	45	1
66	46	2
67	47	1
66	48	2
67	49	1
66	50	4
67	51	1
66	52	0
67	53	2
66	54	0
67	55	0
66	56	1
67	57	1
66	58	1
67	59	1
66	60	1
67	61	1
66	62	0
67	63	0
66	64	0
67	65	1
66	66	0
67	67	2
66	68	2
67	69	0
66	70	1
67	71	4
66	72	1
67	73	1
66	74	3
67	75	0
66	76	3
67	77	0
66	78	1
67	79	4
66	80	0
67	81	1
66	82	1
67	83	1
66	84	2
67	85	2
66	86	0
67	87	2
66	88	1
67	89	0
66	90	2
67	91	1
66	92	0
66	94	1
67	95	0
66	96	0
67	97	0
66	98	0
67	99	2
66	100	0
67	101	2
66	102	0
68	40	2
69	41	3
68	42	2
69	43	2
68	44	0
69	45	0
68	46	3
69	47	1
68	48	2
69	49	0
68	50	1
69	51	2
68	52	1
68	54	2
69	55	2
68	56	0
69	59	1
68	60	2
69	61	2
68	62	1
69	63	1
68	64	3
69	65	1
68	66	2
69	67	0
68	68	5
69	69	0
68	70	0
69	71	0
68	72	1
69	73	1
69	75	4
68	76	1
69	77	2
68	78	1
69	79	0
68	80	0
69	81	2
68	82	1
69	83	0
68	84	1
69	85	1
68	86	1
68	88	1
69	89	1
69	91	3
68	92	2
69	93	0
68	94	3
69	95	1
68	96	3
69	97	1
68	98	1
69	99	1
68	100	1
69	101	5
68	102	0
70	46	3
71	47	2
70	48	0
71	49	0
70	50	1
71	51	1
70	52	2
70	58	0
71	59	0
70	60	0
71	61	0
70	62	3
71	63	1
70	64	0
70	66	2
71	67	1
70	68	3
71	73	0
70	74	1
71	75	1
70	76	2
71	77	1
70	78	1
71	79	1
70	80	2
71	81	1
70	82	1
71	83	1
70	84	1
71	85	0
70	86	0
71	87	2
70	88	0
71	89	1
70	90	2
71	91	5
70	92	0
71	93	1
70	94	0
71	95	2
70	96	3
71	97	3
70	98	3
70	100	2
72	58	1
73	59	2
72	60	2
73	61	3
72	62	1
73	63	2
73	65	0
72	66	0
72	68	3
72	70	0
72	72	1
72	78	2
72	80	0
72	82	1
72	84	0
72	86	1
72	88	4
72	90	3
72	92	1
74	60	2
74	62	2
33	43	1
33	45	2
33	47	1
35	37	0
35	39	1
35	41	0
34	42	1
35	43	2
34	44	2
35	45	0
34	46	2
35	47	1
34	48	0
35	49	2
37	35	1
36	36	1
37	37	5
36	38	1
37	39	2
36	40	2
37	41	1
36	42	0
37	43	1
36	44	0
37	45	2
36	46	2
37	47	1
36	48	0
37	49	1
36	50	0
39	31	0
39	33	0
38	34	2
39	35	1
38	36	2
39	37	3
38	38	1
39	39	2
38	40	0
39	41	1
38	42	1
39	43	3
38	44	1
39	45	3
38	46	1
39	47	1
38	48	1
41	31	1
40	32	2
41	33	2
40	34	1
41	35	1
40	36	0
41	37	0
40	38	1
41	39	2
40	40	1
41	41	1
40	42	0
41	43	1
40	44	1
41	45	1
40	46	2
41	47	4
42	30	3
43	31	3
42	32	2
43	33	2
42	34	1
43	35	2
42	36	3
43	37	0
42	38	2
43	39	1
42	40	1
43	41	0
42	42	0
43	43	1
42	44	2
43	45	0
42	46	1
44	32	1
45	33	1
44	34	1
45	35	2
44	36	0
45	37	3
44	38	1
45	39	2
44	40	0
45	41	3
44	42	1
45	43	2
44	44	3
45	45	4
46	38	2
46	40	0

## Sheet: SB1-A Clone4
x	y	Alternated reads per cell
33	65	0
35	59	0
35	61	0
34	62	0
35	63	0
34	64	1
35	65	0
34	66	0
35	67	0
34	68	0
35	69	0
37	57	0
36	58	0
37	59	0
36	60	0
37	61	0
36	62	0
37	63	0
36	64	0
37	65	0
36	66	0
37	67	0
36	68	0
37	69	0
36	70	0
37	71	0
38	56	0
39	57	0
38	58	0
39	59	0
38	60	0
39	61	0
38	62	0
39	63	0
38	64	0
39	65	0
38	66	0
39	67	0
38	68	0
39	69	0
38	70	0
41	53	0
40	54	0
40	56	0
41	57	0
40	58	0
41	59	0
40	60	0
41	61	0
40	62	0
41	63	0
40	64	0
41	65	0
40	66	0
41	67	0
40	68	0
41	69	0
43	49	0
43	51	0
42	52	0
43	53	0
42	54	0
43	55	0
42	56	0
43	57	0
42	58	0
43	59	0
42	60	0
43	61	0
42	62	0
43	63	0
42	64	0
43	65	0
42	66	0
43	67	0
42	68	0
43	69	0
44	48	0
45	49	0
44	50	0
45	51	0
44	52	0
45	53	0
44	54	0
45	55	0
44	56	0
45	57	0
44	58	0
45	59	0
45	61	0
44	62	0
45	63	0
44	64	0
45	65	0
44	66	0
45	67	0
46	30	0
47	31	0
46	32	0
47	33	0
46	34	0
47	35	0
46	36	0
47	37	0
47	39	0
47	47	0
46	48	0
47	49	0
46	50	0
47	51	0
46	52	0
47	53	0
46	54	0
47	55	0
46	56	0
47	57	0
46	58	0
47	59	0
46	60	0
47	61	0
46	62	0
47	63	0
46	64	0
47	65	0
46	66	0
49	29	0
48	30	0
49	31	0
48	32	0
49	33	0
48	34	0
49	35	0
48	36	0
49	37	0
48	38	0
49	39	0
49	43	0
48	44	0
49	45	0
48	46	0
49	47	0
48	48	0
49	49	0
48	50	0
49	51	0
48	52	0
49	53	0
48	54	0
49	55	0
48	56	0
49	57	0
48	58	0
48	60	0
48	62	0
49	63	0
48	64	0
49	65	0
48	66	0
51	29	0
50	30	0
51	31	0
50	32	0
51	33	0
50	34	0
51	35	0
50	36	0
51	37	0
50	38	0
51	39	0
50	40	0
51	41	0
50	42	0
51	43	0
50	44	0
51	45	0
50	46	0
51	47	0
50	48	0
51	49	0
50	50	0
51	51	0
50	52	0
51	53	0
50	54	0
51	55	0
50	64	0
50	66	0
52	28	0
53	29	0
52	30	0
53	31	0
52	32	0
53	33	0
52	34	0
53	35	0
52	36	0
53	37	0
52	38	0
53	39	0
52	40	1
53	41	0
52	42	0
53	43	0
52	44	0
53	45	0
52	46	0
53	47	0
52	48	0
53	49	0
52	50	0
53	51	0
52	52	0
53	53	0
52	54	0
53	55	0
55	27	0
54	28	0
55	29	0
54	30	0
55	31	0
54	32	0
55	33	0
54	34	0
55	35	0
54	36	0
55	37	0
54	38	0
55	39	0
54	40	0
55	41	0
54	42	0
55	43	0
54	44	0
55	45	0
54	46	0
55	47	0
54	48	0
55	49	0
54	50	0
55	51	0
54	52	0
55	53	0
57	27	0
56	28	0
57	29	0
56	30	0
57	31	0
56	32	0
57	33	0
56	34	0
57	35	0
56	36	0
57	37	0
56	38	0
57	39	0
56	40	0
57	41	0
56	42	0
57	43	0
56	44	0
57	45	0
56	46	0
57	47	0
57	49	0
56	50	0
57	51	0
56	52	0
57	53	0
56	54	0
57	55	1
56	56	0
57	57	0
58	26	0
59	27	0
58	28	0
59	29	0
58	30	0
59	31	0
58	32	1
59	33	0
58	34	0
59	35	0
58	36	0
59	37	0
58	38	0
59	39	0
58	40	0
59	41	0
58	42	0
59	43	0
58	44	0
59	45	0
58	46	0
59	47	0
58	48	0
59	49	0
58	50	0
59	51	0
58	52	0
59	53	0
58	54	0
59	55	0
58	56	0
59	57	0
58	58	0
59	59	0
61	27	0
60	28	0
61	29	0
60	30	0
61	31	0
60	32	0
61	33	0
60	34	0
61	35	0
60	36	0
61	37	0
60	38	0
61	39	1
60	40	0
61	41	0
60	42	0
61	43	0
60	44	0
61	45	0
60	46	0
61	47	0
60	48	0
61	49	0
60	50	0
61	51	0
60	52	0
61	53	0
60	54	0
61	55	0
60	56	0
60	58	0
62	24	1
63	25	0
63	27	0
62	28	0
63	29	0
62	30	0
63	31	0
62	32	0
63	33	0
62	34	0
63	35	0
62	36	0
63	37	0
62	38	0
63	39	0
62	40	0
63	41	0
62	42	0
63	43	0
62	44	0
63	45	0
62	46	0
63	47	0
62	48	0
62	50	0
62	52	0
65	23	0
64	24	0
65	25	0
64	26	0
65	27	0
64	28	0
65	29	0
64	30	0
65	31	0
64	32	0
65	33	0
64	34	0
65	35	0
64	36	0
65	37	0
64	38	0
65	39	0
64	40	0
65	41	0
64	42	0
64	44	0
66	26	0
66	28	0
66	30	0
67	31	0
66	32	0
67	33	0
66	34	0
67	35	0
66	36	0
67	37	0
66	38	0
68	34	0
68	36	0
15	125	0
14	126	0
15	127	0
17	121	0
16	122	1
17	123	0
16	124	0
17	125	0
16	126	0
17	127	0
19	117	0
18	118	0
19	119	0
18	120	0
19	121	0
18	122	0
19	123	0
18	124	0
19	125	0
18	126	0
19	127	0
21	113	0
21	115	0
20	116	0
21	119	0
20	120	1
21	121	0
20	122	0
21	123	0
20	124	0
21	125	0
20	126	0
21	127	0
23	103	0
23	107	1
22	110	0
23	111	0
22	112	0
23	113	1
22	114	0
23	115	0
22	116	0
23	117	0
22	118	0
23	119	0
22	120	0
23	121	0
22	122	0
23	123	0
22	124	0
23	125	0
22	126	0
23	127	0
24	98	0
25	99	0
24	100	0
25	101	0
24	102	0
25	103	0
25	105	0
24	106	0
25	107	0
24	108	0
25	109	0
24	110	0
24	112	0
25	113	0
24	114	0
25	115	0
24	116	0
25	117	0
24	118	0
25	119	1
24	120	0
25	121	1
24	122	0
25	123	0
24	124	0
25	125	0
24	126	0
25	127	0
27	95	0
26	96	0
27	97	0
26	98	0
27	99	0
26	100	0
27	101	0
26	102	0
27	103	0
26	104	0
27	105	0
26	106	0
27	107	0
26	108	0
27	109	0
27	111	0
26	112	0
27	113	0
26	114	0
27	115	0
26	116	0
27	117	0
26	118	0
27	119	0
26	120	0
27	121	0
26	122	0
27	123	0
26	124	0
27	125	0
26	126	0
27	127	0
29	89	0
29	91	0
29	93	0
29	95	0
29	97	0
28	98	0
29	99	0
28	100	0
29	101	0
28	102	0
29	103	0
28	104	0
29	105	0
28	106	0
29	107	0
28	108	0
29	109	0
29	111	0
28	112	0
29	113	0
28	114	0
29	115	0
28	116	0
29	117	0
28	118	0
29	119	0
28	120	0
29	121	0
28	122	0
29	123	0
28	124	0
29	125	0
28	126	0
29	127	0
31	87	0
30	88	0
31	89	0
30	90	0
31	91	0
30	92	0
31	93	0
30	94	0
31	95	0
30	96	0
31	97	0
30	98	0
31	99	0
30	100	0
31	101	0
30	102	0
31	103	0
30	104	0
31	105	0
30	106	0
31	109	0
30	110	0
31	111	0
30	112	0
31	113	0
30	114	0
31	115	0
30	116	0
31	117	0
30	118	0
31	119	0
30	120	0
31	121	0
30	122	0
31	123	0
30	124	0
31	125	0
30	126	0
31	127	0
33	75	0
33	77	0
33	79	0
33	87	0
32	88	0
33	89	0
32	90	0
33	91	0
32	92	0
33	93	0
32	94	0
33	95	0
32	96	0
33	97	0
32	98	0
33	99	0
32	100	0
33	101	0
32	102	0
33	103	0
32	104	1
33	105	0
32	106	0
33	107	0
32	108	0
33	109	0
32	110	0
33	111	0
32	112	0
33	113	0
32	114	0
33	115	0
32	116	0
33	117	0
32	118	0
33	119	0
32	120	0
33	121	0
32	122	0
33	123	0
32	124	0
33	125	0
32	126	0
33	127	0
35	73	0
34	74	0
35	75	0
34	76	0
35	77	0
34	78	0
35	79	0
34	80	1
35	81	0
35	87	0
34	88	0
35	89	0
34	90	0
35	91	0
34	92	0
35	93	0
34	94	0
35	95	0
34	96	0
35	97	0
34	98	0
35	99	0
34	100	0
35	101	0
34	102	0
35	103	0
34	104	0
35	105	0
34	106	0
35	107	0
34	108	0
35	109	0
34	110	0
35	111	0
34	112	0
35	113	0
34	114	1
35	115	0
34	116	0
35	117	0
34	118	0
35	119	0
35	121	0
34	122	0
35	123	0
34	124	0
35	125	0
34	126	0
35	127	0
37	73	0
36	74	0
37	75	0
36	76	0
37	77	0
36	78	0
37	79	0
36	80	0
37	81	0
36	82	1
37	83	0
36	84	0
37	85	0
36	86	0
37	87	0
36	88	0
37	89	0
36	90	0
37	91	0
36	92	0
37	93	0
36	94	0
37	95	0
36	96	0
37	97	0
36	98	0
37	99	0
36	100	0
37	101	0
36	102	0
37	103	0
36	104	0
37	105	0
36	106	0
37	107	0
36	108	0
37	109	0
36	110	0
37	111	0
36	112	0
37	113	0
36	114	0
37	115	0
36	116	0
37	117	0
36	118	0
37	119	0
36	120	0
37	121	1
36	122	0
37	123	0
36	124	0
37	125	0
36	126	0
37	127	0
39	71	0
38	72	0
39	73	0
38	74	0
39	75	0
38	76	0
39	77	0
38	78	0
39	79	0
38	80	0
39	81	0
38	82	0
39	83	0
38	84	0
39	85	0
38	86	0
39	87	0
39	89	0
38	90	0
39	91	0
38	92	0
39	93	0
38	94	0
39	95	0
38	96	0
39	97	0
38	98	0
39	99	0
38	100	0
39	101	0
38	102	0
39	103	0
38	104	0
39	105	0
38	106	0
39	107	0
38	108	0
39	109	0
38	110	0
39	111	0
38	112	0
39	113	0
38	114	0
39	115	0
38	116	0
39	117	0
38	118	0
39	119	0
38	120	0
39	121	0
38	122	0
39	123	0
38	124	0
38	126	0
39	127	0
41	71	0
40	72	0
41	73	1
40	74	0
41	75	0
40	76	0
41	77	0
40	78	0
41	79	1
40	80	0
41	81	0
40	82	0
41	83	0
40	84	0
41	85	0
40	86	0
41	87	0
40	88	0
41	89	0
40	90	0
41	91	0
40	92	0
41	93	0
40	94	0
41	95	0
40	96	0
41	97	0
40	98	0
41	99	0
40	100	0
41	101	0
40	102	0
41	103	0
41	105	0
40	106	0
41	107	0
40	108	0
41	109	0
40	110	0
41	111	0
40	112	0
41	113	0
40	114	0
41	115	0
40	116	0
41	117	0
40	118	0
41	119	0
40	120	0
41	121	0
40	122	0
41	123	0
40	124	0
41	125	0
40	126	0
41	127	0
42	70	0
43	71	0
42	72	0
43	73	0
42	74	0
43	75	0
42	76	0
43	77	0
42	78	0
43	79	0
42	80	0
43	81	0
42	82	0
43	83	0
42	84	0
43	85	0
42	86	0
43	87	0
42	88	0
43	89	0
42	90	0
43	91	0
42	92	0
43	93	0
42	94	0
43	95	0
42	96	0
43	97	0
42	98	0
43	99	0
42	100	0
43	101	0
42	102	0
43	103	0
42	104	0
43	105	0
42	106	0
43	107	0
42	108	0
43	109	0
42	110	0
43	111	0
42	112	0
43	113	0
42	114	0
43	115	0
42	116	0
43	117	0
42	118	0
43	119	0
42	120	0
43	121	0
42	122	0
43	123	0
42	124	0
43	125	0
42	126	0
43	127	0
44	68	0
45	69	0
44	70	0
45	71	0
44	72	0
45	73	0
44	74	0
45	75	0
44	76	0
45	77	1
44	78	0
45	79	0
44	80	0
45	81	0
44	82	0
45	83	0
44	84	0
45	85	0
44	86	0
45	87	0
44	88	0
45	89	0
44	90	0
45	91	0
44	92	0
45	93	0
44	94	0
45	95	0
44	96	0
45	97	0
44	98	0
45	99	0
44	100	0
45	101	0
44	102	0
45	103	0
44	104	0
45	105	0
44	106	0
45	107	0
44	108	0
45	109	0
44	110	0
45	111	0
44	112	0
45	113	0
44	114	0
45	115	0
44	116	0
45	117	0
44	118	0
45	119	1
44	120	0
45	121	0
44	122	0
45	123	0
44	124	0
45	125	0
44	126	0
45	127	0
47	67	0
46	68	0
47	69	0
46	70	0
47	71	0
46	72	0
47	73	0
46	74	0
47	75	0
46	76	0
47	77	0
46	78	0
47	79	0
46	80	0
47	81	0
46	82	1
47	83	0
46	84	0
47	85	0
46	86	0
47	87	0
46	88	0
47	89	0
46	90	0
47	91	0
46	92	0
47	93	0
46	94	0
47	95	0
46	96	0
47	97	0
46	98	0
47	99	0
46	100	0
47	101	0
46	102	0
47	103	0
46	104	0
47	105	0
46	106	0
47	107	1
46	108	0
47	109	0
46	110	0
47	111	0
46	112	0
47	113	0
46	114	0
47	115	0
46	116	0
47	117	0
46	118	1
47	119	0
46	120	0
46	122	0
47	123	0
46	124	0
47	125	0
47	127	0
49	59	1
49	61	0
49	67	0
48	68	0
48	70	0
49	71	0
48	72	0
49	73	0
48	74	0
49	75	0
48	76	0
49	77	0
48	78	0
49	79	0
48	80	0
49	81	0
48	82	0
49	83	0
48	84	0
49	85	0
48	86	0
49	87	0
48	88	0
49	89	0
48	90	0
49	91	0
48	92	0
49	93	0
48	94	0
49	95	1
48	96	0
49	97	0
48	98	0
49	99	0
48	100	0
49	101	0
48	102	0
48	104	0
49	105	0
48	106	0
49	107	0
48	108	0
49	109	0
48	110	0
49	111	0
48	112	0
49	113	0
48	114	0
49	115	0
48	116	0
49	117	0
48	118	0
49	119	0
48	120	0
49	121	0
48	122	0
49	123	0
48	124	0
49	125	0
48	126	0
49	127	0
50	56	0
51	57	0
50	58	0
50	60	0
51	61	0
50	62	0
51	63	0
51	65	0
51	67	0
50	68	0
51	69	0
51	71	0
50	72	0
51	73	0
50	74	0
51	75	0
50	76	0
51	77	0
50	78	0
51	79	0
50	80	0
51	81	0
50	82	0
51	83	0
50	84	0
51	85	0
50	86	0
51	87	0
50	88	0
51	89	0
50	90	0
51	91	0
50	92	0
51	93	0
50	94	0
51	95	0
50	96	0
51	97	0
50	98	0
51	99	0
50	100	0
51	101	0
50	102	0
51	103	0
50	104	0
51	105	0
50	106	1
51	107	1
50	108	0
51	109	0
50	110	0
51	111	0
50	112	0
51	113	0
50	114	0
51	115	0
50	116	0
51	117	0
51	119	0
50	120	0
51	121	0
50	122	0
51	123	0
50	124	0
51	125	0
50	126	0
51	127	0
52	56	0
53	57	0
52	58	0
53	59	0
52	60	0
53	61	0
52	62	0
53	63	0
52	64	0
53	65	0
52	66	0
53	67	0
52	68	0
53	69	0
52	70	0
53	71	0
53	73	0
52	74	0
53	75	0
52	76	0
53	77	0
52	78	0
53	79	0
52	80	0
53	81	0
52	82	0
53	83	0
52	84	0
53	85	0
52	86	0
53	87	0
52	88	0
53	89	0
52	90	0
53	91	1
52	92	0
53	93	0
52	94	0
53	95	0
52	96	0
53	97	1
52	98	0
53	99	0
52	100	0
53	101	0
52	102	0
53	103	0
52	104	0
53	105	0
52	106	0
53	107	0
52	108	0
53	109	0
52	110	0
53	111	0
52	112	0
53	113	0
52	114	0
53	115	0
52	116	0
54	56	0
55	57	0
54	58	0
55	59	0
54	60	0
55	61	0
55	63	0
54	64	0
54	66	0
55	67	0
54	68	0
55	69	0
54	70	0
55	71	0
54	72	0
55	73	0
54	74	0
55	75	0
54	76	0
55	77	0
54	78	0
55	79	0
54	80	0
55	81	0
54	82	0
55	83	0
54	84	0
55	85	0
54	86	0
55	87	0
54	88	0
55	89	0
54	90	0
55	91	0
54	92	0
55	93	0
54	94	0
55	95	0
54	96	0
55	97	0
54	98	0
55	99	0
54	100	0
55	101	0
54	102	0
55	103	0
54	104	0
55	105	0
54	106	0
55	107	0
54	108	0
55	109	0
54	110	0
55	111	0
55	113	0
54	114	0
55	115	0
54	116	0
56	58	0
57	59	0
56	60	0
57	61	0
56	62	0
57	63	0
57	65	0
56	66	0
57	67	0
56	68	0
57	69	0
56	70	0
57	71	0
56	72	0
57	73	0
56	74	0
57	75	0
56	76	0
56	78	0
57	79	0
56	80	0
56	82	0
57	83	0
56	84	0
57	85	0
56	86	0
57	87	0
56	88	0
57	89	0
56	90	0
57	91	0
56	92	0
57	93	0
56	94	0
57	95	0
56	96	0
57	97	0
56	98	0
56	100	0
57	101	0
56	102	0
57	103	0
56	104	0
57	105	0
56	106	0
57	107	0
56	108	0
57	109	0
56	110	0
57	111	0
56	112	0
57	113	0
56	114	0
58	60	0
59	61	0
58	62	0
59	63	0
58	64	0
59	65	0
58	66	0
59	67	0
58	68	0
59	69	0
58	70	0
59	71	0
58	72	0
59	73	0
58	74	0
59	75	0
58	76	1
59	77	0
58	78	0
59	79	0
58	80	0
59	81	0
58	82	0
59	83	2
58	84	0
59	85	0
58	86	0
59	87	0
58	88	0
59	89	2
58	90	0
59	91	0
58	92	0
59	93	0
58	94	0
59	95	0
58	96	0
59	97	0
58	98	0
59	99	0
58	100	0
59	101	0
58	102	0
59	103	0
58	104	2
59	105	0
58	106	0
59	107	0
58	108	0
59	109	0
58	110	0
59	111	1
58	112	0
58	114	0
61	57	0
61	59	0
60	60	0
61	61	0
60	62	0
61	63	0
60	64	0
61	65	0
60	66	0
61	67	0
60	68	0
61	69	0
60	70	0
61	71	0
60	72	1
61	73	0
60	74	0
61	75	0
60	76	0
61	77	0
60	78	0
60	80	0
61	81	0
60	82	1
61	83	0
60	84	0
61	85	0
60	86	0
61	87	0
60	88	0
61	89	0
60	90	1
61	91	1
60	92	1
61	93	0
60	94	0
61	95	0
60	96	0
61	97	0
60	98	0
61	99	0
60	100	0
60	102	1
61	103	0
60	104	0
61	105	0
60	106	0
61	107	0
60	108	0
61	109	0
60	110	0
61	111	0
60	112	0
63	49	0
63	51	0
63	53	0
62	54	0
63	55	0
62	56	0
63	57	0
62	58	0
63	59	0
62	60	0
63	61	0
62	62	0
63	63	0
62	64	0
63	65	0
62	66	1
63	67	0
62	68	0
62	70	0
63	71	0
62	72	0
63	73	0
62	74	0
63	75	0
63	77	0
63	79	0
62	80	0
63	81	0
62	82	0
63	83	0
62	84	0
63	85	0
62	86	1
63	87	0
62	88	0
63	89	2
62	90	0
63	91	0
62	92	0
63	93	0
62	94	0
63	95	0
62	96	0
63	97	1
62	98	0
63	99	0
62	100	2
63	101	0
62	102	0
63	103	0
62	104	0
63	105	1
62	106	0
63	107	1
62	108	0
63	109	2
62	110	1
63	111	0
62	112	0
65	45	2
65	47	0
64	48	0
65	49	0
64	50	0
64	52	0
65	53	1
64	54	0
65	55	0
64	56	0
65	57	0
64	58	0
65	59	0
64	60	0
65	61	0
64	62	0
65	63	1
64	64	0
65	65	0
64	66	0
65	67	0
64	68	0
65	69	1
64	70	1
65	71	0
64	72	0
65	73	0
64	74	1
65	75	0
64	76	0
65	77	0
64	78	0
64	80	2
65	81	0
64	82	0
65	83	0
64	84	1
65	85	0
64	86	2
65	87	0
64	88	0
65	89	0
64	90	0
65	91	0
64	92	0
65	93	0
64	94	0
65	95	0
64	96	0
65	97	1
64	98	1
65	99	0
64	100	0
65	101	0
64	102	1
65	103	0
67	41	0
67	43	0
66	44	0
67	45	0
66	46	0
67	47	0
66	48	0
67	49	0
66	50	0
67	51	0
66	52	0
67	53	0
66	54	0
67	55	1
66	56	1
67	57	0
66	58	0
67	59	0
66	60	0
67	61	0
66	62	0
67	63	0
66	64	0
67	65	0
66	66	0
67	67	0
66	68	1
67	69	0
66	70	1
67	71	0
66	72	1
67	73	0
66	74	0
67	75	0
66	76	0
67	77	0
66	78	0
67	79	1
66	80	0
67	81	0
66	82	0
67	83	1
66	84	1
67	85	1
66	86	0
67	87	0
66	88	0
67	89	0
66	90	0
67	91	0
66	92	0
66	94	0
67	95	0
66	96	1
67	97	0
66	98	0
67	99	0
66	100	0
67	101	0
66	102	0
68	40	1
69	41	0
68	42	2
69	43	0
68	44	1
69	45	0
68	46	0
69	47	0
68	48	1
69	49	0
68	50	0
69	51	0
68	52	1
68	54	0
69	55	0
68	56	0
69	59	0
68	60	1
69	61	0
68	62	0
69	63	0
68	64	0
69	65	0
68	66	0
69	67	0
68	68	1
69	69	0
68	70	0
69	71	0
68	72	0
69	73	0
69	75	1
68	76	0
69	77	0
68	78	0
69	79	1
68	80	0
69	81	0
68	82	0
69	83	0
68	84	0
69	85	0
68	86	0
68	88	0
69	89	0
69	91	2
68	92	0
69	93	0
68	94	0
69	95	0
68	96	0
69	97	0
68	98	0
69	99	0
68	100	0
69	101	0
68	102	0
70	46	0
71	47	0
70	48	0
71	49	0
70	50	0
71	51	0
70	52	0
70	58	0
71	59	0
70	60	0
71	61	0
70	62	0
71	63	0
70	64	1
70	66	1
71	67	0
70	68	0
71	73	0
70	74	0
71	75	0
70	76	0
71	77	0
70	78	0
71	79	0
70	80	0
71	81	0
70	82	0
71	83	0
70	84	0
71	85	0
70	86	0
71	87	0
70	88	1
71	89	1
70	90	0
71	91	0
70	92	0
71	93	0
70	94	0
71	95	0
70	96	0
71	97	0
70	98	0
70	100	0
72	58	1
73	59	0
72	60	0
73	61	0
72	62	0
73	63	1
73	65	2
72	66	1
72	68	1
72	70	0
72	72	0
72	78	2
72	80	0
72	82	0
72	84	0
72	86	0
72	88	0
72	90	0
72	92	1
74	60	0
74	62	1
33	43	0
33	45	0
33	47	0
35	37	0
35	39	0
35	41	0
34	42	0
35	43	0
34	44	0
35	45	0
34	46	0
35	47	0
34	48	2
35	49	0
37	35	0
36	36	0
37	37	0
36	38	1
37	39	1
36	40	2
37	41	1
36	42	0
37	43	0
36	44	1
37	45	0
36	46	0
37	47	0
36	48	0
37	49	0
36	50	0
39	31	0
39	33	0
38	34	0
39	35	0
38	36	0
39	37	1
38	38	0
39	39	0
38	40	0
39	41	0
38	42	0
39	43	0
38	44	0
39	45	0
38	46	0
39	47	0
38	48	1
41	31	0
40	32	0
41	33	0
40	34	0
41	35	2
40	36	0
41	37	0
40	38	1
41	39	0
40	40	0
41	41	0
40	42	0
41	43	0
40	44	0
41	45	1
40	46	0
41	47	0
42	30	0
43	31	0
42	32	0
43	33	1
42	34	0
43	35	0
42	36	0
43	37	0
42	38	0
43	39	0
42	40	0
43	41	1
42	42	0
43	43	2
42	44	1
43	45	0
42	46	1
44	32	0
45	33	0
44	34	0
45	35	2
44	36	0
45	37	1
44	38	0
45	39	2
44	40	0
45	41	0
44	42	0
45	43	0
44	44	0
45	45	1
46	38	1
46	40	0

## Sheet: SB1-A Clone7
x	y	Alternated reads per cell
33	65	0
35	59	0
35	61	0
34	62	0
35	63	0
34	64	0
35	65	0
34	66	0
35	67	0
34	68	1
35	69	1
37	57	0
36	58	0
37	59	0
36	60	0
37	61	0
36	62	0
37	63	0
36	64	0
37	65	0
36	66	0
37	67	0
36	68	0
37	69	1
36	70	0
37	71	0
38	56	1
39	57	2
38	58	0
39	59	0
38	60	0
39	61	0
38	62	0
39	63	0
38	64	1
39	65	0
38	66	0
39	67	1
38	68	0
39	69	0
38	70	1
41	53	0
40	54	0
40	56	0
41	57	0
40	58	0
41	59	1
40	60	2
41	61	0
40	62	1
41	63	0
40	64	0
41	65	0
40	66	0
41	67	0
40	68	0
41	69	0
43	49	0
43	51	0
42	52	1
43	53	0
42	54	0
43	55	0
42	56	0
43	57	0
42	58	0
43	59	0
42	60	1
43	61	1
42	62	0
43	63	0
42	64	0
43	65	0
42	66	1
43	67	0
42	68	0
43	69	0
44	48	0
45	49	0
44	50	0
45	51	0
44	52	0
45	53	0
44	54	1
45	55	0
44	56	0
45	57	0
44	58	0
45	59	0
45	61	0
44	62	0
45	63	0
44	64	0
45	65	2
44	66	0
45	67	0
46	30	0
47	31	0
46	32	0
47	33	1
46	34	0
47	35	0
46	36	1
47	37	0
47	39	0
47	47	0
46	48	0
47	49	0
46	50	0
47	51	0
46	52	0
47	53	0
46	54	0
47	55	1
46	56	1
47	57	1
46	58	2
47	59	1
46	60	1
47	61	1
46	62	0
47	63	1
46	64	0
47	65	1
46	66	1
49	29	0
48	30	0
49	31	0
48	32	1
49	33	0
48	34	0
49	35	1
48	36	0
49	37	0
48	38	0
49	39	1
49	43	0
48	44	0
49	45	0
48	46	0
49	47	0
48	48	0
49	49	0
48	50	0
49	51	0
48	52	0
49	53	1
48	54	0
49	55	0
48	56	1
49	57	0
48	58	0
48	60	1
48	62	0
49	63	0
48	64	2
49	65	1
48	66	0
51	29	1
50	30	0
51	31	1
50	32	0
51	33	0
50	34	0
51	35	0
50	36	0
51	37	0
50	38	0
51	39	0
50	40	0
51	41	0
50	42	0
51	43	1
50	44	1
51	45	0
50	46	0
51	47	0
50	48	0
51	49	0
50	50	0
51	51	0
50	52	0
51	53	0
50	54	0
51	55	0
50	64	0
50	66	1
52	28	0
53	29	0
52	30	1
53	31	0
52	32	2
53	33	1
52	34	0
53	35	0
52	36	0
53	37	0
52	38	0
53	39	0
52	40	0
53	41	0
52	42	0
53	43	0
52	44	0
53	45	0
52	46	0
53	47	0
52	48	0
53	49	0
52	50	0
53	51	0
52	52	0
53	53	1
52	54	0
53	55	0
55	27	1
54	28	1
55	29	0
54	30	0
55	31	0
54	32	1
55	33	0
54	34	0
55	35	0
54	36	0
55	37	1
54	38	0
55	39	0
54	40	1
55	41	0
54	42	0
55	43	0
54	44	0
55	45	1
54	46	1
55	47	0
54	48	0
55	49	0
54	50	1
55	51	0
54	52	0
55	53	0
57	27	1
56	28	0
57	29	1
56	30	0
57	31	0
56	32	0
57	33	0
56	34	0
57	35	0
56	36	0
57	37	1
56	38	0
57	39	0
56	40	0
57	41	2
56	42	0
57	43	0
56	44	0
57	45	1
56	46	0
57	47	0
57	49	0
56	50	0
57	51	0
56	52	0
57	53	0
56	54	0
57	55	0
56	56	1
57	57	1
58	26	0
59	27	0
58	28	0
59	29	0
58	30	0
59	31	0
58	32	1
59	33	0
58	34	1
59	35	1
58	36	0
59	37	0
58	38	0
59	39	2
58	40	0
59	41	0
58	42	0
59	43	0
58	44	1
59	45	0
58	46	0
59	47	0
58	48	0
59	49	0
58	50	0
59	51	0
58	52	0
59	53	0
58	54	0
59	55	0
58	56	0
59	57	0
58	58	2
59	59	1
61	27	2
60	28	0
61	29	0
60	30	1
61	31	0
60	32	1
61	33	0
60	34	0
61	35	0
60	36	0
61	37	0
60	38	1
61	39	0
60	40	0
61	41	0
60	42	0
61	43	0
60	44	0
61	45	0
60	46	0
61	47	0
60	48	0
61	49	0
60	50	0
61	51	0
60	52	0
61	53	0
60	54	0
61	55	0
60	56	1
60	58	0
62	24	1
63	25	0
63	27	0
62	28	0
63	29	0
62	30	0
63	31	0
62	32	0
63	33	0
62	34	0
63	35	0
62	36	0
63	37	0
62	38	1
63	39	1
62	40	0
63	41	0
62	42	0
63	43	1
62	44	0
63	45	0
62	46	0
63	47	0
62	48	0
62	50	0
62	52	0
65	23	0
64	24	0
65	25	1
64	26	0
65	27	0
64	28	0
65	29	0
64	30	0
65	31	0
64	32	0
65	33	0
64	34	1
65	35	0
64	36	1
65	37	2
64	38	0
65	39	0
64	40	1
65	41	0
64	42	0
64	44	0
66	26	0
66	28	0
66	30	0
67	31	0
66	32	1
67	33	0
66	34	0
67	35	0
66	36	0
67	37	0
66	38	0
68	34	0
68	36	0
15	125	1
14	126	0
15	127	1
17	121	0
16	122	0
17	123	0
16	124	0
17	125	0
16	126	0
17	127	0
19	117	0
18	118	0
19	119	0
18	120	0
19	121	0
18	122	0
19	123	0
18	124	0
19	125	0
18	126	0
19	127	0
21	113	0
21	115	0
20	116	0
21	119	0
20	120	1
21	121	0
20	122	0
21	123	0
20	124	0
21	125	0
20	126	0
21	127	0
23	103	0
23	107	3
22	110	1
23	111	0
22	112	0
23	113	1
22	114	0
23	115	0
22	116	0
23	117	1
22	118	0
23	119	0
22	120	0
23	121	0
22	122	0
23	123	0
22	124	0
23	125	2
22	126	0
23	127	1
24	98	1
25	99	0
24	100	0
25	101	0
24	102	1
25	103	2
25	105	0
24	106	0
25	107	0
24	108	0
25	109	0
24	110	0
24	112	0
25	113	0
24	114	1
25	115	0
24	116	0
25	117	0
24	118	0
25	119	0
24	120	1
25	121	0
24	122	0
25	123	0
24	124	1
25	125	0
24	126	0
25	127	0
27	95	0
26	96	1
27	97	1
26	98	0
27	99	1
26	100	0
27	101	0
26	102	0
27	103	0
26	104	0
27	105	0
26	106	0
27	107	0
26	108	0
27	109	0
27	111	0
26	112	0
27	113	0
26	114	1
27	115	0
26	116	1
27	117	1
26	118	0
27	119	0
26	120	0
27	121	0
26	122	1
27	123	2
26	124	1
27	125	1
26	126	0
27	127	0
29	89	1
29	91	0
29	93	0
29	95	1
29	97	0
28	98	0
29	99	0
28	100	0
29	101	1
28	102	0
29	103	0
28	104	0
29	105	1
28	106	0
29	107	0
28	108	0
29	109	0
29	111	0
28	112	1
29	113	0
28	114	1
29	115	0
28	116	0
29	117	0
28	118	1
29	119	1
28	120	0
29	121	0
28	122	0
29	123	0
28	124	0
29	125	0
28	126	0
29	127	1
31	87	1
30	88	0
31	89	0
30	90	0
31	91	0
30	92	0
31	93	0
30	94	0
31	95	1
30	96	0
31	97	2
30	98	0
31	99	0
30	100	0
31	101	0
30	102	0
31	103	0
30	104	0
31	105	0
30	106	2
31	109	0
30	110	0
31	111	1
30	112	1
31	113	0
30	114	0
31	115	2
30	116	0
31	117	0
30	118	1
31	119	1
30	120	0
31	121	0
30	122	1
31	123	0
30	124	1
31	125	0
30	126	0
31	127	0
33	75	0
33	77	1
33	79	1
33	87	0
32	88	0
33	89	0
32	90	0
33	91	1
32	92	0
33	93	0
32	94	0
33	95	0
32	96	0
33	97	0
32	98	0
33	99	0
32	100	2
33	101	0
32	102	1
33	103	1
32	104	0
33	105	1
32	106	0
33	107	1
32	108	1
33	109	2
32	110	0
33	111	1
32	112	0
33	113	0
32	114	0
33	115	0
32	116	0
33	117	0
32	118	0
33	119	1
32	120	1
33	121	0
32	122	0
33	123	0
32	124	0
33	125	0
32	126	1
33	127	1
35	73	0
34	74	0
35	75	0
34	76	0
35	77	0
34	78	2
35	79	0
34	80	0
35	81	0
35	87	0
34	88	1
35	89	0
34	90	0
35	91	0
34	92	0
35	93	0
34	94	0
35	95	0
34	96	0
35	97	0
34	98	0
35	99	0
34	100	0
35	101	0
34	102	0
35	103	0
34	104	1
35	105	0
34	106	0
35	107	0
34	108	0
35	109	0
34	110	0
35	111	0
34	112	1
35	113	0
34	114	0
35	115	1
34	116	1
35	117	0
34	118	0
35	119	1
35	121	0
34	122	0
35	123	0
34	124	0
35	125	0
34	126	1
35	127	0
37	73	0
36	74	0
37	75	0
36	76	0
37	77	0
36	78	1
37	79	0
36	80	0
37	81	0
36	82	1
37	83	1
36	84	0
37	85	0
36	86	0
37	87	0
36	88	0
37	89	0
36	90	1
37	91	0
36	92	1
37	93	1
36	94	0
37	95	0
36	96	0
37	97	0
36	98	1
37	99	0
36	100	0
37	101	0
36	102	0
37	103	0
36	104	0
37	105	1
36	106	0
37	107	0
36	108	0
37	109	0
36	110	0
37	111	0
36	112	0
37	113	0
36	114	0
37	115	1
36	116	0
37	117	0
36	118	1
37	119	0
36	120	0
37	121	0
36	122	0
37	123	0
36	124	0
37	125	0
36	126	0
37	127	1
39	71	0
38	72	0
39	73	0
38	74	0
39	75	0
38	76	0
39	77	0
38	78	0
39	79	0
38	80	0
39	81	0
38	82	0
39	83	0
38	84	0
39	85	0
38	86	1
39	87	0
39	89	0
38	90	0
39	91	0
38	92	0
39	93	0
38	94	0
39	95	0
38	96	0
39	97	0
38	98	0
39	99	0
38	100	0
39	101	1
38	102	0
39	103	0
38	104	2
39	105	0
38	106	0
39	107	0
38	108	1
39	109	0
38	110	0
39	111	0
38	112	1
39	113	0
38	114	0
39	115	0
38	116	0
39	117	0
38	118	0
39	119	0
38	120	1
39	121	2
38	122	0
39	123	0
38	124	0
38	126	0
39	127	2
41	71	1
40	72	0
41	73	0
40	74	0
41	75	0
40	76	1
41	77	0
40	78	0
41	79	1
40	80	1
41	81	0
40	82	0
41	83	0
40	84	0
41	85	0
40	86	0
41	87	1
40	88	0
41	89	0
40	90	0
41	91	0
40	92	0
41	93	0
40	94	0
41	95	0
40	96	0
41	97	1
40	98	0
41	99	1
40	100	0
41	101	1
40	102	0
41	103	0
41	105	2
40	106	0
41	107	0
40	108	0
41	109	0
40	110	1
41	111	0
40	112	0
41	113	0
40	114	1
41	115	0
40	116	0
41	117	0
40	118	1
41	119	0
40	120	1
41	121	0
40	122	0
41	123	1
40	124	0
41	125	0
40	126	0
41	127	0
42	70	1
43	71	0
42	72	0
43	73	0
42	74	1
43	75	0
42	76	1
43	77	0
42	78	0
43	79	0
42	80	0
43	81	0
42	82	0
43	83	0
42	84	0
43	85	0
42	86	0
43	87	0
42	88	0
43	89	0
42	90	0
43	91	0
42	92	0
43	93	0
42	94	0
43	95	0
42	96	0
43	97	0
42	98	1
43	99	0
42	100	0
43	101	0
42	102	1
43	103	1
42	104	0
43	105	0
42	106	0
43	107	0
42	108	0
43	109	0
42	110	0
43	111	0
42	112	0
43	113	0
42	114	0
43	115	0
42	116	0
43	117	0
42	118	0
43	119	0
42	120	0
43	121	0
42	122	1
43	123	2
42	124	0
43	125	1
42	126	0
43	127	0
44	68	0
45	69	0
44	70	0
45	71	0
44	72	0
45	73	0
44	74	0
45	75	2
44	76	1
45	77	0
44	78	1
45	79	0
44	80	0
45	81	0
44	82	0
45	83	0
44	84	0
45	85	0
44	86	0
45	87	0
44	88	1
45	89	0
44	90	0
45	91	0
44	92	0
45	93	0
44	94	1
45	95	0
44	96	0
45	97	0
44	98	1
45	99	0
44	100	0
45	101	1
44	102	0
45	103	0
44	104	0
45	105	0
44	106	0
45	107	0
44	108	0
45	109	1
44	110	0
45	111	2
44	112	0
45	113	0
44	114	0
45	115	0
44	116	0
45	117	0
44	118	0
45	119	0
44	120	0
45	121	0
44	122	0
45	123	0
44	124	1
45	125	0
44	126	0
45	127	0
47	67	0
46	68	0
47	69	0
46	70	0
47	71	2
46	72	0
47	73	0
46	74	0
47	75	1
46	76	0
47	77	0
46	78	0
47	79	2
46	80	2
47	81	1
46	82	0
47	83	0
46	84	2
47	85	0
46	86	0
47	87	2
46	88	0
47	89	1
46	90	0
47	91	0
46	92	1
47	93	0
46	94	0
47	95	0
46	96	0
47	97	0
46	98	1
47	99	0
46	100	0
47	101	1
46	102	1
47	103	1
46	104	0
47	105	0
46	106	0
47	107	0
46	108	0
47	109	2
46	110	0
47	111	0
46	112	0
47	113	0
46	114	1
47	115	0
46	116	0
47	117	1
46	118	0
47	119	0
46	120	0
46	122	1
47	123	0
46	124	0
47	125	0
47	127	0
49	59	0
49	61	2
49	67	2
48	68	0
48	70	0
49	71	0
48	72	0
49	73	0
48	74	0
49	75	0
48	76	0
49	77	0
48	78	0
49	79	0
48	80	0
49	81	0
48	82	1
49	83	1
48	84	0
49	85	0
48	86	1
49	87	0
48	88	1
49	89	1
48	90	0
49	91	0
48	92	0
49	93	0
48	94	1
49	95	0
48	96	0
49	97	0
48	98	0
49	99	0
48	100	2
49	101	0
48	102	0
48	104	0
49	105	0
48	106	1
49	107	0
48	108	0
49	109	0
48	110	1
49	111	1
48	112	0
49	113	1
48	114	0
49	115	0
48	116	1
49	117	1
48	118	0
49	119	0
48	120	0
49	121	0
48	122	0
49	123	1
48	124	0
49	125	2
48	126	0
49	127	0
50	56	0
51	57	0
50	58	0
50	60	0
51	61	0
50	62	0
51	63	0
51	65	1
51	67	0
50	68	0
51	69	1
51	71	0
50	72	0
51	73	0
50	74	1
51	75	0
50	76	0
51	77	0
50	78	1
51	79	0
50	80	0
51	81	0
50	82	0
51	83	0
50	84	0
51	85	0
50	86	1
51	87	0
50	88	0
51	89	0
50	90	0
51	91	1
50	92	0
51	93	0
50	94	0
51	95	0
50	96	0
51	97	0
50	98	0
51	99	0
50	100	0
51	101	1
50	102	0
51	103	1
50	104	0
51	105	0
50	106	1
51	107	0
50	108	0
51	109	0
50	110	0
51	111	0
50	112	0
51	113	0
50	114	0
51	115	0
50	116	1
51	117	0
51	119	1
50	120	1
51	121	0
50	122	0
51	123	0
50	124	1
51	125	1
50	126	0
51	127	0
52	56	1
53	57	0
52	58	0
53	59	0
52	60	0
53	61	0
52	62	1
53	63	0
52	64	0
53	65	0
52	66	0
53	67	0
52	68	0
53	69	0
52	70	0
53	71	0
53	73	0
52	74	0
53	75	1
52	76	1
53	77	0
52	78	0
53	79	1
52	80	0
53	81	0
52	82	0
53	83	1
52	84	0
53	85	0
52	86	0
53	87	1
52	88	0
53	89	0
52	90	0
53	91	1
52	92	0
53	93	1
52	94	1
53	95	0
52	96	1
53	97	0
52	98	0
53	99	0
52	100	0
53	101	0
52	102	1
53	103	0
52	104	0
53	105	0
52	106	0
53	107	0
52	108	0
53	109	0
52	110	0
53	111	1
52	112	0
53	113	0
52	114	0
53	115	0
52	116	0
54	56	0
55	57	0
54	58	1
55	59	0
54	60	0
55	61	0
55	63	0
54	64	0
54	66	1
55	67	0
54	68	0
55	69	1
54	70	0
55	71	1
54	72	0
55	73	0
54	74	0
55	75	0
54	76	0
55	77	0
54	78	1
55	79	1
54	80	0
55	81	0
54	82	0
55	83	0
54	84	0
55	85	1
54	86	2
55	87	0
54	88	0
55	89	0
54	90	1
55	91	1
54	92	0
55	93	0
54	94	0
55	95	0
54	96	0
55	97	1
54	98	0
55	99	1
54	100	0
55	101	0
54	102	1
55	103	0
54	104	0
55	105	0
54	106	2
55	107	0
54	108	1
55	109	0
54	110	0
55	111	0
55	113	0
54	114	1
55	115	0
54	116	0
56	58	0
57	59	0
56	60	0
57	61	0
56	62	0
57	63	0
57	65	0
56	66	0
57	67	0
56	68	0
57	69	1
56	70	2
57	71	0
56	72	0
57	73	1
56	74	0
57	75	0
56	76	0
56	78	0
57	79	0
56	80	0
56	82	1
57	83	2
56	84	0
57	85	0
56	86	0
57	87	0
56	88	0
57	89	0
56	90	0
57	91	0
56	92	0
57	93	1
56	94	0
57	95	0
56	96	0
57	97	0
56	98	0
56	100	0
57	101	0
56	102	0
57	103	0
56	104	0
57	105	0
56	106	2
57	107	0
56	108	0
57	109	0
56	110	0
57	111	0
56	112	0
57	113	0
56	114	0
58	60	1
59	61	0
58	62	0
59	63	0
58	64	2
59	65	2
58	66	0
59	67	0
58	68	0
59	69	2
58	70	0
59	71	0
58	72	0
59	73	0
58	74	0
59	75	0
58	76	2
59	77	0
58	78	1
59	79	1
58	80	1
59	81	1
58	82	1
59	83	1
58	84	1
59	85	1
58	86	0
59	87	1
58	88	1
59	89	0
58	90	1
59	91	0
58	92	0
59	93	0
58	94	0
59	95	0
58	96	0
59	97	0
58	98	1
59	99	0
58	100	1
59	101	1
58	102	0
59	103	1
58	104	1
59	105	0
58	106	0
59	107	0
58	108	0
59	109	0
58	110	1
59	111	3
58	112	1
58	114	0
61	57	0
61	59	0
60	60	0
61	61	0
60	62	1
61	63	0
60	64	0
61	65	0
60	66	1
61	67	0
60	68	0
61	69	1
60	70	0
61	71	0
60	72	0
61	73	0
60	74	0
61	75	0
60	76	1
61	77	0
60	78	1
60	80	0
61	81	1
60	82	1
61	83	1
60	84	0
61	85	0
60	86	1
61	87	1
60	88	0
61	89	2
60	90	0
61	91	0
60	92	0
61	93	0
60	94	1
61	95	0
60	96	0
61	97	1
60	98	0
61	99	0
60	100	1
60	102	0
61	103	0
60	104	0
61	105	0
60	106	1
61	107	1
60	108	0
61	109	0
60	110	2
61	111	0
60	112	1
63	49	0
63	51	0
63	53	0
62	54	0
63	55	0
62	56	0
63	57	0
62	58	0
63	59	1
62	60	2
63	61	0
62	62	0
63	63	0
62	64	0
63	65	0
62	66	3
63	67	0
62	68	0
62	70	0
63	71	0
62	72	0
63	73	0
62	74	0
63	75	0
63	77	0
63	79	0
62	80	1
63	81	1
62	82	0
63	83	1
62	84	0
63	85	0
62	86	0
63	87	0
62	88	0
63	89	0
62	90	0
63	91	0
62	92	1
63	93	0
62	94	0
63	95	0
62	96	0
63	97	0
62	98	1
63	99	2
62	100	2
63	101	0
62	102	1
63	103	1
62	104	0
63	105	0
62	106	0
63	107	0
62	108	0
63	109	0
62	110	0
63	111	1
62	112	0
65	45	1
65	47	1
64	48	0
65	49	1
64	50	0
64	52	0
65	53	1
64	54	1
65	55	0
64	56	1
65	57	0
64	58	0
65	59	1
64	60	1
65	61	0
64	62	1
65	63	0
64	64	1
65	65	2
64	66	0
65	67	1
64	68	1
65	69	1
64	70	0
65	71	0
64	72	0
65	73	1
64	74	0
65	75	0
64	76	0
65	77	0
64	78	0
64	80	1
65	81	0
64	82	0
65	83	1
64	84	0
65	85	2
64	86	1
65	87	1
64	88	0
65	89	0
64	90	2
65	91	1
64	92	0
65	93	0
64	94	1
65	95	0
64	96	0
65	97	1
64	98	1
65	99	1
64	100	1
65	101	0
64	102	2
65	103	1
67	41	0
67	43	0
66	44	0
67	45	0
66	46	1
67	47	0
66	48	0
67	49	0
66	50	3
67	51	0
66	52	0
67	53	1
66	54	0
67	55	0
66	56	1
67	57	0
66	58	0
67	59	0
66	60	1
67	61	3
66	62	0
67	63	0
66	64	0
67	65	1
66	66	0
67	67	0
66	68	0
67	69	0
66	70	0
67	71	1
66	72	0
67	73	0
66	74	2
67	75	0
66	76	1
67	77	0
66	78	1
67	79	1
66	80	0
67	81	0
66	82	1
67	83	1
66	84	1
67	85	1
66	86	0
67	87	1
66	88	0
67	89	0
66	90	0
67	91	0
66	92	0
66	94	0
67	95	0
66	96	0
67	97	0
66	98	0
67	99	1
66	100	0
67	101	0
66	102	0
68	40	0
69	41	1
68	42	1
69	43	0
68	44	0
69	45	0
68	46	0
69	47	0
68	48	1
69	49	0
68	50	0
69	51	0
68	52	1
68	54	1
69	55	0
68	56	0
69	59	0
68	60	1
69	61	1
68	62	0
69	63	0
68	64	1
69	65	0
68	66	0
69	67	0
68	68	2
69	69	0
68	70	0
69	71	0
68	72	1
69	73	0
69	75	2
68	76	2
69	77	0
68	78	0
69	79	0
68	80	0
69	81	1
68	82	1
69	83	0
68	84	0
69	85	1
68	86	0
68	88	0
69	89	0
69	91	1
68	92	0
69	93	0
68	94	1
69	95	0
68	96	0
69	97	0
68	98	0
69	99	0
68	100	0
69	101	2
68	102	0
70	46	1
71	47	1
70	48	0
71	49	0
70	50	0
71	51	0
70	52	1
70	58	0
71	59	0
70	60	0
71	61	0
70	62	1
71	63	0
70	64	0
70	66	1
71	67	1
70	68	1
71	73	0
70	74	1
71	75	0
70	76	0
71	77	0
70	78	0
71	79	0
70	80	1
71	81	2
70	82	0
71	83	0
70	84	0
71	85	0
70	86	0
71	87	0
70	88	0
71	89	0
70	90	0
71	91	1
70	92	0
71	93	1
70	94	0
71	95	1
70	96	1
71	97	1
70	98	0
70	100	1
72	58	0
73	59	1
72	60	0
73	61	1
72	62	0
73	63	1
73	65	0
72	66	0
72	68	3
72	70	0
72	72	0
72	78	1
72	80	0
72	82	0
72	84	0
72	86	0
72	88	1
72	90	1
72	92	0
74	60	0
74	62	1
33	43	1
33	45	1
33	47	1
35	37	0
35	39	0
35	41	0
34	42	0
35	43	1
34	44	1
35	45	0
34	46	1
35	47	1
34	48	0
35	49	0
37	35	0
36	36	0
37	37	3
36	38	0
37	39	1
36	40	1
37	41	3
36	42	0
37	43	0
36	44	0
37	45	1
36	46	1
37	47	0
36	48	0
37	49	3
36	50	0
39	31	0
39	33	0
38	34	1
39	35	0
38	36	0
39	37	1
38	38	0
39	39	1
38	40	0
39	41	0
38	42	0
39	43	1
38	44	0
39	45	2
38	46	0
39	47	0
38	48	1
41	31	1
40	32	1
41	33	0
40	34	1
41	35	0
40	36	0
41	37	0
40	38	1
41	39	2
40	40	1
41	41	0
40	42	0
41	43	1
40	44	1
41	45	0
40	46	1
41	47	3
42	30	0
43	31	2
42	32	1
43	33	1
42	34	1
43	35	0
42	36	0
43	37	0
42	38	0
43	39	0
42	40	1
43	41	0
42	42	0
43	43	0
42	44	0
43	45	0
42	46	0
44	32	0
45	33	1
44	34	0
45	35	0
44	36	0
45	37	1
44	38	1
45	39	1
44	40	0
45	41	0
44	42	1
45	43	1
44	44	1
45	45	2
46	38	1
46	40	0

## Sheet: SB1-B Clone3
x	y	Alternated reads per cell
33	41	1
32	42	3
33	43	1
32	44	1
33	45	0
32	46	0
33	47	1
32	48	0
35	39	0
34	40	2
35	41	0
34	42	0
35	43	0
34	44	0
35	45	2
34	46	0
35	47	2
34	48	1
35	49	0
34	50	0
35	51	0
37	37	2
36	38	1
37	39	2
36	40	0
37	41	0
36	42	0
37	43	0
36	44	1
37	45	0
36	46	0
37	47	1
36	48	1
37	49	0
36	50	1
39	35	1
38	36	0
39	37	1
38	38	1
39	39	2
38	40	0
39	41	1
38	42	1
39	43	0
38	44	0
39	45	2
38	46	1
39	47	0
38	48	0
39	49	1
41	33	0
40	34	1
41	35	0
40	36	2
41	37	1
40	38	0
41	39	0
40	40	0
41	41	1
40	42	1
41	43	0
40	44	0
41	45	1
40	46	0
41	47	0
40	48	1
41	49	1
43	29	1
43	31	0
42	32	2
43	33	1
42	34	0
43	35	0
42	36	0
43	37	1
42	38	1
43	39	0
42	40	1
42	42	1
43	43	0
42	44	0
43	45	0
42	46	2
43	47	0
42	48	2
45	31	1
44	32	0
45	33	1
44	34	1
45	35	0
44	36	0
45	37	1
44	38	1
45	39	1
44	40	0
45	41	1
44	42	1
45	43	1
44	44	2
45	45	1
44	46	1
45	47	1
44	48	1
47	13	0
46	14	0
47	15	0
46	16	3
47	17	0
47	19	2
47	27	3
47	29	1
46	30	0
47	31	1
46	32	1
47	33	0
46	34	1
47	35	0
46	36	0
47	37	1
46	38	1
47	39	1
46	40	1
47	41	0
46	42	0
47	43	1
46	44	1
47	45	0
46	46	0
47	47	0
49	11	1
48	12	1
49	13	0
48	14	0
49	15	1
48	16	0
49	17	0
48	18	2
49	19	1
48	20	2
49	21	2
49	23	1
48	24	2
49	25	1
48	26	1
49	27	1
48	28	1
49	29	1
48	30	1
49	31	1
48	32	2
49	33	0
48	34	1
49	35	2
48	36	0
49	37	1
48	38	1
48	40	1
48	44	2
48	46	0
49	47	3
48	48	2
51	11	0
50	12	1
51	13	2
50	14	1
51	15	1
50	16	0
51	17	1
50	18	1
51	19	2
50	20	1
51	21	0
50	22	0
51	23	0
50	24	0
51	25	0
50	26	0
51	27	0
50	28	2
51	29	2
50	30	0
51	31	4
50	32	1
51	33	1
50	34	2
51	35	0
50	36	1
51	37	0
53	11	0
52	12	2
53	13	0
52	14	2
53	15	1
52	16	3
53	17	0
52	18	0
53	19	1
52	20	1
53	21	1
52	22	0
53	23	0
52	24	0
53	25	1
52	26	1
53	27	1
52	28	1
53	29	2
52	30	2
53	31	2
52	32	0
53	33	0
52	34	1
53	35	1
52	36	0
53	37	1
55	11	1
54	12	0
55	13	2
54	14	0
55	15	1
54	16	0
55	17	1
54	18	1
55	19	0
54	20	1
55	21	1
54	22	2
55	23	1
54	24	1
55	25	0
54	26	0
55	27	0
54	28	0
55	29	0
54	30	0
55	31	1
54	32	0
55	33	0
54	34	1
55	35	0
54	36	2
55	37	1
54	38	1
56	10	1
57	11	1
56	12	1
57	13	0
56	14	0
57	15	3
56	16	3
57	17	0
56	18	1
57	19	0
56	20	1
57	21	0
56	22	1
57	23	1
56	24	1
57	25	3
56	26	1
57	27	0
56	28	0
57	29	1
56	30	1
57	31	1
56	32	0
57	33	2
56	34	1
57	35	1
56	36	0
57	37	1
56	38	1
57	39	1
56	40	0
57	41	0
58	10	0
59	11	0
58	12	1
59	13	1
58	14	1
59	15	1
58	16	0
59	17	0
58	18	1
59	19	2
58	20	2
59	21	1
58	22	1
59	23	1
58	24	0
59	25	0
58	26	0
59	27	2
58	28	1
59	29	1
58	30	0
59	31	1
58	32	0
59	33	1
58	34	1
59	35	0
58	36	1
59	37	1
58	38	1
59	39	0
58	40	1
59	41	1
58	42	1
60	10	1
61	11	1
60	12	0
61	13	1
60	14	1
61	15	2
60	16	0
61	17	2
60	18	1
61	19	0
60	20	0
61	21	2
60	22	1
61	23	1
60	24	0
61	25	1
60	26	1
61	27	2
60	28	0
61	29	0
60	30	1
61	31	0
60	32	1
61	33	1
60	34	2
61	35	1
60	36	0
60	38	1
60	40	0
63	9	1
62	10	1
63	11	2
62	12	0
63	13	2
62	14	1
63	15	1
62	16	1
63	17	2
62	18	2
63	19	1
62	20	0
63	21	2
62	22	2
63	23	0
62	24	0
63	25	0
62	26	0
63	27	0
62	28	2
63	29	0
62	30	0
62	32	1
65	7	1
64	8	1
65	9	1
64	10	1
65	11	2
64	12	0
65	13	2
64	14	1
65	15	1
64	16	1
65	17	0
64	18	1
65	19	1
64	20	0
65	21	1
64	22	0
65	23	2
64	24	0
65	25	0
64	26	1
64	28	0
66	10	0
67	11	1
66	12	0
67	13	1
66	14	0
67	15	0
66	16	0
67	17	1
66	18	1
67	19	1
66	20	0
67	21	1
66	22	0
68	18	2
33	23	1
33	25	0
35	17	1
35	19	1
35	21	1
34	22	1
35	23	0
34	24	1
35	25	2
34	26	0
35	27	0
34	28	0
35	29	0
37	15	1
36	16	0
37	17	1
36	18	1
37	19	1
36	20	1
37	21	2
36	22	1
37	23	0
36	24	1
37	25	1
36	26	2
37	27	0
36	30	0
39	13	1
38	14	1
39	15	0
38	16	1
39	17	1
38	18	1
39	19	0
38	20	0
39	21	2
38	22	0
39	23	3
38	24	0
39	25	3
38	26	1
39	27	0
41	11	1
40	12	1
41	13	1
40	14	0
41	15	0
40	16	0
41	17	1
40	18	1
41	19	1
40	20	1
41	21	1
40	22	1
41	23	2
40	24	1
41	25	1
40	26	1
41	27	1
42	12	0
43	13	1
42	14	0
43	15	1
42	16	1
43	17	1
42	18	1
43	19	2
42	20	1
43	21	0
42	22	0
43	23	1
42	24	1
43	25	2
42	26	0
43	27	0
44	12	0
45	13	1
44	14	1
45	15	0
44	16	0
45	17	1
44	18	1
45	19	1
44	20	0
45	21	0
44	22	1
45	23	1
44	24	0
45	25	1
44	26	0
46	18	0
46	20	2
46	22	0
17	113	0
17	115	1
17	119	0
19	105	1
19	107	1
19	109	2
19	111	0
18	112	1
19	113	0
18	114	2
19	115	1
19	117	1
18	118	0
19	119	1
18	120	1
19	121	0
18	122	0
21	99	1
21	101	0
20	102	1
21	103	0
21	105	0
20	106	0
21	107	2
20	108	0
21	109	1
20	110	1
21	111	1
20	112	0
21	113	1
20	114	0
21	115	2
20	116	0
21	117	1
20	118	0
21	119	0
20	120	0
21	121	3
20	122	2
21	123	0
23	93	1
23	95	1
23	97	1
23	99	0
23	101	0
22	102	0
23	103	1
22	104	1
23	105	1
22	106	1
23	107	1
22	108	1
23	109	1
22	110	1
23	111	0
22	112	1
23	113	1
22	114	0
23	115	0
22	116	2
23	117	0
22	118	1
23	119	3
22	120	1
23	121	0
22	122	1
23	123	1
25	79	1
25	81	1
24	82	0
25	83	1
24	84	0
25	85	1
24	86	2
25	87	2
24	88	0
25	89	0
24	92	1
25	93	1
24	94	1
25	97	1
24	98	0
25	99	0
24	100	2
25	101	1
24	102	0
25	103	0
24	104	0
25	105	1
24	106	1
25	107	1
24	108	1
25	109	1
24	110	1
25	111	2
24	112	0
25	113	0
24	114	3
25	115	1
24	116	2
25	117	0
24	118	0
25	119	1
24	120	0
25	121	1
24	122	0
25	123	0
27	73	1
27	75	0
27	77	1
26	80	1
27	81	0
26	82	1
27	83	1
26	84	0
27	85	1
26	86	0
27	87	0
26	88	1
27	89	0
26	90	1
27	91	1
27	93	1
26	94	0
27	95	1
26	96	0
27	97	0
26	98	0
27	99	1
26	100	1
27	101	1
26	102	1
27	103	1
26	104	1
27	105	1
27	107	1
26	108	1
27	109	2
26	110	0
27	111	0
26	112	1
27	113	1
26	114	0
27	115	1
26	116	0
27	117	0
26	118	2
27	119	1
26	120	1
27	121	1
26	122	0
27	123	1
29	69	0
29	71	0
28	72	1
29	73	1
28	74	0
29	75	0
28	76	0
29	77	1
28	78	0
29	79	2
28	80	2
29	81	1
28	82	1
29	83	0
28	84	1
29	85	0
28	86	0
29	87	0
28	88	1
29	89	0
28	90	1
29	91	1
29	93	0
29	95	0
28	96	0
29	97	1
28	98	0
29	99	1
28	100	1
29	101	1
28	102	1
29	103	2
28	104	1
29	105	0
28	106	3
29	107	0
28	108	0
29	109	1
28	110	0
29	111	0
28	112	1
29	113	1
28	114	1
29	115	0
28	116	0
29	117	0
28	118	0
29	119	1
28	120	1
29	121	1
28	122	1
29	123	2
31	57	2
31	67	1
31	69	1
30	70	1
31	71	0
30	72	1
31	73	0
30	74	0
31	75	1
30	76	1
31	77	0
30	78	3
31	79	0
30	80	1
31	81	1
30	82	1
31	83	1
30	84	0
31	85	2
30	86	1
31	87	2
30	88	2
31	89	0
30	90	1
31	91	1
30	92	1
31	93	0
30	94	1
31	95	1
30	96	1
31	97	0
30	98	0
31	99	0
30	100	1
31	101	2
30	102	0
31	103	1
30	104	0
31	105	1
30	106	1
31	107	0
30	108	0
31	109	1
30	110	2
31	111	0
30	112	1
31	113	0
30	114	1
31	115	0
31	117	3
30	118	0
31	119	0
30	120	0
31	121	1
30	122	2
33	53	0
32	54	0
33	55	0
32	56	0
33	57	0
33	59	0
33	61	1
33	67	1
32	68	1
33	69	0
32	70	1
33	71	0
32	72	1
33	73	2
32	74	0
33	75	2
32	76	1
33	77	1
32	78	0
33	79	0
32	80	1
33	81	0
32	82	0
33	83	1
32	84	4
33	85	0
33	87	2
32	88	2
33	89	1
33	91	1
32	92	1
33	93	0
32	94	1
33	95	0
32	96	1
33	97	1
32	98	0
33	99	1
32	100	1
33	101	1
32	102	1
33	103	1
32	104	0
33	105	3
32	106	0
33	107	1
32	108	1
33	109	0
32	110	2
33	111	1
32	112	0
33	113	1
32	114	0
33	115	2
32	116	2
33	117	0
32	118	0
33	119	0
32	120	1
33	121	0
32	122	0
34	54	0
35	55	0
34	56	0
35	57	0
34	58	0
35	59	0
34	60	0
35	61	0
34	62	2
35	63	1
34	64	1
35	65	1
34	66	0
35	67	0
34	68	1
35	69	0
34	70	0
35	71	1
34	72	0
35	73	0
34	74	1
35	75	0
34	76	1
35	77	0
34	78	0
35	79	1
34	80	0
35	81	0
34	82	1
35	83	2
34	84	1
35	85	1
34	86	0
35	87	0
34	88	1
35	89	1
34	90	1
35	91	0
34	92	0
35	93	2
34	94	1
35	95	0
34	96	0
35	97	1
34	98	2
35	99	1
34	100	1
35	101	1
34	102	1
35	103	1
34	104	0
35	105	1
34	106	1
35	107	2
34	108	1
35	109	1
34	110	1
35	111	1
34	112	0
34	114	1
34	116	0
35	117	0
34	118	3
35	119	0
34	120	1
37	53	1
37	55	3
36	56	1
37	57	1
36	58	1
37	59	0
36	60	0
37	61	2
36	62	0
37	63	0
36	64	1
37	65	0
36	66	0
37	67	0
36	68	2
37	69	1
36	70	1
37	71	0
36	72	1
37	73	2
36	74	1
37	75	1
36	76	0
37	77	0
36	78	0
37	79	1
36	80	0
37	81	1
36	82	0
37	83	0
36	84	2
37	85	0
36	86	2
37	87	1
36	88	2
37	89	0
36	90	1
37	91	1
36	92	0
37	93	1
36	94	1
37	95	0
36	96	0
37	97	0
36	98	0
37	99	1
36	100	2
37	101	0
36	102	1
37	103	1
36	104	0
37	105	1
36	106	0
37	107	1
36	108	1
37	109	0
36	110	1
37	111	2
36	112	1
37	113	0
36	114	0
37	115	0
36	116	1
37	117	0
36	118	3
38	52	0
39	53	2
38	54	1
39	55	0
38	56	1
39	57	1
38	58	2
39	59	2
38	60	1
39	61	1
38	62	1
39	63	0
38	64	1
39	65	1
38	66	1
39	67	3
38	68	1
39	69	1
38	70	4
39	71	1
38	72	1
39	73	1
38	74	1
39	75	1
38	76	0
39	77	0
38	78	1
39	79	1
38	80	1
39	81	2
38	82	1
39	83	0
38	84	0
39	85	0
38	86	1
39	87	0
39	89	1
38	90	0
39	91	2
38	92	0
39	93	0
38	94	1
39	95	0
38	96	1
39	97	0
38	98	0
39	99	1
38	100	0
39	101	4
38	102	2
39	103	0
38	104	0
39	105	0
38	106	0
39	107	0
38	108	2
39	109	2
38	110	1
39	111	1
38	112	0
39	113	3
38	114	0
39	115	0
41	51	0
40	52	0
41	53	0
40	54	0
41	55	0
40	56	1
41	57	2
40	58	3
41	59	1
40	60	0
41	61	0
40	62	1
41	63	0
40	64	0
41	65	1
40	66	1
41	67	2
40	68	1
41	69	0
40	70	1
41	71	2
40	72	0
41	73	1
40	74	0
41	75	0
40	76	1
41	77	1
40	78	0
41	79	1
40	80	0
41	81	0
40	82	3
41	83	0
40	84	2
41	85	0
40	86	0
41	87	1
40	88	1
41	89	1
40	90	2
41	91	2
40	92	1
41	93	2
40	94	0
41	95	0
40	96	0
41	97	0
40	98	0
41	99	2
40	100	0
41	101	2
40	102	1
41	103	2
40	104	1
41	105	1
40	106	1
41	107	1
40	108	0
41	109	1
40	110	0
41	111	1
40	112	1
41	113	0
40	114	1
41	115	0
40	116	1
41	117	3
42	50	0
43	51	1
42	52	0
43	53	1
42	54	1
43	55	1
42	56	0
43	57	0
42	58	1
43	59	1
42	60	1
43	61	3
42	62	0
43	63	0
42	64	3
43	65	0
42	66	0
43	67	1
42	68	1
43	69	0
42	70	0
43	71	0
42	72	0
43	73	1
42	74	1
43	75	0
42	76	2
43	77	0
42	78	0
43	79	1
42	80	0
43	81	2
42	82	0
43	83	0
42	84	1
43	85	0
42	86	1
43	87	2
42	88	1
43	89	1
42	90	1
43	91	0
42	92	2
43	93	0
42	94	4
43	95	1
42	96	0
43	97	0
42	98	0
43	99	0
42	100	1
43	101	1
42	102	0
43	103	2
42	104	2
43	105	0
42	106	1
43	107	1
42	108	1
43	109	1
42	110	3
43	111	3
42	112	0
43	113	1
42	114	2
43	115	2
42	116	2
43	117	1
42	118	0
43	119	1
45	49	1
44	50	2
45	51	0
44	52	1
45	53	0
44	54	0
45	55	1
44	58	2
45	59	1
44	60	0
45	61	0
45	63	0
45	65	2
44	66	1
45	67	2
44	68	1
45	69	1
44	70	0
45	71	1
44	72	0
45	73	1
44	74	0
45	75	1
44	76	3
45	77	1
44	78	2
45	79	2
44	80	0
45	81	0
44	82	0
45	83	0
44	84	1
45	85	2
44	86	2
45	87	0
44	88	0
45	89	1
44	90	0
45	91	0
44	92	1
45	93	2
44	94	0
45	95	3
44	96	1
45	97	1
44	98	0
45	99	0
44	100	0
45	101	2
44	102	1
45	103	1
44	104	0
45	105	0
44	106	1
45	107	0
44	108	1
45	109	2
44	110	1
45	111	0
44	112	0
45	113	1
44	114	2
45	115	0
44	116	2
45	117	0
44	118	0
45	119	1
44	120	1
46	48	1
47	49	1
46	50	1
47	51	3
46	52	1
47	53	1
46	54	0
47	55	1
46	56	1
47	57	1
46	58	1
47	59	1
46	60	0
47	61	0
46	62	1
47	63	0
46	64	0
47	65	0
46	66	0
47	67	1
46	68	1
47	69	0
46	70	0
47	71	3
46	72	1
47	73	2
46	74	0
47	75	0
46	76	0
46	78	1
47	79	2
46	80	1
47	81	0
46	82	1
46	84	0
47	85	2
46	86	0
47	87	2
46	88	0
47	89	0
46	90	1
47	91	0
46	92	0
47	93	1
46	94	1
46	96	1
47	97	1
46	98	0
47	99	0
46	100	2
47	101	1
46	102	0
47	103	0
46	104	0
47	105	1
46	106	0
47	107	1
46	108	1
47	109	1
46	110	2
47	111	0
46	112	0
47	113	0
46	114	0
47	115	1
46	116	1
47	117	0
46	118	1
49	39	2
49	41	1
48	42	1
49	43	3
49	45	0
49	49	0
48	50	2
49	51	2
48	52	1
49	53	1
48	54	2
49	55	0
48	56	1
49	57	1
48	58	1
49	59	1
48	60	0
49	61	3
48	62	0
49	63	0
48	64	0
49	65	0
48	66	0
49	67	1
48	68	1
49	69	2
48	70	0
49	71	1
48	72	1
49	73	0
48	74	2
49	75	0
48	76	1
49	77	2
48	78	1
49	79	0
48	80	0
49	81	1
48	82	0
49	83	0
48	84	0
49	85	2
48	86	0
49	87	1
48	88	1
49	89	1
48	90	1
49	91	0
48	92	0
49	93	1
48	94	0
49	95	1
48	96	1
49	97	1
48	98	2
49	99	0
48	100	1
49	101	1
48	102	2
48	104	0
49	105	1
48	106	2
49	107	3
48	108	0
49	109	1
48	110	1
49	111	2
48	112	0
49	113	1
48	114	1
49	115	0
48	116	0
50	38	1
51	39	1
50	40	0
50	42	1
51	43	0
50	44	0
51	45	1
50	46	0
51	47	0
50	48	1
51	49	2
50	50	0
51	51	0
50	52	1
51	53	0
50	54	2
51	55	1
50	56	1
51	57	1
50	58	0
51	59	0
50	60	2
51	61	3
50	62	0
51	63	0
50	64	0
51	65	1
50	66	0
51	67	0
50	68	0
51	69	0
50	70	2
51	71	1
50	72	1
51	73	0
50	74	1
51	75	1
50	76	2
51	77	1
50	78	1
51	79	1
50	80	0
51	81	1
50	82	0
51	83	1
50	84	1
51	85	0
50	86	1
51	87	2
50	88	0
51	89	1
50	90	1
51	91	1
50	92	1
51	93	1
50	94	3
50	96	1
50	98	0
51	99	0
50	100	2
51	101	0
50	102	0
51	103	1
50	104	0
50	106	1
50	108	2
50	110	2
50	112	1
52	38	0
53	39	1
52	40	1
53	41	1
52	42	1
53	43	0
52	44	2
53	45	0
52	46	0
53	47	1
52	48	0
53	49	0
52	50	1
53	51	0
52	52	0
53	53	1
52	54	0
53	55	1
52	56	1
53	57	1
52	58	1
53	59	1
53	61	1
52	62	1
53	63	0
52	64	0
53	65	1
52	66	0
53	67	1
52	68	1
53	69	1
52	70	2
53	71	0
53	73	0
52	74	0
53	75	0
52	76	1
53	77	1
52	78	2
53	79	0
52	80	1
53	81	0
52	82	0
53	83	0
52	84	0
53	85	0
52	86	0
53	87	2
52	88	1
53	89	0
52	90	2
53	91	2
53	93	2
52	94	1
53	95	0
52	96	2
53	97	0
52	98	1
53	99	0
52	100	0
53	101	1
52	102	1
53	103	1
55	39	0
54	40	1
55	41	3
54	42	2
55	43	1
54	44	2
55	45	0
54	46	0
55	47	1
54	48	0
55	49	2
54	50	2
55	51	1
54	52	0
54	54	0
55	55	0
54	56	0
55	57	2
54	58	0
55	59	0
54	60	0
55	61	0
54	62	0
55	63	3
54	64	0
55	65	2
54	66	1
55	67	1
54	68	0
55	69	4
54	70	1
55	71	1
54	72	2
55	73	0
54	74	1
55	75	2
54	76	1
55	77	1
54	78	3
55	79	0
54	80	0
55	81	0
54	82	0
55	83	1
54	84	3
55	85	0
54	86	0
55	87	0
54	88	2
55	89	1
54	90	0
55	91	0
54	92	0
55	93	0
54	94	0
55	95	0
54	96	0
54	98	3
55	101	1
54	102	0
56	42	1
56	44	0
57	45	0
56	46	0
57	47	0
56	48	1
57	49	1
56	50	2
57	51	0
56	52	2
57	53	0
56	54	1
57	55	1
57	57	1
56	58	0
57	59	2
56	60	0
57	61	1
56	62	3
57	63	0
56	64	0
57	65	0
56	66	1
57	67	1
56	68	1
56	70	3
57	71	0
56	72	1
57	73	1
56	74	1
57	75	1
56	76	2
57	77	1
56	78	2
57	79	1
56	80	0
57	81	1
56	82	1
57	83	1
56	84	2
57	85	0
56	86	0
57	87	0
56	88	0
57	89	1
57	91	1
56	92	2
57	93	1
56	94	0
57	95	1
56	96	1
57	97	2
56	98	1
56	100	1
57	101	0
59	43	1
58	44	1
59	45	0
59	47	1
58	48	1
59	49	1
58	50	1
59	51	0
58	52	2
59	55	1
58	56	1
59	57	1
58	58	1
59	59	3
58	60	3
59	61	1
58	62	0
59	63	1
58	64	1
59	65	1
58	66	1
59	67	2
58	68	1
59	69	1
58	70	0
59	71	1
58	72	0
59	73	1
58	74	2
59	75	0
58	78	1
59	79	0
58	80	1
59	81	3
58	82	1
59	83	1
58	84	0
59	85	2
58	86	1
59	87	2
58	88	0
59	89	2
58	90	1
59	91	0
58	92	0
59	93	1
58	94	3
59	95	1
58	96	1
59	97	1
58	98	0
59	99	1
58	100	2
61	37	2
61	39	0
61	41	1
60	42	1
61	43	0
60	44	0
61	45	2
60	46	1
61	47	1
60	48	2
61	49	0
60	50	1
61	51	0
60	52	0
61	53	1
61	55	0
60	56	2
61	57	0
60	58	1
61	59	1
60	60	1
60	62	1
61	63	0
60	64	1
61	65	0
60	66	2
61	67	2
60	68	0
61	69	1
60	70	1
61	71	0
60	72	1
61	73	1
60	74	1
61	75	0
61	77	2
60	78	0
61	79	2
60	80	1
61	81	0
60	82	1
61	83	1
60	84	1
61	85	0
60	86	0
61	87	2
60	88	1
61	89	0
60	90	1
61	91	1
60	92	0
61	93	1
60	94	0
61	95	0
60	96	1
60	98	0
63	33	0
62	34	0
63	35	1
62	36	1
63	37	1
62	38	0
63	39	0
62	40	1
63	41	1
62	42	0
63	43	1
62	44	2
63	45	1
62	46	2
63	47	1
62	48	1
63	49	1
62	50	1
63	51	0
62	52	0
63	53	0
62	54	0
63	55	1
62	56	1
63	57	0
62	58	0
63	59	1
63	61	0
62	62	1
63	63	0
62	64	0
63	65	0
62	66	0
63	67	0
62	68	0
63	69	2
62	70	0
63	71	1
62	72	0
63	73	1
62	74	2
63	75	1
62	76	2
63	77	1
62	78	1
63	79	1
62	80	1
63	81	1
62	82	0
63	83	1
62	84	2
62	86	1
63	87	2
62	90	1
63	91	1
62	92	0
62	94	2
65	27	2
65	29	0
64	30	1
65	31	0
64	32	0
65	33	0
64	34	1
65	35	0
64	36	1
65	37	1
64	38	0
65	39	0
64	40	1
65	41	0
64	42	1
64	44	2
65	45	1
64	46	0
65	47	1
64	48	2
65	49	3
64	50	0
65	51	2
64	52	0
65	53	1
64	54	0
65	55	3
64	56	1
65	57	1
64	58	1
65	59	3
64	60	1
65	61	1
64	62	0
65	63	1
64	64	1
65	65	1
64	66	2
65	67	1
64	68	1
65	69	0
64	70	3
65	71	3
64	72	2
65	73	0
64	74	1
65	75	1
64	76	1
65	77	1
64	78	2
65	79	2
64	80	1
65	81	0
64	82	1
65	83	0
64	84	1
65	85	1
64	86	1
65	87	1
64	88	1
65	89	2
67	25	0
67	27	1
66	28	1
67	29	1
66	30	3
67	31	1
66	32	1
67	33	1
66	34	1
67	35	1
66	36	0
67	37	0
66	38	1
67	39	0
66	40	0
67	41	0
66	42	1
67	43	0
66	44	0
66	46	0
67	49	0
66	50	2
67	51	1
66	52	2
67	53	0
66	54	1
66	56	1
67	57	0
66	58	0
67	61	1
66	62	0
67	63	0
66	64	0
67	65	2
66	66	0
67	67	2
66	68	1
67	69	1
66	70	1
67	71	0
66	72	0
67	73	0
66	74	0
67	75	1
66	76	0
67	77	2
66	78	2
67	79	0
66	80	0
67	81	2
66	82	0
67	83	0
66	84	1
67	85	1
66	86	1
67	87	0
66	88	0
68	26	2
69	27	0
68	28	2
69	29	0
68	30	1
69	31	0
68	32	1
69	33	1
68	34	0
69	35	0
68	36	1
69	37	0
68	38	1
69	39	0
68	40	1
69	45	0
68	46	1
69	47	0
68	48	1
68	50	1
68	52	1
69	53	1
68	54	1
68	56	0
69	57	1
68	58	0
69	59	1
68	60	0
69	61	1
68	62	1
69	63	0
68	64	0
69	65	3
68	66	0
69	67	0
68	68	1
69	69	1
68	70	0
69	71	0
68	72	0
69	73	1
68	74	1
69	75	1
68	76	0
69	77	0
68	78	0
69	79	1
68	80	2
69	81	1
68	82	1
69	83	0
68	84	1
68	86	1
70	30	3
70	32	1
70	34	1
70	36	0
71	43	1
70	44	0
71	45	1
70	46	0
71	47	0
70	48	0
71	49	3
70	50	1
70	52	2
70	58	0
70	60	1
70	62	2
70	64	1
71	65	3
70	66	0
71	67	0
70	68	1
71	69	0
70	70	0
70	72	1
70	74	0
71	75	2
70	76	2
71	77	1
70	78	0
70	80	1
70	82	1

## Sheet: SB1-B Clone5
x	y	Alternated reads per cell
33	41	1
32	42	0
33	43	1
32	44	1
33	45	0
32	46	0
33	47	2
32	48	0
35	39	0
34	40	1
35	41	1
34	42	0
35	43	0
34	44	1
35	45	1
34	46	0
35	47	1
34	48	1
35	49	2
34	50	0
35	51	0
37	37	0
36	38	0
37	39	0
36	40	0
37	41	1
36	42	0
37	43	1
36	44	2
37	45	0
36	46	0
37	47	1
36	48	0
37	49	0
36	50	0
39	35	1
38	36	0
39	37	1
38	38	0
39	39	0
38	40	0
39	41	0
38	42	0
39	43	0
38	44	0
39	45	3
38	46	0
39	47	0
38	48	2
39	49	0
41	33	1
40	34	0
41	35	0
40	36	0
41	37	0
40	38	1
41	39	0
40	40	1
41	41	1
40	42	0
41	43	0
40	44	0
41	45	1
40	46	1
41	47	0
40	48	0
41	49	1
43	29	0
43	31	0
42	32	0
43	33	0
42	34	1
43	35	0
42	36	0
43	37	0
42	38	3
43	39	0
42	40	1
42	42	0
43	43	0
42	44	0
43	45	0
42	46	0
43	47	2
42	48	2
45	31	0
44	32	0
45	33	0
44	34	1
45	35	0
44	36	3
45	37	0
44	38	3
45	39	3
44	40	1
45	41	0
44	42	0
45	43	0
44	44	0
45	45	0
44	46	0
45	47	0
44	48	0
47	13	0
46	14	0
47	15	0
46	16	3
47	17	0
47	19	1
47	27	0
47	29	1
46	30	1
47	31	0
46	32	1
47	33	0
46	34	2
47	35	1
46	36	0
47	37	2
46	38	1
47	39	0
46	40	0
47	41	1
46	42	0
47	43	1
46	44	3
47	45	0
46	46	1
47	47	0
49	11	1
48	12	0
49	13	1
48	14	0
49	15	0
48	16	0
49	17	0
48	18	0
49	19	0
48	20	0
49	21	2
49	23	0
48	24	1
49	25	1
48	26	1
49	27	0
48	28	0
49	29	0
48	30	0
49	31	0
48	32	0
49	33	0
48	34	1
49	35	2
48	36	0
49	37	2
48	38	2
48	40	2
48	44	0
48	46	0
49	47	0
48	48	0
51	11	0
50	12	0
51	13	1
50	14	1
51	15	0
50	16	1
51	17	1
50	18	0
51	19	0
50	20	1
51	21	0
50	22	1
51	23	0
50	24	0
51	25	1
50	26	1
51	27	1
50	28	2
51	29	1
50	30	0
51	31	2
50	32	0
51	33	0
50	34	0
51	35	0
50	36	0
51	37	0
53	11	0
52	12	0
53	13	0
52	14	0
53	15	1
52	16	1
53	17	1
52	18	2
53	19	0
52	20	0
53	21	0
52	22	0
53	23	0
52	24	0
53	25	1
52	26	0
53	27	0
52	28	1
53	29	0
52	30	0
53	31	0
52	32	0
53	33	0
52	34	0
53	35	1
52	36	1
53	37	2
55	11	3
54	12	0
55	13	0
54	14	0
55	15	0
54	16	0
55	17	0
54	18	1
55	19	1
54	20	1
55	21	1
54	22	0
55	23	0
54	24	0
55	25	0
54	26	0
55	27	0
54	28	0
55	29	1
54	30	0
55	31	2
54	32	1
55	33	0
54	34	1
55	35	0
54	36	1
55	37	1
54	38	1
56	10	0
57	11	0
56	12	1
57	13	0
56	14	2
57	15	2
56	16	0
57	17	0
56	18	1
57	19	0
56	20	0
57	21	0
56	22	0
57	23	1
56	24	0
57	25	0
56	26	0
57	27	1
56	28	1
57	29	0
56	30	1
57	31	0
56	32	0
57	33	1
56	34	2
57	35	0
56	36	0
57	37	0
56	38	0
57	39	2
56	40	0
57	41	0
58	10	1
59	11	0
58	12	0
59	13	2
58	14	1
59	15	0
58	16	0
59	17	0
58	18	1
59	19	2
58	20	1
59	21	1
58	22	0
59	23	0
58	24	1
59	25	0
58	26	0
59	27	1
58	28	0
59	29	0
58	30	0
59	31	1
58	32	0
59	33	0
58	34	0
59	35	1
58	36	2
59	37	1
58	38	0
59	39	1
58	40	1
59	41	0
58	42	1
60	10	0
61	11	2
60	12	0
61	13	0
60	14	1
61	15	0
60	16	0
61	17	1
60	18	1
61	19	1
60	20	0
61	21	2
60	22	2
61	23	0
60	24	0
61	25	0
60	26	0
61	27	0
60	28	0
61	29	0
60	30	0
61	31	2
60	32	2
61	33	2
60	34	0
61	35	0
60	36	1
60	38	0
60	40	0
63	9	1
62	10	0
63	11	0
62	12	0
63	13	0
62	14	0
63	15	0
62	16	1
63	17	1
62	18	0
63	19	0
62	20	0
63	21	0
62	22	2
63	23	0
62	24	1
63	25	1
62	26	1
63	27	1
62	28	2
63	29	0
62	30	0
62	32	0
65	7	1
64	8	3
65	9	1
64	10	1
65	11	0
64	12	0
65	13	0
64	14	0
65	15	1
64	16	1
65	17	2
64	18	1
65	19	1
64	20	0
65	21	0
64	22	0
65	23	2
64	24	0
65	25	0
64	26	1
64	28	0
66	10	0
67	11	2
66	12	0
67	13	1
66	14	1
67	15	0
66	16	0
67	17	3
66	18	3
67	19	0
66	20	1
67	21	2
66	22	0
68	18	1
33	23	1
33	25	0
35	17	1
35	19	0
35	21	1
34	22	0
35	23	0
34	24	3
35	25	1
34	26	0
35	27	1
34	28	0
35	29	1
37	15	0
36	16	1
37	17	0
36	18	5
37	19	2
36	20	1
37	21	0
36	22	2
37	23	0
36	24	1
37	25	1
36	26	1
37	27	1
36	30	1
39	13	0
38	14	0
39	15	3
38	16	1
39	17	0
38	18	1
39	19	1
38	20	0
39	21	1
38	22	0
39	23	2
38	24	0
39	25	1
38	26	1
39	27	3
41	11	1
40	12	0
41	13	3
40	14	0
41	15	1
40	16	2
41	17	0
40	18	1
41	19	1
40	20	1
41	21	1
40	22	1
41	23	0
40	24	1
41	25	1
40	26	1
41	27	0
42	12	0
43	13	0
42	14	0
43	15	1
42	16	1
43	17	3
42	18	0
43	19	0
42	20	1
43	21	0
42	22	0
43	23	1
42	24	0
43	25	0
42	26	0
43	27	0
44	12	1
45	13	0
44	14	0
45	15	0
44	16	1
45	17	2
44	18	1
45	19	0
44	20	0
45	21	1
44	22	0
45	23	1
44	24	0
45	25	2
44	26	0
46	18	2
46	20	0
46	22	0
17	113	1
17	115	0
17	119	1
19	105	0
19	107	0
19	109	1
19	111	0
18	112	0
19	113	0
18	114	0
19	115	1
19	117	0
18	118	0
19	119	2
18	120	0
19	121	0
18	122	0
21	99	0
21	101	0
20	102	0
21	103	0
21	105	0
20	106	0
21	107	0
20	108	0
21	109	0
20	110	1
21	111	0
20	112	0
21	113	1
20	114	1
21	115	1
20	116	3
21	117	1
20	118	0
21	119	2
20	120	0
21	121	0
20	122	0
21	123	2
23	93	0
23	95	1
23	97	1
23	99	1
23	101	1
22	102	0
23	103	1
22	104	1
23	105	0
22	106	0
23	107	1
22	108	1
23	109	0
22	110	2
23	111	0
22	112	0
23	113	1
22	114	0
23	115	1
22	116	3
23	117	0
22	118	1
23	119	0
22	120	0
23	121	1
22	122	1
23	123	0
25	79	0
25	81	0
24	82	1
25	83	0
24	84	1
25	85	1
24	86	0
25	87	1
24	88	0
25	89	1
24	92	1
25	93	1
24	94	1
25	97	0
24	98	0
25	99	0
24	100	2
25	101	3
24	102	0
25	103	0
24	104	2
25	105	0
24	106	1
25	107	1
24	108	3
25	109	2
24	110	0
25	111	0
24	112	0
25	113	0
24	114	1
25	115	1
24	116	1
25	117	0
24	118	0
25	119	0
24	120	0
25	121	0
24	122	0
25	123	0
27	73	0
27	75	1
27	77	0
26	80	0
27	81	2
26	82	0
27	83	0
26	84	0
27	85	0
26	86	0
27	87	2
26	88	1
27	89	4
26	90	1
27	91	0
27	93	0
26	94	1
27	95	0
26	96	0
27	97	0
26	98	1
27	99	1
26	100	0
27	101	0
26	102	1
27	103	2
26	104	0
27	105	0
27	107	1
26	108	1
27	109	0
26	110	0
27	111	0
26	112	2
27	113	0
26	114	0
27	115	2
26	116	2
27	117	1
26	118	0
27	119	0
26	120	1
27	121	1
26	122	0
27	123	2
29	69	0
29	71	2
28	72	1
29	73	2
28	74	1
29	75	0
28	76	1
29	77	1
28	78	1
29	79	0
28	80	0
29	81	0
28	82	0
29	83	1
28	84	1
29	85	0
28	86	0
29	87	0
28	88	0
29	89	0
28	90	0
29	91	1
29	93	1
29	95	2
28	96	1
29	97	0
28	98	0
29	99	1
28	100	2
29	101	1
28	102	2
29	103	2
28	104	1
29	105	0
28	106	1
29	107	0
28	108	1
29	109	1
28	110	0
29	111	1
28	112	1
29	113	0
28	114	0
29	115	0
28	116	1
29	117	0
28	118	0
29	119	0
28	120	0
29	121	1
28	122	1
29	123	0
31	57	2
31	67	1
31	69	1
30	70	2
31	71	0
30	72	0
31	73	0
30	74	0
31	75	1
30	76	1
31	77	0
30	78	0
31	79	1
30	80	0
31	81	2
30	82	1
31	83	0
30	84	0
31	85	2
30	86	1
31	87	0
30	88	0
31	89	1
30	90	1
31	91	0
30	92	0
31	93	1
30	94	0
31	95	2
30	96	0
31	97	1
30	98	1
31	99	0
30	100	0
31	101	0
30	102	0
31	103	0
30	104	1
31	105	2
30	106	0
31	107	0
30	108	0
31	109	1
30	110	0
31	111	2
30	112	0
31	113	0
30	114	1
31	115	0
31	117	3
30	118	1
31	119	2
30	120	0
31	121	0
30	122	0
33	53	1
32	54	1
33	55	0
32	56	0
33	57	0
33	59	0
33	61	0
33	67	0
32	68	1
33	69	0
32	70	0
33	71	1
32	72	1
33	73	0
32	74	0
33	75	1
32	76	4
33	77	0
32	78	0
33	79	0
32	80	0
33	81	1
32	82	0
33	83	1
32	84	2
33	85	0
33	87	1
32	88	3
33	89	0
33	91	0
32	92	1
33	93	1
32	94	0
33	95	0
32	96	0
33	97	1
32	98	1
33	99	0
32	100	1
33	101	0
32	102	0
33	103	0
32	104	1
33	105	0
32	106	0
33	107	0
32	108	1
33	109	2
32	110	0
33	111	4
32	112	0
33	113	0
32	114	0
33	115	0
32	116	0
33	117	0
32	118	0
33	119	0
32	120	0
33	121	0
32	122	1
34	54	1
35	55	1
34	56	0
35	57	0
34	58	0
35	59	0
34	60	1
35	61	0
34	62	1
35	63	1
34	64	1
35	65	1
34	66	0
35	67	0
34	68	1
35	69	0
34	70	1
35	71	0
34	72	1
35	73	0
34	74	2
35	75	1
34	76	1
35	77	0
34	78	0
35	79	0
34	80	1
35	81	0
34	82	0
35	83	0
34	84	1
35	85	1
34	86	1
35	87	0
34	88	1
35	89	0
34	90	0
35	91	1
34	92	0
35	93	1
34	94	1
35	95	1
34	96	0
35	97	0
34	98	0
35	99	1
34	100	1
35	101	0
34	102	2
35	103	0
34	104	0
35	105	1
34	106	0
35	107	1
34	108	1
35	109	1
34	110	0
35	111	0
34	112	1
34	114	1
34	116	1
35	117	0
34	118	0
35	119	1
34	120	0
37	53	1
37	55	3
36	56	4
37	57	0
36	58	0
37	59	0
36	60	1
37	61	2
36	62	1
37	63	1
36	64	1
37	65	0
36	66	1
37	67	0
36	68	1
37	69	1
36	70	1
37	71	1
36	72	3
37	73	0
36	74	0
37	75	1
36	76	0
37	77	0
36	78	0
37	79	0
36	80	1
37	81	0
36	82	0
37	83	0
36	84	1
37	85	0
36	86	0
37	87	0
36	88	0
37	89	1
36	90	3
37	91	1
36	92	0
37	93	0
36	94	0
37	95	0
36	96	0
37	97	0
36	98	0
37	99	0
36	100	1
37	101	0
36	102	2
37	103	1
36	104	0
37	105	1
36	106	1
37	107	0
36	108	0
37	109	0
36	110	0
37	111	1
36	112	0
37	113	0
36	114	0
37	115	0
36	116	0
37	117	0
36	118	0
38	52	0
39	53	0
38	54	0
39	55	1
38	56	1
39	57	0
38	58	0
39	59	0
38	60	1
39	61	1
38	62	0
39	63	0
38	64	1
39	65	1
38	66	0
39	67	1
38	68	2
39	69	1
38	70	0
39	71	0
38	72	0
39	73	0
38	74	2
39	75	0
38	76	1
39	77	2
38	78	2
39	79	0
38	80	0
39	81	1
38	82	0
39	83	0
38	84	0
39	85	1
38	86	0
39	87	2
39	89	1
38	90	2
39	91	0
38	92	2
39	93	1
38	94	1
39	95	0
38	96	0
39	97	0
38	98	0
39	99	0
38	100	0
39	101	1
38	102	0
39	103	0
38	104	0
39	105	0
38	106	0
39	107	0
38	108	1
39	109	0
38	110	0
39	111	0
38	112	1
39	113	1
38	114	1
39	115	0
41	51	0
40	52	0
41	53	1
40	54	1
41	55	1
40	56	0
41	57	0
40	58	0
41	59	1
40	60	0
41	61	0
40	62	1
41	63	0
40	64	0
41	65	0
40	66	0
41	67	1
40	68	0
41	69	0
40	70	2
41	71	2
40	72	0
41	73	1
40	74	0
41	75	1
40	76	1
41	77	0
40	78	0
41	79	0
40	80	1
41	81	0
40	82	1
41	83	1
40	84	1
41	85	1
40	86	1
41	87	2
40	88	2
41	89	0
40	90	2
41	91	0
40	92	1
41	93	1
40	94	2
41	95	0
40	96	0
41	97	0
40	98	1
41	99	1
40	100	0
41	101	2
40	102	0
41	103	0
40	104	2
41	105	0
40	106	0
41	107	1
40	108	1
41	109	0
40	110	0
41	111	1
40	112	0
41	113	1
40	114	2
41	115	0
40	116	1
41	117	1
42	50	3
43	51	1
42	52	0
43	53	1
42	54	0
43	55	0
42	56	1
43	57	1
42	58	0
43	59	0
42	60	0
43	61	0
42	62	3
43	63	0
42	64	1
43	65	1
42	66	0
43	67	2
42	68	0
43	69	1
42	70	0
43	71	0
42	72	0
43	73	0
42	74	0
43	75	1
42	76	1
43	77	0
42	78	0
43	79	0
42	80	2
43	81	3
42	82	2
43	83	0
42	84	1
43	85	0
42	86	1
43	87	2
42	88	0
43	89	1
42	90	0
43	91	1
42	92	1
43	93	1
42	94	1
43	95	2
42	96	0
43	97	0
42	98	0
43	99	2
42	100	1
43	101	0
42	102	0
43	103	3
42	104	1
43	105	0
42	106	0
43	107	0
42	108	0
43	109	3
42	110	0
43	111	0
42	112	0
43	113	0
42	114	4
43	115	0
42	116	0
43	117	0
42	118	1
43	119	1
45	49	0
44	50	0
45	51	2
44	52	0
45	53	0
44	54	0
45	55	1
44	58	0
45	59	0
44	60	1
45	61	0
45	63	0
45	65	0
44	66	1
45	67	0
44	68	1
45	69	2
44	70	0
45	71	1
44	72	0
45	73	3
44	74	1
45	75	1
44	76	2
45	77	1
44	78	0
45	79	1
44	80	1
45	81	0
44	82	0
45	83	1
44	84	0
45	85	0
44	86	0
45	87	0
44	88	0
45	89	2
44	90	0
45	91	0
44	92	0
45	93	1
44	94	0
45	95	0
44	96	0
45	97	2
44	98	1
45	99	2
44	100	1
45	101	0
44	102	1
45	103	2
44	104	0
45	105	0
44	106	0
45	107	0
44	108	1
45	109	4
44	110	1
45	111	1
44	112	0
45	113	0
44	114	0
45	115	0
44	116	0
45	117	1
44	118	0
45	119	1
44	120	2
46	48	0
47	49	0
46	50	0
47	51	1
46	52	0
47	53	1
46	54	1
47	55	1
46	56	1
47	57	3
46	58	1
47	59	2
46	60	0
47	61	0
46	62	0
47	63	0
46	64	0
47	65	2
46	66	1
47	67	1
46	68	0
47	69	0
46	70	1
47	71	0
46	72	1
47	73	0
46	74	1
47	75	1
46	76	1
46	78	0
47	79	2
46	80	0
47	81	0
46	82	1
46	84	1
47	85	1
46	86	2
47	87	0
46	88	3
47	89	0
46	90	3
47	91	0
46	92	1
47	93	2
46	94	2
46	96	0
47	97	2
46	98	0
47	99	0
46	100	1
47	101	2
46	102	1
47	103	0
46	104	2
47	105	0
46	106	2
47	107	0
46	108	2
47	109	1
46	110	0
47	111	0
46	112	2
47	113	1
46	114	0
47	115	1
46	116	1
47	117	0
46	118	0
49	39	1
49	41	1
48	42	1
49	43	1
49	45	2
49	49	0
48	50	0
49	51	1
48	52	0
49	53	1
48	54	0
49	55	0
48	56	0
49	57	0
48	58	2
49	59	0
48	60	0
49	61	1
48	62	0
49	63	0
48	64	0
49	65	0
48	66	0
49	67	0
48	68	1
49	69	1
48	70	0
49	71	1
48	72	1
49	73	0
48	74	1
49	75	0
48	76	0
49	77	0
48	78	2
49	79	0
48	80	1
49	81	0
48	82	0
49	83	1
48	84	1
49	85	1
48	86	0
49	87	0
48	88	1
49	89	0
48	90	0
49	91	0
48	92	0
49	93	2
48	94	0
49	95	0
48	96	1
49	97	0
48	98	1
49	99	0
48	100	1
49	101	0
48	102	0
48	104	0
49	105	1
48	106	1
49	107	1
48	108	0
49	109	0
48	110	2
49	111	0
48	112	1
49	113	0
48	114	0
49	115	1
48	116	0
50	38	1
51	39	1
50	40	1
50	42	0
51	43	0
50	44	0
51	45	0
50	46	0
51	47	0
50	48	0
51	49	0
50	50	1
51	51	0
50	52	0
51	53	0
50	54	0
51	55	1
50	56	1
51	57	1
50	58	0
51	59	0
50	60	1
51	61	2
50	62	0
51	63	1
50	64	0
51	65	1
50	66	2
51	67	0
50	68	0
51	69	0
50	70	1
51	71	0
50	72	0
51	73	0
50	74	1
51	75	0
50	76	0
51	77	0
50	78	1
51	79	0
50	80	0
51	81	0
50	82	0
51	83	1
50	84	1
51	85	1
50	86	1
51	87	0
50	88	1
51	89	0
50	90	1
51	91	0
50	92	0
51	93	0
50	94	0
50	96	1
50	98	0
51	99	0
50	100	1
51	101	0
50	102	0
51	103	2
50	104	0
50	106	0
50	108	1
50	110	0
50	112	0
52	38	1
53	39	0
52	40	1
53	41	1
52	42	1
53	43	0
52	44	0
53	45	0
52	46	0
53	47	0
52	48	0
53	49	0
52	50	0
53	51	0
52	52	0
53	53	0
52	54	0
53	55	3
52	56	3
53	57	1
52	58	1
53	59	1
53	61	2
52	62	1
53	63	0
52	64	1
53	65	0
52	66	0
53	67	0
52	68	0
53	69	0
52	70	0
53	71	0
53	73	0
52	74	2
53	75	0
52	76	2
53	77	0
52	78	3
53	79	0
52	80	2
53	81	0
52	82	0
53	83	0
52	84	1
53	85	0
52	86	0
53	87	3
52	88	1
53	89	0
52	90	0
53	91	0
53	93	0
52	94	1
53	95	0
52	96	1
53	97	0
52	98	2
53	99	0
52	100	0
53	101	1
52	102	1
53	103	0
55	39	0
54	40	1
55	41	1
54	42	1
55	43	0
54	44	1
55	45	0
54	46	1
55	47	1
54	48	0
55	49	0
54	50	0
55	51	1
54	52	0
54	54	1
55	55	0
54	56	1
55	57	1
54	58	1
55	59	3
54	60	1
55	61	0
54	62	0
55	63	1
54	64	0
55	65	4
54	66	0
55	67	1
54	68	0
55	69	1
54	70	2
55	71	1
54	72	2
55	73	0
54	74	0
55	75	2
54	76	0
55	77	1
54	78	1
55	79	0
54	80	0
55	81	0
54	82	0
55	83	1
54	84	0
55	85	0
54	86	0
55	87	0
54	88	0
55	89	1
54	90	0
55	91	0
54	92	0
55	93	0
54	94	2
55	95	1
54	96	0
54	98	3
55	101	1
54	102	0
56	42	2
56	44	0
57	45	0
56	46	0
57	47	2
56	48	0
57	49	0
56	50	0
57	51	0
56	52	0
57	53	0
56	54	1
57	55	1
57	57	0
56	58	0
57	59	2
56	60	0
57	61	2
56	62	0
57	63	0
56	64	1
57	65	0
56	66	1
57	67	1
56	68	1
56	70	0
57	71	0
56	72	0
57	73	2
56	74	1
57	75	1
56	76	0
57	77	1
56	78	0
57	79	1
56	80	0
57	81	0
56	82	2
57	83	1
56	84	2
57	85	0
56	86	1
57	87	0
56	88	0
57	89	1
57	91	0
56	92	0
57	93	2
56	94	1
57	95	1
56	96	2
57	97	0
56	98	0
56	100	0
57	101	1
59	43	0
58	44	0
59	45	0
59	47	0
58	48	2
59	49	0
58	50	1
59	51	0
58	52	1
59	55	0
58	56	1
59	57	0
58	58	0
59	59	0
58	60	0
59	61	1
58	62	0
59	63	1
58	64	1
59	65	2
58	66	1
59	67	0
58	68	0
59	69	0
58	70	0
59	71	0
58	72	1
59	73	0
58	74	0
59	75	1
58	78	2
59	79	1
58	80	0
59	81	2
58	82	1
59	83	0
58	84	0
59	85	0
58	86	0
59	87	0
58	88	1
59	89	1
58	90	0
59	91	1
58	92	0
59	93	3
58	94	0
59	95	1
58	96	1
59	97	1
58	98	0
59	99	1
58	100	1
61	37	1
61	39	1
61	41	0
60	42	1
61	43	0
60	44	0
61	45	2
60	46	1
61	47	1
60	48	0
61	49	1
60	50	2
61	51	0
60	52	0
61	53	2
61	55	1
60	56	3
61	57	1
60	58	3
61	59	0
60	60	0
60	62	1
61	63	0
60	64	0
61	65	0
60	66	1
61	67	1
60	68	0
61	69	0
60	70	0
61	71	1
60	72	0
61	73	0
60	74	2
61	75	0
61	77	0
60	78	0
61	79	2
60	80	0
61	81	0
60	82	0
61	83	0
60	84	1
61	85	0
60	86	1
61	87	1
60	88	1
61	89	0
60	90	1
61	91	0
60	92	0
61	93	0
60	94	1
61	95	0
60	96	1
60	98	0
63	33	0
62	34	0
63	35	0
62	36	1
63	37	0
62	38	2
63	39	2
62	40	1
63	41	0
62	42	0
63	43	0
62	44	0
63	45	3
62	46	2
63	47	0
62	48	0
63	49	0
62	50	0
63	51	1
62	52	0
63	53	0
62	54	0
63	55	0
62	56	1
63	57	0
62	58	1
63	59	1
63	61	2
62	62	0
63	63	1
62	64	0
63	65	1
62	66	0
63	67	0
62	68	0
63	69	0
62	70	0
63	71	2
62	72	0
63	73	0
62	74	0
63	75	2
62	76	1
63	77	1
62	78	0
63	79	0
62	80	2
63	81	0
62	82	0
63	83	3
62	84	1
62	86	0
63	87	2
62	90	1
63	91	0
62	92	1
62	94	2
65	27	0
65	29	0
64	30	0
65	31	0
64	32	0
65	33	0
64	34	1
65	35	0
64	36	0
65	37	2
64	38	1
65	39	0
64	40	1
65	41	1
64	42	0
64	44	1
65	45	2
64	46	0
65	47	1
64	48	0
65	49	0
64	50	0
65	51	0
64	52	1
65	53	5
64	54	1
65	55	0
64	56	0
65	57	2
64	58	0
65	59	1
64	60	0
65	61	0
64	62	1
65	63	0
64	64	1
65	65	1
64	66	0
65	67	0
64	68	0
65	69	0
64	70	0
65	71	1
64	72	1
65	73	0
64	74	0
65	75	0
64	76	0
65	77	0
64	78	1
65	79	1
64	80	0
65	81	0
64	82	1
65	83	1
64	84	1
65	85	2
64	86	0
65	87	1
64	88	0
65	89	0
67	25	0
67	27	1
66	28	0
67	29	1
66	30	2
67	31	0
66	32	1
67	33	1
66	34	1
67	35	0
66	36	2
67	37	1
66	38	1
67	39	1
66	40	0
67	41	3
66	42	1
67	43	0
66	44	0
66	46	0
67	49	1
66	50	1
67	51	1
66	52	1
67	53	0
66	54	0
66	56	2
67	57	1
66	58	0
67	61	0
66	62	0
67	63	0
66	64	1
67	65	0
66	66	0
67	67	2
66	68	1
67	69	1
66	70	1
67	71	0
66	72	2
67	73	0
66	74	1
67	75	1
66	76	0
67	77	1
66	78	0
67	79	0
66	80	0
67	81	0
66	82	0
67	83	1
66	84	2
67	85	0
66	86	0
67	87	1
66	88	1
68	26	0
69	27	0
68	28	0
69	29	0
68	30	0
69	31	1
68	32	0
69	33	0
68	34	2
69	35	1
68	36	0
69	37	0
68	38	1
69	39	0
68	40	1
69	45	0
68	46	1
69	47	0
68	48	1
68	50	0
68	52	1
69	53	2
68	54	0
68	56	0
69	57	0
68	58	1
69	59	2
68	60	1
69	61	1
68	62	0
69	63	3
68	64	1
69	65	2
68	66	1
69	67	0
68	68	0
69	69	1
68	70	0
69	71	0
68	72	1
69	73	0
68	74	2
69	75	3
68	76	2
69	77	0
68	78	0
69	79	0
68	80	0
69	81	1
68	82	0
69	83	0
68	84	3
68	86	0
70	30	1
70	32	1
70	34	0
70	36	0
71	43	0
70	44	0
71	45	1
70	46	0
71	47	1
70	48	0
71	49	3
70	50	0
70	52	1
70	58	1
70	60	3
70	62	1
70	64	2
71	65	1
70	66	0
71	67	4
70	68	1
71	69	0
70	70	0
70	72	0
70	74	1
71	75	0
70	76	2
71	77	0
70	78	0
70	80	1
70	82	0

## Sheet: SB1-B Clone2
x	y	Alternated reads per cell
33	41	1
32	42	4
33	43	1
32	44	1
33	45	0
32	46	2
33	47	1
32	48	1
35	39	0
34	40	2
35	41	0
34	42	0
35	43	0
34	44	0
35	45	2
34	46	0
35	47	2
34	48	1
35	49	0
34	50	0
35	51	1
37	37	2
36	38	1
37	39	1
36	40	0
37	41	1
36	42	0
37	43	0
36	44	1
37	45	0
36	46	0
37	47	2
36	48	1
37	49	0
36	50	1
39	35	1
38	36	0
39	37	1
38	38	2
39	39	1
38	40	0
39	41	2
38	42	1
39	43	0
38	44	1
39	45	1
38	46	1
39	47	0
38	48	0
39	49	0
41	33	0
40	34	1
41	35	0
40	36	2
41	37	1
40	38	0
41	39	0
40	40	1
41	41	1
40	42	1
41	43	0
40	44	1
41	45	1
40	46	0
41	47	0
40	48	1
41	49	2
43	29	1
43	31	1
42	32	2
43	33	1
42	34	0
43	35	0
42	36	1
43	37	1
42	38	2
43	39	0
42	40	1
42	42	1
43	43	1
42	44	1
43	45	0
42	46	2
43	47	0
42	48	1
45	31	1
44	32	1
45	33	1
44	34	1
45	35	1
44	36	0
45	37	0
44	38	1
45	39	1
44	40	0
45	41	1
44	42	1
45	43	1
44	44	2
45	45	1
44	46	2
45	47	2
44	48	1
47	13	0
46	14	1
47	15	0
46	16	2
47	17	1
47	19	1
47	27	2
47	29	1
46	30	0
47	31	1
46	32	0
47	33	1
46	34	2
47	35	1
46	36	0
47	37	1
46	38	1
47	39	1
46	40	1
47	41	0
46	42	0
47	43	1
46	44	1
47	45	0
46	46	0
47	47	0
49	11	1
48	12	1
49	13	0
48	14	0
49	15	1
48	16	0
49	17	0
48	18	2
49	19	3
48	20	1
49	21	2
49	23	1
48	24	1
49	25	1
48	26	1
49	27	2
48	28	2
49	29	1
48	30	0
49	31	1
48	32	3
49	33	0
48	34	1
49	35	2
48	36	1
49	37	1
48	38	1
48	40	1
48	44	1
48	46	0
49	47	1
48	48	2
51	11	0
50	12	0
51	13	3
50	14	1
51	15	1
50	16	0
51	17	2
50	18	2
51	19	1
50	20	1
51	21	1
50	22	0
51	23	0
50	24	0
51	25	0
50	26	0
51	27	0
50	28	1
51	29	1
50	30	0
51	31	3
50	32	1
51	33	1
50	34	2
51	35	0
50	36	2
51	37	0
53	11	0
52	12	1
53	13	0
52	14	2
53	15	1
52	16	2
53	17	0
52	18	0
53	19	2
52	20	1
53	21	2
52	22	1
53	23	0
52	24	1
53	25	2
52	26	1
53	27	1
52	28	2
53	29	1
52	30	2
53	31	1
52	32	0
53	33	1
52	34	1
53	35	2
52	36	0
53	37	1
55	11	2
54	12	1
55	13	3
54	14	0
55	15	2
54	16	1
55	17	1
54	18	1
55	19	0
54	20	1
55	21	1
54	22	2
55	23	1
54	24	3
55	25	0
54	26	0
55	27	0
54	28	0
55	29	0
54	30	1
55	31	1
54	32	0
55	33	0
54	34	1
55	35	0
54	36	3
55	37	1
54	38	1
56	10	3
57	11	1
56	12	2
57	13	0
56	14	0
57	15	2
56	16	2
57	17	1
56	18	2
57	19	0
56	20	1
57	21	0
56	22	1
57	23	1
56	24	2
57	25	3
56	26	1
57	27	0
56	28	0
57	29	1
56	30	1
57	31	2
56	32	0
57	33	2
56	34	2
57	35	1
56	36	1
57	37	1
56	38	2
57	39	1
56	40	0
57	41	0
58	10	1
59	11	1
58	12	1
59	13	1
58	14	3
59	15	1
58	16	0
59	17	0
58	18	1
59	19	2
58	20	2
59	21	2
58	22	1
59	23	1
58	24	0
59	25	1
58	26	1
59	27	2
58	28	1
59	29	1
58	30	0
59	31	2
58	32	0
59	33	1
58	34	1
59	35	0
58	36	1
59	37	1
58	38	1
59	39	0
58	40	1
59	41	1
58	42	1
60	10	2
61	11	2
60	12	1
61	13	2
60	14	1
61	15	3
60	16	0
61	17	1
60	18	1
61	19	1
60	20	0
61	21	2
60	22	1
61	23	1
60	24	1
61	25	2
60	26	2
61	27	2
60	28	1
61	29	1
60	30	1
61	31	1
60	32	2
61	33	1
60	34	2
61	35	1
60	36	0
60	38	1
60	40	0
63	9	1
62	10	1
63	11	1
62	12	1
63	13	2
62	14	1
63	15	1
62	16	1
63	17	1
62	18	1
63	19	1
62	20	1
63	21	2
62	22	2
63	23	0
62	24	0
63	25	0
62	26	0
63	27	1
62	28	2
63	29	0
62	30	0
62	32	1
65	7	1
64	8	1
65	9	1
64	10	1
65	11	3
64	12	0
65	13	3
64	14	1
65	15	2
64	16	1
65	17	0
64	18	1
65	19	2
64	20	0
65	21	1
64	22	1
65	23	2
64	24	0
65	25	0
64	26	2
64	28	0
66	10	0
67	11	1
66	12	0
67	13	0
66	14	0
67	15	0
66	16	0
67	17	1
66	18	1
67	19	2
66	20	0
67	21	2
66	22	0
68	18	2
33	23	2
33	25	0
35	17	2
35	19	1
35	21	1
34	22	1
35	23	0
34	24	1
35	25	2
34	26	0
35	27	0
34	28	1
35	29	0
37	15	1
36	16	0
37	17	2
36	18	1
37	19	1
36	20	2
37	21	1
36	22	1
37	23	0
36	24	1
37	25	1
36	26	1
37	27	0
36	30	0
39	13	0
38	14	1
39	15	1
38	16	1
39	17	1
38	18	1
39	19	1
38	20	0
39	21	2
38	22	0
39	23	2
38	24	0
39	25	2
38	26	1
39	27	2
41	11	1
40	12	0
41	13	2
40	14	0
41	15	1
40	16	0
41	17	1
40	18	1
41	19	1
40	20	0
41	21	2
40	22	1
41	23	1
40	24	2
41	25	1
40	26	1
41	27	1
42	12	0
43	13	1
42	14	1
43	15	1
42	16	1
43	17	1
42	18	1
43	19	1
42	20	1
43	21	0
42	22	0
43	23	1
42	24	3
43	25	2
42	26	1
43	27	0
44	12	0
45	13	1
44	14	2
45	15	1
44	16	1
45	17	1
44	18	1
45	19	0
44	20	0
45	21	0
44	22	2
45	23	1
44	24	1
45	25	1
44	26	0
46	18	0
46	20	3
46	22	0
17	113	0
17	115	1
17	119	1
19	105	2
19	107	1
19	109	2
19	111	1
18	112	1
19	113	0
18	114	2
19	115	1
19	117	1
18	118	1
19	119	1
18	120	2
19	121	0
18	122	0
21	99	1
21	101	0
20	102	1
21	103	0
21	105	0
20	106	1
21	107	2
20	108	0
21	109	2
20	110	1
21	111	1
20	112	0
21	113	1
20	114	0
21	115	2
20	116	0
21	117	1
20	118	0
21	119	0
20	120	1
21	121	3
20	122	1
21	123	0
23	93	1
23	95	1
23	97	0
23	99	0
23	101	0
22	102	0
23	103	1
22	104	1
23	105	2
22	106	2
23	107	2
22	108	2
23	109	1
22	110	1
23	111	0
22	112	1
23	113	1
22	114	1
23	115	0
22	116	1
23	117	1
22	118	1
23	119	3
22	120	1
23	121	0
22	122	1
23	123	1
25	79	2
25	81	1
24	82	1
25	83	1
24	84	0
25	85	1
24	86	2
25	87	3
24	88	1
25	89	1
24	92	0
25	93	1
24	94	1
25	97	1
24	98	0
25	99	0
24	100	3
25	101	2
24	102	0
25	103	0
24	104	0
25	105	2
24	106	2
25	107	2
24	108	1
25	109	2
24	110	1
25	111	2
24	112	0
25	113	0
24	114	2
25	115	1
24	116	2
25	117	0
24	118	0
25	119	0
24	120	0
25	121	1
24	122	0
25	123	0
27	73	2
27	75	0
27	77	1
26	80	1
27	81	1
26	82	2
27	83	2
26	84	0
27	85	0
26	86	0
27	87	1
26	88	1
27	89	1
26	90	1
27	91	1
27	93	1
26	94	1
27	95	2
26	96	1
27	97	0
26	98	1
27	99	0
26	100	0
27	101	2
26	102	1
27	103	3
26	104	1
27	105	1
27	107	2
26	108	0
27	109	2
26	110	0
27	111	1
26	112	1
27	113	1
26	114	0
27	115	1
26	116	0
27	117	0
26	118	2
27	119	2
26	120	1
27	121	2
26	122	1
27	123	0
29	69	0
29	71	1
28	72	2
29	73	1
28	74	1
29	75	0
28	76	1
29	77	1
28	78	0
29	79	2
28	80	2
29	81	0
28	82	1
29	83	0
28	84	1
29	85	0
28	86	1
29	87	0
28	88	1
29	89	0
28	90	1
29	91	2
29	93	0
29	95	0
28	96	0
29	97	1
28	98	0
29	99	1
28	100	1
29	101	1
28	102	2
29	103	2
28	104	2
29	105	0
28	106	2
29	107	0
28	108	0
29	109	0
28	110	1
29	111	0
28	112	1
29	113	2
28	114	2
29	115	0
28	116	0
29	117	0
28	118	0
29	119	1
28	120	2
29	121	1
28	122	1
29	123	1
31	57	1
31	67	1
31	69	1
30	70	1
31	71	1
30	72	1
31	73	0
30	74	0
31	75	1
30	76	1
31	77	2
30	78	3
31	79	0
30	80	1
31	81	1
30	82	1
31	83	1
30	84	1
31	85	2
30	86	1
31	87	2
30	88	2
31	89	1
30	90	1
31	91	1
30	92	0
31	93	1
30	94	1
31	95	1
30	96	1
31	97	0
30	98	0
31	99	0
30	100	1
31	101	2
30	102	0
31	103	2
30	104	0
31	105	2
30	106	1
31	107	0
30	108	0
31	109	2
30	110	2
31	111	0
30	112	1
31	113	1
30	114	1
31	115	0
31	117	3
30	118	1
31	119	0
30	120	0
31	121	2
30	122	3
33	53	0
32	54	0
33	55	0
32	56	0
33	57	0
33	59	1
33	61	1
33	67	0
32	68	1
33	69	0
32	70	1
33	71	0
32	72	1
33	73	1
32	74	0
33	75	1
32	76	1
33	77	1
32	78	0
33	79	0
32	80	2
33	81	0
32	82	0
33	83	1
32	84	2
33	85	0
33	87	2
32	88	1
33	89	1
33	91	1
32	92	1
33	93	1
32	94	1
33	95	1
32	96	1
33	97	2
32	98	0
33	99	0
32	100	1
33	101	1
32	102	1
33	103	0
32	104	0
33	105	3
32	106	0
33	107	2
32	108	1
33	109	0
32	110	3
33	111	1
32	112	1
33	113	1
32	114	0
33	115	1
32	116	1
33	117	0
32	118	0
33	119	0
32	120	1
33	121	0
32	122	0
34	54	1
35	55	0
34	56	0
35	57	0
34	58	0
35	59	0
34	60	0
35	61	1
34	62	1
35	63	1
34	64	1
35	65	1
34	66	0
35	67	0
34	68	2
35	69	0
34	70	0
35	71	2
34	72	0
35	73	1
34	74	1
35	75	0
34	76	1
35	77	0
34	78	0
35	79	1
34	80	1
35	81	0
34	82	1
35	83	1
34	84	1
35	85	1
34	86	0
35	87	1
34	88	1
35	89	2
34	90	1
35	91	0
34	92	0
35	93	1
34	94	1
35	95	0
34	96	0
35	97	1
34	98	3
35	99	2
34	100	1
35	101	1
34	102	0
35	103	1
34	104	1
35	105	1
34	106	2
35	107	2
34	108	2
35	109	1
34	110	1
35	111	1
34	112	0
34	114	1
34	116	0
35	117	0
34	118	2
35	119	1
34	120	1
37	53	1
37	55	3
36	56	2
37	57	2
36	58	1
37	59	0
36	60	1
37	61	3
36	62	1
37	63	1
36	64	1
37	65	0
36	66	1
37	67	0
36	68	1
37	69	1
36	70	1
37	71	0
36	72	1
37	73	1
36	74	1
37	75	1
36	76	0
37	77	0
36	78	1
37	79	1
36	80	1
37	81	1
36	82	0
37	83	0
36	84	2
37	85	0
36	86	2
37	87	1
36	88	1
37	89	0
36	90	1
37	91	1
36	92	0
37	93	1
36	94	1
37	95	0
36	96	1
37	97	0
36	98	0
37	99	2
36	100	2
37	101	0
36	102	1
37	103	1
36	104	1
37	105	1
36	106	0
37	107	1
36	108	1
37	109	0
36	110	0
37	111	4
36	112	1
37	113	1
36	114	1
37	115	0
36	116	1
37	117	1
36	118	3
38	52	1
39	53	2
38	54	1
39	55	0
38	56	1
39	57	1
38	58	2
39	59	1
38	60	0
39	61	0
38	62	0
39	63	1
38	64	0
39	65	0
38	66	0
39	67	4
38	68	2
39	69	1
38	70	4
39	71	2
38	72	1
39	73	2
38	74	1
39	75	2
38	76	0
39	77	1
38	78	1
39	79	1
38	80	1
39	81	2
38	82	2
39	83	0
38	84	0
39	85	0
38	86	1
39	87	0
39	89	2
38	90	1
39	91	2
38	92	0
39	93	0
38	94	1
39	95	0
38	96	1
39	97	0
38	98	0
39	99	0
38	100	0
39	101	2
38	102	2
39	103	1
38	104	0
39	105	1
38	106	0
39	107	0
38	108	1
39	109	0
38	110	1
39	111	1
38	112	0
39	113	2
38	114	0
39	115	0
41	51	0
40	52	0
41	53	0
40	54	1
41	55	1
40	56	0
41	57	2
40	58	2
41	59	1
40	60	0
41	61	0
40	62	0
41	63	1
40	64	0
41	65	0
40	66	1
41	67	2
40	68	1
41	69	1
40	70	1
41	71	2
40	72	0
41	73	1
40	74	0
41	75	0
40	76	2
41	77	1
40	78	1
41	79	2
40	80	1
41	81	0
40	82	2
41	83	0
40	84	2
41	85	0
40	86	0
41	87	2
40	88	1
41	89	1
40	90	2
41	91	3
40	92	2
41	93	2
40	94	0
41	95	0
40	96	1
41	97	0
40	98	1
41	99	2
40	100	1
41	101	2
40	102	1
41	103	1
40	104	1
41	105	0
40	106	0
41	107	1
40	108	0
41	109	1
40	110	0
41	111	0
40	112	1
41	113	0
40	114	1
41	115	0
40	116	3
41	117	3
42	50	1
43	51	1
42	52	0
43	53	1
42	54	1
43	55	0
42	56	0
43	57	0
42	58	1
43	59	1
42	60	1
43	61	2
42	62	0
43	63	1
42	64	3
43	65	0
42	66	1
43	67	1
42	68	1
43	69	0
42	70	0
43	71	1
42	72	0
43	73	2
42	74	1
43	75	0
42	76	2
43	77	0
42	78	0
43	79	1
42	80	0
43	81	2
42	82	0
43	83	0
42	84	1
43	85	0
42	86	1
43	87	2
42	88	2
43	89	1
42	90	1
43	91	0
42	92	1
43	93	1
42	94	4
43	95	2
42	96	1
43	97	0
42	98	1
43	99	0
42	100	1
43	101	1
42	102	0
43	103	3
42	104	2
43	105	0
42	106	1
43	107	1
42	108	1
43	109	1
42	110	4
43	111	3
42	112	1
43	113	2
42	114	2
43	115	2
42	116	1
43	117	1
42	118	1
43	119	1
45	49	1
44	50	2
45	51	1
44	52	1
45	53	0
44	54	0
45	55	1
44	58	4
45	59	1
44	60	0
45	61	0
45	63	0
45	65	1
44	66	1
45	67	2
44	68	1
45	69	1
44	70	0
45	71	1
44	72	0
45	73	1
44	74	0
45	75	1
44	76	1
45	77	1
44	78	2
45	79	1
44	80	0
45	81	1
44	82	0
45	83	0
44	84	1
45	85	2
44	86	3
45	87	0
44	88	1
45	89	1
44	90	1
45	91	0
44	92	1
45	93	1
44	94	1
45	95	2
44	96	1
45	97	1
44	98	0
45	99	0
44	100	1
45	101	3
44	102	1
45	103	0
44	104	0
45	105	0
44	106	1
45	107	1
44	108	1
45	109	2
44	110	2
45	111	1
44	112	0
45	113	1
44	114	2
45	115	1
44	116	3
45	117	0
44	118	0
45	119	1
44	120	1
46	48	1
47	49	2
46	50	0
47	51	2
46	52	1
47	53	2
46	54	0
47	55	1
46	56	1
47	57	0
46	58	1
47	59	1
46	60	1
47	61	0
46	62	1
47	63	0
46	64	0
47	65	0
46	66	1
47	67	1
46	68	1
47	69	1
46	70	0
47	71	2
46	72	1
47	73	1
46	74	1
47	75	1
46	76	0
46	78	1
47	79	2
46	80	0
47	81	0
46	82	1
46	84	0
47	85	3
46	86	0
47	87	2
46	88	1
47	89	0
46	90	1
47	91	0
46	92	0
47	93	1
46	94	2
46	96	1
47	97	1
46	98	0
47	99	1
46	100	2
47	101	1
46	102	0
47	103	0
46	104	0
47	105	1
46	106	0
47	107	1
46	108	1
47	109	1
46	110	2
47	111	0
46	112	1
47	113	0
46	114	0
47	115	1
46	116	1
47	117	0
46	118	1
49	39	2
49	41	1
48	42	1
49	43	1
49	45	1
49	49	1
48	50	4
49	51	2
48	52	2
49	53	1
48	54	1
49	55	0
48	56	1
49	57	1
48	58	2
49	59	1
48	60	0
49	61	3
48	62	0
49	63	1
48	64	0
49	65	0
48	66	0
49	67	2
48	68	1
49	69	3
48	70	0
49	71	2
48	72	2
49	73	1
48	74	2
49	75	0
48	76	2
49	77	2
48	78	1
49	79	0
48	80	0
49	81	1
48	82	0
49	83	0
48	84	0
49	85	2
48	86	1
49	87	1
48	88	1
49	89	1
48	90	1
49	91	0
48	92	0
49	93	1
48	94	1
49	95	2
48	96	1
49	97	1
48	98	2
49	99	0
48	100	2
49	101	2
48	102	2
48	104	0
49	105	2
48	106	1
49	107	2
48	108	0
49	109	1
48	110	0
49	111	2
48	112	0
49	113	1
48	114	1
49	115	1
48	116	0
50	38	2
51	39	1
50	40	0
50	42	2
51	43	0
50	44	0
51	45	1
50	46	0
51	47	0
50	48	1
51	49	1
50	50	1
51	51	0
50	52	1
51	53	1
50	54	3
51	55	3
50	56	1
51	57	1
50	58	0
51	59	0
50	60	2
51	61	2
50	62	0
51	63	0
50	64	0
51	65	1
50	66	1
51	67	0
50	68	0
51	69	1
50	70	2
51	71	1
50	72	1
51	73	1
50	74	1
51	75	1
50	76	1
51	77	0
50	78	2
51	79	1
50	80	1
51	81	1
50	82	0
51	83	1
50	84	1
51	85	1
50	86	2
51	87	2
50	88	0
51	89	1
50	90	1
51	91	1
50	92	1
51	93	1
50	94	4
50	96	2
50	98	1
51	99	0
50	100	1
51	101	0
50	102	0
51	103	2
50	104	0
50	106	1
50	108	1
50	110	2
50	112	1
52	38	0
53	39	1
52	40	1
53	41	2
52	42	1
53	43	1
52	44	1
53	45	0
52	46	0
53	47	1
52	48	0
53	49	0
52	50	1
53	51	0
52	52	0
53	53	1
52	54	0
53	55	2
52	56	2
53	57	1
52	58	1
53	59	1
53	61	1
52	62	1
53	63	0
52	64	0
53	65	1
52	66	0
53	67	1
52	68	2
53	69	2
52	70	3
53	71	0
53	73	0
52	74	0
53	75	0
52	76	1
53	77	2
52	78	2
53	79	0
52	80	1
53	81	1
52	82	0
53	83	0
52	84	0
53	85	0
52	86	0
53	87	2
52	88	2
53	89	0
52	90	2
53	91	3
53	93	3
52	94	1
53	95	0
52	96	2
53	97	0
52	98	1
53	99	0
52	100	0
53	101	1
52	102	1
53	103	1
55	39	0
54	40	1
55	41	3
54	42	1
55	43	1
54	44	2
55	45	0
54	46	1
55	47	1
54	48	0
55	49	2
54	50	2
55	51	3
54	52	0
54	54	1
55	55	0
54	56	0
55	57	1
54	58	0
55	59	0
54	60	1
55	61	0
54	62	1
55	63	1
54	64	0
55	65	3
54	66	2
55	67	1
54	68	0
55	69	2
54	70	1
55	71	1
54	72	1
55	73	0
54	74	1
55	75	3
54	76	1
55	77	1
54	78	2
55	79	1
54	80	0
55	81	0
54	82	0
55	83	1
54	84	2
55	85	1
54	86	0
55	87	1
54	88	2
55	89	2
54	90	0
55	91	1
54	92	0
55	93	1
54	94	0
55	95	0
54	96	1
54	98	3
55	101	1
54	102	0
56	42	1
56	44	0
57	45	0
56	46	0
57	47	0
56	48	0
57	49	1
56	50	2
57	51	1
56	52	2
57	53	0
56	54	1
57	55	2
57	57	2
56	58	0
57	59	1
56	60	1
57	61	1
56	62	2
57	63	0
56	64	1
57	65	0
56	66	1
57	67	0
56	68	1
56	70	2
57	71	0
56	72	1
57	73	1
56	74	1
57	75	0
56	76	2
57	77	1
56	78	3
57	79	2
56	80	0
57	81	1
56	82	0
57	83	1
56	84	4
57	85	0
56	86	1
57	87	0
56	88	0
57	89	1
57	91	2
56	92	3
57	93	1
56	94	0
57	95	1
56	96	1
57	97	2
56	98	1
56	100	2
57	101	1
59	43	1
58	44	2
59	45	0
59	47	1
58	48	1
59	49	1
58	50	1
59	51	1
58	52	2
59	55	1
58	56	1
59	57	1
58	58	2
59	59	1
58	60	3
59	61	1
58	62	0
59	63	1
58	64	1
59	65	2
58	66	1
59	67	2
58	68	1
59	69	1
58	70	0
59	71	1
58	72	1
59	73	1
58	74	2
59	75	0
58	78	2
59	79	1
58	80	2
59	81	2
58	82	1
59	83	1
58	84	1
59	85	1
58	86	1
59	87	1
58	88	0
59	89	1
58	90	1
59	91	0
58	92	0
59	93	1
58	94	2
59	95	1
58	96	2
59	97	2
58	98	0
59	99	1
58	100	2
61	37	1
61	39	0
61	41	2
60	42	2
61	43	1
60	44	1
61	45	2
60	46	1
61	47	1
60	48	2
61	49	0
60	50	2
61	51	1
60	52	0
61	53	1
61	55	0
60	56	1
61	57	1
60	58	2
61	59	1
60	60	1
60	62	1
61	63	1
60	64	2
61	65	0
60	66	1
61	67	1
60	68	1
61	69	0
60	70	2
61	71	0
60	72	0
61	73	2
60	74	1
61	75	2
61	77	1
60	78	0
61	79	1
60	80	2
61	81	0
60	82	1
61	83	0
60	84	1
61	85	0
60	86	0
61	87	2
60	88	2
61	89	2
60	90	2
61	91	2
60	92	0
61	93	1
60	94	1
61	95	0
60	96	1
60	98	0
63	33	0
62	34	0
63	35	1
62	36	1
63	37	1
62	38	0
63	39	0
62	40	1
63	41	1
62	42	0
63	43	2
62	44	2
63	45	1
62	46	2
63	47	2
62	48	2
63	49	2
62	50	1
63	51	1
62	52	0
63	53	0
62	54	0
63	55	2
62	56	2
63	57	1
62	58	0
63	59	2
63	61	1
62	62	2
63	63	0
62	64	0
63	65	0
62	66	1
63	67	0
62	68	1
63	69	2
62	70	1
63	71	2
62	72	0
63	73	1
62	74	1
63	75	1
62	76	1
63	77	1
62	78	1
63	79	1
62	80	1
63	81	1
62	82	0
63	83	1
62	84	2
62	86	1
63	87	2
62	90	2
63	91	2
62	92	0
62	94	1
65	27	1
65	29	0
64	30	1
65	31	1
64	32	1
65	33	0
64	34	1
65	35	0
64	36	2
65	37	1
64	38	0
65	39	0
64	40	1
65	41	1
64	42	2
64	44	2
65	45	2
64	46	1
65	47	1
64	48	2
65	49	5
64	50	0
65	51	2
64	52	1
65	53	1
64	54	0
65	55	2
64	56	1
65	57	1
64	58	1
65	59	2
64	60	1
65	61	2
64	62	0
65	63	0
64	64	1
65	65	1
64	66	2
65	67	1
64	68	1
65	69	0
64	70	2
65	71	2
64	72	2
65	73	0
64	74	1
65	75	1
64	76	1
65	77	2
64	78	2
65	79	2
64	80	1
65	81	0
64	82	1
65	83	0
64	84	1
65	85	2
64	86	2
65	87	1
64	88	1
65	89	3
67	25	0
67	27	2
66	28	2
67	29	1
66	30	2
67	31	1
66	32	1
67	33	2
66	34	0
67	35	1
66	36	1
67	37	1
66	38	1
67	39	0
66	40	0
67	41	1
66	42	1
67	43	1
66	44	0
66	46	1
67	49	0
66	50	2
67	51	2
66	52	2
67	53	1
66	54	0
66	56	2
67	57	0
66	58	0
67	61	1
66	62	0
67	63	0
66	64	1
67	65	1
66	66	0
67	67	2
66	68	1
67	69	1
66	70	1
67	71	0
66	72	2
67	73	0
66	74	0
67	75	2
66	76	0
67	77	2
66	78	2
67	79	0
66	80	0
67	81	1
66	82	0
67	83	0
66	84	1
67	85	1
66	86	2
67	87	1
66	88	0
68	26	2
69	27	0
68	28	2
69	29	0
68	30	2
69	31	0
68	32	1
69	33	1
68	34	1
69	35	0
68	36	1
69	37	0
68	38	2
69	39	0
68	40	1
69	45	1
68	46	1
69	47	0
68	48	1
68	50	0
68	52	1
69	53	1
68	54	1
68	56	1
69	57	2
68	58	1
69	59	0
68	60	1
69	61	1
68	62	2
69	63	0
68	64	0
69	65	3
68	66	1
69	67	0
68	68	1
69	69	2
68	70	0
69	71	0
68	72	0
69	73	2
68	74	1
69	75	1
68	76	1
69	77	1
68	78	0
69	79	1
68	80	1
69	81	1
68	82	1
69	83	0
68	84	2
68	86	1
70	30	1
70	32	1
70	34	1
70	36	0
71	43	1
70	44	0
71	45	1
70	46	0
71	47	1
70	48	1
71	49	2
70	50	1
70	52	1
70	58	1
70	60	1
70	62	1
70	64	1
71	65	1
70	66	2
71	67	1
70	68	1
71	69	0
70	70	1
70	72	2
70	74	1
71	75	1
70	76	1
71	77	1
70	78	0
70	80	1
70	82	1

## Sheet: SB1-B Clone6
x	y	Alternated reads per cell
33	41	1
32	42	0
33	43	3
32	44	2
33	45	0
32	46	2
33	47	1
32	48	0
35	39	0
34	40	0
35	41	0
34	42	0
35	43	1
34	44	2
35	45	3
34	46	1
35	47	3
34	48	3
35	49	4
34	50	0
35	51	1
37	37	1
36	38	2
37	39	1
36	40	0
37	41	1
36	42	0
37	43	2
36	44	2
37	45	0
36	46	1
37	47	2
36	48	3
37	49	0
36	50	2
39	35	2
38	36	0
39	37	2
38	38	1
39	39	1
38	40	1
39	41	1
38	42	1
39	43	0
38	44	0
39	45	4
38	46	1
39	47	0
38	48	0
39	49	1
41	33	1
40	34	1
41	35	2
40	36	2
41	37	1
40	38	1
41	39	0
40	40	2
41	41	2
40	42	1
41	43	0
40	44	0
41	45	2
40	46	3
41	47	1
40	48	1
41	49	3
43	29	1
43	31	0
42	32	1
43	33	0
42	34	2
43	35	0
42	36	0
43	37	0
42	38	4
43	39	1
42	40	2
42	42	0
43	43	0
42	44	1
43	45	1
42	46	0
43	47	3
42	48	4
45	31	2
44	32	0
45	33	0
44	34	2
45	35	1
44	36	4
45	37	1
44	38	5
45	39	4
44	40	1
45	41	0
44	42	1
45	43	1
44	44	1
45	45	0
44	46	1
45	47	1
44	48	1
47	13	0
46	14	1
47	15	0
46	16	4
47	17	0
47	19	2
47	27	0
47	29	1
46	30	3
47	31	1
46	32	3
47	33	0
46	34	3
47	35	3
46	36	1
47	37	2
46	38	3
47	39	0
46	40	2
47	41	1
46	42	0
47	43	3
46	44	3
47	45	0
46	46	1
47	47	2
49	11	3
48	12	1
49	13	2
48	14	1
49	15	0
48	16	1
49	17	1
48	18	2
49	19	1
48	20	0
49	21	4
49	23	0
48	24	2
49	25	3
48	26	2
49	27	1
48	28	0
49	29	0
48	30	0
49	31	0
48	32	0
49	33	0
48	34	2
49	35	2
48	36	1
49	37	2
48	38	4
48	40	4
48	44	1
48	46	0
49	47	1
48	48	0
51	11	0
50	12	1
51	13	2
50	14	1
51	15	1
50	16	2
51	17	2
50	18	1
51	19	1
50	20	2
51	21	1
50	22	3
51	23	1
50	24	0
51	25	1
50	26	3
51	27	3
50	28	4
51	29	2
50	30	0
51	31	3
50	32	2
51	33	0
50	34	2
51	35	1
50	36	1
51	37	0
53	11	0
52	12	2
53	13	1
52	14	2
53	15	1
52	16	3
53	17	2
52	18	2
53	19	1
52	20	0
53	21	1
52	22	1
53	23	0
52	24	0
53	25	1
52	26	1
53	27	3
52	28	2
53	29	1
52	30	1
53	31	1
52	32	0
53	33	0
52	34	3
53	35	2
52	36	2
53	37	3
55	11	4
54	12	0
55	13	0
54	14	0
55	15	1
54	16	0
55	17	0
54	18	2
55	19	1
54	20	3
55	21	2
54	22	1
55	23	1
54	24	1
55	25	1
54	26	0
55	27	1
54	28	1
55	29	1
54	30	1
55	31	3
54	32	3
55	33	0
54	34	3
55	35	0
54	36	2
55	37	2
54	38	2
56	10	0
57	11	2
56	12	3
57	13	0
56	14	3
57	15	2
56	16	2
57	17	1
56	18	1
57	19	0
56	20	1
57	21	0
56	22	2
57	23	2
56	24	1
57	25	2
56	26	0
57	27	1
56	28	1
57	29	0
56	30	3
57	31	1
56	32	1
57	33	1
56	34	2
57	35	2
56	36	0
57	37	2
56	38	1
57	39	3
56	40	0
57	41	1
58	10	2
59	11	0
58	12	1
59	13	2
58	14	3
59	15	0
58	16	1
59	17	0
58	18	2
59	19	1
58	20	1
59	21	2
58	22	0
59	23	1
58	24	3
59	25	0
58	26	0
59	27	1
58	28	0
59	29	0
58	30	1
59	31	1
58	32	0
59	33	0
58	34	1
59	35	1
58	36	2
59	37	3
58	38	1
59	39	2
58	40	2
59	41	1
58	42	2
60	10	1
61	11	3
60	12	0
61	13	3
60	14	3
61	15	1
60	16	0
61	17	3
60	18	4
61	19	1
60	20	1
61	21	3
60	22	2
61	23	2
60	24	2
61	25	1
60	26	0
61	27	0
60	28	0
61	29	0
60	30	2
61	31	4
60	32	2
61	33	2
60	34	1
61	35	1
60	36	3
60	38	2
60	40	1
63	9	1
62	10	0
63	11	1
62	12	1
63	13	0
62	14	0
63	15	2
62	16	2
63	17	1
62	18	1
63	19	1
62	20	0
63	21	1
62	22	3
63	23	0
62	24	1
63	25	1
62	26	3
63	27	1
62	28	2
63	29	1
62	30	1
62	32	1
65	7	1
64	8	5
65	9	0
64	10	3
65	11	0
64	12	0
65	13	1
64	14	0
65	15	1
64	16	2
65	17	3
64	18	1
65	19	2
64	20	0
65	21	0
64	22	0
65	23	2
64	24	0
65	25	2
64	26	3
64	28	0
66	10	0
67	11	2
66	12	1
67	13	2
66	14	1
67	15	0
66	16	1
67	17	2
66	18	4
67	19	3
66	20	2
67	21	2
66	22	0
68	18	4
33	23	2
33	25	1
35	17	3
35	19	3
35	21	3
34	22	0
35	23	0
34	24	5
35	25	2
34	26	0
35	27	2
34	28	1
35	29	2
37	15	0
36	16	1
37	17	1
36	18	6
37	19	3
36	20	3
37	21	2
36	22	4
37	23	0
36	24	1
37	25	1
36	26	2
37	27	1
36	30	1
39	13	1
38	14	1
39	15	4
38	16	2
39	17	0
38	18	1
39	19	2
38	20	1
39	21	2
38	22	0
39	23	3
38	24	0
39	25	1
38	26	2
39	27	5
41	11	2
40	12	2
41	13	6
40	14	0
41	15	1
40	16	2
41	17	1
40	18	0
41	19	4
40	20	0
41	21	2
40	22	1
41	23	2
40	24	0
41	25	1
40	26	3
41	27	1
42	12	1
43	13	0
42	14	1
43	15	3
42	16	2
43	17	3
42	18	0
43	19	1
42	20	3
43	21	0
42	22	0
43	23	3
42	24	1
43	25	1
42	26	0
43	27	1
44	12	2
45	13	0
44	14	2
45	15	0
44	16	1
45	17	4
44	18	1
45	19	2
44	20	1
45	21	3
44	22	1
45	23	4
44	24	0
45	25	4
44	26	2
46	18	3
46	20	1
46	22	1
17	113	2
17	115	1
17	119	1
19	105	2
19	107	1
19	109	1
19	111	0
18	112	0
19	113	0
18	114	1
19	115	3
19	117	1
18	118	0
19	119	3
18	120	1
19	121	2
18	122	1
21	99	0
21	101	0
20	102	1
21	103	2
21	105	1
20	106	0
21	107	1
20	108	0
21	109	0
20	110	2
21	111	1
20	112	1
21	113	0
20	114	1
21	115	2
20	116	3
21	117	3
20	118	0
21	119	4
20	120	1
21	121	0
20	122	1
21	123	3
23	93	1
23	95	3
23	97	1
23	99	0
23	101	1
22	102	0
23	103	1
22	104	3
23	105	1
22	106	1
23	107	1
22	108	2
23	109	1
22	110	1
23	111	0
22	112	2
23	113	1
22	114	1
23	115	2
22	116	3
23	117	0
22	118	2
23	119	1
22	120	0
23	121	1
22	122	1
23	123	2
25	79	1
25	81	1
24	82	1
25	83	0
24	84	3
25	85	1
24	86	0
25	87	2
24	88	0
25	89	2
24	92	1
25	93	2
24	94	3
25	97	1
24	98	0
25	99	0
24	100	3
25	101	4
24	102	0
25	103	1
24	104	2
25	105	0
24	106	1
25	107	1
24	108	4
25	109	2
24	110	0
25	111	0
24	112	0
25	113	0
24	114	3
25	115	1
24	116	3
25	117	0
24	118	1
25	119	1
24	120	0
25	121	1
24	122	0
25	123	0
27	73	0
27	75	3
27	77	1
26	80	0
27	81	4
26	82	1
27	83	0
26	84	0
27	85	0
26	86	0
27	87	3
26	88	1
27	89	4
26	90	3
27	91	2
27	93	1
26	94	2
27	95	0
26	96	0
27	97	2
26	98	0
27	99	2
26	100	1
27	101	1
26	102	3
27	103	1
26	104	0
27	105	1
27	107	2
26	108	1
27	109	2
26	110	0
27	111	1
26	112	2
27	113	1
26	114	0
27	115	4
26	116	4
27	117	2
26	118	1
27	119	0
26	120	1
27	121	2
26	122	0
27	123	3
29	69	0
29	71	2
28	72	2
29	73	4
28	74	1
29	75	0
28	76	2
29	77	3
28	78	3
29	79	1
28	80	0
29	81	1
28	82	1
29	83	2
28	84	1
29	85	0
28	86	1
29	87	1
28	88	0
29	89	1
28	90	1
29	91	3
29	93	2
29	95	3
28	96	2
29	97	0
28	98	1
29	99	1
28	100	1
29	101	3
28	102	3
29	103	1
28	104	1
29	105	0
28	106	2
29	107	0
28	108	2
29	109	1
28	110	0
29	111	2
28	112	2
29	113	0
28	114	1
29	115	1
28	116	1
29	117	1
28	118	1
29	119	1
28	120	2
29	121	2
28	122	3
29	123	1
31	57	2
31	67	2
31	69	2
30	70	3
31	71	1
30	72	1
31	73	0
30	74	0
31	75	2
30	76	2
31	77	0
30	78	1
31	79	2
30	80	1
31	81	2
30	82	2
31	83	1
30	84	0
31	85	3
30	86	2
31	87	1
30	88	2
31	89	2
30	90	2
31	91	0
30	92	4
31	93	2
30	94	2
31	95	2
30	96	1
31	97	1
30	98	1
31	99	0
30	100	1
31	101	1
30	102	0
31	103	0
30	104	1
31	105	2
30	106	0
31	107	1
30	108	0
31	109	3
30	110	0
31	111	2
30	112	1
31	113	0
30	114	4
31	115	0
31	117	6
30	118	3
31	119	2
30	120	0
31	121	1
30	122	1
33	53	2
32	54	2
33	55	1
32	56	2
33	57	0
33	59	0
33	61	1
33	67	2
32	68	2
33	69	0
32	70	0
33	71	0
32	72	1
33	73	0
32	74	0
33	75	2
32	76	6
33	77	2
32	78	1
33	79	0
32	80	2
33	81	1
32	82	0
33	83	2
32	84	4
33	85	0
33	87	3
32	88	3
33	89	0
33	91	2
32	92	2
33	93	3
32	94	0
33	95	0
32	96	0
33	97	1
32	98	2
33	99	1
32	100	2
33	101	1
32	102	2
33	103	0
32	104	1
33	105	1
32	106	1
33	107	2
32	108	2
33	109	2
32	110	1
33	111	3
32	112	3
33	113	0
32	114	2
33	115	1
32	116	1
33	117	0
32	118	1
33	119	0
32	120	1
33	121	0
32	122	1
34	54	2
35	55	1
34	56	0
35	57	1
34	58	0
35	59	2
34	60	1
35	61	2
34	62	2
35	63	2
34	64	1
35	65	1
34	66	0
35	67	0
34	68	1
35	69	1
34	70	2
35	71	1
34	72	3
35	73	0
34	74	2
35	75	1
34	76	1
35	77	1
34	78	0
35	79	1
34	80	0
35	81	1
34	82	0
35	83	1
34	84	1
35	85	2
34	86	3
35	87	0
34	88	4
35	89	1
34	90	0
35	91	2
34	92	0
35	93	2
34	94	2
35	95	1
34	96	2
35	97	0
34	98	1
35	99	2
34	100	2
35	101	2
34	102	2
35	103	0
34	104	0
35	105	2
34	106	0
35	107	2
34	108	1
35	109	2
34	110	1
35	111	1
34	112	2
34	114	2
34	116	2
35	117	0
34	118	1
35	119	2
34	120	1
37	53	2
37	55	5
36	56	3
37	57	1
36	58	2
37	59	1
36	60	2
37	61	3
36	62	2
37	63	1
36	64	2
37	65	0
36	66	1
37	67	0
36	68	1
37	69	1
36	70	0
37	71	1
36	72	4
37	73	0
36	74	0
37	75	1
36	76	0
37	77	0
36	78	0
37	79	0
36	80	1
37	81	1
36	82	0
37	83	0
36	84	1
37	85	1
36	86	1
37	87	1
36	88	2
37	89	2
36	90	2
37	91	1
36	92	1
37	93	0
36	94	0
37	95	0
36	96	0
37	97	1
36	98	0
37	99	0
36	100	2
37	101	0
36	102	2
37	103	3
36	104	0
37	105	0
36	106	1
37	107	1
36	108	0
37	109	0
36	110	1
37	111	1
36	112	0
37	113	0
36	114	1
37	115	0
36	116	0
37	117	0
36	118	2
38	52	0
39	53	1
38	54	2
39	55	1
38	56	2
39	57	1
38	58	1
39	59	1
38	60	1
39	61	0
38	62	0
39	63	0
38	64	1
39	65	2
38	66	1
39	67	1
38	68	2
39	69	2
38	70	2
39	71	0
38	72	0
39	73	1
38	74	2
39	75	1
38	76	1
39	77	1
38	78	1
39	79	1
38	80	0
39	81	1
38	82	0
39	83	0
38	84	0
39	85	2
38	86	0
39	87	2
39	89	1
38	90	1
39	91	0
38	92	2
39	93	2
38	94	1
39	95	0
38	96	0
39	97	0
38	98	0
39	99	0
38	100	1
39	101	1
38	102	1
39	103	2
38	104	0
39	105	1
38	106	1
39	107	0
38	108	0
39	109	0
38	110	0
39	111	0
38	112	1
39	113	1
38	114	2
39	115	0
41	51	0
40	52	0
41	53	2
40	54	1
41	55	1
40	56	0
41	57	2
40	58	1
41	59	0
40	60	0
41	61	1
40	62	1
41	63	1
40	64	0
41	65	0
40	66	0
41	67	1
40	68	0
41	69	0
40	70	2
41	71	2
40	72	1
41	73	2
40	74	0
41	75	1
40	76	1
41	77	1
40	78	0
41	79	0
40	80	2
41	81	0
40	82	2
41	83	2
40	84	1
41	85	3
40	86	1
41	87	3
40	88	1
41	89	0
40	90	2
41	91	1
40	92	2
41	93	1
40	94	1
41	95	0
40	96	4
41	97	0
40	98	1
41	99	2
40	100	0
41	101	3
40	102	1
41	103	0
40	104	2
41	105	0
40	106	0
41	107	1
40	108	2
41	109	0
40	110	0
41	111	1
40	112	1
41	113	1
40	114	2
41	115	1
40	116	1
41	117	2
42	50	4
43	51	0
42	52	0
43	53	1
42	54	0
43	55	0
42	56	2
43	57	1
42	58	0
43	59	0
42	60	0
43	61	0
42	62	3
43	63	0
42	64	0
43	65	1
42	66	0
43	67	2
42	68	0
43	69	1
42	70	0
43	71	0
42	72	0
43	73	1
42	74	0
43	75	0
42	76	1
43	77	0
42	78	1
43	79	1
42	80	2
43	81	3
42	82	1
43	83	0
42	84	1
43	85	1
42	86	1
43	87	2
42	88	0
43	89	1
42	90	1
43	91	1
42	92	0
43	93	1
42	94	2
43	95	4
42	96	0
43	97	0
42	98	0
43	99	2
42	100	1
43	101	0
42	102	1
43	103	4
42	104	2
43	105	0
42	106	0
43	107	1
42	108	0
43	109	3
42	110	0
43	111	0
42	112	0
43	113	0
42	114	4
43	115	1
42	116	1
43	117	1
42	118	1
43	119	2
45	49	0
44	50	0
45	51	2
44	52	1
45	53	0
44	54	0
45	55	1
44	58	1
45	59	0
44	60	1
45	61	1
45	63	1
45	65	0
44	66	1
45	67	1
44	68	2
45	69	3
44	70	0
45	71	1
44	72	0
45	73	3
44	74	0
45	75	3
44	76	3
45	77	1
44	78	1
45	79	2
44	80	2
45	81	0
44	82	0
45	83	3
44	84	0
45	85	2
44	86	0
45	87	0
44	88	0
45	89	0
44	90	0
45	91	0
44	92	0
45	93	1
44	94	1
45	95	1
44	96	1
45	97	2
44	98	1
45	99	2
44	100	0
45	101	0
44	102	3
45	103	1
44	104	0
45	105	2
44	106	0
45	107	0
44	108	1
45	109	5
44	110	2
45	111	1
44	112	0
45	113	1
44	114	0
45	115	0
44	116	0
45	117	1
44	118	0
45	119	1
44	120	3
46	48	0
47	49	0
46	50	0
47	51	1
46	52	0
47	53	0
46	54	1
47	55	2
46	56	2
47	57	2
46	58	2
47	59	3
46	60	0
47	61	0
46	62	1
47	63	0
46	64	0
47	65	3
46	66	3
47	67	0
46	68	0
47	69	0
46	70	0
47	71	1
46	72	1
47	73	1
46	74	2
47	75	1
46	76	2
46	78	0
47	79	5
46	80	0
47	81	0
46	82	2
46	84	2
47	85	2
46	86	3
47	87	0
46	88	4
47	89	0
46	90	2
47	91	0
46	92	1
47	93	2
46	94	3
46	96	1
47	97	1
46	98	0
47	99	1
46	100	1
47	101	2
46	102	1
47	103	1
46	104	2
47	105	0
46	106	2
47	107	0
46	108	2
47	109	1
46	110	0
47	111	1
46	112	2
47	113	1
46	114	0
47	115	2
46	116	1
47	117	0
46	118	1
49	39	4
49	41	1
48	42	0
49	43	1
49	45	2
49	49	1
48	50	0
49	51	2
48	52	0
49	53	0
48	54	0
49	55	1
48	56	0
49	57	0
48	58	2
49	59	0
48	60	0
49	61	2
48	62	0
49	63	0
48	64	1
49	65	0
48	66	0
49	67	0
48	68	2
49	69	2
48	70	0
49	71	1
48	72	1
49	73	0
48	74	2
49	75	0
48	76	1
49	77	0
48	78	2
49	79	0
48	80	2
49	81	0
48	82	1
49	83	1
48	84	2
49	85	0
48	86	1
49	87	0
48	88	2
49	89	0
48	90	0
49	91	0
48	92	0
49	93	2
48	94	0
49	95	0
48	96	2
49	97	0
48	98	1
49	99	1
48	100	2
49	101	1
48	102	0
48	104	0
49	105	1
48	106	1
49	107	1
48	108	1
49	109	0
48	110	3
49	111	1
48	112	1
49	113	0
48	114	0
49	115	0
48	116	1
50	38	1
51	39	1
50	40	3
50	42	0
51	43	1
50	44	3
51	45	0
50	46	1
51	47	0
50	48	0
51	49	1
50	50	1
51	51	0
50	52	0
51	53	0
50	54	0
51	55	1
50	56	1
51	57	1
50	58	0
51	59	0
50	60	1
51	61	3
50	62	0
51	63	2
50	64	0
51	65	1
50	66	2
51	67	0
50	68	0
51	69	0
50	70	1
51	71	1
50	72	0
51	73	0
50	74	2
51	75	0
50	76	0
51	77	0
50	78	2
51	79	0
50	80	1
51	81	0
50	82	0
51	83	3
50	84	1
51	85	1
50	86	1
51	87	0
50	88	2
51	89	1
50	90	3
51	91	1
50	92	1
51	93	0
50	94	1
50	96	1
50	98	0
51	99	0
50	100	1
51	101	0
50	102	0
51	103	2
50	104	0
50	106	1
50	108	1
50	110	0
50	112	0
52	38	0
53	39	0
52	40	1
53	41	2
52	42	1
53	43	1
52	44	1
53	45	2
52	46	1
53	47	0
52	48	1
53	49	1
52	50	0
53	51	0
52	52	0
53	53	0
52	54	0
53	55	3
52	56	3
53	57	3
52	58	1
53	59	2
53	61	2
52	62	1
53	63	0
52	64	2
53	65	0
52	66	0
53	67	0
52	68	0
53	69	0
52	70	0
53	71	0
53	73	0
52	74	2
53	75	0
52	76	3
53	77	0
52	78	3
53	79	0
52	80	2
53	81	1
52	82	0
53	83	0
52	84	3
53	85	0
52	86	0
53	87	4
52	88	2
53	89	0
52	90	1
53	91	1
53	93	0
52	94	1
53	95	0
52	96	3
53	97	0
52	98	2
53	99	0
52	100	1
53	101	1
52	102	2
53	103	0
55	39	0
54	40	1
55	41	2
54	42	1
55	43	0
54	44	0
55	45	0
54	46	1
55	47	1
54	48	0
55	49	1
54	50	0
55	51	1
54	52	1
54	54	1
55	55	0
54	56	2
55	57	1
54	58	1
55	59	4
54	60	1
55	61	0
54	62	1
55	63	1
54	64	0
55	65	3
54	66	0
55	67	1
54	68	1
55	69	1
54	70	2
55	71	2
54	72	1
55	73	2
54	74	1
55	75	3
54	76	0
55	77	4
54	78	1
55	79	0
54	80	0
55	81	0
54	82	0
55	83	2
54	84	0
55	85	0
54	86	0
55	87	0
54	88	0
55	89	1
54	90	2
55	91	0
54	92	1
55	93	1
54	94	4
55	95	2
54	96	0
54	98	5
55	101	0
54	102	1
56	42	3
56	44	0
57	45	0
56	46	0
57	47	2
56	48	0
57	49	1
56	50	0
57	51	0
56	52	1
57	53	0
56	54	1
57	55	2
57	57	0
56	58	0
57	59	1
56	60	0
57	61	2
56	62	2
57	63	0
56	64	1
57	65	0
56	66	4
57	67	2
56	68	1
56	70	1
57	71	0
56	72	4
57	73	4
56	74	1
57	75	1
56	76	0
57	77	1
56	78	1
57	79	1
56	80	0
57	81	1
56	82	3
57	83	1
56	84	3
57	85	0
56	86	1
57	87	0
56	88	1
57	89	1
57	91	0
56	92	0
57	93	3
56	94	2
57	95	1
56	96	2
57	97	0
56	98	1
56	100	0
57	101	1
59	43	0
58	44	0
59	45	0
59	47	0
58	48	4
59	49	1
58	50	3
59	51	2
58	52	3
59	55	1
58	56	3
59	57	0
58	58	1
59	59	0
58	60	1
59	61	1
58	62	1
59	63	2
58	64	1
59	65	1
58	66	1
59	67	0
58	68	1
59	69	0
58	70	0
59	71	0
58	72	1
59	73	0
58	74	2
59	75	1
58	78	2
59	79	0
58	80	2
59	81	1
58	82	2
59	83	0
58	84	0
59	85	0
58	86	0
59	87	0
58	88	1
59	89	1
58	90	0
59	91	2
58	92	0
59	93	2
58	94	1
59	95	3
58	96	1
59	97	1
58	98	0
59	99	2
58	100	2
61	37	1
61	39	1
61	41	1
60	42	0
61	43	0
60	44	0
61	45	1
60	46	2
61	47	0
60	48	1
61	49	2
60	50	1
61	51	0
60	52	0
61	53	2
61	55	2
60	56	1
61	57	1
60	58	4
61	59	1
60	60	0
60	62	0
61	63	0
60	64	0
61	65	0
60	66	2
61	67	2
60	68	1
61	69	0
60	70	0
61	71	1
60	72	1
61	73	0
60	74	3
61	75	0
61	77	0
60	78	0
61	79	2
60	80	1
61	81	0
60	82	0
61	83	1
60	84	1
61	85	0
60	86	1
61	87	1
60	88	1
61	89	0
60	90	1
61	91	1
60	92	0
61	93	2
60	94	2
61	95	0
60	96	1
60	98	1
63	33	0
62	34	1
63	35	0
62	36	2
63	37	0
62	38	1
63	39	2
62	40	0
63	41	0
62	42	1
63	43	1
62	44	0
63	45	4
62	46	2
63	47	0
62	48	2
63	49	0
62	50	1
63	51	3
62	52	0
63	53	0
62	54	1
63	55	0
62	56	1
63	57	1
62	58	1
63	59	1
63	61	2
62	62	0
63	63	1
62	64	0
63	65	2
62	66	0
63	67	0
62	68	1
63	69	0
62	70	0
63	71	2
62	72	1
63	73	0
62	74	3
63	75	2
62	76	1
63	77	1
62	78	2
63	79	0
62	80	3
63	81	2
62	82	0
63	83	4
62	84	1
62	86	1
63	87	1
62	90	1
63	91	2
62	92	2
62	94	2
65	27	0
65	29	1
64	30	1
65	31	0
64	32	1
65	33	0
64	34	1
65	35	0
64	36	0
65	37	2
64	38	1
65	39	0
64	40	1
65	41	0
64	42	0
64	44	1
65	45	2
64	46	0
65	47	1
64	48	0
65	49	0
64	50	0
65	51	0
64	52	1
65	53	4
64	54	1
65	55	0
64	56	1
65	57	4
64	58	0
65	59	1
64	60	0
65	61	0
64	62	0
65	63	2
64	64	2
65	65	2
64	66	0
65	67	0
64	68	0
65	69	0
64	70	1
65	71	3
64	72	1
65	73	0
64	74	0
65	75	1
64	76	0
65	77	1
64	78	1
65	79	3
64	80	0
65	81	0
64	82	1
65	83	2
64	84	2
65	85	3
64	86	0
65	87	3
64	88	2
65	89	0
67	25	1
67	27	2
66	28	1
67	29	1
66	30	1
67	31	1
66	32	1
67	33	3
66	34	1
67	35	0
66	36	2
67	37	1
66	38	1
67	39	1
66	40	0
67	41	3
66	42	0
67	43	0
66	44	0
66	46	1
67	49	2
66	50	1
67	51	1
66	52	1
67	53	0
66	54	0
66	56	3
67	57	1
66	58	0
67	61	1
66	62	0
67	63	0
66	64	1
67	65	1
66	66	0
67	67	3
66	68	1
67	69	2
66	70	2
67	71	0
66	72	1
67	73	1
66	74	1
67	75	1
66	76	0
67	77	1
66	78	1
67	79	0
66	80	0
67	81	0
66	82	1
67	83	1
66	84	2
67	85	1
66	86	0
67	87	0
66	88	1
68	26	2
69	27	2
68	28	1
69	29	0
68	30	0
69	31	1
68	32	0
69	33	0
68	34	2
69	35	1
68	36	1
69	37	0
68	38	1
69	39	0
68	40	2
69	45	0
68	46	0
69	47	0
68	48	1
68	50	0
68	52	0
69	53	4
68	54	0
68	56	0
69	57	1
68	58	1
69	59	1
68	60	2
69	61	1
68	62	0
69	63	3
68	64	1
69	65	2
68	66	1
69	67	0
68	68	0
69	69	2
68	70	1
69	71	0
68	72	1
69	73	0
68	74	2
69	75	2
68	76	1
69	77	0
68	78	1
69	79	1
68	80	0
69	81	3
68	82	0
69	83	1
68	84	4
68	86	0
70	30	2
70	32	2
70	34	0
70	36	0
71	43	0
70	44	0
71	45	1
70	46	0
71	47	1
70	48	0
71	49	3
70	50	0
70	52	2
70	58	1
70	60	1
70	62	2
70	64	3
71	65	2
70	66	0
71	67	2
70	68	1
71	69	0
70	70	0
70	72	0
70	74	1
71	75	1
70	76	2
71	77	0
70	78	0
70	80	1
70	82	0

[truncated: 26 more sheets: SB1-B Clone4, SB1-B Clone7, SB2-A Clone3, SB2-A Clone5, SB2-A Clone2, SB2-A Clone6, SB2-A Clone4, SB2-A Clone7, SB2-B Clone3, SB2-B Clone5, SB2-B Clone2, SB2-B Clone6, SB2-B Clone4, SB2-B Clone7, SB3-A Clone3, SB3-A Clone5, SB3-A Clone2, SB3-A Clone6, SB3-A Clone4, SB3-A Clone7 …]
