# Supplementary material for: Integrative spatial and genomic analysis of tumor heterogeneity with Tumoroscope
Source: Nat Commun. 2024 Oct 29;15:9343. doi: 10.1038/s41467-024-53374-3 (PMC11522407; doi:10.1038/s41467-024-53374-3)
Supplement: Supplementary file 4 — Source Data [file 41467_2024_53374_MOESM4_ESM.zip › Source Data/Figure_5_STARCH(f).xlsx]

## Sheet: SB1-A
pixel_x	pixel_y	type	section	barcode	existance	x	y	coordinates_x	nuclei	coordinates_y	cluster
6134	6991	Cancer	112_C1	112_C1_ATCAATCTGGGCTGCA	1	33	65	33x65	17	33.0x65.0	1
6438	6468	Cancer	112_C1	112_C1_CGGCCACGCACAAAGT	1	35	59	35x59	32	35.0x59.0	1
6438	6643	Cancer	112_C1	112_C1_ATATCTTAGGGCCTTC	1	35	61	35x61	34	35.0x61.0	1
6286	6730	Cancer	112_C1	112_C1_ACGCGGGCCAAGGACA	1	34	62	34x62	29	34.0x62.0	0
6438	6817	Cancer	112_C1	112_C1_GCGAGTTCTGCAAAGA	1	35	63	35x63	38	35.0x63.0	1
6286	6904	Cancer	112_C1	112_C1_TATTCGTGCCAGAATA	1	34	64	34x64	36	34.0x64.0	0
6438	6991	Cancer	112_C1	112_C1_AGGGCTGCAGTTACAG	1	35	65	35x65	29	35.0x65.0	0
6286	7078	Cancer	112_C1	112_C1_CTAGCATAGTATAATG	1	34	66	34x66	25	34.0x66.0	1
6438	7166	Cancer	112_C1	112_C1_TAGGTTCGAGTTCGTC	1	35	67	35x67	33	35.0x67.0	0
6286	7253	Cancer	112_C1	112_C1_GAATTATAGTGAAAGG	1	34	68	34x68	28	34.0x68.0	0
6437	7340	Cancer	112_C1	112_C1_CTATCGGGTCTCAACA	1	35	69	35x69	22	35.0x69.0	1
6742	6294	Cancer	112_C1	112_C1_GATGCGTCCTGCATTC	1	37	57	37x57	16	37.0x57.0	1
6590	6381	Cancer	112_C1	112_C1_TATGGTCTGAGTAACA	1	36	58	36x58	19	36.0x58.0	1
6741	6468	Cancer	112_C1	112_C1_GCATAGAGCACTCAGG	1	37	59	37x59	42	37.0x59.0	0
6590	6555	Cancer	112_C1	112_C1_CTTCATTGTCAGTGGA	1	36	60	36x60	30	36.0x60.0	0
6741	6643	Cancer	112_C1	112_C1_GCAGATTAGGGATATC	1	37	61	37x61	31	37.0x61.0	0
6590	6730	Cancer	112_C1	112_C1_CCTGTCGCCCGTAAAT	1	36	62	36x62	33	36.0x62.0	0
6741	6817	Cancer	112_C1	112_C1_CAATTTCGTATAAGGG	1	37	63	37x63	40	37.0x63.0	0
6589	6904	Cancer	112_C1	112_C1_GTACACTTACCTGAAG	1	36	64	36x64	27	36.0x64.0	0
6741	6991	Cancer	112_C1	112_C1_CCAGCCTGGACCAATA	1	37	65	37x65	32	37.0x65.0	0
6589	7079	Cancer	112_C1	112_C1_ATGGAGCAGGCCGTGA	1	36	66	36x66	39	36.0x66.0	1
6741	7166	Cancer	112_C1	112_C1_GTCATTAGAGCGAACG	1	37	67	37x67	29	37.0x67.0	1
6589	7253	Cancer	112_C1	112_C1_AAGACTGCAAGCTACT	1	36	68	36x68	24	36.0x68.0	1
6741	7340	Cancer	112_C1	112_C1_CTAGTCACGTCTTAAG	1	37	69	37x69	33	37.0x69.0	0
6589	7427	Cancer	112_C1	112_C1_ACTCTTGTATAGTAAC	1	36	70	36x70	29	36.0x70.0	0
6741	7515	Cancer	112_C1	112_C1_ATTAGGCGATGCTTTC	1	37	71	37x71	28	37.0x71.0	0
6893	6207	Cancer	112_C1	112_C1_ACCATATCCGCAATAA	1	38	56	38x56	30	38.0x56.0	1
7045	6294	Cancer	112_C1	112_C1_CACTCAAGAGCTATGG	1	39	57	39x57	21	39.0x57.0	0
6893	6381	Cancer	112_C1	112_C1_TGTACGAACAAATCCG	1	38	58	38x58	25	38.0x58.0	1
7045	6469	Cancer	112_C1	112_C1_ATCATCCAATATTTGT	1	39	59	39x59	33	39.0x59.0	0
6893	6556	Cancer	112_C1	112_C1_CGCTATTCTTAGGCTC	1	38	60	38x60	39	38.0x60.0	0
7045	6643	Cancer	112_C1	112_C1_TGGCAGCAGTAATAGT	1	39	61	39x61	35	39.0x61.0	0
6893	6730	Cancer	112_C1	112_C1_TCACGTGCCCGATTCA	1	38	62	38x62	45	38.0x62.0	0
7045	6817	Cancer	112_C1	112_C1_CATACGGCGTCTGGGC	1	39	63	39x63	33	39.0x63.0	0
6893	6904	Cancer	112_C1	112_C1_CACATGATTCAGCAAC	1	38	64	38x64	35	38.0x64.0	0
7044	6992	Cancer	112_C1	112_C1_GCTAGTAGAGCTTGTA	1	39	65	39x65	41	39.0x65.0	0
6893	7079	Cancer	112_C1	112_C1_TGCTGTTGAAGAACTC	1	38	66	38x66	37	38.0x66.0	1
7044	7166	Cancer	112_C1	112_C1_CGGAGCATGGCGATCC	1	39	67	39x67	32	39.0x67.0	0
6893	7253	Cancer	112_C1	112_C1_TAGCGTTGGGTCTTAC	1	38	68	38x68	38	38.0x68.0	0
7044	7340	Cancer	112_C1	112_C1_GTAGCGGCTATACACT	1	39	69	39x69	43	39.0x69.0	1
6893	7427	Cancer	112_C1	112_C1_TAACATACAATGTGGG	1	38	70	38x70	39	38.0x70.0	0
7349	5946	Cancer	112_C1	112_C1_GGCAAATTACTTTACT	1	41	53	41x53	51	41.0x53.0	1
7197	6033	Cancer	112_C1	112_C1_GGTACAAACATGCTAT	1	40	54	40x54	43	40.0x54.0	1
7197	6207	Cancer	112_C1	112_C1_CGTGAAGTTAATTCAC	1	40	56	40x56	33	40.0x56.0	1
7348	6294	Cancer	112_C1	112_C1_ATAGTGAAGCGTTCTC	1	41	57	41x57	21	41.0x57.0	0
7197	6381	Cancer	112_C1	112_C1_TACGCCATATTCTAAT	1	40	58	40x58	30	40.0x58.0	0
7348	6469	Cancer	112_C1	112_C1_GCCGGGTTAGGGTCGC	1	41	59	41x59	34	41.0x59.0	0
7196	6556	Cancer	112_C1	112_C1_TACATAGGCATACACC	1	40	60	40x60	26	40.0x60.0	0
7348	6643	Cancer	112_C1	112_C1_GCCGATTGGCCAAGCT	1	41	61	41x61	37	41.0x61.0	0
7196	6730	Cancer	112_C1	112_C1_CTGCCATGCATCACAT	1	40	62	40x62	34	40.0x62.0	0
7348	6817	Cancer	112_C1	112_C1_TTATGAATGAAAGGGA	1	41	63	41x63	36	41.0x63.0	0
7196	6905	Cancer	112_C1	112_C1_GCTGAGGCGTGAGTAT	1	40	64	40x64	37	40.0x64.0	0
7348	6992	Cancer	112_C1	112_C1_GCGCCGTTCCACGATA	1	41	65	41x65	25	41.0x65.0	0
7196	7079	Cancer	112_C1	112_C1_CGCATGGTGCGATGCT	1	40	66	40x66	36	40.0x66.0	0
7348	7166	Cancer	112_C1	112_C1_AGGTTTCACACACCTT	1	41	67	41x67	33	41.0x67.0	0
7196	7253	Cancer	112_C1	112_C1_CAAGGATCGCATGTTC	1	40	68	40x68	36	40.0x68.0	0
7348	7341	Cancer	112_C1	112_C1_ACGTTAATGTCGAAGA	1	41	69	41x69	43	41.0x69.0	0
7652	5597	Cancer	112_C1	112_C1_TAACTCATCCGCGCGG	1	43	49	43x49	12	43.0x49.0	1
7652	5771	Cancer	112_C1	112_C1_GTTACTTTGGGCCTAG	1	43	51	43x51	39	43.0x51.0	1
7500	5859	Cancer	112_C1	112_C1_GGGCCCGTCTTAAACA	1	42	52	42x52	29	42.0x52.0	1
7652	5946	Cancer	112_C1	112_C1_GAAATTGTCTCTATAA	1	43	53	43x53	29	43.0x53.0	0
7500	6033	Cancer	112_C1	112_C1_GGCGCATGAATTGATG	1	42	54	42x54	27	42.0x54.0	1
7652	6120	Cancer	112_C1	112_C1_CATATAGGTACAGTCA	1	43	55	43x55	21	43.0x55.0	1
7500	6207	Cancer	112_C1	112_C1_TCAACGAGGAGACAAA	1	42	56	42x56	41	42.0x56.0	1
7652	6295	Cancer	112_C1	112_C1_TTGCACAATTCAGAAA	1	43	57	43x57	32	43.0x57.0	0
7500	6382	Cancer	112_C1	112_C1_CATCGGACGGGTTAAT	1	42	58	42x58	32	42.0x58.0	0
7652	6469	Cancer	112_C1	112_C1_ATTAAACATGCGGACC	1	43	59	43x59	27	43.0x59.0	0
7500	6556	Cancer	112_C1	112_C1_TATCTACCACAGCGGG	1	42	60	42x60	29	42.0x60.0	0
7651	6643	Cancer	112_C1	112_C1_CGAGACCCTAGAGTGT	1	43	61	43x61	27	43.0x61.0	0
7500	6730	Cancer	112_C1	112_C1_ACATCGATCGTTTACC	1	42	62	42x62	31	42.0x62.0	0
7651	6818	Cancer	112_C1	112_C1_ATCGACCCAATACAGA	1	43	63	43x63	41	43.0x63.0	0
7500	6905	Cancer	112_C1	112_C1_GAATCTGAACATTCTC	1	42	64	42x64	35	42.0x64.0	0
7651	6992	Cancer	112_C1	112_C1_AGTTCCTATTTATGTT	1	43	65	43x65	29	43.0x65.0	0
7500	7079	Cancer	112_C1	112_C1_CAGTCTGTATACTGGG	1	42	66	42x66	36	42.0x66.0	0
7651	7166	Cancer	112_C1	112_C1_GGAGACGACACCTTTG	1	43	67	43x67	37	43.0x67.0	0
7499	7253	Cancer	112_C1	112_C1_CCTAAATTAACGGTTC	1	42	68	42x68	33	42.0x68.0	0
7651	7341	Cancer	112_C1	112_C1_GCTACGACTTATTGGG	1	43	69	43x69	27	43.0x69.0	0
7651	7341	Cancer	112_C1	112_C1_GCTACGACTTATTGGG	1	43	69	43x69	27	43.0x69.0	0
7804	5510	Cancer	112_C1	112_C1_ATCCTACCTAAGCTCT	1	44	48	44x48	15	44.0x48.0	1
7956	5597	Cancer	112_C1	112_C1_AGTGATATGAGTAGTT	1	45	49	45x49	22	45.0x49.0	1
7804	5684	Cancer	112_C1	112_C1_ATGATGCAATGGTACA	1	44	50	44x50	18	44.0x50.0	1
7955	5772	Cancer	112_C1	112_C1_GAAACCGAATTACCTT	1	45	51	45x51	22	45.0x51.0	0
7804	5859	Cancer	112_C1	112_C1_AGTGACCTACTTTACG	1	44	52	44x52	29	44.0x52.0	0
7955	5946	Cancer	112_C1	112_C1_CAAATGTCCTTCCGTG	1	45	53	45x53	29	45.0x53.0	0
7804	6033	Cancer	112_C1	112_C1_TTACTGGGATATTTCA	1	44	54	44x54	31	44.0x54.0	0
7955	6120	Cancer	112_C1	112_C1_CTTGCCCAGGCTCTAC	1	45	55	45x55	29	45.0x55.0	0
7803	6207	Cancer	112_C1	112_C1_AAATCGTGTACCACAA	1	44	56	44x56	42	44.0x56.0	0
7955	6295	Cancer	112_C1	112_C1_GTGATCATAGATCTGC	1	45	57	45x57	39	45.0x57.0	0
7803	6382	Cancer	112_C1	112_C1_TGGCAGATTACGATCA	1	44	58	44x58	27	44.0x58.0	0
7955	6469	Cancer	112_C1	112_C1_TCACCCTCTTAAGATT	1	45	59	45x59	28	45.0x59.0	1
7955	6643	Cancer	112_C1	112_C1_CCTGACCACCGATGGT	1	45	61	45x61	21	45.0x61.0	1
7803	6731	Cancer	112_C1	112_C1_CTAAAGGGAAATAGGA	1	44	62	44x62	29	44.0x62.0	1
7955	6818	Cancer	112_C1	112_C1_CCGCTATCAGCACCAG	1	45	63	45x63	25	45.0x63.0	0
7803	6905	Cancer	112_C1	112_C1_CTTTAGTGCTATTATT	1	44	64	44x64	37	44.0x64.0	0
7955	6992	Cancer	112_C1	112_C1_CGGGAATTTATGTAAA	1	45	65	45x65	27	45.0x65.0	0
7803	7079	Cancer	112_C1	112_C1_TACGACTGCCTCTTAG	1	44	66	44x66	45	44.0x66.0	0
7955	7167	Cancer	112_C1	112_C1_AAACTGCTGGCTCCAA	1	45	67	45x67	31	45.0x67.0	0
8108	3941	Cancer	112_C1	112_C1_TCTAGCAATCTCCGCC	1	46	30	46x30	40	46.0x30.0	0
8260	4028	Cancer	112_C1	112_C1_AGTTTGGCCAGACCTA	1	47	31	47x31	30	47.0x31.0	0
8108	4115	Cancer	112_C1	112_C1_TTGTAAGGACCTAAGT	1	46	32	46x32	17	46.0x32.0	0
8260	4203	Cancer	112_C1	112_C1_AAATTTGCGGGTGTGG	1	47	33	47x33	33	47.0x33.0	0
8108	4290	Cancer	112_C1	112_C1_AAGTTCGGCCAACAGG	1	46	34	46x34	41	46.0x34.0	0
8260	4377	Cancer	112_C1	112_C1_CCGCTTACCTCACTCT	1	47	35	47x35	39	47.0x35.0	0
8108	4464	Cancer	112_C1	112_C1_ATCACGTGCTAATTAA	1	46	36	46x36	22	46.0x36.0	1
8260	4551	Cancer	112_C1	112_C1_GGTGAAGTACAGGGAT	1	47	37	47x37	33	47.0x37.0	1
8259	4726	Cancer	112_C1	112_C1_AACGGCCATCTCCGGT	1	47	39	47x39	25	47.0x39.0	1
8259	5423	Cancer	112_C1	112_C1_CAAACGAGTATCGCAG	1	47	47	47x47	36	47.0x47.0	1
8107	5510	Cancer	112_C1	112_C1_TCAGTAGGGACTATAA	1	46	48	46x48	32	46.0x48.0	1
8259	5597	Cancer	112_C1	112_C1_GCGGTTCCCTATCATG	1	47	49	47x49	16	47.0x49.0	0
8107	5685	Cancer	112_C1	112_C1_GTGACTTCAGTAGTGC	1	46	50	46x50	21	46.0x50.0	0
8259	5772	Cancer	112_C1	112_C1_CGTCACGTCCATTGGT	1	47	51	47x51	26	47.0x51.0	0
8107	5859	Cancer	112_C1	112_C1_ATAAGTTACCGCGACG	1	46	52	46x52	30	46.0x52.0	0
8259	5946	Cancer	112_C1	112_C1_CTGAATCCGAGACCTC	1	47	53	47x53	18	47.0x53.0	0
8107	6033	Cancer	112_C1	112_C1_TACGACGCTTGCTGCG	1	46	54	46x54	22	46.0x54.0	0
8259	6121	Cancer	112_C1	112_C1_GAATTCACCCGGGTGT	1	47	55	47x55	33	47.0x55.0	0
8107	6208	Cancer	112_C1	112_C1_GGGTGACACCTTAACT	1	46	56	46x56	29	46.0x56.0	0
8258	6295	Cancer	112_C1	112_C1_TGAGTAAATTAGCGTA	1	47	57	47x57	18	47.0x57.0	0
8107	6382	Cancer	112_C1	112_C1_GAGTCCGCTTACCGGA	1	46	58	46x58	29	46.0x58.0	0
8258	6469	Cancer	112_C1	112_C1_GGCGCGTTCGAGTTTA	1	47	59	47x59	32	47.0x59.0	0
8107	6556	Cancer	112_C1	112_C1_ATTCATATACTGTCCA	1	46	60	46x60	16	46.0x60.0	0
8258	6644	Cancer	112_C1	112_C1_ATAAACGGACCCGTAA	1	47	61	47x61	19	47.0x61.0	0
8107	6731	Cancer	112_C1	112_C1_GTCGTACCATCTCGGG	1	46	62	46x62	34	46.0x62.0	0
8258	6818	Cancer	112_C1	112_C1_ATAATAGCTGTTGAAT	1	47	63	47x63	34	47.0x63.0	0
8106	6905	Cancer	112_C1	112_C1_TTCCGCGTGAGGCGAT	1	46	64	46x64	20	46.0x64.0	0
8258	6992	Cancer	112_C1	112_C1_TACCGGCTCACTGCCC	1	47	65	47x65	31	47.0x65.0	0
8106	7079	Cancer	112_C1	112_C1_GTATCTTTCATAACCA	1	46	66	46x66	30	46.0x66.0	0
8563	3854	Cancer	112_C1	112_C1_TACCTTAAGATTTCCC	1	49	29	49x29	23	49.0x29.0	0
8412	3941	Cancer	112_C1	112_C1_AATGACAGCAATGTCT	1	48	30	48x30	41	48.0x30.0	1
8563	4028	Cancer	112_C1	112_C1_TCAACGCAGGAAATAA	1	49	31	49x31	51	49.0x31.0	0
8412	4115	Cancer	112_C1	112_C1_TATTCCTCCGCCCACT	1	48	32	48x32	45	48.0x32.0	0
8563	4203	Cancer	112_C1	112_C1_ATCAAACGAAGGTTTG	1	49	33	49x33	25	49.0x33.0	0
8411	4290	Cancer	112_C1	112_C1_TTGATTAGCTGTTTCT	1	48	34	48x34	31	48.0x34.0	0
8563	4377	Cancer	112_C1	112_C1_CTGCTGAGGCCACGAA	1	49	35	49x35	39	49.0x35.0	0
8411	4464	Cancer	112_C1	112_C1_CCGTGTTAAATTCCAT	1	48	36	48x36	38	48.0x36.0	0
8563	4551	Cancer	112_C1	112_C1_CACGTCGGCAACCTCT	1	49	37	49x37	15	49.0x37.0	0
8411	4639	Cancer	112_C1	112_C1_GTATTCTGAGAAACGA	1	48	38	48x38	38	48.0x38.0	0
8563	4726	Cancer	112_C1	112_C1_CGGTGCGCGTTGGTCC	1	49	39	49x39	34	49.0x39.0	1
8563	5075	Cancer	112_C1	112_C1_GAGTATGCCCGCCTTG	1	49	43	49x43	22	49.0x43.0	1
8411	5162	Cancer	112_C1	112_C1_TGATTCTGTCGCCGGT	1	48	44	48x44	24	48.0x44.0	1
8563	5249	Cancer	112_C1	112_C1_GGGCGGCAAATGAATT	1	49	45	49x45	23	49.0x45.0	0
8411	5336	Cancer	112_C1	112_C1_TTCCAATCTGGCTATC	1	48	46	48x46	26	48.0x46.0	1
8562	5423	Cancer	112_C1	112_C1_GGAACCGTGTAAATTG	1	49	47	49x47	29	49.0x47.0	0
8411	5510	Cancer	112_C1	112_C1_TTGGTCACACTCGTAA	1	48	48	48x48	18	48.0x48.0	0
8562	5598	Cancer	112_C1	112_C1_CGAACCCGCATGCGTC	1	49	49	49x49	25	49.0x49.0	0
8411	5685	Cancer	112_C1	112_C1_GGGCGTCACCACGTAA	1	48	50	48x50	18	48.0x50.0	0
8562	5772	Cancer	112_C1	112_C1_TACCAGAAGTAGGTTC	1	49	51	49x51	34	49.0x51.0	0
8410	5859	Cancer	112_C1	112_C1_TTGGATATCGTCTACG	1	48	52	48x52	24	48.0x52.0	0
8562	5946	Cancer	112_C1	112_C1_TAGATATGGACTGGAA	1	49	53	49x53	22	49.0x53.0	0
8410	6033	Cancer	112_C1	112_C1_GCGACGATAGTTGTAC	1	48	54	48x54	32	48.0x54.0	0
8562	6121	Cancer	112_C1	112_C1_CTGGATTTACACTTGA	1	49	55	49x55	24	49.0x55.0	0
8410	6208	Cancer	112_C1	112_C1_GTTATATTATCTCCCT	1	48	56	48x56	31	48.0x56.0	0
8562	6295	Cancer	112_C1	112_C1_TATTCCACTCAGCTCG	1	49	57	49x57	19	49.0x57.0	0
8562	6295	Cancer	112_C1	112_C1_TATTCCACTCAGCTCG	1	49	57	49x57	19	49.0x57.0	0
8410	6382	Cancer	112_C1	112_C1_CTGTTACCCAATCTAG	1	48	58	48x58	23	48.0x58.0	0
8410	6382	Cancer	112_C1	112_C1_CTGTTACCCAATCTAG	1	48	58	48x58	23	48.0x58.0	0
8410	6557	Cancer	112_C1	112_C1_GATAGGTAACGTTGAC	1	48	60	48x60	28	48.0x60.0	0
8410	6557	Cancer	112_C1	112_C1_GATAGGTAACGTTGAC	1	48	60	48x60	28	48.0x60.0	0
8410	6731	Cancer	112_C1	112_C1_GGTCAGTGGGTCCCAC	1	48	62	48x62	29	48.0x62.0	0
8410	6731	Cancer	112_C1	112_C1_GGTCAGTGGGTCCCAC	1	48	62	48x62	29	48.0x62.0	0
8562	6818	Cancer	112_C1	112_C1_AATTCTAGAGTTAGGC	1	49	63	49x63	28	49.0x63.0	0
8562	6818	Cancer	112_C1	112_C1_AATTCTAGAGTTAGGC	1	49	63	49x63	28	49.0x63.0	0
8410	6905	Cancer	112_C1	112_C1_GTTTACGTTCCATCTG	1	48	64	48x64	30	48.0x64.0	0
8561	6993	Cancer	112_C1	112_C1_AGACCCACCGCTGATC	1	49	65	49x65	30	49.0x65.0	0
8561	6993	Cancer	112_C1	112_C1_AGACCCACCGCTGATC	1	49	65	49x65	30	49.0x65.0	0
8410	7080	Cancer	112_C1	112_C1_TCTAGCATGCCCAGAA	1	48	66	48x66	19	48.0x66.0	1
8410	7080	Cancer	112_C1	112_C1_TCTAGCATGCCCAGAA	1	48	66	48x66	19	48.0x66.0	1
8867	3854	Cancer	112_C1	112_C1_AGTCGTGGGCATTACG	1	51	29	51x29	31	51.0x29.0	0
8715	3941	Cancer	112_C1	112_C1_ACCTAAGTACCTTTCA	1	50	30	50x30	30	50.0x30.0	0
8867	4029	Cancer	112_C1	112_C1_GTAGAGGGAGACAAGT	1	51	31	51x31	33	51.0x31.0	0
8715	4116	Cancer	112_C1	112_C1_GATCCTCGACACTGGC	1	50	32	50x32	29	50.0x32.0	0
8867	4203	Cancer	112_C1	112_C1_CCTACATTCACAGACG	1	51	33	51x33	36	51.0x33.0	0
8715	4290	Cancer	112_C1	112_C1_TTGACCGTGTTAATGA	1	50	34	50x34	41	50.0x34.0	0
8866	4377	Cancer	112_C1	112_C1_TCTGTTACCCAGCATA	1	51	35	51x35	32	51.0x35.0	0
8715	4464	Cancer	112_C1	112_C1_CTAACTGGTCCGGTTC	1	50	36	50x36	24	50.0x36.0	0
8866	4552	Cancer	112_C1	112_C1_AGCGACAGGAACGGTC	1	51	37	51x37	31	51.0x37.0	0
8715	4639	Cancer	112_C1	112_C1_TAATAGAACAGAGTTA	1	50	38	50x38	29	50.0x38.0	0
8866	4726	Cancer	112_C1	112_C1_ACAGGTGGAGGTGAGG	1	51	39	51x39	37	51.0x39.0	0
8714	4813	Cancer	112_C1	112_C1_TGCGAGAATATTACCC	1	50	40	50x40	42	50.0x40.0	0
8866	4900	Cancer	112_C1	112_C1_TTGCGTCGGCCAACCG	1	51	41	51x41	20	51.0x41.0	1
8714	4987	Cancer	112_C1	112_C1_AGGCTTCCCGAAGAAG	1	50	42	50x42	13	50.0x42.0	1
8866	5075	Cancer	112_C1	112_C1_GCGGACCGCGTTGTGG	1	51	43	51x43	20	51.0x43.0	0
8714	5162	Cancer	112_C1	112_C1_GTAATCTGATTCTTCG	1	50	44	50x44	37	50.0x44.0	0
8866	5249	Cancer	112_C1	112_C1_CCGCGGAATGCGTCAC	1	51	45	51x45	31	51.0x45.0	0
8714	5336	Cancer	112_C1	112_C1_TTCCACACAGATTTGA	1	50	46	50x46	39	50.0x46.0	0
8866	5423	Cancer	112_C1	112_C1_CTTCTATTAATGCTAG	1	51	47	51x47	25	51.0x47.0	1
8714	5511	Cancer	112_C1	112_C1_CATTTGAGTGGTACGT	1	50	48	50x48	28	50.0x48.0	0
8866	5598	Cancer	112_C1	112_C1_TCACAGCAAACTCGAA	1	51	49	51x49	34	51.0x49.0	0
8714	5685	Cancer	112_C1	112_C1_CAGACGAACCTGATAC	1	50	50	50x50	17	50.0x50.0	0
8866	5772	Cancer	112_C1	112_C1_TAGCTAGAAGGCATGA	1	51	51	51x51	33	51.0x51.0	1
8714	5859	Cancer	112_C1	112_C1_ATCCAGAGCAACAACC	1	50	52	50x52	33	50.0x52.0	0
8865	5947	Cancer	112_C1	112_C1_TCCGGTTCGTCCGGTC	1	51	53	51x53	18	51.0x53.0	1
8714	6034	Cancer	112_C1	112_C1_CGCGCATGTTTGATTG	1	50	54	50x54	29	50.0x54.0	1
8714	6034	Cancer	112_C1	112_C1_CGCGCATGTTTGATTG	1	50	54	50x54	29	50.0x54.0	1
8865	6121	Cancer	112_C1	112_C1_TGGCGATCAAGTTATG	1	51	55	51x55	20	51.0x55.0	0
8865	6121	Cancer	112_C1	112_C1_TGGCGATCAAGTTATG	1	51	55	51x55	20	51.0x55.0	0
8713	6905	Cancer	112_C1	112_C1_TCCGCTTATCCCATTA	1	50	64	50x64	24	50.0x64.0	0
8713	6905	Cancer	112_C1	112_C1_TCCGCTTATCCCATTA	1	50	64	50x64	24	50.0x64.0	0
8713	7080	Cancer	112_C1	112_C1_CTTGTCAACATTCGAG	1	50	66	50x66	29	50.0x66.0	0
8713	7080	Cancer	112_C1	112_C1_CTTGTCAACATTCGAG	1	50	66	50x66	29	50.0x66.0	0
9019	3767	Cancer	112_C1	112_C1_TCACGATGTCCGTGGA	1	52	28	52x28	39	52.0x28.0	0
9170	3854	Cancer	112_C1	112_C1_TCAACAAAGATAATTC	1	53	29	53x29	21	53.0x29.0	0
9018	3941	Cancer	112_C1	112_C1_ATGACGCGTTCTATCC	1	52	30	52x30	36	52.0x30.0	0
9170	4029	Cancer	112_C1	112_C1_ATTTGCGCGAGTAGCT	1	53	31	53x31	19	53.0x31.0	1
9018	4116	Cancer	112_C1	112_C1_TTCTTGGACGATCTGC	1	52	32	52x32	28	52.0x32.0	1
9170	4203	Cancer	112_C1	112_C1_AGACGACGATGCCGCT	1	53	33	53x33	30	53.0x33.0	0
9018	4290	Cancer	112_C1	112_C1_GGTCTCTGAATGGACT	1	52	34	52x34	37	52.0x34.0	0
9170	4377	Cancer	112_C1	112_C1_GCTCAATCCGTTTATT	1	53	35	53x35	37	53.0x35.0	0
9018	4465	Cancer	112_C1	112_C1_CCAGAAAGCAACTCAT	1	52	36	52x36	33	52.0x36.0	0
9170	4552	Cancer	112_C1	112_C1_CACCGTTAGGGATCAC	1	53	37	53x37	26	53.0x37.0	0
9018	4639	Cancer	112_C1	112_C1_AATAACACTAGAACAA	1	52	38	52x38	29	52.0x38.0	0
9170	4726	Cancer	112_C1	112_C1_CACCCGGTTTGTGACT	1	53	39	53x39	32	53.0x39.0	0
9018	4813	Cancer	112_C1	112_C1_CCACCAACTTTACTGT	1	52	40	52x40	17	52.0x40.0	0
9170	4901	Cancer	112_C1	112_C1_AACTCTCAGTGTGCTC	1	53	41	53x41	31	53.0x41.0	0
9018	4988	Cancer	112_C1	112_C1_AAACCGTTCGTCCAGG	1	52	42	52x42	39	52.0x42.0	0
9169	5075	Cancer	112_C1	112_C1_CAGCGATTCCCTTCAA	1	53	43	53x43	25	53.0x43.0	0
9018	5162	Cancer	112_C1	112_C1_GCTAGCTTGAATAGCT	1	52	44	52x44	23	52.0x44.0	0
9169	5249	Cancer	112_C1	112_C1_TTGCGGCATCAGAAAG	1	53	45	53x45	25	53.0x45.0	0
9018	5336	Cancer	112_C1	112_C1_AATAGAACAGAGTGGC	1	52	46	52x46	28	52.0x46.0	0
9169	5424	Cancer	112_C1	112_C1_GCCATCGAGCTGCGTG	1	53	47	53x47	31	53.0x47.0	1
9017	5511	Cancer	112_C1	112_C1_ACACTGATCAAGGTGT	1	52	48	52x48	29	52.0x48.0	1
9169	5598	Cancer	112_C1	112_C1_ACCAACGCTTATTTAT	1	53	49	53x49	37	53.0x49.0	0
9017	5685	Cancer	112_C1	112_C1_GACATCGATTTATAAC	1	52	50	52x50	28	52.0x50.0	0
9169	5772	Cancer	112_C1	112_C1_CAGACACCGATCGCTG	1	53	51	53x51	31	53.0x51.0	1
9017	5859	Cancer	112_C1	112_C1_CCAAGAAAGTGGGCGA	1	52	52	52x52	31	52.0x52.0	0
9169	5947	Cancer	112_C1	112_C1_GGTAGACCGTTGGGCG	1	53	53	53x53	26	53.0x53.0	1
9169	5947	Cancer	112_C1	112_C1_GGTAGACCGTTGGGCG	1	53	53	53x53	26	53.0x53.0	1
9017	6034	Cancer	112_C1	112_C1_TCGTTAGGAGTCCCTA	1	52	54	52x54	13	52.0x54.0	1
9017	6034	Cancer	112_C1	112_C1_TCGTTAGGAGTCCCTA	1	52	54	52x54	13	52.0x54.0	1
9169	6121	Cancer	112_C1	112_C1_ACGGCCAACATGGACT	1	53	55	53x55	12	53.0x55.0	0
9169	6121	Cancer	112_C1	112_C1_ACGGCCAACATGGACT	1	53	55	53x55	12	53.0x55.0	0
9474	3680	Cancer	112_C1	112_C1_AATGTGCCCGAGGTGT	1	55	27	55x27	29	55.0x27.0	1
9322	3767	Cancer	112_C1	112_C1_AGCTGTAACCTCAATC	1	54	28	54x28	19	54.0x28.0	0
9474	3855	Cancer	112_C1	112_C1_CGAGTGAAGGTACCAG	1	55	29	55x29	29	55.0x29.0	1
9322	3942	Cancer	112_C1	112_C1_AGTCTCACAAGACTAC	1	54	30	54x30	34	54.0x30.0	1
9473	4029	Cancer	112_C1	112_C1_AAATTGATAGTCCTTT	1	55	31	55x31	37	55.0x31.0	0
9322	4116	Cancer	112_C1	112_C1_TAAGTCGCCGAGTATC	1	54	32	54x32	30	54.0x32.0	0
9473	4203	Cancer	112_C1	112_C1_GCGGAGAAACTTCGCA	1	55	33	55x33	13	55.0x33.0	1
9322	4290	Cancer	112_C1	112_C1_GGCAAAGGCGCCAATA	1	54	34	54x34	33	54.0x34.0	0
9473	4378	Cancer	112_C1	112_C1_ATTTCCGGGTTCTGCG	1	55	35	55x35	28	55.0x35.0	0
9322	4465	Cancer	112_C1	112_C1_TAAACCCAGGAGGGCA	1	54	36	54x36	33	54.0x36.0	0
9473	4552	Cancer	112_C1	112_C1_TTCGGGCGCTAGTCTT	1	55	37	55x37	39	55.0x37.0	0
9321	4639	Cancer	112_C1	112_C1_GTGGAGTCGGCGGTTG	1	54	38	54x38	29	54.0x38.0	0
9473	4726	Cancer	112_C1	112_C1_GCACGCCTACTTAGAT	1	55	39	55x39	29	55.0x39.0	0
9321	4813	Cancer	112_C1	112_C1_CAATATTCTTGACCTA	1	54	40	54x40	37	54.0x40.0	0
9473	4901	Cancer	112_C1	112_C1_CGTTTGTGTAGAGGGT	1	55	41	55x41	37	55.0x41.0	0
9321	4988	Cancer	112_C1	112_C1_CATAGCGTTGCCCACC	1	54	42	54x42	45	54.0x42.0	0
9473	5075	Cancer	112_C1	112_C1_TGATACATTTAGCCGT	1	55	43	55x43	24	55.0x43.0	1
9321	5162	Cancer	112_C1	112_C1_TTCCGGCCTTGAGGCT	1	54	44	54x44	24	54.0x44.0	0
9473	5249	Cancer	112_C1	112_C1_CCTATACCGTCCTGTC	1	55	45	55x45	13	55.0x45.0	1
9321	5337	Cancer	112_C1	112_C1_TCGTTGCTATCCGGTC	1	54	46	54x46	23	54.0x46.0	1
9473	5424	Cancer	112_C1	112_C1_TGGCGACTGCTCCAAA	1	55	47	55x47	24	55.0x47.0	0
9321	5511	Cancer	112_C1	112_C1_CAGAGGCGATGCATGA	1	54	48	54x48	22	54.0x48.0	0
9472	5598	Cancer	112_C1	112_C1_TCACAGGAGAATAAGA	1	55	49	55x49	29	55.0x49.0	0
9321	5685	Cancer	112_C1	112_C1_GGGTTAACATTTGAGT	1	54	50	54x50	28	54.0x50.0	1
9472	5773	Cancer	112_C1	112_C1_GCGGGCGAGCCTTACC	1	55	51	55x51	25	55.0x51.0	1
9321	5860	Cancer	112_C1	112_C1_TGCCAATGGGTACTCT	1	54	52	54x52	30	54.0x52.0	0
9472	5947	Cancer	112_C1	112_C1_AGGGACTCTACGCGAC	1	55	53	55x53	24	55.0x53.0	0
9777	3680	Cancer	112_C1	112_C1_GGTAACCGGGAGGATA	1	57	27	57x27	28	57.0x27.0	0
9625	3767	Cancer	112_C1	112_C1_CAGGCGCACGGTGGTC	1	56	28	56x28	23	56.0x28.0	0
9777	3855	Cancer	112_C1	112_C1_TCATCGATGGTCCCAA	1	57	29	57x29	16	57.0x29.0	0
9625	3942	Cancer	112_C1	112_C1_CAAAGATTATTGGGCC	1	56	30	56x30	34	56.0x30.0	1
9777	4029	Cancer	112_C1	112_C1_ACAATGAATACGGAGA	1	57	31	57x31	36	57.0x31.0	0
9625	4116	Cancer	112_C1	112_C1_GCTCCTGACATACTGG	1	56	32	56x32	24	56.0x32.0	0
9777	4203	Cancer	112_C1	112_C1_GATGACAAGTAGGGCA	1	57	33	57x33	42	57.0x33.0	0
9625	4291	Cancer	112_C1	112_C1_TACGCCGAGGGTACCC	1	56	34	56x34	26	56.0x34.0	0
9777	4378	Cancer	112_C1	112_C1_AAGCGTCCCTCATCGA	1	57	35	57x35	31	57.0x35.0	0
9625	4465	Cancer	112_C1	112_C1_CACTCCTATGTAAGAT	1	56	36	56x36	47	56.0x36.0	0
9777	4552	Cancer	112_C1	112_C1_TCGAGCCAGGCAGGCC	1	57	37	57x37	22	57.0x37.0	0
9625	4639	Cancer	112_C1	112_C1_TCGTCAAGTACGCGCA	1	56	38	56x38	29	56.0x38.0	0
9776	4727	Cancer	112_C1	112_C1_CCCGTAGCTGGGAAGA	1	57	39	57x39	35	57.0x39.0	0
9625	4814	Cancer	112_C1	112_C1_ACCCTATGCCATATCG	1	56	40	56x40	37	56.0x40.0	0
9776	4901	Cancer	112_C1	112_C1_GTGGTATAGTCTGCCG	1	57	41	57x41	28	57.0x41.0	1
9625	4988	Cancer	112_C1	112_C1_CCGGTTTGTAATTGTG	1	56	42	56x42	19	56.0x42.0	0
9776	5075	Cancer	112_C1	112_C1_GTCGCCGTTGTGTGTT	1	57	43	57x43	28	57.0x43.0	0
9624	5162	Cancer	112_C1	112_C1_TACTGAACAGATTTAG	1	56	44	56x44	20	56.0x44.0	1
9776	5250	Cancer	112_C1	112_C1_TATTAACCTGACCGCG	1	57	45	57x45	21	57.0x45.0	0
9624	5337	Cancer	112_C1	112_C1_CTGTAGCCATCTCACT	1	56	46	56x46	23	56.0x46.0	1
9776	5424	Cancer	112_C1	112_C1_TACTATGGTTCCTCAG	1	57	47	57x47	31	57.0x47.0	0
9776	5598	Cancer	112_C1	112_C1_TAAGGCATAACATCAA	1	57	49	57x49	23	57.0x49.0	1
9624	5685	Cancer	112_C1	112_C1_CTTCCGCTCCGTGAAG	1	56	50	56x50	30	56.0x50.0	0
9776	5773	Cancer	112_C1	112_C1_GGGCTATGATCGATGG	1	57	51	57x51	25	57.0x51.0	0
9624	5860	Cancer	112_C1	112_C1_GGTCGGTCGTCCACAG	1	56	52	56x52	32	56.0x52.0	0
9776	5947	Cancer	112_C1	112_C1_GGGACCCGTATATCTT	1	57	53	57x53	33	57.0x53.0	0
9624	6034	Cancer	112_C1	112_C1_GAAAGCAGTGCACTTT	1	56	54	56x54	43	56.0x54.0	0
9776	6122	Cancer	112_C1	112_C1_AGCGCATAATGAATCG	1	57	55	57x55	33	57.0x55.0	1
9776	6122	Cancer	112_C1	112_C1_AGCGCATAATGAATCG	1	57	55	57x55	33	57.0x55.0	1
9624	6209	Cancer	112_C1	112_C1_GCTGCTAAGTAGTCGA	1	56	56	56x56	10	56.0x56.0	1
9624	6209	Cancer	112_C1	112_C1_GCTGCTAAGTAGTCGA	1	56	56	56x56	10	56.0x56.0	1
9775	6296	Cancer	112_C1	112_C1_AATAGTCCGTCCCGAC	1	57	57	57x57	12	57.0x57.0	1
9775	6296	Cancer	112_C1	112_C1_AATAGTCCGTCCCGAC	1	57	57	57x57	12	57.0x57.0	1
9929	3593	Cancer	112_C1	112_C1_AGTATGCTGGAGACCA	1	58	26	58x26	22	58.0x26.0	0
10080	3681	Cancer	112_C1	112_C1_GCGGCAAAGTATTGCC	1	59	27	59x27	6	59.0x27.0	1
9929	3768	Cancer	112_C1	112_C1_GCGCAAATATATTCAA	1	58	28	58x28	19	58.0x28.0	1
10080	3855	Cancer	112_C1	112_C1_GAAGAAACGATATTGT	1	59	29	59x29	19	59.0x29.0	0
9929	3942	Cancer	112_C1	112_C1_GGACCTCTAGGCCGCC	1	58	30	58x30	30	58.0x30.0	1
10080	4029	Cancer	112_C1	112_C1_AACAGCTGTGTGGCAA	1	59	31	59x31	21	59.0x31.0	1
9929	4116	Cancer	112_C1	112_C1_TCGAATATCCCGCAGG	1	58	32	58x32	21	58.0x32.0	0
10080	4204	Cancer	112_C1	112_C1_GCGACCCAACCATCTG	1	59	33	59x33	15	59.0x33.0	1
9928	4291	Cancer	112_C1	112_C1_AGAGAAGGAGTACAAT	1	58	34	58x34	32	58.0x34.0	0
10080	4378	Cancer	112_C1	112_C1_GGCTCCTCCACCTGTT	1	59	35	59x35	16	59.0x35.0	0
9928	4465	Cancer	112_C1	112_C1_TCAGTGTATACGTCAT	1	58	36	58x36	17	58.0x36.0	0
10080	4552	Cancer	112_C1	112_C1_ATTATTATGTCCGTCA	1	59	37	59x37	30	59.0x37.0	0
9928	4639	Cancer	112_C1	112_C1_TTAGGTCATAACCGAC	1	58	38	58x38	24	58.0x38.0	0
10080	4727	Cancer	112_C1	112_C1_AAGATGGCACCGGACC	1	59	39	59x39	34	59.0x39.0	0
9928	4814	Cancer	112_C1	112_C1_CTACAAGAAATAACCC	1	58	40	58x40	28	58.0x40.0	0
10080	4901	Cancer	112_C1	112_C1_ACTATTTCCGGGCCCA	1	59	41	59x41	26	59.0x41.0	0
9928	4988	Cancer	112_C1	112_C1_TTGTTTCACATCCAGG	1	58	42	58x42	23	58.0x42.0	1
10080	5076	Cancer	112_C1	112_C1_CGCTGTGTGGATGTTG	1	59	43	59x43	24	59.0x43.0	0
9928	5163	Cancer	112_C1	112_C1_TCAACATAGCGCCCTA	1	58	44	58x44	35	58.0x44.0	0
10080	5250	Cancer	112_C1	112_C1_GGCCGTTTGGGTTTCA	1	59	45	59x45	23	59.0x45.0	0
9928	5337	Cancer	112_C1	112_C1_TACTCTTTCGTCTTCA	1	58	46	58x46	36	58.0x46.0	0
10079	5424	Cancer	112_C1	112_C1_TTCGCGCGCCATACGA	1	59	47	59x47	34	59.0x47.0	0
9928	5511	Cancer	112_C1	112_C1_CGGAAAGAATCAAACG	1	58	48	58x48	26	58.0x48.0	0
10079	5599	Cancer	112_C1	112_C1_AGGCAGGGAGCGTACT	1	59	49	59x49	28	59.0x49.0	0
9928	5686	Cancer	112_C1	112_C1_CCTTTAAGGGAGCACT	1	58	50	58x50	26	58.0x50.0	0
10079	5773	Cancer	112_C1	112_C1_CGCCCAGCACGCCTAG	1	59	51	59x51	26	59.0x51.0	0
9927	5860	Cancer	112_C1	112_C1_AGTATTTGGCACGACC	1	58	52	58x52	19	58.0x52.0	1
10079	5947	Cancer	112_C1	112_C1_TATCCGCACCGTCGGG	1	59	53	59x53	23	59.0x53.0	1
9927	6034	Cancer	112_C1	112_C1_ACCCGTGTCATCAGTA	1	58	54	58x54	33	58.0x54.0	0
9927	6034	Cancer	112_C1	112_C1_ACCCGTGTCATCAGTA	1	58	54	58x54	33	58.0x54.0	0
10079	6122	Cancer	112_C1	112_C1_CAACTGCTCATCCGAT	1	59	55	59x55	27	59.0x55.0	0
10079	6122	Cancer	112_C1	112_C1_CAACTGCTCATCCGAT	1	59	55	59x55	27	59.0x55.0	0
9927	6209	Cancer	112_C1	112_C1_CCGGAGCGTACTTTCT	1	58	56	58x56	26	58.0x56.0	1
9927	6209	Cancer	112_C1	112_C1_CCGGAGCGTACTTTCT	1	58	56	58x56	26	58.0x56.0	1
10079	6296	Cancer	112_C1	112_C1_TACCGTAGGTTAACTA	1	59	57	59x57	22	59.0x57.0	0
10079	6296	Cancer	112_C1	112_C1_TACCGTAGGTTAACTA	1	59	57	59x57	22	59.0x57.0	0
9927	6383	Cancer	112_C1	112_C1_TGAGGAGTGCCAGCTT	1	58	58	58x58	21	58.0x58.0	0
9927	6383	Cancer	112_C1	112_C1_TGAGGAGTGCCAGCTT	1	58	58	58x58	21	58.0x58.0	0
10079	6470	Cancer	112_C1	112_C1_CCAGTCTTGTCATAGA	1	59	59	59x59	16	59.0x59.0	0
10079	6470	Cancer	112_C1	112_C1_CCAGTCTTGTCATAGA	1	59	59	59x59	16	59.0x59.0	0
10384	3681	Cancer	112_C1	112_C1_CTCGGGTTCTCTGGCC	1	61	27	61x27	44	61.0x27.0	0
10232	3768	Cancer	112_C1	112_C1_TATATATCGAGAAATG	1	60	28	60x28	41	60.0x28.0	0
10384	3855	Cancer	112_C1	112_C1_ACCCGAGCGAAATTAC	1	61	29	61x29	37	61.0x29.0	0
10232	3942	Cancer	112_C1	112_C1_TTGTTTCATTAGTCTA	1	60	30	60x30	38	60.0x30.0	0
10384	4030	Cancer	112_C1	112_C1_ATGGGACCTGCTGAAC	1	61	31	61x31	14	61.0x31.0	0
10232	4117	Cancer	112_C1	112_C1_TGCGACGGCCGAACGT	1	60	32	60x32	34	60.0x32.0	1
10384	4204	Cancer	112_C1	112_C1_AGCTAACAAGCAATGT	1	61	33	61x33	34	61.0x33.0	0
10232	4291	Cancer	112_C1	112_C1_CGTGTCTCGTTACGAC	1	60	34	60x34	14	60.0x34.0	1
10383	4378	Cancer	112_C1	112_C1_CTAAATCCGGTGTACA	1	61	35	61x35	22	61.0x35.0	0
10232	4465	Cancer	112_C1	112_C1_GAATAGTGCTCGATTA	1	60	36	60x36	41	60.0x36.0	0
10383	4553	Cancer	112_C1	112_C1_AACAATACATTGTCGA	1	61	37	61x37	38	61.0x37.0	0
10232	4640	Cancer	112_C1	112_C1_CACATCGTGCACGCGC	1	60	38	60x38	12	60.0x38.0	0
10383	4727	Cancer	112_C1	112_C1_ACCGTGACCACGTGGG	1	61	39	61x39	34	61.0x39.0	0
10231	4814	Cancer	112_C1	112_C1_CCCAATGAGATTTGCA	1	60	40	60x40	24	60.0x40.0	1
10383	4901	Cancer	112_C1	112_C1_TCAGCAGTAGGCCCTG	1	61	41	61x41	28	61.0x41.0	0
10231	4988	Cancer	112_C1	112_C1_CTACTCAAGGTATAGT	1	60	42	60x42	30	60.0x42.0	0
10383	5076	Cancer	112_C1	112_C1_TAGTAGCTTATACCAG	1	61	43	61x43	34	61.0x43.0	0
10231	5163	Cancer	112_C1	112_C1_ACGTTCGTTCAGGAAA	1	60	44	60x44	20	60.0x44.0	0
10383	5250	Cancer	112_C1	112_C1_TTAGAATAAGGGTCGG	1	61	45	61x45	26	61.0x45.0	0
10231	5337	Cancer	112_C1	112_C1_TTCTAGAAAGTCTTAT	1	60	46	60x46	27	60.0x46.0	0
10383	5424	Cancer	112_C1	112_C1_CCTTCAGTTAAAGTGA	1	61	47	61x47	25	61.0x47.0	0
10231	5512	Cancer	112_C1	112_C1_TAGCTAGTGATGATGG	1	60	48	60x48	28	60.0x48.0	0
10383	5599	Cancer	112_C1	112_C1_AGCCCGGTAGCCTGTA	1	61	49	61x49	34	61.0x49.0	1
10231	5686	Cancer	112_C1	112_C1_TACCTCAGTTGTCTGT	1	60	50	60x50	48	60.0x50.0	0
10383	5773	Cancer	112_C1	112_C1_GACGGGTTGGCCCGTA	1	61	51	61x51	26	61.0x51.0	0
10383	5773	Cancer	112_C1	112_C1_GACGGGTTGGCCCGTA	1	61	51	61x51	26	61.0x51.0	0
10231	5860	Cancer	112_C1	112_C1_GAAACCTATACAAATG	1	60	52	60x52	37	60.0x52.0	0
10231	5860	Cancer	112_C1	112_C1_GAAACCTATACAAATG	1	60	52	60x52	37	60.0x52.0	0
10382	5948	Cancer	112_C1	112_C1_TCCACCTCTAGCCTTT	1	61	53	61x53	31	61.0x53.0	0
10382	5948	Cancer	112_C1	112_C1_TCCACCTCTAGCCTTT	1	61	53	61x53	31	61.0x53.0	0
10231	6035	Cancer	112_C1	112_C1_AAGACCCAACTGAACA	1	60	54	60x54	43	60.0x54.0	1
10231	6035	Cancer	112_C1	112_C1_AAGACCCAACTGAACA	1	60	54	60x54	43	60.0x54.0	1
10382	6122	Cancer	112_C1	112_C1_CATACACGGTTCCCAC	1	61	55	61x55	38	61.0x55.0	0
10382	6122	Cancer	112_C1	112_C1_CATACACGGTTCCCAC	1	61	55	61x55	38	61.0x55.0	0
10231	6209	Cancer	112_C1	112_C1_ACTACGCGTTAGAATT	1	60	56	60x56	35	60.0x56.0	0
10231	6209	Cancer	112_C1	112_C1_ACTACGCGTTAGAATT	1	60	56	60x56	35	60.0x56.0	0
10230	6383	Cancer	112_C1	112_C1_TTACCCTAGGGATTGG	1	60	58	60x58	26	60.0x58.0	1
10230	6383	Cancer	112_C1	112_C1_TTACCCTAGGGATTGG	1	60	58	60x58	26	60.0x58.0	1
10536	3419	Cancer	112_C1	112_C1_CCTATGGCTCCTAGTG	1	62	24	62x24	23	62.0x24.0	1
10687	3507	Cancer	112_C1	112_C1_CGTCGCTTGGTTATAC	1	63	25	63x25	30	63.0x25.0	1
10687	3681	Cancer	112_C1	112_C1_GATTGCTCCAGTTGCA	1	63	27	63x27	46	63.0x27.0	0
10536	3768	Cancer	112_C1	112_C1_CGTGCTTCTACCTAAA	1	62	28	62x28	35	62.0x28.0	0
10687	3855	Cancer	112_C1	112_C1_ACTCCAATATCATCAT	1	63	29	63x29	36	63.0x29.0	0
10535	3942	Cancer	112_C1	112_C1_GCCGACCCACGACTGC	1	62	30	62x30	37	62.0x30.0	0
10687	4030	Cancer	112_C1	112_C1_GAGGGTAGTAACAAAG	1	63	31	63x31	26	63.0x31.0	0
10535	4117	Cancer	112_C1	112_C1_GGCCGAGACTCTGGTG	1	62	32	62x32	20	62.0x32.0	0
10687	4204	Cancer	112_C1	112_C1_TATATAGGGCTTTACG	1	63	33	63x33	11	63.0x33.0	1
10535	4291	Cancer	112_C1	112_C1_TGCCGGATGTACGAGC	1	62	34	62x34	43	62.0x34.0	0
10687	4378	Cancer	112_C1	112_C1_AGGTAGATCGAGATAT	1	63	35	63x35	11	63.0x35.0	0
10535	4466	Cancer	112_C1	112_C1_GATCAACATAAAGGGA	1	62	36	62x36	11	62.0x36.0	0
10687	4553	Cancer	112_C1	112_C1_TAACAGCGTTTGTGCT	1	63	37	63x37	17	63.0x37.0	1
10535	4640	Cancer	112_C1	112_C1_CTATAGGCGTTGATGT	1	62	38	62x38	28	62.0x38.0	0
10687	4727	Cancer	112_C1	112_C1_GGTTTAATTACCATCG	1	63	39	63x39	40	63.0x39.0	0
10535	4814	Cancer	112_C1	112_C1_CTCTTCTGGAAGTTAG	1	62	40	62x40	19	62.0x40.0	0
10687	4902	Cancer	112_C1	112_C1_ATCTGACATGGAAGGA	1	63	41	63x41	13	63.0x41.0	0
10535	4989	Cancer	112_C1	112_C1_TACGTACTAGTGCTGA	1	62	42	62x42	31	62.0x42.0	0
10686	5076	Cancer	112_C1	112_C1_ATGACTATCAGCTGTG	1	63	43	63x43	21	63.0x43.0	0
10535	5163	Cancer	112_C1	112_C1_CTTTGGGATTGTTGCA	1	62	44	62x44	19	62.0x44.0	0
10686	5250	Cancer	112_C1	112_C1_AGACTGTTACCGGGTC	1	63	45	63x45	29	63.0x45.0	1
10535	5337	Cancer	112_C1	112_C1_TCCTAACCGTCGGGCA	1	62	46	62x46	35	62.0x46.0	0
10686	5425	Cancer	112_C1	112_C1_ACGCAAACTAATAGAT	1	63	47	63x47	32	63.0x47.0	0
10534	5512	Cancer	112_C1	112_C1_AAGTGAGTCGGGTTTA	1	62	48	62x48	17	62.0x48.0	0
10534	5686	Cancer	112_C1	112_C1_CTCCTCCAGCTCACAC	1	62	50	62x50	26	62.0x50.0	0
10534	5686	Cancer	112_C1	112_C1_CTCCTCCAGCTCACAC	1	62	50	62x50	26	62.0x50.0	0
10534	5860	Cancer	112_C1	112_C1_CCTATATTTGTCCTGG	1	62	52	62x52	38	62.0x52.0	0
10534	5860	Cancer	112_C1	112_C1_CCTATATTTGTCCTGG	1	62	52	62x52	38	62.0x52.0	0
10991	3332	Cancer	112_C1	112_C1_AAGCCGCCGTGAAATC	1	65	23	65x23	13	65.0x23.0	1
10839	3420	Cancer	112_C1	112_C1_ATGGGTGTATACCTCC	1	64	24	64x24	45	64.0x24.0	1
10991	3507	Cancer	112_C1	112_C1_TAAGCGCGAATCAAAT	1	65	25	65x25	30	65.0x25.0	0
10839	3594	Cancer	112_C1	112_C1_AGCCCGGCATTAGAGG	1	64	26	64x26	35	64.0x26.0	0
10991	3681	Cancer	112_C1	112_C1_GTGATCAAGCGTGCAC	1	65	27	65x27	31	65.0x27.0	1
10839	3768	Cancer	112_C1	112_C1_CTGCCTTTAATACCTT	1	64	28	64x28	26	64.0x28.0	0
10991	3856	Cancer	112_C1	112_C1_TACCTCCACACCAATG	1	65	29	65x29	33	65.0x29.0	0
10839	3943	Cancer	112_C1	112_C1_GAGCATCAACAACTTG	1	64	30	64x30	38	64.0x30.0	0
10990	4030	Cancer	112_C1	112_C1_CATACGAACTAGCTGG	1	65	31	65x31	35	65.0x31.0	0
10839	4117	Cancer	112_C1	112_C1_GGGAACGGTTTCAGAT	1	64	32	64x32	36	64.0x32.0	0
10990	4204	Cancer	112_C1	112_C1_AGGGTGCCGTTCTTTA	1	65	33	65x33	33	65.0x33.0	0
10839	4291	Cancer	112_C1	112_C1_ACGACTGGTCATACTC	1	64	34	64x34	14	64.0x34.0	0
10990	4379	Cancer	112_C1	112_C1_GGATCTTACTGCCCTT	1	65	35	65x35	30	65.0x35.0	0
10838	4466	Cancer	112_C1	112_C1_TACTCCTCTAGTTGAC	1	64	36	64x36	22	64.0x36.0	1
10990	4553	Cancer	112_C1	112_C1_GTAGCTCCGGGAGGCT	1	65	37	65x37	36	65.0x37.0	0
10838	4640	Cancer	112_C1	112_C1_GGACTCGTGAGTGGTC	1	64	38	64x38	30	64.0x38.0	1
10990	4727	Cancer	112_C1	112_C1_GTAGTTCGAAGGCGAA	1	65	39	65x39	15	65.0x39.0	0
10838	4814	Cancer	112_C1	112_C1_CTCAAACCACTGCCCG	1	64	40	64x40	24	64.0x40.0	0
10990	4902	Cancer	112_C1	112_C1_GAGGGAGTCAGATCGC	1	65	41	65x41	22	65.0x41.0	1
10838	4989	Cancer	112_C1	112_C1_GCGTCCCTAAGACATA	1	64	42	64x42	33	64.0x42.0	0
10838	5163	Cancer	112_C1	112_C1_GGCTACTATACACTCC	1	64	44	64x44	22	64.0x44.0	1
11142	3594	Cancer	112_C1	112_C1_GGGCGTTTACATTCAT	1	66	26	66x26	24	66.0x26.0	0
11142	3768	Cancer	112_C1	112_C1_AGTGACTGTGACACAA	1	66	28	66x28	35	66.0x28.0	0
11142	3943	Cancer	112_C1	112_C1_CGGTTGAGTATCCTTC	1	66	30	66x30	23	66.0x30.0	1
11294	4030	Cancer	112_C1	112_C1_CATTATCCCATTAACG	1	67	31	67x31	23	67.0x31.0	0
11142	4117	Cancer	112_C1	112_C1_AATGTGCTAATCTGAG	1	66	32	66x32	16	66.0x32.0	1
11294	4204	Cancer	112_C1	112_C1_CTTAGTTGAGGAATCG	1	67	33	67x33	35	67.0x33.0	0
11142	4292	Cancer	112_C1	112_C1_CTTCTGGGCGTACCTA	1	66	34	66x34	4	66.0x34.0	1
11294	4379	Cancer	112_C1	112_C1_AGTCAAATGATGTGAT	1	67	35	67x35	25	67.0x35.0	0
11142	4466	Cancer	112_C1	112_C1_TGAACAAGCAGGGACT	1	66	36	66x36	24	66.0x36.0	0
11294	4553	Cancer	112_C1	112_C1_AATACCGGAGGGCTGT	1	67	37	67x37	11	67.0x37.0	0
11142	4640	Cancer	112_C1	112_C1_GTTTGGTGATCGGTGC	1	66	38	66x38	16	66.0x38.0	0
11445	4292	Cancer	112_C1	112_C1_AGAGAAACACCAGAAA	1	68	34	68x34	26	68.0x34.0	1
11445	4466	Cancer	112_C1	112_C1_TACCAGGAATCCCGTC	1	68	36	68x36	20	68.0x36.0	1
3400	12220	Cancer	112_C1	112_C1_TTGGGTTTATTCAGCG	1	15	125	15x125	45	15.0x125.0	1
3249	12307	Cancer	112_C1	112_C1_ATTCGCAGAGGACACT	1	14	126	14x126	20	14.0x126.0	1
3400	12395	Cancer	112_C1	112_C1_GATTTAGTGCGTACTG	1	15	127	15x127	32	15.0x127.0	0
3704	11872	Cancer	112_C1	112_C1_GGCAAGCCAGGGATAG	1	17	121	17x121	25	17.0x121.0	1
3552	11959	Cancer	112_C1	112_C1_TCTACGGGCTCAGTTG	1	16	122	16x122	34	16.0x122.0	1
3704	12046	Cancer	112_C1	112_C1_TCTGCGAATCGTTCGC	1	17	123	17x123	34	17.0x123.0	0
3552	12133	Cancer	112_C1	112_C1_AGCTCGTTGATGGAAA	1	16	124	16x124	44	16.0x124.0	1
3704	12220	Cancer	112_C1	112_C1_TGAATGAGATACAGCA	1	17	125	17x125	34	17.0x125.0	1
3552	12308	Cancer	112_C1	112_C1_ACCCTTGCCTGGGTCG	1	16	126	16x126	29	16.0x126.0	1
3704	12395	Cancer	112_C1	112_C1_GGCGAACCGTTCTGAT	1	17	127	17x127	36	17.0x127.0	0
4008	11523	Cancer	112_C1	112_C1_GCTTGCAGCACAATTG	1	19	117	19x117	41	19.0x117.0	1
3856	11610	Cancer	112_C1	112_C1_CCGGAGGTCTTATGGT	1	18	118	18x118	30	18.0x118.0	1
4008	11698	Cancer	112_C1	112_C1_ACAGTATACCGTGGGA	1	19	119	19x119	25	19.0x119.0	0
3856	11785	Cancer	112_C1	112_C1_GGGATCCCAATACAAA	1	18	120	18x120	36	18.0x120.0	1
4007	11872	Cancer	112_C1	112_C1_ATTACGACTCCACAGT	1	19	121	19x121	36	19.0x121.0	0
3856	11959	Cancer	112_C1	112_C1_CTCACACGCAAGCCTA	1	18	122	18x122	35	18.0x122.0	0
4007	12046	Cancer	112_C1	112_C1_CCAGATGTAAATGGGT	1	19	123	19x123	33	19.0x123.0	1
3856	12133	Cancer	112_C1	112_C1_GAACTTGTGCACGGGA	1	18	124	18x124	30	18.0x124.0	1
4007	12221	Cancer	112_C1	112_C1_AAGCCGCTTTACCTTG	1	19	125	19x125	28	19.0x125.0	0
3856	12308	Cancer	112_C1	112_C1_TCCATTCCCACTAGAG	1	18	126	18x126	25	18.0x126.0	0
4007	12395	Cancer	112_C1	112_C1_AGAGCGCTTGTAACGG	1	19	127	19x127	21	19.0x127.0	1
4311	11175	Cancer	112_C1	112_C1_GCGAGAGGCCATGTAA	1	21	113	21x113	27	21.0x113.0	1
4311	11349	Cancer	112_C1	112_C1_ACCCTGGTAACGCCCT	1	21	115	21x115	35	21.0x115.0	1
4159	11436	Cancer	112_C1	112_C1_GTTGGACCGCATCAGG	1	20	116	20x116	21	20.0x116.0	1
4311	11698	Cancer	112_C1	112_C1_GTTCGTCTGGGTCCCT	1	21	119	21x119	32	21.0x119.0	1
4159	11785	Cancer	112_C1	112_C1_TGTACTACTCTCACGG	1	20	120	20x120	31	20.0x120.0	1
4311	11872	Cancer	112_C1	112_C1_AGTGAAGATGGTGTCC	1	21	121	21x121	36	21.0x121.0	1
4159	11959	Cancer	112_C1	112_C1_GAGGGCCATAATATTA	1	20	122	20x122	26	20.0x122.0	1
4311	12047	Cancer	112_C1	112_C1_ACTCCCGTAGACTAGG	1	21	123	21x123	35	21.0x123.0	0
4159	12134	Cancer	112_C1	112_C1_CGTCAAATGGTCGCAG	1	20	124	20x124	30	20.0x124.0	1
4311	12221	Cancer	112_C1	112_C1_AAGTCTAGTAGCTGCC	1	21	125	21x125	27	21.0x125.0	0
4159	12308	Cancer	112_C1	112_C1_AAGAAATCACCAGATT	1	20	126	20x126	32	20.0x126.0	0
4311	12395	Cancer	112_C1	112_C1_GAGTGCACGGACAACA	1	21	127	21x127	27	21.0x127.0	0
4615	10303	Cancer	112_C1	112_C1_TAGTCTGTGACGTTGC	1	23	103	23x103	23	23.0x103.0	1
4615	10652	Cancer	112_C1	112_C1_TGGAATATCCTTGACC	1	23	107	23x107	34	23.0x107.0	1
4463	10913	Cancer	112_C1	112_C1_TCCCAAACAGACAACG	1	22	110	22x110	22	22.0x110.0	1
4615	11001	Cancer	112_C1	112_C1_ATCGCTGCGTGCAGCA	1	23	111	23x111	40	23.0x111.0	1
4463	11088	Cancer	112_C1	112_C1_TTAGTTCAAGTGTTCG	1	22	112	22x112	31	22.0x112.0	1
4615	11175	Cancer	112_C1	112_C1_AAACTCGTGATATAAG	1	23	113	23x113	28	23.0x113.0	1
4463	11262	Cancer	112_C1	112_C1_TTAACGAACAAGCAGT	1	22	114	22x114	26	22.0x114.0	1
4615	11349	Cancer	112_C1	112_C1_GTTATATCAGGAGCCA	1	23	115	23x115	29	23.0x115.0	0
4463	11436	Cancer	112_C1	112_C1_CAAATTGGATTATGCC	1	22	116	22x116	31	22.0x116.0	0
4614	11524	Cancer	112_C1	112_C1_CGAGGAGCTTCCATAT	1	23	117	23x117	27	23.0x117.0	0
4463	11611	Cancer	112_C1	112_C1_GGAGACCAATGTGCTT	1	22	118	22x118	38	22.0x118.0	0
4614	11698	Cancer	112_C1	112_C1_CATTGATGAACACGCC	1	23	119	23x119	43	23.0x119.0	1
4463	11785	Cancer	112_C1	112_C1_GTCAATGCTATAATTT	1	22	120	22x120	33	22.0x120.0	0
4614	11872	Cancer	112_C1	112_C1_ACCACCCTCTCTTCTA	1	23	121	23x121	41	23.0x121.0	0
4463	11959	Cancer	112_C1	112_C1_TGGAGGGAAACACCTC	1	22	122	22x122	37	22.0x122.0	0
4614	12047	Cancer	112_C1	112_C1_CACGGACGTGGATGGC	1	23	123	23x123	22	23.0x123.0	0
4462	12134	Cancer	112_C1	112_C1_AACTTTCTCGATCATG	1	22	124	22x124	29	22.0x124.0	1
4614	12221	Cancer	112_C1	112_C1_CGTATTGTTTCCTAAT	1	23	125	23x125	29	23.0x125.0	1
4462	12308	Cancer	112_C1	112_C1_CCTACTGCGGCGGCCA	1	22	126	22x126	27	22.0x126.0	0
4614	12395	Cancer	112_C1	112_C1_CTTAGGTCCCAATCGT	1	23	127	23x127	22	23.0x127.0	0
4767	9867	Cancer	112_C1	112_C1_CGGTTCAAGTAGGTGT	1	24	98	24x98	8	24.0x98.0	1
4919	9955	Cancer	112_C1	112_C1_CAGTCGAGGATGCAAT	1	25	99	25x99	39	25.0x99.0	0
4767	10042	Cancer	112_C1	112_C1_TATCACCCAACCGACC	1	24	100	24x100	37	24.0x100.0	1
4919	10129	Cancer	112_C1	112_C1_AATGATGCGACTCCTG	1	25	101	25x101	30	25.0x101.0	0
4767	10216	Cancer	112_C1	112_C1_TGGAACCACTGACACA	1	24	102	24x102	33	24.0x102.0	0
4919	10303	Cancer	112_C1	112_C1_GCCAATAGGGCATCTC	1	25	103	25x103	23	25.0x103.0	0
4919	10478	Cancer	112_C1	112_C1_ATTAGATTCCTCAGCA	1	25	105	25x105	33	25.0x105.0	1
4767	10565	Cancer	112_C1	112_C1_CCGTGGAACGATCCAA	1	24	106	24x106	32	24.0x106.0	0
4918	10652	Cancer	112_C1	112_C1_GGGTCGTGGCAAGTGT	1	25	107	25x107	22	25.0x107.0	0
4767	10739	Cancer	112_C1	112_C1_TCGCTCGGCACCAGCG	1	24	108	24x108	33	24.0x108.0	0
4918	10826	Cancer	112_C1	112_C1_ACGCAATCACTACAGC	1	25	109	25x109	32	25.0x109.0	0
4767	10913	Cancer	112_C1	112_C1_CTCTAATGCATTGATC	1	24	110	24x110	29	24.0x110.0	1
4766	11088	Cancer	112_C1	112_C1_TGGTTTAAACGTGGGT	1	24	112	24x112	28	24.0x112.0	1
4918	11175	Cancer	112_C1	112_C1_CGCAGATCTTCACCCG	1	25	113	25x113	50	25.0x113.0	1
4766	11262	Cancer	112_C1	112_C1_TCCAGATGTACGCCAA	1	24	114	24x114	35	24.0x114.0	1
4918	11349	Cancer	112_C1	112_C1_CATTGCGGGTCAATTC	1	25	115	25x115	30	25.0x115.0	0
4766	11437	Cancer	112_C1	112_C1_GACGTTCGTAAATACA	1	24	116	24x116	26	24.0x116.0	1
4918	11524	Cancer	112_C1	112_C1_TACACCGTCGTTAGTC	1	25	117	25x117	23	25.0x117.0	0
4766	11611	Cancer	112_C1	112_C1_ACGGGCGTATGCGACA	1	24	118	24x118	31	24.0x118.0	1
4918	11698	Cancer	112_C1	112_C1_GAAGGCTACCATTGTT	1	25	119	25x119	33	25.0x119.0	1
4766	11785	Cancer	112_C1	112_C1_TAAATCTTTACACCTC	1	24	120	24x120	31	24.0x120.0	0
4918	11873	Cancer	112_C1	112_C1_AGTTTATGTAAAGACA	1	25	121	25x121	27	25.0x121.0	1
4766	11960	Cancer	112_C1	112_C1_AGGAGACATCCACAGT	1	24	122	24x122	30	24.0x122.0	1
4918	12047	Cancer	112_C1	112_C1_CAACCTGAACCTGCCA	1	25	123	25x123	22	25.0x123.0	0
4766	12134	Cancer	112_C1	112_C1_AGTCCCTCGCAGAAAG	1	24	124	24x124	25	24.0x124.0	0
4917	12221	Cancer	112_C1	112_C1_TGTATACGGATGATGA	1	25	125	25x125	19	25.0x125.0	1
4766	12308	Cancer	112_C1	112_C1_TTGTGGTATAGGTATG	1	24	126	24x126	19	24.0x126.0	1
4917	12396	Cancer	112_C1	112_C1_TCTGCACCATTAGTAA	1	25	127	25x127	33	25.0x127.0	0
5222	9606	Cancer	112_C1	112_C1_GATCCTAAATCGGGAC	1	27	95	27x95	23	27.0x95.0	1
5071	9693	Cancer	112_C1	112_C1_TTACAGACCTAAATGA	1	26	96	26x96	23	26.0x96.0	1
5222	9780	Cancer	112_C1	112_C1_CCTCACCTTAGCATCG	1	27	97	27x97	47	27.0x97.0	1
5071	9867	Cancer	112_C1	112_C1_CATGCGACCAGTTTAA	1	26	98	26x98	26	26.0x98.0	0
5222	9955	Cancer	112_C1	112_C1_AACATATCAACTGGTG	1	27	99	27x99	29	27.0x99.0	0
5071	10042	Cancer	112_C1	112_C1_CTATAAGAGCCAATCG	1	26	100	26x100	32	26.0x100.0	0
5222	10129	Cancer	112_C1	112_C1_AATATCGAGGGTTCTC	1	27	101	27x101	39	27.0x101.0	0
5070	10216	Cancer	112_C1	112_C1_GTACTCCTGGGTATGC	1	26	102	26x102	24	26.0x102.0	0
5222	10303	Cancer	112_C1	112_C1_ATAAGTAGGATTCAGA	1	27	103	27x103	31	27.0x103.0	0
5070	10391	Cancer	112_C1	112_C1_AGGTCGCGGAGTTACT	1	26	104	26x104	35	26.0x104.0	0
5222	10478	Cancer	112_C1	112_C1_CTAATTCTCAGATATT	1	27	105	27x105	26	27.0x105.0	0
5070	10565	Cancer	112_C1	112_C1_GCCAACCATTTCCGGA	1	26	106	26x106	27	26.0x106.0	0
5222	10652	Cancer	112_C1	112_C1_TGATCCCAGCATTAGT	1	27	107	27x107	23	27.0x107.0	1
5070	10739	Cancer	112_C1	112_C1_CGTTGTAAGATTGATT	1	26	108	26x108	33	26.0x108.0	1
5222	10827	Cancer	112_C1	112_C1_GAAACCATGGTGCGCT	1	27	109	27x109	20	27.0x109.0	0
5222	11001	Cancer	112_C1	112_C1_GACTCCCAGAATAAGG	1	27	111	27x111	35	27.0x111.0	1
5070	11088	Cancer	112_C1	112_C1_TATGATCCGGCACGCC	1	26	112	26x112	18	26.0x112.0	1
5221	11175	Cancer	112_C1	112_C1_CCGCTTGCTGACATGG	1	27	113	27x113	28	27.0x113.0	1
5070	11262	Cancer	112_C1	112_C1_TGGTTAAGGGCGCTGG	1	26	114	26x114	27	26.0x114.0	1
5221	11350	Cancer	112_C1	112_C1_TTGATAGTCAATACAT	1	27	115	27x115	36	27.0x115.0	0
5070	11437	Cancer	112_C1	112_C1_GGTTTAATTGAGCAGG	1	26	116	26x116	29	26.0x116.0	1
5221	11524	Cancer	112_C1	112_C1_CATTACATAGATTGTG	1	27	117	27x117	34	27.0x117.0	0
5070	11611	Cancer	112_C1	112_C1_GGTACACCAGATTTAT	1	26	118	26x118	23	26.0x118.0	0
5221	11698	Cancer	112_C1	112_C1_GGCCCGTATACCATGC	1	27	119	27x119	23	27.0x119.0	0
5069	11785	Cancer	112_C1	112_C1_ATCTTTCGTATAACCA	1	26	120	26x120	35	26.0x120.0	0
5221	11873	Cancer	112_C1	112_C1_GAGATGACAATCCTTA	1	27	121	27x121	42	27.0x121.0	0
5069	11960	Cancer	112_C1	112_C1_AAAGCTTGCCTACATA	1	26	122	26x122	33	26.0x122.0	1
5221	12047	Cancer	112_C1	112_C1_GAACGATAAGTTAAAG	1	27	123	27x123	32	27.0x123.0	0
5069	12134	Cancer	112_C1	112_C1_TAATAGCTAAATGATG	1	26	124	26x124	15	26.0x124.0	1
5221	12221	Cancer	112_C1	112_C1_TATGGCTAGGCTAATT	1	27	125	27x125	17	27.0x125.0	1
5069	12309	Cancer	112_C1	112_C1_AGGAGAGTCTGGCTAC	1	26	126	26x126	21	26.0x126.0	1
5221	12396	Cancer	112_C1	112_C1_TGCTCTGCCGGTTCAC	1	27	127	27x127	27	27.0x127.0	0
5526	9083	Cancer	112_C1	112_C1_TCCGTTTAGCCTTGAA	1	29	89	29x89	28	29.0x89.0	1
5526	9257	Cancer	112_C1	112_C1_GCCTATAGTGTCAGGG	1	29	91	29x91	27	29.0x91.0	0
5526	9432	Cancer	112_C1	112_C1_CTACTATCTTTCAGAG	1	29	93	29x93	26	29.0x93.0	0
5526	9606	Cancer	112_C1	112_C1_GCGCATCCAGTCAGCA	1	29	95	29x95	37	29.0x95.0	0
5526	9781	Cancer	112_C1	112_C1_CTGGTAACGAGCTCTT	1	29	97	29x97	33	29.0x97.0	0
5374	9868	Cancer	112_C1	112_C1_TCCGGCCTAGCGTACA	1	28	98	28x98	31	28.0x98.0	0
5526	9955	Cancer	112_C1	112_C1_TCTAGGTGGCGACGCT	1	29	99	29x99	32	29.0x99.0	0
5374	10042	Cancer	112_C1	112_C1_ACGCTAGTGATACACT	1	28	100	28x100	30	28.0x100.0	0
5526	10129	Cancer	112_C1	112_C1_ATCTGCACCTCTGCGA	1	29	101	29x101	26	29.0x101.0	0
5374	10216	Cancer	112_C1	112_C1_CCTCACCTGAGGGAGC	1	28	102	28x102	25	28.0x102.0	0
5525	10304	Cancer	112_C1	112_C1_AGTGAGCCTCGCCGCC	1	29	103	29x103	45	29.0x103.0	0
5374	10391	Cancer	112_C1	112_C1_ACGAGTACGGATGCCC	1	28	104	28x104	31	28.0x104.0	0
5525	10478	Cancer	112_C1	112_C1_GGTACCATTAAGACGG	1	29	105	29x105	32	29.0x105.0	0
5374	10565	Cancer	112_C1	112_C1_TTCTGCTAGACTCCAA	1	28	106	28x106	31	28.0x106.0	1
5525	10652	Cancer	112_C1	112_C1_TAACTATTACGCCAAA	1	29	107	29x107	22	29.0x107.0	0
5373	10739	Cancer	112_C1	112_C1_GCATTCAAGGCAACGC	1	28	108	28x108	38	28.0x108.0	0
5525	10827	Cancer	112_C1	112_C1_AGTACATCATTTATCA	1	29	109	29x109	41	29.0x109.0	1
5525	11001	Cancer	112_C1	112_C1_AGTCTAAAGTATACTC	1	29	111	29x111	28	29.0x111.0	1
5373	11088	Cancer	112_C1	112_C1_CGGCCCAACCTGTAGT	1	28	112	28x112	42	28.0x112.0	1
5525	11175	Cancer	112_C1	112_C1_AGGGAGACATACTTCG	1	29	113	29x113	28	29.0x113.0	0
5373	11263	Cancer	112_C1	112_C1_TCCCTAGATCAATAGG	1	28	114	28x114	30	28.0x114.0	1
5525	11350	Cancer	112_C1	112_C1_TCCCGTCGCGTCATAG	1	29	115	29x115	31	29.0x115.0	0
5373	11437	Cancer	112_C1	112_C1_CGCATCCATCAGCCAG	1	28	116	28x116	34	28.0x116.0	0
5525	11524	Cancer	112_C1	112_C1_CTGCACCTAGTCCACA	1	29	117	29x117	27	29.0x117.0	0
5373	11611	Cancer	112_C1	112_C1_CGAGGATCGGGAACGA	1	28	118	28x118	31	28.0x118.0	0
5525	11699	Cancer	112_C1	112_C1_CAATGAGGTTCGACTA	1	29	119	29x119	24	29.0x119.0	0
5373	11786	Cancer	112_C1	112_C1_TCTGACGGGCTAACCC	1	28	120	28x120	38	28.0x120.0	0
5524	11873	Cancer	112_C1	112_C1_TTCTATGCCTTTCGCA	1	29	121	29x121	22	29.0x121.0	0
5373	11960	Cancer	112_C1	112_C1_AGAGTATAGTGTTACG	1	28	122	28x122	34	28.0x122.0	0
5524	12047	Cancer	112_C1	112_C1_CCATTGTTTCCTCCAT	1	29	123	29x123	37	29.0x123.0	0
5373	12134	Cancer	112_C1	112_C1_CTCATCACTTAGTGAT	1	28	124	28x124	37	28.0x124.0	0
5524	12222	Cancer	112_C1	112_C1_CCGAAGGGCGTACCGC	1	29	125	29x125	23	29.0x125.0	0
5372	12309	Cancer	112_C1	112_C1_TCAAGCTGCCTTGAAA	1	28	126	28x126	16	28.0x126.0	1
5524	12396	Cancer	112_C1	112_C1_CTCATTAACGTTGCCC	1	29	127	29x127	18	29.0x127.0	0
5830	8909	Cancer	112_C1	112_C1_GAACGTCTCATGGTCG	1	31	87	31x87	29	31.0x87.0	1
5678	8996	Cancer	112_C1	112_C1_AGGGTTCCCTTTGGTT	1	30	88	30x88	23	30.0x88.0	1
5830	9083	Cancer	112_C1	112_C1_GTAGCTTCCTCTTGTT	1	31	89	31x89	33	31.0x89.0	0
5678	9170	Cancer	112_C1	112_C1_GCATGAGGGACGCGGC	1	30	90	30x90	30	30.0x90.0	1
5829	9258	Cancer	112_C1	112_C1_CTACCCTAAGGTCATA	1	31	91	31x91	31	31.0x91.0	0
5678	9345	Cancer	112_C1	112_C1_TCACCGCTCGGCACTC	1	30	92	30x92	40	30.0x92.0	0
5829	9432	Cancer	112_C1	112_C1_GGCTCGCGTTGAGGTA	1	31	93	31x93	33	31.0x93.0	0
5678	9519	Cancer	112_C1	112_C1_CTAACGAAACTTGCTG	1	30	94	30x94	34	30.0x94.0	0
5829	9606	Cancer	112_C1	112_C1_TTAAACTCGAATTCAT	1	31	95	31x95	32	31.0x95.0	0
5678	9693	Cancer	112_C1	112_C1_TACTTTACTGAGCCGG	1	30	96	30x96	35	30.0x96.0	0
5829	9781	Cancer	112_C1	112_C1_GCTTGGATCGATTAGG	1	31	97	31x97	39	31.0x97.0	0
5677	9868	Cancer	112_C1	112_C1_CGGTTATCCAACAGTG	1	30	98	30x98	36	30.0x98.0	1
5829	9955	Cancer	112_C1	112_C1_CAGACCTGTAAGTGTT	1	31	99	31x99	38	31.0x99.0	0
5677	10042	Cancer	112_C1	112_C1_GACGGTCAATAGAAGC	1	30	100	30x100	27	30.0x100.0	1
5829	10129	Cancer	112_C1	112_C1_CTGACTGCGCAGCTCG	1	31	101	31x101	30	31.0x101.0	1
5677	10217	Cancer	112_C1	112_C1_CCATACCTTTACTTGT	1	30	102	30x102	30	30.0x102.0	0
5829	10304	Cancer	112_C1	112_C1_GTAATAAAGGGCTCCC	1	31	103	31x103	39	31.0x103.0	1
5677	10391	Cancer	112_C1	112_C1_GTGAACTCCCATTCGA	1	30	104	30x104	31	30.0x104.0	0
5829	10478	Cancer	112_C1	112_C1_GTGGTTACTTCTTTCG	1	31	105	31x105	34	31.0x105.0	0
5677	10565	Cancer	112_C1	112_C1_TCAGAACCTCCACAGG	1	30	106	30x106	42	30.0x106.0	1
5829	10827	Cancer	112_C1	112_C1_TCGGGAACGTGCCTAG	1	31	109	31x109	35	31.0x109.0	1
5677	10914	Cancer	112_C1	112_C1_GTTAGCCGTAAATCAA	1	30	110	30x110	32	30.0x110.0	0
5828	11001	Cancer	112_C1	112_C1_ATTTACTAAGTCCATT	1	31	111	31x111	34	31.0x111.0	1
5677	11088	Cancer	112_C1	112_C1_GGGTGCATATGAAAGC	1	30	112	30x112	36	30.0x112.0	0
5828	11176	Cancer	112_C1	112_C1_TCCGAATGGTCCTGAG	1	31	113	31x113	28	31.0x113.0	0
5677	11263	Cancer	112_C1	112_C1_TGATGGCTGTTTCTGA	1	30	114	30x114	30	30.0x114.0	0
5828	11350	Cancer	112_C1	112_C1_AAATAAGGTAGTGCCC	1	31	115	31x115	43	31.0x115.0	0
5676	11437	Cancer	112_C1	112_C1_CCACTATCCGGGTCAC	1	30	116	30x116	17	30.0x116.0	1
5828	11524	Cancer	112_C1	112_C1_ACACCACATAATTAGC	1	31	117	31x117	29	31.0x117.0	0
5676	11611	Cancer	112_C1	112_C1_CGCGGTAAGTCTAGCT	1	30	118	30x118	27	30.0x118.0	0
5828	11699	Cancer	112_C1	112_C1_GCGGGCATTACGATGC	1	31	119	31x119	20	31.0x119.0	0
5676	11786	Cancer	112_C1	112_C1_AGGATTGCTTACGACA	1	30	120	30x120	20	30.0x120.0	0
5828	11873	Cancer	112_C1	112_C1_CTCGGGATAACACCTA	1	31	121	31x121	26	31.0x121.0	0
5676	11960	Cancer	112_C1	112_C1_GTCGTCTGGTTGGCTA	1	30	122	30x122	20	30.0x122.0	1
5828	12047	Cancer	112_C1	112_C1_GCAATTAGTCGCACCG	1	31	123	31x123	19	31.0x123.0	0
5676	12135	Cancer	112_C1	112_C1_GTGACCTAAAGAATAA	1	30	124	30x124	31	30.0x124.0	0
5828	12222	Cancer	112_C1	112_C1_CTGAGCGAGACTTATT	1	31	125	31x125	36	31.0x125.0	0
5676	12309	Cancer	112_C1	112_C1_CAAGACTCAGAAGCGC	1	30	126	30x126	44	30.0x126.0	0
5828	12396	Cancer	112_C1	112_C1_ACTTCGCTAGCGAGTG	1	31	127	31x127	26	31.0x127.0	0
6134	7863	Cancer	112_C1	112_C1_GGGAGTTAATGAGGCG	1	33	75	33x75	19	33.0x75.0	1
6134	8037	Cancer	112_C1	112_C1_CCGTAAGTTGGTCCCA	1	33	77	33x77	27	33.0x77.0	1
6134	8212	Cancer	112_C1	112_C1_TCGGACGCCCAGCCCA	1	33	79	33x79	30	33.0x79.0	1
6133	8909	Cancer	112_C1	112_C1_AGTGATTCAAGCAGGA	1	33	87	33x87	49	33.0x87.0	1
5981	8996	Cancer	112_C1	112_C1_GTTGGATTGAGAACAC	1	32	88	32x88	22	32.0x88.0	1
6133	9083	Cancer	112_C1	112_C1_CACACGCGCTGTCTTA	1	33	89	33x89	32	33.0x89.0	1
5981	9171	Cancer	112_C1	112_C1_TAGACGCCCGTACCGG	1	32	90	32x90	34	32.0x90.0	0
6133	9258	Cancer	112_C1	112_C1_GGTTTCAATCGGTCAG	1	33	91	33x91	37	33.0x91.0	0
5981	9345	Cancer	112_C1	112_C1_AATCTGCGTTGGGACG	1	32	92	32x92	33	32.0x92.0	0
6133	9432	Cancer	112_C1	112_C1_TTACGGATGGTTCGAG	1	33	93	33x93	32	33.0x93.0	0
5981	9519	Cancer	112_C1	112_C1_CGGCAGGGTCGGGTTG	1	32	94	32x94	26	32.0x94.0	0
6133	9607	Cancer	112_C1	112_C1_GCTTTCAGAGGAGGTG	1	33	95	33x95	26	33.0x95.0	0
5981	9694	Cancer	112_C1	112_C1_TCTTCCCATGGGCACA	1	32	96	32x96	29	32.0x96.0	0
6133	9781	Cancer	112_C1	112_C1_TACCGCGGACTTGCAG	1	33	97	33x97	35	33.0x97.0	1
5981	9868	Cancer	112_C1	112_C1_AGAATTATGGATTCGA	1	32	98	32x98	31	32.0x98.0	0
6132	9955	Cancer	112_C1	112_C1_ATTGATGAGTCCTAAC	1	33	99	33x99	43	33.0x99.0	0
5981	10042	Cancer	112_C1	112_C1_TAGGTCGCCGGAACTG	1	32	100	32x100	45	32.0x100.0	1
6132	10130	Cancer	112_C1	112_C1_TAACCTACCGTCCGAG	1	33	101	33x101	22	33.0x101.0	1
5981	10217	Cancer	112_C1	112_C1_CTTAGTAGGCCTACAG	1	32	102	32x102	34	32.0x102.0	0
6132	10304	Cancer	112_C1	112_C1_CTAGATGTGAGTGTAA	1	33	103	33x103	35	33.0x103.0	1
5980	10391	Cancer	112_C1	112_C1_ACTCCCGAATTCGTTT	1	32	104	32x104	39	32.0x104.0	1
6132	10478	Cancer	112_C1	112_C1_GTTCATCGTTTGGCTG	1	33	105	33x105	35	33.0x105.0	1
5980	10565	Cancer	112_C1	112_C1_ACTTTACCCTCATGAA	1	32	106	32x106	37	32.0x106.0	1
6132	10653	Cancer	112_C1	112_C1_GCGAGAGTTGCGTCCA	1	33	107	33x107	36	33.0x107.0	1
5980	10740	Cancer	112_C1	112_C1_GTTCGGGCGTACCATT	1	32	108	32x108	29	32.0x108.0	1
6132	10827	Cancer	112_C1	112_C1_CGACTTTGTATAGCCT	1	33	109	33x109	38	33.0x109.0	0
5980	10914	Cancer	112_C1	112_C1_GCCATCGATGCTGCAT	1	32	110	32x110	20	32.0x110.0	0
6132	11001	Cancer	112_C1	112_C1_GCATTTCCAAGGCTCC	1	33	111	33x111	45	33.0x111.0	0
5980	11089	Cancer	112_C1	112_C1_ATGTAAGGCTGCTCTT	1	32	112	32x112	38	32.0x112.0	0
6132	11176	Cancer	112_C1	112_C1_ACGTTCGCAATCAATT	1	33	113	33x113	31	33.0x113.0	1
5980	11263	Cancer	112_C1	112_C1_GTGACGAGGGTGACCC	1	32	114	32x114	26	32.0x114.0	0
6132	11350	Cancer	112_C1	112_C1_ATTATAGCTACTTTAC	1	33	115	33x115	33	33.0x115.0	1
5980	11437	Cancer	112_C1	112_C1_CGTGTGTTAAACCCTG	1	32	116	32x116	31	32.0x116.0	0
6131	11525	Cancer	112_C1	112_C1_TTGGTATGGCTTGTGT	1	33	117	33x117	26	33.0x117.0	1
5980	11612	Cancer	112_C1	112_C1_CATTCCCATTCCGTCG	1	32	118	32x118	27	32.0x118.0	0
6131	11699	Cancer	112_C1	112_C1_TGCCGAAAGCGTATTC	1	33	119	33x119	24	33.0x119.0	0
5980	11786	Cancer	112_C1	112_C1_CAACACATCTCCTGCC	1	32	120	32x120	35	32.0x120.0	0
6131	11873	Cancer	112_C1	112_C1_CTGCCTCATATGCAAC	1	33	121	33x121	40	33.0x121.0	0
5979	11960	Cancer	112_C1	112_C1_TCCCGCCTATGTGCGT	1	32	122	32x122	24	32.0x122.0	1
6131	12048	Cancer	112_C1	112_C1_GGTTACCCGACACTTT	1	33	123	33x123	15	33.0x123.0	0
5979	12135	Cancer	112_C1	112_C1_CCAGCGGGATCACCAG	1	32	124	32x124	36	32.0x124.0	0
6131	12222	Cancer	112_C1	112_C1_ATGTTTCGGCCCGGAG	1	33	125	33x125	29	33.0x125.0	0
5979	12309	Cancer	112_C1	112_C1_GCGTCTAACCTCCTAA	1	32	126	32x126	33	32.0x126.0	0
6131	12396	Cancer	112_C1	112_C1_ATCAGGTAGCTGACAG	1	33	127	33x127	18	33.0x127.0	1
6437	7689	Cancer	112_C1	112_C1_AAGCTCGTGCCAAGTC	1	35	73	35x73	38	35.0x73.0	0
6285	7776	Cancer	112_C1	112_C1_TATTCAATTCTAATCC	1	34	74	34x74	35	34.0x74.0	0
6437	7863	Cancer	112_C1	112_C1_TTCAAAGTCTCTAGCC	1	35	75	35x75	34	35.0x75.0	0
6285	7950	Cancer	112_C1	112_C1_TTGAATATGGACTTTC	1	34	76	34x76	21	34.0x76.0	0
6437	8037	Cancer	112_C1	112_C1_AAGAGCTCTTTATCGG	1	35	77	35x77	38	35.0x77.0	0
6285	8125	Cancer	112_C1	112_C1_TTACTCCGGCCGGGAA	1	34	78	34x78	31	34.0x78.0	1
6437	8212	Cancer	112_C1	112_C1_AAACGAGACGGTTGAT	1	35	79	35x79	40	35.0x79.0	0
6285	8299	Cancer	112_C1	112_C1_GCTAAGTAGTTTCTCT	1	34	80	34x80	36	34.0x80.0	1
6437	8386	Cancer	112_C1	112_C1_ATAACGCCGGAGGGTC	1	35	81	35x81	27	35.0x81.0	1
6436	8909	Cancer	112_C1	112_C1_AGTGAGACTTCCAGTA	1	35	87	35x87	29	35.0x87.0	1
6285	8996	Cancer	112_C1	112_C1_CCCAAACATGCTGCTC	1	34	88	34x88	32	34.0x88.0	1
6436	9084	Cancer	112_C1	112_C1_GCTTATGAAGCAGGAA	1	35	89	35x89	33	35.0x89.0	0
6285	9171	Cancer	112_C1	112_C1_TTCTAACCGAAGCTTA	1	34	90	34x90	29	34.0x90.0	0
6436	9258	Cancer	112_C1	112_C1_GGATGTCCTTACCGCA	1	35	91	35x91	29	35.0x91.0	0
6285	9345	Cancer	112_C1	112_C1_AGGGTGCTCTCGAGGG	1	34	92	34x92	27	34.0x92.0	0
6436	9432	Cancer	112_C1	112_C1_AACTCTCAATAGAGCG	1	35	93	35x93	26	35.0x93.0	0
6284	9519	Cancer	112_C1	112_C1_TCTGAATTCCGTACAA	1	34	94	34x94	26	34.0x94.0	0
6436	9607	Cancer	112_C1	112_C1_GCGTGGTACTGGGTTA	1	35	95	35x95	27	35.0x95.0	1
6284	9694	Cancer	112_C1	112_C1_CGTCGGATAGTGTTGA	1	34	96	34x96	26	34.0x96.0	0
6436	9781	Cancer	112_C1	112_C1_ATATGTCTCCCTAGCC	1	35	97	35x97	22	35.0x97.0	0
6284	9868	Cancer	112_C1	112_C1_TCTTTAAGACTATGAA	1	34	98	34x98	24	34.0x98.0	0
6436	9955	Cancer	112_C1	112_C1_TCATTTAAGTCTCCGA	1	35	99	35x99	34	35.0x99.0	0
6284	10043	Cancer	112_C1	112_C1_GATATTGAGATTGGCG	1	34	100	34x100	40	34.0x100.0	0
6436	10130	Cancer	112_C1	112_C1_TGACATCGAGCGGACC	1	35	101	35x101	34	35.0x101.0	0
6284	10217	Cancer	112_C1	112_C1_GCGTAAATGGCCATAA	1	34	102	34x102	37	34.0x102.0	1
6436	10304	Cancer	112_C1	112_C1_ATTGTACAACTCGGCT	1	35	103	35x103	33	35.0x103.0	1
6284	10391	Cancer	112_C1	112_C1_TACGCTATAGAAACCT	1	34	104	34x104	24	34.0x104.0	1
6436	10479	Cancer	112_C1	112_C1_CACCCAAATCTTATGT	1	35	105	35x105	42	35.0x105.0	0
6284	10566	Cancer	112_C1	112_C1_AGATGATGGAGTCTGG	1	34	106	34x106	24	34.0x106.0	0
6435	10653	Cancer	112_C1	112_C1_CCACGGTGCCCGGTAG	1	35	107	35x107	34	35.0x107.0	1
6284	10740	Cancer	112_C1	112_C1_TCAAGAAATACTAGCT	1	34	108	34x108	35	34.0x108.0	0
6435	10827	Cancer	112_C1	112_C1_AGGTATAATTGATAGT	1	35	109	35x109	27	35.0x109.0	0
6284	10914	Cancer	112_C1	112_C1_CAAGGTCCTATAGGCT	1	34	110	34x110	34	34.0x110.0	0
6435	11002	Cancer	112_C1	112_C1_CCGGCACGACCGTTTC	1	35	111	35x111	27	35.0x111.0	0
6283	11089	Cancer	112_C1	112_C1_ACCTCCGTTATTCACC	1	34	112	34x112	33	34.0x112.0	0
6435	11176	Cancer	112_C1	112_C1_GCAGCCTATATCACAT	1	35	113	35x113	26	35.0x113.0	0
6283	11263	Cancer	112_C1	112_C1_GGTATAGTGACACATA	1	34	114	34x114	32	34.0x114.0	0
6435	11350	Cancer	112_C1	112_C1_AAATTCCAGGTCCAAA	1	35	115	35x115	39	35.0x115.0	0
6283	11437	Cancer	112_C1	112_C1_TCTTTAGCAGGCGAAC	1	34	116	34x116	33	34.0x116.0	0
6435	11525	Cancer	112_C1	112_C1_TATTGACATTTCTGCC	1	35	117	35x117	36	35.0x117.0	0
6283	11612	Cancer	112_C1	112_C1_TCTGATCGGGTGCTAG	1	34	118	34x118	29	34.0x118.0	0
6435	11699	Cancer	112_C1	112_C1_GGCCCGGAGCATGTCT	1	35	119	35x119	34	35.0x119.0	1
6435	11873	Cancer	112_C1	112_C1_TTGGCGATCCGAATAT	1	35	121	35x121	22	35.0x121.0	0
6283	11961	Cancer	112_C1	112_C1_CCACGTAAATTAGACT	1	34	122	34x122	23	34.0x122.0	0
6435	12048	Cancer	112_C1	112_C1_TCTGATTGGAAATGGA	1	35	123	35x123	29	35.0x123.0	0
6283	12135	Cancer	112_C1	112_C1_ATGGCGGAATAGTCGC	1	34	124	34x124	26	34.0x124.0	0
6434	12222	Cancer	112_C1	112_C1_ATCGCTTTACGTCTCA	1	35	125	35x125	21	35.0x125.0	0
6283	12309	Cancer	112_C1	112_C1_TACGTGCAAGGTTCCT	1	34	126	34x126	25	34.0x126.0	0
6434	12397	Cancer	112_C1	112_C1_CAGGACAGCTGCCCTT	1	35	127	35x127	15	35.0x127.0	1
6741	7689	Cancer	112_C1	112_C1_TGGACTGTTCGCTCAA	1	37	73	37x73	27	37.0x73.0	1
6589	7776	Cancer	112_C1	112_C1_AACGTGCGAAAGTCTC	1	36	74	36x74	39	36.0x74.0	0
6741	7863	Cancer	112_C1	112_C1_CCACCCAAGGAAAGTG	1	37	75	37x75	33	37.0x75.0	0
6589	7950	Cancer	112_C1	112_C1_CCGCACAAAGACCAAC	1	36	76	36x76	30	36.0x76.0	1
6740	8038	Cancer	112_C1	112_C1_GCGATTGTTAACGTTA	1	37	77	37x77	32	37.0x77.0	0
6589	8125	Cancer	112_C1	112_C1_ACTCGTCAGTAATCCC	1	36	78	36x78	29	36.0x78.0	0
6740	8212	Cancer	112_C1	112_C1_GGTGATAAGGAGCAGT	1	37	79	37x79	29	37.0x79.0	1
6589	8299	Cancer	112_C1	112_C1_AAGAGGCATGGATCGC	1	36	80	36x80	30	36.0x80.0	0
6740	8386	Cancer	112_C1	112_C1_CACGTTCGTGCTCTAG	1	37	81	37x81	24	37.0x81.0	0
6588	8473	Cancer	112_C1	112_C1_CTATTTGGTTACGGAT	1	36	82	36x82	35	36.0x82.0	1
6740	8561	Cancer	112_C1	112_C1_GTACAGAGGCAAGGGT	1	37	83	37x83	29	37.0x83.0	1
6588	8648	Cancer	112_C1	112_C1_GGGCCGGCCGAAGTAC	1	36	84	36x84	25	36.0x84.0	1
6740	8735	Cancer	112_C1	112_C1_CCTGAACGATATATTC	1	37	85	37x85	29	37.0x85.0	0
6588	8822	Cancer	112_C1	112_C1_CCGGGCTGCTCCATAC	1	36	86	36x86	33	36.0x86.0	0
6740	8909	Cancer	112_C1	112_C1_TACTTGTTAGTAGTCC	1	37	87	37x87	29	37.0x87.0	0
6588	8997	Cancer	112_C1	112_C1_CCTAGGCGTAGCGATC	1	36	88	36x88	38	36.0x88.0	0
6740	9084	Cancer	112_C1	112_C1_CTGGCGCACAGGTCTG	1	37	89	37x89	39	37.0x89.0	0
6588	9171	Cancer	112_C1	112_C1_ACTTATACTTACCCGG	1	36	90	36x90	21	36.0x90.0	0
6740	9258	Cancer	112_C1	112_C1_GAAGTCTCCCTAGCGA	1	37	91	37x91	29	37.0x91.0	0
6588	9345	Cancer	112_C1	112_C1_ACCGATGGTAGCATCG	1	36	92	36x92	24	36.0x92.0	1
6740	9433	Cancer	112_C1	112_C1_CGAGTTTATCGGACTG	1	37	93	37x93	42	37.0x93.0	0
6588	9520	Cancer	112_C1	112_C1_CATAACGGACAGTCGT	1	36	94	36x94	22	36.0x94.0	0
6739	9607	Cancer	112_C1	112_C1_TGACGATGCACTAGAA	1	37	95	37x95	33	37.0x95.0	0
6588	9694	Cancer	112_C1	112_C1_TAGGGAGCTTGGGATG	1	36	96	36x96	27	36.0x96.0	0
6739	9781	Cancer	112_C1	112_C1_AGGGTCGATGCGAACT	1	37	97	37x97	37	37.0x97.0	0
6588	9868	Cancer	112_C1	112_C1_TATATCCCTGGGAGGA	1	36	98	36x98	30	36.0x98.0	0
6739	9956	Cancer	112_C1	112_C1_CATCTTACACCACCTC	1	37	99	37x99	34	37.0x99.0	0
6587	10043	Cancer	112_C1	112_C1_GTGCGACAGGGAGTGT	1	36	100	36x100	30	36.0x100.0	0
6739	10130	Cancer	112_C1	112_C1_CCGATCTCAACCTTAT	1	37	101	37x101	30	37.0x101.0	0
6587	10217	Cancer	112_C1	112_C1_ACGATCATCTTGTAAA	1	36	102	36x102	27	36.0x102.0	0
6739	10304	Cancer	112_C1	112_C1_GAAAGAACAGCGTTAT	1	37	103	37x103	34	37.0x103.0	1
6587	10391	Cancer	112_C1	112_C1_CTAGGTCTGAAGGAAT	1	36	104	36x104	18	36.0x104.0	1
6739	10479	Cancer	112_C1	112_C1_ATATCAACCTACAGAG	1	37	105	37x105	32	37.0x105.0	1
6587	10566	Cancer	112_C1	112_C1_AAATAGCTTAGACTTT	1	36	106	36x106	18	36.0x106.0	0
6739	10653	Cancer	112_C1	112_C1_GCGACATGTAAACATC	1	37	107	37x107	31	37.0x107.0	0
6587	10740	Cancer	112_C1	112_C1_ATAAGTAGGGCGACTC	1	36	108	36x108	20	36.0x108.0	0
6739	10827	Cancer	112_C1	112_C1_GCGAGCGCATGCTCCC	1	37	109	37x109	34	37.0x109.0	0
6587	10915	Cancer	112_C1	112_C1_AGGGACCGGCTGCGTT	1	36	110	36x110	30	36.0x110.0	0
6739	11002	Cancer	112_C1	112_C1_CCTATGAAGTGGTGCC	1	37	111	37x111	29	37.0x111.0	0
6587	11089	Cancer	112_C1	112_C1_GCTTACGTAGTTAGTA	1	36	112	36x112	38	36.0x112.0	0
6738	11176	Cancer	112_C1	112_C1_CATACTTAGGCAATAC	1	37	113	37x113	28	37.0x113.0	0
6587	11263	Cancer	112_C1	112_C1_CCTGTCCCTCACGTTA	1	36	114	36x114	33	36.0x114.0	0
6738	11351	Cancer	112_C1	112_C1_CAATGTGCCAACCCTT	1	37	115	37x115	30	37.0x115.0	0
6587	11438	Cancer	112_C1	112_C1_GTTAAGTTAGAGTGGG	1	36	116	36x116	39	36.0x116.0	0
6738	11525	Cancer	112_C1	112_C1_CTGGGATACGCTACCC	1	37	117	37x117	34	37.0x117.0	0
6587	11612	Cancer	112_C1	112_C1_AACCTGTCACGGAATT	1	36	118	36x118	32	36.0x118.0	0
6738	11699	Cancer	112_C1	112_C1_ACTGCGGACACACCGT	1	37	119	37x119	24	37.0x119.0	0
6586	11786	Cancer	112_C1	112_C1_CCGTGAGGCATTCATG	1	36	120	36x120	30	36.0x120.0	0
6738	11874	Cancer	112_C1	112_C1_GCCCAGATGCTGGAGA	1	37	121	37x121	27	37.0x121.0	0
6586	11961	Cancer	112_C1	112_C1_TCTGGCCGTTCAAGTT	1	36	122	36x122	31	36.0x122.0	0
6738	12048	Cancer	112_C1	112_C1_ATACGAAGGCTTTCCA	1	37	123	37x123	24	37.0x123.0	0
6586	12135	Cancer	112_C1	112_C1_GATCCGAATATAAGTG	1	36	124	36x124	19	36.0x124.0	0
6738	12222	Cancer	112_C1	112_C1_GTGGAGCATGTCGGCC	1	37	125	37x125	28	37.0x125.0	0
6586	12309	Cancer	112_C1	112_C1_ACTCTTCAGCTCCCGC	1	36	126	36x126	15	36.0x126.0	1
6738	12397	Cancer	112_C1	112_C1_CCCGATAGCCTCGCCT	1	37	127	37x127	15	37.0x127.0	0
7044	7515	Cancer	112_C1	112_C1_TCTTCGAATAGACGTT	1	39	71	39x71	46	39.0x71.0	1
6892	7602	Cancer	112_C1	112_C1_GATCGTGACTGATATC	1	38	72	38x72	36	38.0x72.0	1
7044	7689	Cancer	112_C1	112_C1_GATCCGGGAATTAACA	1	39	73	39x73	30	39.0x73.0	0
6892	7776	Cancer	112_C1	112_C1_TTATATACGCTGTCAC	1	38	74	38x74	33	38.0x74.0	0
7044	7863	Cancer	112_C1	112_C1_GTCGCGTAACCCGTTG	1	39	75	39x75	39	39.0x75.0	0
6892	7951	Cancer	112_C1	112_C1_AGCTCTAGACGTTCCA	1	38	76	38x76	45	38.0x76.0	0
7044	8038	Cancer	112_C1	112_C1_GTCAAGCGGACTCGGG	1	39	77	39x77	34	39.0x77.0	0
6892	8125	Cancer	112_C1	112_C1_CGAGGGACTGCGGTCG	1	38	78	38x78	14	38.0x78.0	0
7044	8212	Cancer	112_C1	112_C1_AATCGCCTCAGCGCCA	1	39	79	39x79	44	39.0x79.0	0
6892	8299	Cancer	112_C1	112_C1_CTTGTTGCTGAGTCAA	1	38	80	38x80	49	38.0x80.0	0
7044	8387	Cancer	112_C1	112_C1_GATATGAGACACTAAC	1	39	81	39x81	32	39.0x81.0	0
6892	8474	Cancer	112_C1	112_C1_TTATGATCTTAACGAA	1	38	82	38x82	44	38.0x82.0	0
7043	8561	Cancer	112_C1	112_C1_CGCCGCCCATGCCTGT	1	39	83	39x83	29	39.0x83.0	1
6892	8648	Cancer	112_C1	112_C1_CTGGGATAAATAATGG	1	38	84	38x84	30	38.0x84.0	1
7043	8735	Cancer	112_C1	112_C1_GTGCCCGTTCGGATTC	1	39	85	39x85	41	39.0x85.0	0
6892	8822	Cancer	112_C1	112_C1_TTCAATACTCTGAATC	1	38	86	38x86	31	38.0x86.0	0
7043	8910	Cancer	112_C1	112_C1_CGCACATGTCCACTAC	1	39	87	39x87	36	39.0x87.0	0
7043	9084	Cancer	112_C1	112_C1_GATAACTCGCACTGTG	1	39	89	39x89	30	39.0x89.0	0
6891	9171	Cancer	112_C1	112_C1_AGTCGACGGTCTCAAG	1	38	90	38x90	17	38.0x90.0	0
7043	9258	Cancer	112_C1	112_C1_GTGACCGCACACTACG	1	39	91	39x91	36	39.0x91.0	0
6891	9345	Cancer	112_C1	112_C1_GTATGTGGGTCTAGTT	1	38	92	38x92	31	38.0x92.0	0
7043	9433	Cancer	112_C1	112_C1_CTTGAGTTAGGGTAAT	1	39	93	39x93	34	39.0x93.0	0
6891	9520	Cancer	112_C1	112_C1_TTAGCTGATTTGCCGT	1	38	94	38x94	35	38.0x94.0	0
7043	9607	Cancer	112_C1	112_C1_GCTGTTGCTACCGAAC	1	39	95	39x95	26	39.0x95.0	0
6891	9694	Cancer	112_C1	112_C1_TATTACCATCCTGCTT	1	38	96	38x96	38	38.0x96.0	0
7043	9781	Cancer	112_C1	112_C1_TTGAATTCACGTGAGG	1	39	97	39x97	34	39.0x97.0	0
6891	9869	Cancer	112_C1	112_C1_CCATCTCACCAGTGAA	1	38	98	38x98	25	38.0x98.0	0
7043	9956	Cancer	112_C1	112_C1_CGCACGTGCGCTATCA	1	39	99	39x99	33	39.0x99.0	0
6891	10043	Cancer	112_C1	112_C1_ACCCGGATGACGCATC	1	38	100	38x100	37	38.0x100.0	0
7043	10130	Cancer	112_C1	112_C1_CGCTAGAGACCGCTGC	1	39	101	39x101	33	39.0x101.0	0
6891	10217	Cancer	112_C1	112_C1_ATAGTTCCACCCACTC	1	38	102	38x102	36	38.0x102.0	0
7042	10305	Cancer	112_C1	112_C1_GCAGACCCAGCACGTA	1	39	103	39x103	29	39.0x103.0	0
6891	10392	Cancer	112_C1	112_C1_TAGACTACCTAGCGTT	1	38	104	38x104	34	38.0x104.0	1
7042	10479	Cancer	112_C1	112_C1_GGTTCTACTCGTCTGA	1	39	105	39x105	32	39.0x105.0	0
6891	10566	Cancer	112_C1	112_C1_GACTCACCCACGTGAG	1	38	106	38x106	33	38.0x106.0	1
7042	10653	Cancer	112_C1	112_C1_AGCTCTTCGTAACCTT	1	39	107	39x107	34	39.0x107.0	0
6890	10740	Cancer	112_C1	112_C1_ACTATCCAGGGCATGG	1	38	108	38x108	28	38.0x108.0	0
7042	10828	Cancer	112_C1	112_C1_AAGGATCGATCGCTTG	1	39	109	39x109	39	39.0x109.0	0
6890	10915	Cancer	112_C1	112_C1_ATATCGGTAGGGAGAT	1	38	110	38x110	20	38.0x110.0	0
7042	11002	Cancer	112_C1	112_C1_TTCCAGACGAGATTTA	1	39	111	39x111	31	39.0x111.0	0
6890	11089	Cancer	112_C1	112_C1_GACCGACGTGAAAGCA	1	38	112	38x112	29	38.0x112.0	0
7042	11176	Cancer	112_C1	112_C1_CCTGGAAACGTTCTGC	1	39	113	39x113	34	39.0x113.0	0
6890	11263	Cancer	112_C1	112_C1_CCGGTAATGGCTAGTC	1	38	114	38x114	21	38.0x114.0	1
7042	11351	Cancer	112_C1	112_C1_GCCGTGGAAGAAATGT	1	39	115	39x115	26	39.0x115.0	0
6890	11438	Cancer	112_C1	112_C1_GTCTTGAGGAGCAGTG	1	38	116	38x116	33	38.0x116.0	0
7042	11525	Cancer	112_C1	112_C1_TCCCAAAGCCCTAAAT	1	39	117	39x117	31	39.0x117.0	0
6890	11612	Cancer	112_C1	112_C1_TTGAGCGCCACGTGAT	1	38	118	38x118	24	38.0x118.0	0
7042	11699	Cancer	112_C1	112_C1_TTGAGTCCCGCTGCTG	1	39	119	39x119	18	39.0x119.0	0
6890	11787	Cancer	112_C1	112_C1_ATGGAACCTTTGCACA	1	38	120	38x120	15	38.0x120.0	1
7041	11874	Cancer	112_C1	112_C1_GCTAGCACCTGGGCCA	1	39	121	39x121	22	39.0x121.0	0
6890	11961	Cancer	112_C1	112_C1_CGCCGTCTACCCATCG	1	38	122	38x122	37	38.0x122.0	0
7041	12048	Cancer	112_C1	112_C1_GATAGGTGTCCCGGGC	1	39	123	39x123	31	39.0x123.0	0
6890	12135	Cancer	112_C1	112_C1_AGGTATGCGGACATTA	1	38	124	38x124	30	38.0x124.0	0
6889	12310	Cancer	112_C1	112_C1_TCTGGAGCGTAAGAGT	1	38	126	38x126	26	38.0x126.0	1
7041	12397	Cancer	112_C1	112_C1_TGCCTAAATTTAATAG	1	39	127	39x127	30	39.0x127.0	0
7348	7515	Cancer	112_C1	112_C1_GATTCGACGGTTCACG	1	41	71	41x71	26	41.0x71.0	1
7196	7602	Cancer	112_C1	112_C1_GTTTCTGCAGTCTCCC	1	40	72	40x72	30	40.0x72.0	0
7347	7689	Cancer	112_C1	112_C1_GCTGCACGGTTTCTTA	1	41	73	41x73	34	41.0x73.0	0
7196	7776	Cancer	112_C1	112_C1_CGTGCAGACTGGGACA	1	40	74	40x74	27	40.0x74.0	0
7347	7864	Cancer	112_C1	112_C1_GTGTTACTATGCGTCC	1	41	75	41x75	33	41.0x75.0	0
7196	7951	Cancer	112_C1	112_C1_TCCTCGGGCTGGGCTT	1	40	76	40x76	28	40.0x76.0	0
7347	8038	Cancer	112_C1	112_C1_GTGAGGACACTTAAGG	1	41	77	41x77	26	41.0x77.0	0
7195	8125	Cancer	112_C1	112_C1_ATACGCCGGCGAAACC	1	40	78	40x78	32	40.0x78.0	0
7347	8212	Cancer	112_C1	112_C1_TCTGCCAGAAACTGCA	1	41	79	41x79	37	41.0x79.0	0
7195	8299	Cancer	112_C1	112_C1_TTCTGCGGGTTAGCGG	1	40	80	40x80	36	40.0x80.0	0
7347	8387	Cancer	112_C1	112_C1_CTCGGTACCACTGCTC	1	41	81	41x81	40	41.0x81.0	0
7195	8474	Cancer	112_C1	112_C1_GTAAGTAACAGTCTGG	1	40	82	40x82	31	40.0x82.0	0
7347	8561	Cancer	112_C1	112_C1_GTGCGTGTATATGAGC	1	41	83	41x83	25	41.0x83.0	0
7195	8648	Cancer	112_C1	112_C1_ATTTGTCTTGGGAGCT	1	40	84	40x84	31	40.0x84.0	1
7347	8735	Cancer	112_C1	112_C1_CCTCGGACCGGGATAG	1	41	85	41x85	30	41.0x85.0	0
7195	8823	Cancer	112_C1	112_C1_TAGGTGCTCGCCTAGC	1	40	86	40x86	29	40.0x86.0	0
7347	8910	Cancer	112_C1	112_C1_CTTTAGGAACACTGTT	1	41	87	41x87	33	41.0x87.0	0
7195	8997	Cancer	112_C1	112_C1_TCGGGCCGTCGTGGTA	1	40	88	40x88	38	40.0x88.0	0
7347	9084	Cancer	112_C1	112_C1_AGTGCTTGCACGAATA	1	41	89	41x89	28	41.0x89.0	0
7195	9171	Cancer	112_C1	112_C1_TGCAGTTTCCTCCCAT	1	40	90	40x90	15	40.0x90.0	0
7346	9259	Cancer	112_C1	112_C1_TGAGAGATTTACCACG	1	41	91	41x91	15	41.0x91.0	0
7195	9346	Cancer	112_C1	112_C1_GAAACAGATGACCACC	1	40	92	40x92	39	40.0x92.0	1
7346	9433	Cancer	112_C1	112_C1_AGCAACATATCTTATT	1	41	93	41x93	9	41.0x93.0	1
7195	9520	Cancer	112_C1	112_C1_CAAGTGTGGTTGCAAA	1	40	94	40x94	29	40.0x94.0	0
7346	9607	Cancer	112_C1	112_C1_GCCTCATCTGGAAATA	1	41	95	41x95	39	41.0x95.0	0
7194	9694	Cancer	112_C1	112_C1_AACCCTACTGTCAATA	1	40	96	40x96	21	40.0x96.0	0
7346	9782	Cancer	112_C1	112_C1_ACGTATTACTCCGATC	1	41	97	41x97	28	41.0x97.0	0
7194	9869	Cancer	112_C1	112_C1_TCTGGGAACCTTTGAA	1	40	98	40x98	39	40.0x98.0	0
7346	9956	Cancer	112_C1	112_C1_GCTCGCTCATGTCCAA	1	41	99	41x99	42	41.0x99.0	0
7194	10043	Cancer	112_C1	112_C1_GCGCAAGAGCGCGCTG	1	40	100	40x100	33	40.0x100.0	1
7346	10130	Cancer	112_C1	112_C1_TTGACGCTCCATGAGC	1	41	101	41x101	33	41.0x101.0	1
7194	10217	Cancer	112_C1	112_C1_TATAGATGGTCGCAGT	1	40	102	40x102	32	40.0x102.0	0
7346	10305	Cancer	112_C1	112_C1_TTACATGCCACAACTA	1	41	103	41x103	20	41.0x103.0	0
7346	10479	Cancer	112_C1	112_C1_TATGGTTAGTGGGAGA	1	41	105	41x105	34	41.0x105.0	1
7194	10566	Cancer	112_C1	112_C1_CATGACTTCGCTGAAT	1	40	106	40x106	32	40.0x106.0	0
7346	10653	Cancer	112_C1	112_C1_ACCACCAATGTAACAA	1	41	107	41x107	35	41.0x107.0	0
7194	10741	Cancer	112_C1	112_C1_TCTTAGAGCTCCAATT	1	40	108	40x108	46	40.0x108.0	0
7345	10828	Cancer	112_C1	112_C1_CCACGAATTTAACCTC	1	41	109	41x109	32	41.0x109.0	0
7194	10915	Cancer	112_C1	112_C1_TTCTTGCTAGCATCTC	1	40	110	40x110	34	40.0x110.0	1
7345	11002	Cancer	112_C1	112_C1_ACACCTTACTACTTGC	1	41	111	41x111	28	41.0x111.0	0
7194	11089	Cancer	112_C1	112_C1_AGTCGGTTGCGTGAGA	1	40	112	40x112	31	40.0x112.0	0
7345	11177	Cancer	112_C1	112_C1_ACCTACAGTATGTGGT	1	41	113	41x113	26	41.0x113.0	0
7194	11264	Cancer	112_C1	112_C1_GAGGATAAACAGTGCT	1	40	114	40x114	24	40.0x114.0	0
7345	11351	Cancer	112_C1	112_C1_TTCCGGTATCTGTGTC	1	41	115	41x115	27	41.0x115.0	0
7193	11438	Cancer	112_C1	112_C1_GGAGGCCGAAGTCGTC	1	40	116	40x116	32	40.0x116.0	0
7345	11525	Cancer	112_C1	112_C1_TTCGCTAGGAAGTTGT	1	41	117	41x117	24	41.0x117.0	0
7193	11612	Cancer	112_C1	112_C1_TAAAGACAACCCTTTA	1	40	118	40x118	31	40.0x118.0	0
7345	11700	Cancer	112_C1	112_C1_GTTGCGCTAACATTAC	1	41	119	41x119	31	41.0x119.0	0
7193	11787	Cancer	112_C1	112_C1_GCTGAACTCTCCAGGG	1	40	120	40x120	32	40.0x120.0	0
7345	11874	Cancer	112_C1	112_C1_AGCCCTGTCGCACCGT	1	41	121	41x121	31	41.0x121.0	1
7193	11961	Cancer	112_C1	112_C1_AGCGCTAGAGCGATGT	1	40	122	40x122	23	40.0x122.0	0
7345	12048	Cancer	112_C1	112_C1_TGCGCCGTTAATAACG	1	41	123	41x123	30	41.0x123.0	1
7193	12135	Cancer	112_C1	112_C1_TGACAACGCATGTCGC	1	40	124	40x124	39	40.0x124.0	0
7345	12223	Cancer	112_C1	112_C1_CGTCTTGAGTGTGACG	1	41	125	41x125	17	41.0x125.0	1
7193	12310	Cancer	112_C1	112_C1_GATAGGATTAATTACA	1	40	126	40x126	18	40.0x126.0	0
7345	12397	Cancer	112_C1	112_C1_GATACCGTGTCGGAGT	1	41	127	41x127	26	41.0x127.0	1
7499	7428	Cancer	112_C1	112_C1_CTGTGCAGGGTAGGTC	1	42	70	42x70	29	42.0x70.0	0
7651	7515	Cancer	112_C1	112_C1_ACGCCGCTAGACGACC	1	43	71	43x71	37	43.0x71.0	0
7499	7602	Cancer	112_C1	112_C1_ACTTGACTCCCTCTTT	1	42	72	42x72	31	42.0x72.0	1
7651	7689	Cancer	112_C1	112_C1_CGCCTCCCTCCTCTAT	1	43	73	43x73	29	43.0x73.0	1
7499	7777	Cancer	112_C1	112_C1_CTAGATTTACGACGGC	1	42	74	42x74	29	42.0x74.0	0
7651	7864	Cancer	112_C1	112_C1_GATGCTGTATTTCATC	1	43	75	43x75	26	43.0x75.0	1
7499	7951	Cancer	112_C1	112_C1_TGCGTTTGTTGACACT	1	42	76	42x76	36	42.0x76.0	0
7651	8038	Cancer	112_C1	112_C1_CGTGCCCTCCCGAAGA	1	43	77	43x77	28	43.0x77.0	0
7499	8125	Cancer	112_C1	112_C1_ACTCTCTGACTTAGGT	1	42	78	42x78	27	42.0x78.0	0
7651	8213	Cancer	112_C1	112_C1_CTGGGTAGGCAGTTAA	1	43	79	43x79	31	43.0x79.0	0
7499	8300	Cancer	112_C1	112_C1_GTTTGGCCCAAGTTAT	1	42	80	42x80	22	42.0x80.0	0
7650	8387	Cancer	112_C1	112_C1_GAATGTGGTCCGGATT	1	43	81	43x81	37	43.0x81.0	0
7499	8474	Cancer	112_C1	112_C1_CCCAGTTAAGGCGCCG	1	42	82	42x82	34	42.0x82.0	1
7650	8561	Cancer	112_C1	112_C1_CGGTACTAGAATCAAA	1	43	83	43x83	43	43.0x83.0	0
7499	8648	Cancer	112_C1	112_C1_GCTTAATGTAACTAAC	1	42	84	42x84	26	42.0x84.0	0
7650	8736	Cancer	112_C1	112_C1_AGGACAGTCGAATCCC	1	43	85	43x85	30	43.0x85.0	0
7498	8823	Cancer	112_C1	112_C1_GACAGCCAGACCTGAC	1	42	86	42x86	26	42.0x86.0	0
7650	8910	Cancer	112_C1	112_C1_GGCGAAATCTAACTTG	1	43	87	43x87	27	43.0x87.0	0
7498	8997	Cancer	112_C1	112_C1_CTGGTAACACATAGAA	1	42	88	42x88	31	42.0x88.0	0
7650	9084	Cancer	112_C1	112_C1_TAGCCATTTCAAAGTC	1	43	89	43x89	40	43.0x89.0	0
7498	9171	Cancer	112_C1	112_C1_GGGATTTACCGCACCT	1	42	90	42x90	40	42.0x90.0	0
7650	9259	Cancer	112_C1	112_C1_ATGCCATTTGCGACCA	1	43	91	43x91	25	43.0x91.0	0
7498	9346	Cancer	112_C1	112_C1_GAATAGACGCGACCCA	1	42	92	42x92	18	42.0x92.0	0
7650	9433	Cancer	112_C1	112_C1_TGTATGGCGCAGACAG	1	43	93	43x93	21	43.0x93.0	1
7498	9520	Cancer	112_C1	112_C1_GGATGAAGATCGCTGA	1	42	94	42x94	15	42.0x94.0	1
7650	9607	Cancer	112_C1	112_C1_CGACAATTTGATCTAA	1	43	95	43x95	41	43.0x95.0	0
7498	9695	Cancer	112_C1	112_C1_AAAGTTGACTCCCGTA	1	42	96	42x96	33	42.0x96.0	0
7650	9782	Cancer	112_C1	112_C1_CGCGGCTCAACTTGAA	1	43	97	43x97	35	43.0x97.0	0
7498	9869	Cancer	112_C1	112_C1_CACGCGGAACTGTTGC	1	42	98	42x98	31	42.0x98.0	1
7649	9956	Cancer	112_C1	112_C1_TCTTAGAGTGAACTCT	1	43	99	43x99	35	43.0x99.0	0
7498	10043	Cancer	112_C1	112_C1_AGTCCATTGGCTGATG	1	42	100	42x100	38	42.0x100.0	0
7649	10131	Cancer	112_C1	112_C1_TTAAGATAGGATTGAC	1	43	101	43x101	40	43.0x101.0	0
7498	10218	Cancer	112_C1	112_C1_ACATCCTGGTAACTGT	1	42	102	42x102	25	42.0x102.0	0
7649	10305	Cancer	112_C1	112_C1_CACCTTGGCGCCTTTG	1	43	103	43x103	43	43.0x103.0	0
7497	10392	Cancer	112_C1	112_C1_GCTAGACCGTCTACTG	1	42	104	42x104	8	42.0x104.0	1
7649	10479	Cancer	112_C1	112_C1_CGGCCCAGGTATATCC	1	43	105	43x105	16	43.0x105.0	1
7497	10566	Cancer	112_C1	112_C1_GTCCATTACTGCTACG	1	42	106	42x106	28	42.0x106.0	0
7649	10654	Cancer	112_C1	112_C1_GGGTTTAGGATAGGAT	1	43	107	43x107	34	43.0x107.0	0
7497	10741	Cancer	112_C1	112_C1_TAATTAGGACATCCGT	1	42	108	42x108	35	42.0x108.0	0
7649	10828	Cancer	112_C1	112_C1_GCTCCCAGTCGGTCCA	1	43	109	43x109	16	43.0x109.0	0
7497	10915	Cancer	112_C1	112_C1_ATTCGTGCTATCTCTT	1	42	110	42x110	17	42.0x110.0	0
7649	11002	Cancer	112_C1	112_C1_GTTAACTATGTTGTCA	1	43	111	43x111	34	43.0x111.0	0
7497	11089	Cancer	112_C1	112_C1_GCTCCGCTCGCTTCAG	1	42	112	42x112	27	42.0x112.0	0
7649	11177	Cancer	112_C1	112_C1_GCAACGGCTAGTTATG	1	43	113	43x113	32	43.0x113.0	1
7497	11264	Cancer	112_C1	112_C1_AATCGCGCAGAGGACT	1	42	114	42x114	30	42.0x114.0	0
7649	11351	Cancer	112_C1	112_C1_AGGTTACACCATGCCG	1	43	115	43x115	20	43.0x115.0	1
7497	11438	Cancer	112_C1	112_C1_CGAGATTTCGCTCGGG	1	42	116	42x116	36	42.0x116.0	1
7648	11525	Cancer	112_C1	112_C1_CGATAATACTCAGGTT	1	43	117	43x117	23	43.0x117.0	1
7497	11613	Cancer	112_C1	112_C1_AAGGCAGGCTGTCTCC	1	42	118	42x118	20	42.0x118.0	0
7648	11700	Cancer	112_C1	112_C1_GTAAGTCCACACTCTA	1	43	119	43x119	27	43.0x119.0	1
7497	11787	Cancer	112_C1	112_C1_ATGAGGGCAGCGGCTA	1	42	120	42x120	9	42.0x120.0	0
7648	11874	Cancer	112_C1	112_C1_GCCGCACTCCGTTTCA	1	43	121	43x121	24	43.0x121.0	0
7496	11961	Cancer	112_C1	112_C1_GAGCACGGCGCCTCTT	1	42	122	42x122	31	42.0x122.0	0
7648	12049	Cancer	112_C1	112_C1_ACAATTTGGCCATATT	1	43	123	43x123	32	43.0x123.0	0
7496	12136	Cancer	112_C1	112_C1_CTGGTTCGCGAGCTAC	1	42	124	42x124	32	42.0x124.0	0
7648	12223	Cancer	112_C1	112_C1_GACGGTCCTAGGGTGT	1	43	125	43x125	34	43.0x125.0	0
7496	12310	Cancer	112_C1	112_C1_ACTCGCGATCTGACGC	1	42	126	42x126	31	42.0x126.0	0
7648	12397	Cancer	112_C1	112_C1_GTGTACGAACCGTTCC	1	43	127	43x127	18	43.0x127.0	1
7803	7254	Cancer	112_C1	112_C1_GTACGTTTGCCCGTCA	1	44	68	44x68	39	44.0x68.0	0
7954	7341	Cancer	112_C1	112_C1_GGCAAGGCGAAATAGC	1	45	69	45x69	31	45.0x69.0	0
7803	7428	Cancer	112_C1	112_C1_GATCTTGGAGGGCATA	1	44	70	44x70	43	44.0x70.0	0
7954	7515	Cancer	112_C1	112_C1_AGCGTGGTATTCTACT	1	45	71	45x71	31	45.0x71.0	0
7803	7602	Cancer	112_C1	112_C1_CTAAGGGAATGATTGG	1	44	72	44x72	31	44.0x72.0	0
7954	7690	Cancer	112_C1	112_C1_CATGGTAAGTAGCGTT	1	45	73	45x73	20	45.0x73.0	0
7802	7777	Cancer	112_C1	112_C1_CGTTGAGCGACCGTCG	1	44	74	44x74	28	44.0x74.0	0
7954	7864	Cancer	112_C1	112_C1_TGCCCGTACCGTTAAA	1	45	75	45x75	30	45.0x75.0	0
7802	7951	Cancer	112_C1	112_C1_ACAAGGGCAGGCTCTG	1	44	76	44x76	34	44.0x76.0	0
7954	8038	Cancer	112_C1	112_C1_GAGATCTTCCATGACA	1	45	77	45x77	35	45.0x77.0	0
7802	8125	Cancer	112_C1	112_C1_AATGACGTAGGATGTC	1	44	78	44x78	17	44.0x78.0	0
7954	8213	Cancer	112_C1	112_C1_GTGGTGGCCAAGTGAA	1	45	79	45x79	29	45.0x79.0	0
7802	8300	Cancer	112_C1	112_C1_TCCCGTGTGCAATTTG	1	44	80	44x80	42	44.0x80.0	0
7954	8387	Cancer	112_C1	112_C1_ACATCGTATGCAATGG	1	45	81	45x81	42	45.0x81.0	0
7802	8474	Cancer	112_C1	112_C1_GCGAAACTTAACTGGA	1	44	82	44x82	31	44.0x82.0	0
7954	8561	Cancer	112_C1	112_C1_AATTGAACGCTCTGGT	1	45	83	45x83	47	45.0x83.0	0
7802	8649	Cancer	112_C1	112_C1_ACAAATGGTAGTGTTT	1	44	84	44x84	24	44.0x84.0	0
7954	8736	Cancer	112_C1	112_C1_ATGGTCGCGTGGTTTC	1	45	85	45x85	33	45.0x85.0	0
7802	8823	Cancer	112_C1	112_C1_TGTTATTGTATGTGGC	1	44	86	44x86	43	44.0x86.0	0
7953	8910	Cancer	112_C1	112_C1_TTCCGGTTACCCACTT	1	45	87	45x87	33	45.0x87.0	0
7802	8997	Cancer	112_C1	112_C1_GAGTGTGCGGTACCCA	1	44	88	44x88	30	44.0x88.0	0
7953	9085	Cancer	112_C1	112_C1_CAAGATATTATAACGT	1	45	89	45x89	37	45.0x89.0	0
7802	9172	Cancer	112_C1	112_C1_ACACACCAGGACCAGT	1	44	90	44x90	35	44.0x90.0	0
7953	9259	Cancer	112_C1	112_C1_ATGGGCCTCGGCCTCT	1	45	91	45x91	36	45.0x91.0	0
7801	9346	Cancer	112_C1	112_C1_AAGGTGATAAACCAGC	1	44	92	44x92	37	44.0x92.0	0
7953	9433	Cancer	112_C1	112_C1_TCTTACTTATGCCTCT	1	45	93	45x93	29	45.0x93.0	0
7801	9520	Cancer	112_C1	112_C1_AAAGTGTGATTTATCT	1	44	94	44x94	39	44.0x94.0	0
7953	9608	Cancer	112_C1	112_C1_TGCTCCACAGTTCTTA	1	45	95	45x95	34	45.0x95.0	0
7801	9695	Cancer	112_C1	112_C1_CTGGCTGATTCATCCT	1	44	96	44x96	35	44.0x96.0	0
7953	9782	Cancer	112_C1	112_C1_TAAGGCTGAATCCCTC	1	45	97	45x97	25	45.0x97.0	0
7801	9869	Cancer	112_C1	112_C1_TCTAGTGATATCGTGG	1	44	98	44x98	39	44.0x98.0	0
7953	9956	Cancer	112_C1	112_C1_TCGAAGAACCGAGCAC	1	45	99	45x99	33	45.0x99.0	0
7801	10043	Cancer	112_C1	112_C1_GACAAACATATGCAGG	1	44	100	44x100	32	44.0x100.0	0
7953	10131	Cancer	112_C1	112_C1_AAGTCAATTGTCGTCA	1	45	101	45x101	40	45.0x101.0	0
7801	10218	Cancer	112_C1	112_C1_AGTGAACAAACTTCTC	1	44	102	44x102	30	44.0x102.0	0
7953	10305	Cancer	112_C1	112_C1_CATGATGGAAGTTAGC	1	45	103	45x103	30	45.0x103.0	1
7801	10392	Cancer	112_C1	112_C1_AAGTGCCTTGACTGTA	1	44	104	44x104	31	44.0x104.0	0
7952	10479	Cancer	112_C1	112_C1_ATCGCCAGTCAACATT	1	45	105	45x105	27	45.0x105.0	1
7801	10567	Cancer	112_C1	112_C1_ACCGCGGTGGAAGTCG	1	44	106	44x106	39	44.0x106.0	1
7952	10654	Cancer	112_C1	112_C1_TCTTCTATAACCCGCC	1	45	107	45x107	30	45.0x107.0	0
7801	10741	Cancer	112_C1	112_C1_CACATTTCTTGTCAGA	1	44	108	44x108	27	44.0x108.0	0
7952	10828	Cancer	112_C1	112_C1_TAGCGTCCCTCGATTG	1	45	109	45x109	28	45.0x109.0	0
7801	10915	Cancer	112_C1	112_C1_GTTCGGATCGGGAACA	1	44	110	44x110	30	44.0x110.0	0
7952	11003	Cancer	112_C1	112_C1_CAAACTCGCGACGCCG	1	45	111	45x111	9	45.0x111.0	0
7800	11090	Cancer	112_C1	112_C1_GTCTTGTAGCTATTCA	1	44	112	44x112	29	44.0x112.0	1
7952	11177	Cancer	112_C1	112_C1_TCTCGACGTATCGCCG	1	45	113	45x113	24	45.0x113.0	1
7800	11264	Cancer	112_C1	112_C1_TTGCCAAGCAGAACCC	1	44	114	44x114	25	44.0x114.0	0
7952	11351	Cancer	112_C1	112_C1_AAACCCGAACGAAATC	1	45	115	45x115	31	45.0x115.0	0
7800	11438	Cancer	112_C1	112_C1_TTGAGCAGCCCACGGT	1	44	116	44x116	27	44.0x116.0	0
7952	11526	Cancer	112_C1	112_C1_CGCCTTTAGCATGCTC	1	45	117	45x117	24	45.0x117.0	0
7800	11613	Cancer	112_C1	112_C1_TGTGGCTCCCACCAAC	1	44	118	44x118	22	44.0x118.0	1
7952	11700	Cancer	112_C1	112_C1_CCGCCGTTGAGGATAA	1	45	119	45x119	23	45.0x119.0	0
7800	11787	Cancer	112_C1	112_C1_CAATACGAGAGTCTGA	1	44	120	44x120	11	44.0x120.0	1
7952	11874	Cancer	112_C1	112_C1_CATCTAGTGAAGGGAA	1	45	121	45x121	35	45.0x121.0	0
7800	11961	Cancer	112_C1	112_C1_GGTGGAGGTTGATACG	1	44	122	44x122	36	44.0x122.0	0
7952	12049	Cancer	112_C1	112_C1_CCGCACACGAACGTGT	1	45	123	45x123	49	45.0x123.0	0
7800	12136	Cancer	112_C1	112_C1_AGAACCCAGCGTGACA	1	44	124	44x124	33	44.0x124.0	0
7951	12223	Cancer	112_C1	112_C1_GCGCTCGATCACCTGT	1	45	125	45x125	31	45.0x125.0	1
7800	12310	Cancer	112_C1	112_C1_ATCATGGACTACCGAC	1	44	126	44x126	39	44.0x126.0	1
7951	12397	Cancer	112_C1	112_C1_TACGCCGCCTCAGAAG	1	45	127	45x127	36	45.0x127.0	1
8258	7167	Cancer	112_C1	112_C1_GTTACCTACAACTTGC	1	47	67	47x67	28	47.0x67.0	1
8106	7254	Cancer	112_C1	112_C1_TGACTATAATCCTTTC	1	46	68	46x68	25	46.0x68.0	0
8258	7341	Cancer	112_C1	112_C1_AAATACCTATAAGCAT	1	47	69	47x69	21	47.0x69.0	0
8106	7428	Cancer	112_C1	112_C1_TTATTAGAGCGTGTTC	1	46	70	46x70	39	46.0x70.0	0
8258	7515	Cancer	112_C1	112_C1_ATGTGGACATCTTGAT	1	47	71	47x71	21	47.0x71.0	0
8106	7603	Cancer	112_C1	112_C1_GTACGCTTCATTGCAC	1	46	72	46x72	35	46.0x72.0	0
8258	7690	Cancer	112_C1	112_C1_CACATATTAGCAGGAT	1	47	73	47x73	34	47.0x73.0	0
8106	7777	Cancer	112_C1	112_C1_CAAGAGGGCGGAGTAC	1	46	74	46x74	28	46.0x74.0	0
8258	7864	Cancer	112_C1	112_C1_TCGCAAAGATGCATTT	1	47	75	47x75	13	47.0x75.0	0
8106	7951	Cancer	112_C1	112_C1_GTCGTTATTCGCTTAT	1	46	76	46x76	29	46.0x76.0	0
8257	8039	Cancer	112_C1	112_C1_TCGTGTACTATGGATG	1	47	77	47x77	32	47.0x77.0	1
8106	8126	Cancer	112_C1	112_C1_GCGGAGAGGGAGAACG	1	46	78	46x78	22	46.0x78.0	1
8257	8213	Cancer	112_C1	112_C1_TCACAGGGAATCGCAA	1	47	79	47x79	38	47.0x79.0	0
8106	8300	Cancer	112_C1	112_C1_GACTGCACCAGCCCAG	1	46	80	46x80	21	46.0x80.0	0
8257	8387	Cancer	112_C1	112_C1_TCCGCTGTCATCCCGG	1	47	81	47x81	27	47.0x81.0	1
8105	8474	Cancer	112_C1	112_C1_AGATACTCAAGATCGA	1	46	82	46x82	15	46.0x82.0	0
8257	8562	Cancer	112_C1	112_C1_ACTGAATGGCGAAAGT	1	47	83	47x83	45	47.0x83.0	0
8105	8649	Cancer	112_C1	112_C1_TCCTACATCCACGGCC	1	46	84	46x84	19	46.0x84.0	0
8257	8736	Cancer	112_C1	112_C1_TTCAGCCCTGGTCCAC	1	47	85	47x85	26	47.0x85.0	0
8105	8823	Cancer	112_C1	112_C1_TTAGAGTTTAGAAGGA	1	46	86	46x86	26	46.0x86.0	1
8257	8910	Cancer	112_C1	112_C1_GGTTAGCTATATGTCT	1	47	87	47x87	39	47.0x87.0	0
8105	8997	Cancer	112_C1	112_C1_CTGGTTTCGAGCAAGA	1	46	88	46x88	34	46.0x88.0	0
8257	9085	Cancer	112_C1	112_C1_TGGGCCCATACTAATT	1	47	89	47x89	21	47.0x89.0	0
8105	9172	Cancer	112_C1	112_C1_ACTTATTTATGTGCCA	1	46	90	46x90	20	46.0x90.0	0
8257	9259	Cancer	112_C1	112_C1_TTAGTTATTCGTGGCA	1	47	91	47x91	31	47.0x91.0	0
8105	9346	Cancer	112_C1	112_C1_AACCGCTAAGGGATGC	1	46	92	46x92	30	46.0x92.0	0
8257	9433	Cancer	112_C1	112_C1_ATACGTCCACTCCTGT	1	47	93	47x93	18	47.0x93.0	0
8105	9521	Cancer	112_C1	112_C1_CGACACGCTCCGACAG	1	46	94	46x94	45	46.0x94.0	0
8256	9608	Cancer	112_C1	112_C1_TCTGAACTCGTACCCG	1	47	95	47x95	23	47.0x95.0	0
8105	9695	Cancer	112_C1	112_C1_AGGATATAGGGATTTA	1	46	96	46x96	39	46.0x96.0	0
8256	9782	Cancer	112_C1	112_C1_GTGATCACTAACGCCT	1	47	97	47x97	27	47.0x97.0	0
8105	9869	Cancer	112_C1	112_C1_ACCGGGCCTTTGTTGA	1	46	98	46x98	43	46.0x98.0	0
8256	9957	Cancer	112_C1	112_C1_TTGACAGGAGCTCCCG	1	47	99	47x99	23	47.0x99.0	0
8104	10044	Cancer	112_C1	112_C1_CTCTTCTATTGACTGG	1	46	100	46x100	37	46.0x100.0	0
8256	10131	Cancer	112_C1	112_C1_CGTGGCCGAATATCTA	1	47	101	47x101	32	47.0x101.0	0
8104	10218	Cancer	112_C1	112_C1_GGTTTAGCCTTTCTTG	1	46	102	46x102	34	46.0x102.0	0
8256	10305	Cancer	112_C1	112_C1_TCAAGGTTACTACACC	1	47	103	47x103	29	47.0x103.0	0
8104	10392	Cancer	112_C1	112_C1_TTGACTATTGTCCGGC	1	46	104	46x104	32	46.0x104.0	0
8256	10480	Cancer	112_C1	112_C1_CGGGAATATAGTATAC	1	47	105	47x105	41	47.0x105.0	0
8104	10567	Cancer	112_C1	112_C1_GCAACAGCAGTATGCG	1	46	106	46x106	32	46.0x106.0	0
8256	10654	Cancer	112_C1	112_C1_ATCAAACACTGTTCCA	1	47	107	47x107	45	47.0x107.0	0
8104	10741	Cancer	112_C1	112_C1_TGGGCAATAGTTGGGT	1	46	108	46x108	29	46.0x108.0	0
8256	10828	Cancer	112_C1	112_C1_TGAATGTCAGCCGGCC	1	47	109	47x109	23	47.0x109.0	0
8104	10915	Cancer	112_C1	112_C1_CGGCTCTAAAGCTGCA	1	46	110	46x110	25	46.0x110.0	0
8256	11003	Cancer	112_C1	112_C1_GGACACAAGTTTACAC	1	47	111	47x111	29	47.0x111.0	1
8104	11090	Cancer	112_C1	112_C1_CCGAGAAGTCGCATAA	1	46	112	46x112	21	46.0x112.0	1
8255	11177	Cancer	112_C1	112_C1_AACTACCCGTTTGTCA	1	47	113	47x113	13	47.0x113.0	0
8104	11264	Cancer	112_C1	112_C1_GCACAAACGAGGCGTG	1	46	114	46x114	27	46.0x114.0	0
8255	11351	Cancer	112_C1	112_C1_CACACAGCTTGCGCTC	1	47	115	47x115	27	47.0x115.0	0
8104	11439	Cancer	112_C1	112_C1_GTGCTTACATCAGCGC	1	46	116	46x116	27	46.0x116.0	0
8255	11526	Cancer	112_C1	112_C1_GCAAACGTCGCCAGGT	1	47	117	47x117	34	47.0x117.0	0
8103	11613	Cancer	112_C1	112_C1_GAATAGCATTTAGGGT	1	46	118	46x118	31	46.0x118.0	0
8255	11700	Cancer	112_C1	112_C1_TACTGTTTCTCTGGTA	1	47	119	47x119	23	47.0x119.0	0
8103	11787	Cancer	112_C1	112_C1_TCCTATCATAGGTAAC	1	46	120	46x120	29	46.0x120.0	0
8103	11962	Cancer	112_C1	112_C1_TGTTGCCGTCGTCCCA	1	46	122	46x122	39	46.0x122.0	0
8255	12049	Cancer	112_C1	112_C1_CCAACTTGATAGATCC	1	47	123	47x123	26	47.0x123.0	0
8103	12136	Cancer	112_C1	112_C1_CAAAGGTCATCTGAAA	1	46	124	46x124	40	46.0x124.0	0
8255	12223	Cancer	112_C1	112_C1_CTAGCTTAATGGTCCC	1	47	125	47x125	31	47.0x125.0	1
8255	12398	Cancer	112_C1	112_C1_TTAGGATGGGAGGGTA	1	47	127	47x127	39	47.0x127.0	0
8562	6469	Cancer	112_C1	112_C1_ACGCGAAGTCAGACGA	1	49	59	49x59	22	49.0x59.0	0
8562	6644	Cancer	112_C1	112_C1_TGTTCGTATTGCGGTG	1	49	61	49x61	27	49.0x61.0	0
8561	7167	Cancer	112_C1	112_C1_CCCGCAGCGCGAACTA	1	49	67	49x67	32	49.0x67.0	0
8410	7254	Cancer	112_C1	112_C1_CTCTATTTGGCTGCAG	1	48	68	48x68	32	48.0x68.0	0
8409	7428	Cancer	112_C1	112_C1_ACTCCCTAGAATAGTA	1	48	70	48x70	30	48.0x70.0	0
8561	7516	Cancer	112_C1	112_C1_CCGAACCTTCCCGGCC	1	49	71	49x71	14	49.0x71.0	1
8409	7603	Cancer	112_C1	112_C1_TCAGACGCTATAGAAG	1	48	72	48x72	26	48.0x72.0	0
8561	7690	Cancer	112_C1	112_C1_CAGGCGCCATGCTAGG	1	49	73	49x73	30	49.0x73.0	0
8409	7777	Cancer	112_C1	112_C1_CACTCGAGCTGAACAA	1	48	74	48x74	28	48.0x74.0	0
8561	7864	Cancer	112_C1	112_C1_ACAAGGAAATCCGCCC	1	49	75	49x75	24	49.0x75.0	0
8409	7951	Cancer	112_C1	112_C1_ACCACGTGCAGCTATA	1	48	76	48x76	27	48.0x76.0	0
8561	8039	Cancer	112_C1	112_C1_ACGGCGACGATGGGAA	1	49	77	49x77	32	49.0x77.0	0
8409	8126	Cancer	112_C1	112_C1_TTACTAAAGGACTTTA	1	48	78	48x78	50	48.0x78.0	0
8561	8213	Cancer	112_C1	112_C1_GGCTGAAATAGCAAAG	1	49	79	49x79	36	49.0x79.0	0
8409	8300	Cancer	112_C1	112_C1_TTAGACGAGTCACCTC	1	48	80	48x80	17	48.0x80.0	0
8561	8387	Cancer	112_C1	112_C1_GTAGTCGCGGGAATCA	1	49	81	49x81	28	49.0x81.0	0
8409	8475	Cancer	112_C1	112_C1_GCAAACCCTACATTAT	1	48	82	48x82	27	48.0x82.0	0
8560	8562	Cancer	112_C1	112_C1_GTTAAAGTAGGACTGG	1	49	83	49x83	36	49.0x83.0	0
8409	8649	Cancer	112_C1	112_C1_ACCCTCCCTTGCTATT	1	48	84	48x84	21	48.0x84.0	0
8560	8736	Cancer	112_C1	112_C1_CATGTCTCATTTATGG	1	49	85	49x85	26	49.0x85.0	0
8409	8823	Cancer	112_C1	112_C1_AATAGAATCTGTTTCA	1	48	86	48x86	35	48.0x86.0	0
8560	8911	Cancer	112_C1	112_C1_TCTCATGAGATAGGGT	1	49	87	49x87	22	49.0x87.0	0
8408	8998	Cancer	112_C1	112_C1_ATGACTATGCGACATT	1	48	88	48x88	25	48.0x88.0	0
8560	9085	Cancer	112_C1	112_C1_CCTAACCCAAACAAGT	1	49	89	49x89	31	49.0x89.0	0
8408	9172	Cancer	112_C1	112_C1_AGTCAAGATGACACTT	1	48	90	48x90	41	48.0x90.0	0
8560	9259	Cancer	112_C1	112_C1_CGGGAGCTTCAGTGTA	1	49	91	49x91	33	49.0x91.0	0
8408	9346	Cancer	112_C1	112_C1_CCACAGTACCCATCCT	1	48	92	48x92	36	48.0x92.0	0
8560	9434	Cancer	112_C1	112_C1_GAGCGCGCACGAGTAG	1	49	93	49x93	25	49.0x93.0	0
8408	9521	Cancer	112_C1	112_C1_ACCAGTGCGGGAGACG	1	48	94	48x94	16	48.0x94.0	0
8560	9608	Cancer	112_C1	112_C1_TCCTTACGACGGTCCG	1	49	95	49x95	39	49.0x95.0	0
8408	9695	Cancer	112_C1	112_C1_TAGTCGATCACGGGTT	1	48	96	48x96	18	48.0x96.0	0
8560	9782	Cancer	112_C1	112_C1_AGACGAAGTGCCGGTC	1	49	97	49x97	34	49.0x97.0	0
8408	9869	Cancer	112_C1	112_C1_CGCTGGTGACTACCCT	1	48	98	48x98	6	48.0x98.0	0
8560	9957	Cancer	112_C1	112_C1_AGGCATTGTCGTAGGG	1	49	99	49x99	30	49.0x99.0	0
8408	10044	Cancer	112_C1	112_C1_TGGTAGAATATATGGG	1	48	100	48x100	32	48.0x100.0	0
8559	10131	Cancer	112_C1	112_C1_TTCTTATCCGCTGGGT	1	49	101	49x101	30	49.0x101.0	0
8408	10218	Cancer	112_C1	112_C1_AGTTTGGCACGGGTTG	1	48	102	48x102	32	48.0x102.0	0
8408	10393	Cancer	112_C1	112_C1_ATGCGAGTCCCACCAC	1	48	104	48x104	30	48.0x104.0	0
8559	10480	Cancer	112_C1	112_C1_TCGGCGAACCCAAACC	1	49	105	49x105	20	49.0x105.0	0
8408	10567	Cancer	112_C1	112_C1_AGAGTAAACTTCACTA	1	48	106	48x106	22	48.0x106.0	0
8559	10654	Cancer	112_C1	112_C1_AAGCCGAAGCGGTTTA	1	49	107	49x107	29	49.0x107.0	0
8407	10741	Cancer	112_C1	112_C1_CCCGAGTTTCTCCGTA	1	48	108	48x108	26	48.0x108.0	0
8559	10829	Cancer	112_C1	112_C1_AATATCGAATCAATGC	1	49	109	49x109	35	49.0x109.0	0
8407	10916	Cancer	112_C1	112_C1_GCGCCTCCCACTCCGA	1	48	110	48x110	18	48.0x110.0	1
8559	11003	Cancer	112_C1	112_C1_CGTTAAACTAGTTAGG	1	49	111	49x111	25	49.0x111.0	1
8407	11090	Cancer	112_C1	112_C1_TGAGTTAAAGACATTC	1	48	112	48x112	25	48.0x112.0	0
8559	11177	Cancer	112_C1	112_C1_AACAGGTAGTATGGAT	1	49	113	49x113	21	49.0x113.0	1
8407	11264	Cancer	112_C1	112_C1_GAACGCGGGTCACACG	1	48	114	48x114	32	48.0x114.0	0
8559	11352	Cancer	112_C1	112_C1_TGTTTGAGATCGTCAG	1	49	115	49x115	7	49.0x115.0	1
8407	11439	Cancer	112_C1	112_C1_ATCTCGTGAGCGAAAC	1	48	116	48x116	26	48.0x116.0	0
8559	11526	Cancer	112_C1	112_C1_CTGAGAAAGTTCGGCG	1	49	117	49x117	18	49.0x117.0	0
8407	11613	Cancer	112_C1	112_C1_ATTACCACACTGCCTG	1	48	118	48x118	39	48.0x118.0	0
8559	11700	Cancer	112_C1	112_C1_CTGCTGTCTAACGAGC	1	49	119	49x119	15	49.0x119.0	1
8407	11788	Cancer	112_C1	112_C1_CGTGGAAGCCTCGTAC	1	48	120	48x120	13	48.0x120.0	1
8558	11875	Cancer	112_C1	112_C1_GGACTCACAAATTAGG	1	49	121	49x121	24	49.0x121.0	0
8407	11962	Cancer	112_C1	112_C1_CTTTGCTGTCATGGAT	1	48	122	48x122	29	48.0x122.0	0
8558	12049	Cancer	112_C1	112_C1_GGTGTTGGGCGTCTTA	1	49	123	49x123	19	49.0x123.0	1
8407	12136	Cancer	112_C1	112_C1_TACCATGTATTGATTT	1	48	124	48x124	29	48.0x124.0	1
8558	12224	Cancer	112_C1	112_C1_GGTCTCCAAGTAGTGC	1	49	125	49x125	45	49.0x125.0	0
8406	12311	Cancer	112_C1	112_C1_ATCCTTCTGAAAGAAC	1	48	126	48x126	39	48.0x126.0	0
8558	12398	Cancer	112_C1	112_C1_CCGGAAGTTATCAGTC	1	49	127	49x127	21	49.0x127.0	0
8714	6208	Cancer	112_C1	112_C1_CCCTTTGACAGGTCTT	1	50	56	50x56	14	50.0x56.0	1
8865	6295	Cancer	112_C1	112_C1_CAGAGACGGTCACCCA	1	51	57	51x57	17	51.0x57.0	1
8714	6382	Cancer	112_C1	112_C1_TAGCTCGCCTGATAAC	1	50	58	50x58	31	50.0x58.0	0
8713	6557	Cancer	112_C1	112_C1_TATACACAGACGCCTT	1	50	60	50x60	31	50.0x60.0	1
8865	6644	Cancer	112_C1	112_C1_ACATTAGTTTATATCC	1	51	61	51x61	40	51.0x61.0	0
8713	6731	Cancer	112_C1	112_C1_CCATCGCAGTTAAACT	1	50	62	50x62	34	50.0x62.0	0
8865	6818	Cancer	112_C1	112_C1_AATTAGCGCTGCAGCG	1	51	63	51x63	20	51.0x63.0	0
8865	6993	Cancer	112_C1	112_C1_GTTTGGGCTTGTGAGC	1	51	65	51x65	29	51.0x65.0	1
8865	7167	Cancer	112_C1	112_C1_GGACCAACAGGATAAC	1	51	67	51x67	38	51.0x67.0	0
8713	7254	Cancer	112_C1	112_C1_AAGCTAGATCGAGTAA	1	50	68	50x68	39	50.0x68.0	0
8865	7341	Cancer	112_C1	112_C1_TACCGTGCCTCGGACC	1	51	69	51x69	42	51.0x69.0	1
8865	7516	Cancer	112_C1	112_C1_TGCCAGTACGTGGAGA	1	51	71	51x71	24	51.0x71.0	0
8713	7603	Cancer	112_C1	112_C1_ATAAGGTGGAGAACAT	1	50	72	50x72	20	50.0x72.0	0
8864	7690	Cancer	112_C1	112_C1_CTTTAATATTGGTCGA	1	51	73	51x73	30	51.0x73.0	0
8713	7777	Cancer	112_C1	112_C1_TGGTTCAACGGGTAAT	1	50	74	50x74	35	50.0x74.0	0
8864	7865	Cancer	112_C1	112_C1_GCTGCTACTGCGTAGC	1	51	75	51x75	27	51.0x75.0	1
8713	7952	Cancer	112_C1	112_C1_CTGCACAACTACATAT	1	50	76	50x76	25	50.0x76.0	0
8864	8039	Cancer	112_C1	112_C1_ATATTCCACATAGTGA	1	51	77	51x77	15	51.0x77.0	0
8712	8126	Cancer	112_C1	112_C1_TGGCAAACTAAATTAC	1	50	78	50x78	30	50.0x78.0	0
8864	8213	Cancer	112_C1	112_C1_ACCGCAATAACTGCCT	1	51	79	51x79	31	51.0x79.0	0
8712	8300	Cancer	112_C1	112_C1_TCGCACCAGGAGGCAG	1	50	80	50x80	28	50.0x80.0	0
8864	8388	Cancer	112_C1	112_C1_ACTTCAGGCTGATCCC	1	51	81	51x81	23	51.0x81.0	0
8712	8475	Cancer	112_C1	112_C1_ACAAATCGCACCGAAT	1	50	82	50x82	29	50.0x82.0	0
8864	8562	Cancer	112_C1	112_C1_TCTGATGTATTCTGTC	1	51	83	51x83	42	51.0x83.0	0
8712	8649	Cancer	112_C1	112_C1_CTTTACCGAATAGTAG	1	50	84	50x84	28	50.0x84.0	0
8864	8736	Cancer	112_C1	112_C1_GCAGATCCATAAGACT	1	51	85	51x85	34	51.0x85.0	0
8712	8823	Cancer	112_C1	112_C1_TTCCTCGGACTAACCA	1	50	86	50x86	30	50.0x86.0	0
8864	8911	Cancer	112_C1	112_C1_TTATCCGGGATCTATA	1	51	87	51x87	22	51.0x87.0	0
8712	8998	Cancer	112_C1	112_C1_CTGGAAGACACGGTGG	1	50	88	50x88	26	50.0x88.0	1
8864	9085	Cancer	112_C1	112_C1_GTTCGTCTAAAGAACT	1	51	89	51x89	31	51.0x89.0	0
8712	9172	Cancer	112_C1	112_C1_GTCTATTGGTTCCGGT	1	50	90	50x90	27	50.0x90.0	0
8863	9259	Cancer	112_C1	112_C1_CTAGGCGCCCTATCAG	1	51	91	51x91	27	51.0x91.0	0
8712	9347	Cancer	112_C1	112_C1_AACGGACGTACGTATA	1	50	92	50x92	30	50.0x92.0	0
8863	9434	Cancer	112_C1	112_C1_AACACACGCTCGCCGC	1	51	93	51x93	34	51.0x93.0	0
8712	9521	Cancer	112_C1	112_C1_GCTACTATAGTAGAGT	1	50	94	50x94	27	50.0x94.0	0
8863	9608	Cancer	112_C1	112_C1_AGCATATCAATATGCT	1	51	95	51x95	39	51.0x95.0	0
8711	9695	Cancer	112_C1	112_C1_CGAACAGTATGGGCGT	1	50	96	50x96	38	50.0x96.0	0
8863	9783	Cancer	112_C1	112_C1_ACAATTGTGTCTCTTT	1	51	97	51x97	33	51.0x97.0	0
8711	9870	Cancer	112_C1	112_C1_GATCGCTACCCGATTT	1	50	98	50x98	39	50.0x98.0	0
8863	9957	Cancer	112_C1	112_C1_ATTGCGATCAGTAACT	1	51	99	51x99	33	51.0x99.0	0
8711	10044	Cancer	112_C1	112_C1_CAGCAGTCCAGACTAT	1	50	100	50x100	40	50.0x100.0	0
8863	10131	Cancer	112_C1	112_C1_AGAGGCTTCGGAAACC	1	51	101	51x101	15	51.0x101.0	0
8711	10218	Cancer	112_C1	112_C1_AAACAAGTATCTCCCA	1	50	102	50x102	10	50.0x102.0	1
8863	10306	Cancer	112_C1	112_C1_GGCAGCAAACCTATGC	1	51	103	51x103	22	51.0x103.0	0
8711	10393	Cancer	112_C1	112_C1_ACTAGTTGCGATCGTC	1	50	104	50x104	38	50.0x104.0	0
8863	10480	Cancer	112_C1	112_C1_TTGGACCATCTGGCAA	1	51	105	51x105	38	51.0x105.0	0
8711	10567	Cancer	112_C1	112_C1_CCCTCCTCGCTCGTAT	1	50	106	50x106	32	50.0x106.0	0
8863	10654	Cancer	112_C1	112_C1_GAGCGCAAATACTCCG	1	51	107	51x107	14	51.0x107.0	0
8711	10742	Cancer	112_C1	112_C1_ATTACATGTCAGTCTT	1	50	108	50x108	37	50.0x108.0	0
8862	10829	Cancer	112_C1	112_C1_TTGGGACGTAAGAGTT	1	51	109	51x109	18	51.0x109.0	0
8711	10916	Cancer	112_C1	112_C1_CTTCGGCCAATTGTTT	1	50	110	50x110	16	50.0x110.0	1
8862	11003	Cancer	112_C1	112_C1_AGACCGCTCCGCGGTT	1	51	111	51x111	6	51.0x111.0	1
8711	11090	Cancer	112_C1	112_C1_GACCGCGTCTGACGTG	1	50	112	50x112	24	50.0x112.0	0
8862	11178	Cancer	112_C1	112_C1_CCAAATAACAAGATTC	1	51	113	51x113	25	51.0x113.0	0
8710	11265	Cancer	112_C1	112_C1_TCTTTAGAGTCTAACA	1	50	114	50x114	27	50.0x114.0	1
8862	11352	Cancer	112_C1	112_C1_CTCCCAATGAGTCGCG	1	51	115	51x115	9	51.0x115.0	1
8710	11439	Cancer	112_C1	112_C1_TAGTCTTTCCGAATTG	1	50	116	50x116	21	50.0x116.0	0
8862	11526	Cancer	112_C1	112_C1_GAGTAAACCGGAAAGT	1	51	117	51x117	5	51.0x117.0	0
8862	11701	Cancer	112_C1	112_C1_CTGACATAGAAATAGA	1	51	119	51x119	26	51.0x119.0	1
8710	11788	Cancer	112_C1	112_C1_TATACCGAGTGCCACA	1	50	120	50x120	33	50.0x120.0	1
8862	11875	Cancer	112_C1	112_C1_TCCGAACGTTGCCGCT	1	51	121	51x121	23	51.0x121.0	0
8710	11962	Cancer	112_C1	112_C1_GCAGAAGGTAATCTCC	1	50	122	50x122	22	50.0x122.0	1
8862	12049	Cancer	112_C1	112_C1_GGTACTAAGTGCTTTG	1	51	123	51x123	21	51.0x123.0	1
8710	12136	Cancer	112_C1	112_C1_CAGAATATTCGTTATC	1	50	124	50x124	21	50.0x124.0	1
8862	12224	Cancer	112_C1	112_C1_TAATCAACCAAATGGG	1	51	125	51x125	23	51.0x125.0	0
8710	12311	Cancer	112_C1	112_C1_TCTGCTTAGAACAAGC	1	50	126	50x126	31	50.0x126.0	0
8861	12398	Cancer	112_C1	112_C1_AACTGAGTTATACTGA	1	51	127	51x127	12	51.0x127.0	0
9017	6208	Cancer	112_C1	112_C1_GTGAGTGGTACAACGC	1	52	56	52x56	3	52.0x56.0	0
9169	6295	Cancer	112_C1	112_C1_GAGACTTCGCGACCGA	1	53	57	53x57	18	53.0x57.0	1
9017	6383	Cancer	112_C1	112_C1_GAAGTCAGTTGCACTA	1	52	58	52x58	10	52.0x58.0	1
9169	6470	Cancer	112_C1	112_C1_GTTTGGTAGGGTCAAC	1	53	59	53x59	23	53.0x59.0	1
9017	6557	Cancer	112_C1	112_C1_ACGGCACTTGCTTGGG	1	52	60	52x60	20	52.0x60.0	0
9168	6644	Cancer	112_C1	112_C1_CCTCTGTACTATTCTA	1	53	61	53x61	23	53.0x61.0	0
9017	6731	Cancer	112_C1	112_C1_CTATTCATGTGTCCCA	1	52	62	52x62	33	52.0x62.0	1
9168	6819	Cancer	112_C1	112_C1_GCCCGATCTGTGGTCG	1	53	63	53x63	26	53.0x63.0	0
9017	6906	Cancer	112_C1	112_C1_TTAGAAGAACATGACT	1	52	64	52x64	22	52.0x64.0	0
9168	6993	Cancer	112_C1	112_C1_AGGATAAAGTCGGGAT	1	53	65	53x65	25	53.0x65.0	0
9016	7080	Cancer	112_C1	112_C1_CGGCAAACATCGTGCG	1	52	66	52x66	34	52.0x66.0	0
9168	7167	Cancer	112_C1	112_C1_CTAGTTACAACCCGGT	1	53	67	53x67	28	53.0x67.0	0
9016	7254	Cancer	112_C1	112_C1_TTCGACAGAGCCCGTG	1	52	68	52x68	30	52.0x68.0	0
9168	7342	Cancer	112_C1	112_C1_AAGCATACTCTCCTGA	1	53	69	53x69	30	53.0x69.0	0
9016	7429	Cancer	112_C1	112_C1_GACGACGATCCGCGTT	1	52	70	52x70	21	52.0x70.0	0
9168	7516	Cancer	112_C1	112_C1_GGTAGAAGACCGCCTG	1	53	71	53x71	24	53.0x71.0	1
9168	7690	Cancer	112_C1	112_C1_AACGATAATGCCGTAG	1	53	73	53x73	24	53.0x73.0	0
9016	7777	Cancer	112_C1	112_C1_TGGTCCCACGCTACGG	1	52	74	52x74	31	52.0x74.0	0
9168	7865	Cancer	112_C1	112_C1_CTGCTTGGCGATAGCT	1	53	75	53x75	36	53.0x75.0	0
9016	7952	Cancer	112_C1	112_C1_ATCGGAGACAGACGGC	1	52	76	52x76	30	52.0x76.0	0
9168	8039	Cancer	112_C1	112_C1_TAGCGTCCGGTGTGGT	1	53	77	53x77	4	53.0x77.0	0
9016	8126	Cancer	112_C1	112_C1_GTTGAGTCCCGCCGGT	1	52	78	52x78	23	52.0x78.0	0
9167	8214	Cancer	112_C1	112_C1_AAATAGGGTGCTATTG	1	53	79	53x79	32	53.0x79.0	0
9016	8301	Cancer	112_C1	112_C1_AAGTGTTTGGAGACGG	1	52	80	52x80	32	52.0x80.0	0
9167	8388	Cancer	112_C1	112_C1_AGCACTACCTCACCAG	1	53	81	53x81	35	53.0x81.0	0
9016	8475	Cancer	112_C1	112_C1_TGCCTTGGCCAGGCAA	1	52	82	52x82	30	52.0x82.0	1
9167	8562	Cancer	112_C1	112_C1_TCGTCTTAGGCGTTAA	1	53	83	53x83	14	53.0x83.0	0
9016	8649	Cancer	112_C1	112_C1_TTCTGACCGGGCTCAA	1	52	84	52x84	29	52.0x84.0	0
9167	8737	Cancer	112_C1	112_C1_CAGAACTTAGCCCTCT	1	53	85	53x85	14	53.0x85.0	1
9015	8824	Cancer	112_C1	112_C1_AGCTCCTTCGCACATC	1	52	86	52x86	22	52.0x86.0	1
9167	8911	Cancer	112_C1	112_C1_ACAGGCTTGCCCGACT	1	53	87	53x87	29	53.0x87.0	0
9015	8998	Cancer	112_C1	112_C1_GCTATACGTCTCGGAC	1	52	88	52x88	29	52.0x88.0	0
9167	9085	Cancer	112_C1	112_C1_GAGCCAGCTACCTGTG	1	53	89	53x89	17	53.0x89.0	0
9015	9172	Cancer	112_C1	112_C1_TGCTAAGTGTCTATTT	1	52	90	52x90	38	52.0x90.0	0
9167	9260	Cancer	112_C1	112_C1_GTCCTACGAATAGTCT	1	53	91	53x91	34	53.0x91.0	0
9015	9347	Cancer	112_C1	112_C1_CAGTGTCGGCTGGCCC	1	52	92	52x92	27	52.0x92.0	0
9167	9434	Cancer	112_C1	112_C1_CTATCGACGAAATACA	1	53	93	53x93	38	53.0x93.0	0
9015	9521	Cancer	112_C1	112_C1_CATCATTACCCTGAGG	1	52	94	52x94	35	52.0x94.0	0
9167	9608	Cancer	112_C1	112_C1_TAAGTTGCGACGTAGG	1	53	95	53x95	26	53.0x95.0	0
9015	9696	Cancer	112_C1	112_C1_AGTGCACGCTTAAGAA	1	52	96	52x96	21	52.0x96.0	0
9166	9783	Cancer	112_C1	112_C1_TGTGCCGGTGCCGGAA	1	53	97	53x97	17	53.0x97.0	0
9015	9870	Cancer	112_C1	112_C1_AGGAGGCCTTCGCGCG	1	52	98	52x98	33	52.0x98.0	0
9166	9957	Cancer	112_C1	112_C1_TCCGCGGCCCAATGAA	1	53	99	53x99	26	53.0x99.0	0
9015	10044	Cancer	112_C1	112_C1_TCCGTTAAGCTAATAT	1	52	100	52x100	20	52.0x100.0	0
9166	10132	Cancer	112_C1	112_C1_AAATCTAGCCCTGCTA	1	53	101	53x101	39	53.0x101.0	0
9015	10219	Cancer	112_C1	112_C1_CGCAGGCGATCCAAAC	1	52	102	52x102	31	52.0x102.0	0
9166	10306	Cancer	112_C1	112_C1_CCATATGGAAACTATA	1	53	103	53x103	35	53.0x103.0	0
9014	10393	Cancer	112_C1	112_C1_CACCGTATCCCATCCG	1	52	104	52x104	45	52.0x104.0	0
9166	10480	Cancer	112_C1	112_C1_GGTCAAGACTACTTCG	1	53	105	53x105	26	53.0x105.0	0
9014	10567	Cancer	112_C1	112_C1_CCCGTTTCGCAGATGT	1	52	106	52x106	37	52.0x106.0	0
9166	10655	Cancer	112_C1	112_C1_GTTATAATACGGTGAA	1	53	107	53x107	33	53.0x107.0	0
9014	10742	Cancer	112_C1	112_C1_ACTTGTGGATGGAACG	1	52	108	52x108	33	52.0x108.0	0
9166	10829	Cancer	112_C1	112_C1_GTTCGCTGAGACGTCT	1	53	109	53x109	24	53.0x109.0	1
9014	10916	Cancer	112_C1	112_C1_GACACTGGAACCCGAT	1	52	110	52x110	16	52.0x110.0	1
9166	11003	Cancer	112_C1	112_C1_CCCAGGTCTGAAGGCT	1	53	111	53x111	13	53.0x111.0	1
9014	11090	Cancer	112_C1	112_C1_TCTCGAGGAGGTTCGC	1	52	112	52x112	14	52.0x112.0	1
9166	11178	Cancer	112_C1	112_C1_ACTATCTGCCCGCGTA	1	53	113	53x113	11	53.0x113.0	0
9014	11265	Cancer	112_C1	112_C1_CCTAAATTGTATCCTA	1	52	114	52x114	11	52.0x114.0	0
9166	11352	Cancer	112_C1	112_C1_AGAAATTATGACTCGC	1	53	115	53x115	9	53.0x115.0	0
9014	11439	Cancer	112_C1	112_C1_TCCAGCGCTATAAGCG	1	52	116	52x116	35	52.0x116.0	0
9320	6208	Cancer	112_C1	112_C1_CTGGCTGGTTGTCAGT	1	54	56	54x56	21	54.0x56.0	1
9472	6296	Cancer	112_C1	112_C1_ACATCCCGGCCATACG	1	55	57	55x57	7	55.0x57.0	1
9320	6383	Cancer	112_C1	112_C1_CTCTTGTCCCGCTTGG	1	54	58	54x58	13	54.0x58.0	1
9472	6470	Cancer	112_C1	112_C1_TACGCCTCCATTCCGA	1	55	59	55x59	19	55.0x59.0	0
9320	6557	Cancer	112_C1	112_C1_CGGAGCAATTTAATCG	1	54	60	54x60	23	54.0x60.0	0
9472	6644	Cancer	112_C1	112_C1_AACTAGGCTTGGGTGT	1	55	61	55x61	18	55.0x61.0	0
9472	6819	Cancer	112_C1	112_C1_GTTGGTCATGCTATCC	1	55	63	55x63	24	55.0x63.0	1
9320	6906	Cancer	112_C1	112_C1_GCTGGCGGCGCATGCT	1	54	64	54x64	29	54.0x64.0	0
9320	7080	Cancer	112_C1	112_C1_CTTTCTGTGCGGGCTT	1	54	66	54x66	15	54.0x66.0	1
9472	7168	Cancer	112_C1	112_C1_ATCTAATATCCTACGG	1	55	67	55x67	16	55.0x67.0	1
9320	7255	Cancer	112_C1	112_C1_AACCTTTAAATACGGT	1	54	68	54x68	33	54.0x68.0	0
9471	7342	Cancer	112_C1	112_C1_TTCACTCGAGCACCTA	1	55	69	55x69	9	55.0x69.0	0
9320	7429	Cancer	112_C1	112_C1_CTGCACTCCAGTACAG	1	54	70	54x70	13	54.0x70.0	0
9471	7516	Cancer	112_C1	112_C1_CCATTTCTACCTATTA	1	55	71	55x71	34	55.0x71.0	1
9320	7603	Cancer	112_C1	112_C1_CAAGCGGCACATAATT	1	54	72	54x72	27	54.0x72.0	0
9471	7691	Cancer	112_C1	112_C1_GTTAACATCACTTAAA	1	55	73	55x73	26	55.0x73.0	0
9319	7778	Cancer	112_C1	112_C1_ATATAAATGTAGCTGC	1	54	74	54x74	28	54.0x74.0	0
9471	7865	Cancer	112_C1	112_C1_GCCTCTATACATAGCA	1	55	75	55x75	21	55.0x75.0	0
9319	7952	Cancer	112_C1	112_C1_GTGTCGTATAGCGTTC	1	54	76	54x76	18	54.0x76.0	0
9471	8039	Cancer	112_C1	112_C1_ATACGTACTTAGCCAC	1	55	77	55x77	20	55.0x77.0	0
9319	8126	Cancer	112_C1	112_C1_GCTATCATACTCATGG	1	54	78	54x78	30	54.0x78.0	0
9471	8214	Cancer	112_C1	112_C1_TATCCAATTGGTTATC	1	55	79	55x79	34	55.0x79.0	0
9319	8301	Cancer	112_C1	112_C1_TCTCCCTGGGCAGCGT	1	54	80	54x80	32	54.0x80.0	0
9471	8388	Cancer	112_C1	112_C1_CCTATAATGAGTGCCC	1	55	81	55x81	25	55.0x81.0	0
9319	8475	Cancer	112_C1	112_C1_CAATGCGAGAAGTATC	1	54	82	54x82	21	54.0x82.0	0
9471	8562	Cancer	112_C1	112_C1_TACCAATAAAGTACCA	1	55	83	55x83	15	55.0x83.0	0
9319	8650	Cancer	112_C1	112_C1_GCTAGGCACCACGGAG	1	54	84	54x84	37	54.0x84.0	0
9471	8737	Cancer	112_C1	112_C1_GGTGGACTGCTCTGGC	1	55	85	55x85	34	55.0x85.0	1
9319	8824	Cancer	112_C1	112_C1_TATTCCGAGCTGTTAT	1	54	86	54x86	34	54.0x86.0	0
9470	8911	Cancer	112_C1	112_C1_TTGAGAAGTTTAGCAT	1	55	87	55x87	44	55.0x87.0	0
9319	8998	Cancer	112_C1	112_C1_GTCCGGACCTGAAATT	1	54	88	54x88	40	54.0x88.0	0
9470	9086	Cancer	112_C1	112_C1_CTGTGGTCGGGAGATA	1	55	89	55x89	32	55.0x89.0	0
9319	9173	Cancer	112_C1	112_C1_CATGTAAGAGACATTT	1	54	90	54x90	25	54.0x90.0	1
9470	9260	Cancer	112_C1	112_C1_CACGTTTCGTACACAC	1	55	91	55x91	23	55.0x91.0	0
9318	9347	Cancer	112_C1	112_C1_CATCCTCTCAAAGATC	1	54	92	54x92	30	54.0x92.0	0
9470	9434	Cancer	112_C1	112_C1_GATTAACCGAAAGCCC	1	55	93	55x93	32	55.0x93.0	0
9318	9521	Cancer	112_C1	112_C1_AACGCTGTTGCTGAAA	1	54	94	54x94	27	54.0x94.0	0
9470	9609	Cancer	112_C1	112_C1_TTCAGCTGGCGTGCCC	1	55	95	55x95	19	55.0x95.0	0
9318	9696	Cancer	112_C1	112_C1_TAGAGGTTCTACTTGT	1	54	96	54x96	33	54.0x96.0	1
9470	9783	Cancer	112_C1	112_C1_GTATCAAACGTTAGCT	1	55	97	55x97	30	55.0x97.0	0
9318	9870	Cancer	112_C1	112_C1_AATCATGTAAAGACTC	1	54	98	54x98	30	54.0x98.0	1
9470	9957	Cancer	112_C1	112_C1_AGTCACTAGCTCTCGA	1	55	99	55x99	26	55.0x99.0	0
9318	10044	Cancer	112_C1	112_C1_GCGAAACGATCGGGAG	1	54	100	54x100	25	54.0x100.0	0
9470	10132	Cancer	112_C1	112_C1_CATGGATTGTCTTCCG	1	55	101	55x101	19	55.0x101.0	0
9318	10219	Cancer	112_C1	112_C1_ATTGGATTACAGCGTA	1	54	102	54x102	38	54.0x102.0	0
9470	10306	Cancer	112_C1	112_C1_CACACACGCTAACGAG	1	55	103	55x103	36	55.0x103.0	0
9318	10393	Cancer	112_C1	112_C1_CTATGGGAAGCGGAAT	1	54	104	54x104	37	54.0x104.0	0
9469	10480	Cancer	112_C1	112_C1_TGCCTAATTGAAGATT	1	55	105	55x105	24	55.0x105.0	0
9318	10568	Cancer	112_C1	112_C1_TGGCAATGGGACGGCG	1	54	106	54x106	21	54.0x106.0	0
9469	10655	Cancer	112_C1	112_C1_ACCTCCGCCCTCGCTG	1	55	107	55x107	20	55.0x107.0	1
9318	10742	Cancer	112_C1	112_C1_CGGCAATAAGATCGCC	1	54	108	54x108	5	54.0x108.0	1
9469	10829	Cancer	112_C1	112_C1_CCTTGACCACTTTATT	1	55	109	55x109	6	55.0x109.0	1
9317	10916	Cancer	112_C1	112_C1_TCATTTAGAAGTGTGA	1	54	110	54x110	33	54.0x110.0	0
9469	11004	Cancer	112_C1	112_C1_CAGAATAACACACGGA	1	55	111	55x111	10	55.0x111.0	0
9469	11178	Cancer	112_C1	112_C1_CAACGTGGTGGAGTCT	1	55	113	55x113	39	55.0x113.0	1
9317	11265	Cancer	112_C1	112_C1_CACAGTTCGCTTCCCA	1	54	114	54x114	25	54.0x114.0	1
9469	11352	Cancer	112_C1	112_C1_TCTCTCGCCGCACATA	1	55	115	55x115	21	55.0x115.0	0
9317	11439	Cancer	112_C1	112_C1_TGGGCAGGCCACCGCA	1	54	116	54x116	16	54.0x116.0	0
9624	6383	Cancer	112_C1	112_C1_AGCAGCCAGATGAATA	1	56	58	56x58	6	56.0x58.0	1
9775	6470	Cancer	112_C1	112_C1_CCTCGCGCTGTGCGAT	1	57	59	57x59	18	57.0x59.0	1
9624	6557	Cancer	112_C1	112_C1_TTGTGTATGCCACCAA	1	56	60	56x60	31	56.0x60.0	1
9775	6645	Cancer	112_C1	112_C1_TGCTCGGCGAAACCCA	1	57	61	57x61	21	57.0x61.0	0
9623	6732	Cancer	112_C1	112_C1_CGATTAAATATCTCCT	1	56	62	56x62	24	56.0x62.0	1
9775	6819	Cancer	112_C1	112_C1_TGCCGTGGATCGTCCT	1	57	63	57x63	31	57.0x63.0	1
9775	6993	Cancer	112_C1	112_C1_ACCCGGAAACTCCCAG	1	57	65	57x65	30	57.0x65.0	0
9623	7080	Cancer	112_C1	112_C1_CCGCATGTGGTACGAT	1	56	66	56x66	16	56.0x66.0	1
9775	7168	Cancer	112_C1	112_C1_GCAAACCTTGGCCATA	1	57	67	57x67	31	57.0x67.0	0
9623	7255	Cancer	112_C1	112_C1_ATTCACTGATGTTGGA	1	56	68	56x68	18	56.0x68.0	0
9775	7342	Cancer	112_C1	112_C1_ACTCCCTAATGCTAAA	1	57	69	57x69	11	57.0x69.0	1
9623	7429	Cancer	112_C1	112_C1_TCCTAAATTGGGAAGC	1	56	70	56x70	12	56.0x70.0	1
9775	7516	Cancer	112_C1	112_C1_GAACAGATTACTAAAT	1	57	71	57x71	13	57.0x71.0	0
9623	7604	Cancer	112_C1	112_C1_ATACAGGCCCTCCAAT	1	56	72	56x72	14	56.0x72.0	1
9775	7691	Cancer	112_C1	112_C1_CGATTCGCCTGGCTGC	1	57	73	57x73	25	57.0x73.0	0
9623	7778	Cancer	112_C1	112_C1_TCCGCCTGTCTACAAG	1	56	74	56x74	16	56.0x74.0	1
9774	7865	Cancer	112_C1	112_C1_CACATCTCACCGACGA	1	57	75	57x75	4	57.0x75.0	0
9623	7952	Cancer	112_C1	112_C1_CGTCGTCCTTCGCGAA	1	56	76	56x76	20	56.0x76.0	0
9623	8127	Cancer	112_C1	112_C1_ACCAATATGCAAGTTA	1	56	78	56x78	17	56.0x78.0	0
9774	8214	Cancer	112_C1	112_C1_ACGGATGGTGCGGATA	1	57	79	57x79	23	57.0x79.0	0
9623	8301	Cancer	112_C1	112_C1_CACCCTAACAAGATCT	1	56	80	56x80	22	56.0x80.0	0
9622	8475	Cancer	112_C1	112_C1_CATGGGTATGCCTTAT	1	56	82	56x82	35	56.0x82.0	0
9774	8563	Cancer	112_C1	112_C1_GCGCGTCATTGGTACA	1	57	83	57x83	33	57.0x83.0	0
9622	8650	Cancer	112_C1	112_C1_TCTGAAGCACGTGGTC	1	56	84	56x84	45	56.0x84.0	0
9774	8737	Cancer	112_C1	112_C1_AAGTTCACTCCAAGCT	1	57	85	57x85	32	57.0x85.0	1
9622	8824	Cancer	112_C1	112_C1_TTGGACCTATAACAGT	1	56	86	56x86	28	56.0x86.0	0
9774	8911	Cancer	112_C1	112_C1_ATCAGCCTCATGCTGC	1	57	87	57x87	20	57.0x87.0	0
9622	8998	Cancer	112_C1	112_C1_AGTACTCTTATGCCCA	1	56	88	56x88	29	56.0x88.0	0
9774	9086	Cancer	112_C1	112_C1_GCGCTTAAATAATTGG	1	57	89	57x89	29	57.0x89.0	0
9622	9173	Cancer	112_C1	112_C1_TTGTGAACCTAATCCG	1	56	90	56x90	31	56.0x90.0	0
9774	9260	Cancer	112_C1	112_C1_AGTCGTCGACCACCAA	1	57	91	57x91	28	57.0x91.0	0
9622	9347	Cancer	112_C1	112_C1_TCCTTTAAATCCGCTT	1	56	92	56x92	21	56.0x92.0	0
9774	9434	Cancer	112_C1	112_C1_ACTGAAACGCCGTTAG	1	57	93	57x93	32	57.0x93.0	0
9622	9522	Cancer	112_C1	112_C1_GCACACACTGGTAGCC	1	56	94	56x94	16	56.0x94.0	0
9773	9609	Cancer	112_C1	112_C1_TAAGGGCCTGTCCGAT	1	57	95	57x95	19	57.0x95.0	0
9622	9696	Cancer	112_C1	112_C1_GCTAGAGTAGAGATGT	1	56	96	56x96	10	56.0x96.0	1
9773	9783	Cancer	112_C1	112_C1_CACAGGGCCATATAGT	1	57	97	57x97	18	57.0x97.0	1
9622	9870	Cancer	112_C1	112_C1_CCATGCCCTAGATTTC	1	56	98	56x98	3	56.0x98.0	0
9621	10045	Cancer	112_C1	112_C1_GACGAGGCTAATAAAC	1	56	100	56x100	28	56.0x100.0	0
9773	10132	Cancer	112_C1	112_C1_CTACACTCGCAGATGG	1	57	101	57x101	19	57.0x101.0	0
9621	10219	Cancer	112_C1	112_C1_ACGCATACGTTTACTA	1	56	102	56x102	20	56.0x102.0	0
9773	10306	Cancer	112_C1	112_C1_GGAGCAACATTTCAAG	1	57	103	57x103	27	57.0x103.0	0
9621	10393	Cancer	112_C1	112_C1_CGAGAGGGTAGCCGCG	1	56	104	56x104	34	56.0x104.0	0
9773	10481	Cancer	112_C1	112_C1_TCGTGTTCGACCACAA	1	57	105	57x105	17	57.0x105.0	1
9621	10568	Cancer	112_C1	112_C1_TCTACCCAATAGAGAG	1	56	106	56x106	26	56.0x106.0	0
9773	10655	Cancer	112_C1	112_C1_ATAAACGTTGCACCAC	1	57	107	57x107	15	57.0x107.0	0
9621	10742	Cancer	112_C1	112_C1_TCAACTGCAGAGTCAG	1	56	108	56x108	23	56.0x108.0	0
9773	10829	Cancer	112_C1	112_C1_AGCTCCATATATGTTC	1	57	109	57x109	21	57.0x109.0	1
9621	10916	Cancer	112_C1	112_C1_GTAACATCTAAGATAA	1	56	110	56x110	15	56.0x110.0	1
9773	11004	Cancer	112_C1	112_C1_CCGACAATAGGCCGCC	1	57	111	57x111	18	57.0x111.0	1
9621	11091	Cancer	112_C1	112_C1_ATGCTTAGGAGTTGAT	1	56	112	56x112	14	56.0x112.0	1
9772	11178	Cancer	112_C1	112_C1_AACCCGAGCAGAATCG	1	57	113	57x113	28	57.0x113.0	1
9621	11265	Cancer	112_C1	112_C1_CGGGTTTGTTAGGGCT	1	56	114	56x114	17	56.0x114.0	1
9927	6558	Cancer	112_C1	112_C1_GGGCAGAGCAATCGTT	1	58	60	58x60	10	58.0x60.0	1
10079	6645	Cancer	112_C1	112_C1_TACCAAATAGCCCAGA	1	59	61	59x61	12	59.0x61.0	1
9927	6732	Cancer	112_C1	112_C1_TACCTACTCCCAGTAT	1	58	62	58x62	30	58.0x62.0	0
10079	6819	Cancer	112_C1	112_C1_TGTGAGACTAGCCCAA	1	59	63	59x63	24	59.0x63.0	0
9927	6906	Cancer	112_C1	112_C1_ATACCTAACCAAGAAA	1	58	64	58x64	23	58.0x64.0	1
10078	6994	Cancer	112_C1	112_C1_GTCGGGAAGCAGAAAC	1	59	65	59x65	38	59.0x65.0	0
9927	7081	Cancer	112_C1	112_C1_AATTAACGGATTTCCA	1	58	66	58x66	38	58.0x66.0	0
10078	7168	Cancer	112_C1	112_C1_GAACCCTCTGTGTTCT	1	59	67	59x67	10	59.0x67.0	1
9927	7255	Cancer	112_C1	112_C1_ATATAAAGCGCTCGTG	1	58	68	58x68	13	58.0x68.0	0
10078	7342	Cancer	112_C1	112_C1_CCTGGTCGAATGTGGG	1	59	69	59x69	9	59.0x69.0	0
9926	7429	Cancer	112_C1	112_C1_CTAGGTTCGGACGTGA	1	58	70	58x70	19	58.0x70.0	1
10078	7517	Cancer	112_C1	112_C1_TCGGGAGACAGCGTAC	1	59	71	59x71	9	59.0x71.0	1
9926	7604	Cancer	112_C1	112_C1_CATAAGAAGCTTGGCT	1	58	72	58x72	23	58.0x72.0	0
10078	7691	Cancer	112_C1	112_C1_AAGCACCCTGCGTATC	1	59	73	59x73	26	59.0x73.0	0
9926	7778	Cancer	112_C1	112_C1_AGTTTGCACCTGCCTC	1	58	74	58x74	31	58.0x74.0	0
10078	7865	Cancer	112_C1	112_C1_GACTGCAAATCGAGCT	1	59	75	59x75	19	59.0x75.0	0
9926	7952	Cancer	112_C1	112_C1_GTGTATATCAGCGGGC	1	58	76	58x76	15	58.0x76.0	0
10078	8040	Cancer	112_C1	112_C1_CTTCAACTCCACTTGG	1	59	77	59x77	23	59.0x77.0	0
9926	8127	Cancer	112_C1	112_C1_ACTTACGCATCCACGC	1	58	78	58x78	17	58.0x78.0	0
10078	8214	Cancer	112_C1	112_C1_CATGAGATGCACTCTC	1	59	79	59x79	12	59.0x79.0	1
9926	8301	Cancer	112_C1	112_C1_GAGCACCTGTGTCCAG	1	58	80	58x80	24	58.0x80.0	0
10078	8388	Cancer	112_C1	112_C1_CGCGACCGCGACAGAT	1	59	81	59x81	23	59.0x81.0	0
9926	8476	Cancer	112_C1	112_C1_GTCCCGCGACGTTATG	1	58	82	58x82	27	58.0x82.0	0
10077	8563	Cancer	112_C1	112_C1_GCAGTGTGGCTATAGG	1	59	83	59x83	31	59.0x83.0	0
9926	8650	Cancer	112_C1	112_C1_ATACTGCCTTACACCG	1	58	84	58x84	16	58.0x84.0	0
10077	8737	Cancer	112_C1	112_C1_TACAGAAACGGTGGGC	1	59	85	59x85	12	59.0x85.0	0
9926	8824	Cancer	112_C1	112_C1_GGCGCGGAGATCTTTC	1	58	86	58x86	37	58.0x86.0	0
10077	8912	Cancer	112_C1	112_C1_CGTTAATGTCCCGACG	1	59	87	59x87	13	59.0x87.0	0
9925	8999	Cancer	112_C1	112_C1_GCTAACTGAAGTCTGA	1	58	88	58x88	7	58.0x88.0	0
10077	9086	Cancer	112_C1	112_C1_AGTGATAACCTGCGCG	1	59	89	59x89	13	59.0x89.0	1
9925	9173	Cancer	112_C1	112_C1_TATGATCTTCTCTTTA	1	58	90	58x90	18	58.0x90.0	0
10077	9260	Cancer	112_C1	112_C1_TGTACCTACACGAGGG	1	59	91	59x91	20	59.0x91.0	0
9925	9347	Cancer	112_C1	112_C1_ATATCGTTCCTCGAAC	1	58	92	58x92	25	58.0x92.0	0
10077	9435	Cancer	112_C1	112_C1_CGGCGCCATCAATCCC	1	59	93	59x93	21	59.0x93.0	0
9925	9522	Cancer	112_C1	112_C1_CCTGTTTGAAGACACG	1	58	94	58x94	24	58.0x94.0	0
10077	9609	Cancer	112_C1	112_C1_GCCACTCAGAGCGCGA	1	59	95	59x95	24	59.0x95.0	0
9925	9696	Cancer	112_C1	112_C1_TCGGCTTGTATCGACG	1	58	96	58x96	16	58.0x96.0	0
10077	9783	Cancer	112_C1	112_C1_TAGATGGTTCCTTACT	1	59	97	59x97	14	59.0x97.0	1
9925	9870	Cancer	112_C1	112_C1_ATCGTTAGCTAGCGGA	1	58	98	58x98	22	58.0x98.0	0
10077	9958	Cancer	112_C1	112_C1_ACAGCGACATTCTCAT	1	59	99	59x99	21	59.0x99.0	0
9925	10045	Cancer	112_C1	112_C1_ATTCAACCATTTAAGG	1	58	100	58x100	37	58.0x100.0	0
10076	10132	Cancer	112_C1	112_C1_CACTCTTCTGCTAGCC	1	59	101	59x101	29	59.0x101.0	0
9925	10219	Cancer	112_C1	112_C1_CTAACTGATAATCGCC	1	58	102	58x102	11	58.0x102.0	1
10076	10306	Cancer	112_C1	112_C1_TGATGTCAATTAAGTG	1	59	103	59x103	28	59.0x103.0	0
9925	10394	Cancer	112_C1	112_C1_CGCCGTTCAGCATAGT	1	58	104	58x104	31	58.0x104.0	1
10076	10481	Cancer	112_C1	112_C1_ATACTACCCGTACCAC	1	59	105	59x105	31	59.0x105.0	0
9924	10568	Cancer	112_C1	112_C1_CCACTGTTTGGATTAA	1	58	106	58x106	17	58.0x106.0	1
10076	10655	Cancer	112_C1	112_C1_CACTACGGGAGCTGCC	1	59	107	59x107	30	59.0x107.0	0
9924	10742	Cancer	112_C1	112_C1_GACCAAACGTTGACTG	1	58	108	58x108	22	58.0x108.0	0
10076	10830	Cancer	112_C1	112_C1_AAGAGGCCCTTTGGAA	1	59	109	59x109	7	59.0x109.0	1
9924	10917	Cancer	112_C1	112_C1_ACACGTAGGCCACAAG	1	58	110	58x110	8	58.0x110.0	1
10076	11004	Cancer	112_C1	112_C1_TACTCTTACTTTACTG	1	59	111	59x111	4	59.0x111.0	1
9924	11091	Cancer	112_C1	112_C1_AGAGCCGCCGAGATTT	1	58	112	58x112	27	58.0x112.0	0
9924	11265	Cancer	112_C1	112_C1_TCAAGCGCGGACGGTA	1	58	114	58x114	19	58.0x114.0	0
10382	6296	Cancer	112_C1	112_C1_CTTGGCCAAGCTGGGA	1	61	57	61x57	34	61.0x57.0	1
10382	6471	Cancer	112_C1	112_C1_TTCGCACTGTACGACA	1	61	59	61x59	20	61.0x59.0	0
10230	6558	Cancer	112_C1	112_C1_TAGGTGTTCCACAGAT	1	60	60	60x60	21	60.0x60.0	1
10382	6645	Cancer	112_C1	112_C1_GAAGCCTGCACATTCC	1	61	61	61x61	35	61.0x61.0	0
10230	6732	Cancer	112_C1	112_C1_GGCTTTCAATAAGGGT	1	60	62	60x62	28	60.0x62.0	1
10382	6819	Cancer	112_C1	112_C1_TCCAGGGTATATACGA	1	61	63	61x63	26	61.0x63.0	1
10230	6906	Cancer	112_C1	112_C1_CTCGCCGAATGTAGGG	1	60	64	60x64	25	60.0x64.0	0
10382	6994	Cancer	112_C1	112_C1_AGGAAGCTGTCCGCCG	1	61	65	61x65	24	61.0x65.0	0
10230	7081	Cancer	112_C1	112_C1_GTCTCAAGGCCCGGCT	1	60	66	60x66	19	60.0x66.0	0
10382	7168	Cancer	112_C1	112_C1_ACCGACACATCTCCCA	1	61	67	61x67	15	61.0x67.0	1
10230	7255	Cancer	112_C1	112_C1_TATACGCGTCATCACT	1	60	68	60x68	8	60.0x68.0	0
10382	7342	Cancer	112_C1	112_C1_ATCTGGGCTGTTCTTG	1	61	69	61x69	22	61.0x69.0	1
10230	7430	Cancer	112_C1	112_C1_TCAAATTTGAGACTCA	1	60	70	60x70	10	60.0x70.0	1
10381	7517	Cancer	112_C1	112_C1_GTTAAGGGTGCGATGT	1	61	71	61x71	15	61.0x71.0	0
10230	7604	Cancer	112_C1	112_C1_AGCAAAGGCCGCTAGT	1	60	72	60x72	19	60.0x72.0	1
10381	7691	Cancer	112_C1	112_C1_TTATAGGTAATTGTCT	1	61	73	61x73	22	61.0x73.0	0
10230	7778	Cancer	112_C1	112_C1_TTGTGCAGCCACGTCA	1	60	74	60x74	13	60.0x74.0	0
10381	7866	Cancer	112_C1	112_C1_ACGGACTCTCAAAGCG	1	61	75	61x75	20	61.0x75.0	0
10230	7953	Cancer	112_C1	112_C1_ATGCTCTGGCGCGGTA	1	60	76	60x76	16	60.0x76.0	1
10381	8040	Cancer	112_C1	112_C1_ATAATCTTGGAGAACC	1	61	77	61x77	22	61.0x77.0	1
10229	8127	Cancer	112_C1	112_C1_CTCATTGCTCTAACAA	1	60	78	60x78	29	60.0x78.0	0
10229	8301	Cancer	112_C1	112_C1_CGGATCCTCAAGGACT	1	60	80	60x80	28	60.0x80.0	0
10381	8389	Cancer	112_C1	112_C1_GGGCGTGGTTTCCCAG	1	61	81	61x81	24	61.0x81.0	0
10229	8476	Cancer	112_C1	112_C1_TGGCTATGTGACATAC	1	60	82	60x82	33	60.0x82.0	0
10381	8563	Cancer	112_C1	112_C1_CTTAGTGTAGTAGCAT	1	61	83	61x83	36	61.0x83.0	1
10229	8650	Cancer	112_C1	112_C1_GGATTGCTGTGACTCC	1	60	84	60x84	21	60.0x84.0	1
10381	8737	Cancer	112_C1	112_C1_ACTTCCATGCGGGACA	1	61	85	61x85	38	61.0x85.0	0
10229	8824	Cancer	112_C1	112_C1_ACTCAAGTGCAAGGCT	1	60	86	60x86	27	60.0x86.0	0
10381	8912	Cancer	112_C1	112_C1_ACAAGGATGCTTTAGG	1	61	87	61x87	27	61.0x87.0	0
10229	8999	Cancer	112_C1	112_C1_TTGAACGACGTGCTGA	1	60	88	60x88	38	60.0x88.0	0
10381	9086	Cancer	112_C1	112_C1_ATTCATCGTTGAGGCA	1	61	89	61x89	6	61.0x89.0	0
10229	9173	Cancer	112_C1	112_C1_TGCAACCCATCTGCGG	1	60	90	60x90	22	60.0x90.0	1
10380	9260	Cancer	112_C1	112_C1_AGTGCTAAACACAGCA	1	61	91	61x91	12	61.0x91.0	1
10229	9348	Cancer	112_C1	112_C1_AACTCCAGAGCGTGTT	1	60	92	60x92	14	60.0x92.0	1
10380	9435	Cancer	112_C1	112_C1_TCTCCACAAGTTGAAT	1	61	93	61x93	9	61.0x93.0	1
10229	9522	Cancer	112_C1	112_C1_CTTTGCATCGCTCTTG	1	60	94	60x94	26	60.0x94.0	0
10380	9609	Cancer	112_C1	112_C1_TCACAAACCGAGGTAC	1	61	95	61x95	14	61.0x95.0	0
10228	9696	Cancer	112_C1	112_C1_CCGTAGGAAATCCCTG	1	60	96	60x96	16	60.0x96.0	1
10380	9784	Cancer	112_C1	112_C1_AAACATTTCCCGGATT	1	61	97	61x97	25	61.0x97.0	0
10228	9871	Cancer	112_C1	112_C1_GCCTCCGACAATTCAC	1	60	98	60x98	18	60.0x98.0	0
10380	9958	Cancer	112_C1	112_C1_TCTGCATACCTTGCTT	1	61	99	61x99	28	61.0x99.0	1
10228	10045	Cancer	112_C1	112_C1_ACCCATTTGTCCCTCT	1	60	100	60x100	14	60.0x100.0	1
10228	10219	Cancer	112_C1	112_C1_GGAAACTAAATGGGCC	1	60	102	60x102	11	60.0x102.0	1
10380	10307	Cancer	112_C1	112_C1_CAACCTACCGAGCAGT	1	61	103	61x103	21	61.0x103.0	1
10228	10394	Cancer	112_C1	112_C1_CCGTAGGGTTGTTTAC	1	60	104	60x104	24	60.0x104.0	0
10380	10481	Cancer	112_C1	112_C1_GGTTTGTGACCTGAGG	1	61	105	61x105	29	61.0x105.0	0
10228	10568	Cancer	112_C1	112_C1_TAACCTAGGGAGTCCA	1	60	106	60x106	27	60.0x106.0	0
10380	10655	Cancer	112_C1	112_C1_TTCCATCGACAGCGTG	1	61	107	61x107	19	61.0x107.0	1
10228	10742	Cancer	112_C1	112_C1_ATCTCCCACGGAATAT	1	60	108	60x108	25	60.0x108.0	0
10379	10830	Cancer	112_C1	112_C1_GTTTCAAACGAGTTGT	1	61	109	61x109	26	61.0x109.0	1
10228	10917	Cancer	112_C1	112_C1_GGAACTTTGGCGATTA	1	60	110	60x110	19	60.0x110.0	0
10379	11004	Cancer	112_C1	112_C1_CTGCAAGCACGTTCCG	1	61	111	61x111	20	61.0x111.0	1
10228	11091	Cancer	112_C1	112_C1_CACAGTCCCGCTTCGC	1	60	112	60x112	4	60.0x112.0	1
10686	5599	Cancer	112_C1	112_C1_TAAAGCGGTATTTCCA	1	63	49	63x49	24	63.0x49.0	1
10686	5773	Cancer	112_C1	112_C1_CGGTCCGTCGCAAGCC	1	63	51	63x51	24	63.0x51.0	0
10686	5948	Cancer	112_C1	112_C1_TCCAATAAAGGCTACC	1	63	53	63x53	24	63.0x53.0	0
10534	6035	Cancer	112_C1	112_C1_AAAGGCTACGGACCAT	1	62	54	62x54	31	62.0x54.0	0
10686	6122	Cancer	112_C1	112_C1_CGTGACCAGTCCTCTG	1	63	55	63x55	34	63.0x55.0	0
10534	6209	Cancer	112_C1	112_C1_GATCTGCTATCTAAGG	1	62	56	62x56	37	62.0x56.0	0
10686	6296	Cancer	112_C1	112_C1_CGAATGACGCATAATG	1	63	57	63x57	8	63.0x57.0	0
10534	6384	Cancer	112_C1	112_C1_GCTCAATGTAATACCG	1	62	58	62x58	14	62.0x58.0	1
10686	6471	Cancer	112_C1	112_C1_CTATGCCCGAATGCAA	1	63	59	63x59	23	63.0x59.0	0
10534	6558	Cancer	112_C1	112_C1_CACAGGGCCGTTGTCA	1	62	60	62x60	22	62.0x60.0	0
10685	6645	Cancer	112_C1	112_C1_TCAATACGCCGTCATG	1	63	61	63x61	36	63.0x61.0	0
10534	6732	Cancer	112_C1	112_C1_AGCGGACACTTCGTAG	1	62	62	62x62	29	62.0x62.0	0
10685	6820	Cancer	112_C1	112_C1_ATACGTTATGCACGGA	1	63	63	63x63	22	63.0x63.0	1
10534	6907	Cancer	112_C1	112_C1_GAGTAGATACTAGTTG	1	62	64	62x64	17	62.0x64.0	0
10685	6994	Cancer	112_C1	112_C1_CCAGCTCGAACGCATT	1	63	65	63x65	23	63.0x65.0	0
10533	7081	Cancer	112_C1	112_C1_TGCTTCCCAAGCAGTA	1	62	66	62x66	18	62.0x66.0	0
10685	7168	Cancer	112_C1	112_C1_GTAGACACGCCTGACT	1	63	67	63x67	18	63.0x67.0	1
10533	7255	Cancer	112_C1	112_C1_CTCACATTTACTAAAT	1	62	68	62x68	21	62.0x68.0	1
10533	7430	Cancer	112_C1	112_C1_TAAGGCCCGTCACCCT	1	62	70	62x70	30	62.0x70.0	0
10685	7517	Cancer	112_C1	112_C1_GAGTATGCGCGTGCAT	1	63	71	63x71	22	63.0x71.0	1
10533	7604	Cancer	112_C1	112_C1_ATCCACATCGACAGAA	1	62	72	62x72	10	62.0x72.0	0
10685	7691	Cancer	112_C1	112_C1_TAGACGAAACGCCAAT	1	63	73	63x73	17	63.0x73.0	0
10533	7778	Cancer	112_C1	112_C1_CAGCAGTCTGTGCTGC	1	62	74	62x74	23	62.0x74.0	0
10685	7866	Cancer	112_C1	112_C1_CTCACTGTGATACTTA	1	63	75	63x75	7	63.0x75.0	1
10685	8040	Cancer	112_C1	112_C1_GTAGTCTACGATATTG	1	63	77	63x77	25	63.0x77.0	1
10684	8214	Cancer	112_C1	112_C1_GAACCTTTAACGATCC	1	63	79	63x79	29	63.0x79.0	0
10533	8302	Cancer	112_C1	112_C1_TGGACCAATCTAAGAT	1	62	80	62x80	27	62.0x80.0	0
10684	8389	Cancer	112_C1	112_C1_CTAGTAGAAAGGGATT	1	63	81	63x81	28	63.0x81.0	0
10533	8476	Cancer	112_C1	112_C1_AACCTCGCTTTAGCCC	1	62	82	62x82	24	62.0x82.0	1
10684	8563	Cancer	112_C1	112_C1_GAGTGTCAACCAGAAA	1	63	83	63x83	37	63.0x83.0	0
10532	8650	Cancer	112_C1	112_C1_GTGATCCTTGTCATGA	1	62	84	62x84	12	62.0x84.0	0
10684	8738	Cancer	112_C1	112_C1_CTCAACTAACCCGGAT	1	63	85	63x85	27	63.0x85.0	0
10532	8825	Cancer	112_C1	112_C1_AGTGGCGTCTGAAGGT	1	62	86	62x86	12	62.0x86.0	1
10684	8912	Cancer	112_C1	112_C1_GGGAAGGGCTTTCTCA	1	63	87	63x87	16	63.0x87.0	1
10532	8999	Cancer	112_C1	112_C1_AGGCCTGAGAATCTCG	1	62	88	62x88	30	62.0x88.0	0
10684	9086	Cancer	112_C1	112_C1_AGCCACAGGTTACCCG	1	63	89	63x89	10	63.0x89.0	1
10532	9173	Cancer	112_C1	112_C1_TGCAATCTAACACGGT	1	62	90	62x90	13	62.0x90.0	1
10684	9261	Cancer	112_C1	112_C1_GTTTGGGTTTCGCCCG	1	63	91	63x91	18	63.0x91.0	1
10532	9348	Cancer	112_C1	112_C1_CCTATGTCCACTCCAC	1	62	92	62x92	32	62.0x92.0	0
10684	9435	Cancer	112_C1	112_C1_CTGCCTTTCTAGTAAA	1	63	93	63x93	25	63.0x93.0	0
10532	9522	Cancer	112_C1	112_C1_TTAGTAAACCTGCTCT	1	62	94	62x94	18	62.0x94.0	0
10684	9609	Cancer	112_C1	112_C1_TTGTGGTGGTACTAAG	1	63	95	63x95	16	63.0x95.0	1
10532	9696	Cancer	112_C1	112_C1_CCTCCTGTTGTGTCGT	1	62	96	62x96	28	62.0x96.0	0
10683	9784	Cancer	112_C1	112_C1_ACAAAGCATGACCTAG	1	63	97	63x97	22	63.0x97.0	0
10532	9871	Cancer	112_C1	112_C1_ATAGCAACTAGGGAAG	1	62	98	62x98	18	62.0x98.0	0
10683	9958	Cancer	112_C1	112_C1_CCGCTCTTCCGAACTA	1	63	99	63x99	17	63.0x99.0	1
10532	10045	Cancer	112_C1	112_C1_TAGAATAGCCGATGAA	1	62	100	62x100	35	62.0x100.0	0
10683	10132	Cancer	112_C1	112_C1_GGTCTCCGTCCAGGTT	1	63	101	63x101	14	63.0x101.0	0
10532	10220	Cancer	112_C1	112_C1_TAATTACGTCAGTAGA	1	62	102	62x102	14	62.0x102.0	1
10683	10307	Cancer	112_C1	112_C1_TACGTAAAGCGGAGTG	1	63	103	63x103	5	63.0x103.0	1
10531	10394	Cancer	112_C1	112_C1_GCTACAATCGAGGATA	1	62	104	62x104	13	62.0x104.0	1
10683	10481	Cancer	112_C1	112_C1_TCAGCCAATCCGTAAA	1	63	105	63x105	20	63.0x105.0	1
10531	10568	Cancer	112_C1	112_C1_ATCATAGCCCTATGTA	1	62	106	62x106	12	62.0x106.0	1
10683	10656	Cancer	112_C1	112_C1_GAGGCCTGTTGATACA	1	63	107	63x107	23	63.0x107.0	0
10531	10743	Cancer	112_C1	112_C1_ATATACGCTCGTGACG	1	62	108	62x108	8	62.0x108.0	1
10683	10830	Cancer	112_C1	112_C1_CCCTTTAATGGAGTTC	1	63	109	63x109	27	63.0x109.0	1
10531	10917	Cancer	112_C1	112_C1_TTACACGATCTGCGAC	1	62	110	62x110	20	62.0x110.0	0
10683	11004	Cancer	112_C1	112_C1_TCGCATAAAGGGCGCA	1	63	111	63x111	5	63.0x111.0	1
10531	11091	Cancer	112_C1	112_C1_TGTAGCCATCCCATTC	1	62	112	62x112	14	62.0x112.0	1
10990	5250	Cancer	112_C1	112_C1_CGTTGCCCGCGTGGGA	1	65	45	65x45	22	65.0x45.0	0
10990	5425	Cancer	112_C1	112_C1_ATGTTGTAGTCTGTTT	1	65	47	65x47	20	65.0x47.0	1
10838	5512	Cancer	112_C1	112_C1_AGTATACACAGCGACA	1	64	48	64x48	28	64.0x48.0	1
10989	5599	Cancer	112_C1	112_C1_TGTGGTTGCTAAAGCT	1	65	49	65x49	36	65.0x49.0	0
10838	5686	Cancer	112_C1	112_C1_TGATTCCCGGTTACCT	1	64	50	64x50	23	64.0x50.0	1
10838	5861	Cancer	112_C1	112_C1_AACATTGTGACTCGAG	1	64	52	64x52	42	64.0x52.0	1
10989	5948	Cancer	112_C1	112_C1_GTCCAATATTTAGCCT	1	65	53	65x53	25	65.0x53.0	0
10838	6035	Cancer	112_C1	112_C1_GCTCTTTCCGCTAGTG	1	64	54	64x54	34	64.0x54.0	1
10989	6122	Cancer	112_C1	112_C1_GGGTCAGGAGCTAGAT	1	65	55	65x55	15	65.0x55.0	0
10837	6209	Cancer	112_C1	112_C1_AGGTGGTGACCTTCGC	1	64	56	64x56	13	64.0x56.0	0
10989	6297	Cancer	112_C1	112_C1_CCCGGGTCGTTCAGGG	1	65	57	65x57	12	65.0x57.0	0
10837	6384	Cancer	112_C1	112_C1_AGCCAAGCTTTGTGTC	1	64	58	64x58	28	64.0x58.0	0
10989	6471	Cancer	112_C1	112_C1_TGTGGCGGGCTTCTGG	1	65	59	65x59	22	65.0x59.0	0
10837	6558	Cancer	112_C1	112_C1_CGAGGGTATCCAGGTG	1	64	60	64x60	19	64.0x60.0	0
10989	6645	Cancer	112_C1	112_C1_CGTTCAGACCCGCGAA	1	65	61	65x61	18	65.0x61.0	1
10837	6732	Cancer	112_C1	112_C1_TCATATGAGCTTTGTT	1	64	62	64x62	25	64.0x62.0	0
10989	6820	Cancer	112_C1	112_C1_AGTTGACGGTCCTTGC	1	65	63	65x63	25	65.0x63.0	0
10837	6907	Cancer	112_C1	112_C1_ATAATTAGCTAAGTAG	1	64	64	64x64	22	64.0x64.0	0
10989	6994	Cancer	112_C1	112_C1_GGTCTTGAGCGCTCTT	1	65	65	65x65	14	65.0x65.0	0
10837	7081	Cancer	112_C1	112_C1_CGTTGTCGGCAATTGA	1	64	66	64x66	31	64.0x66.0	0
10988	7168	Cancer	112_C1	112_C1_TCTTGCTCCCGATACT	1	65	67	65x67	13	65.0x67.0	1
10837	7256	Cancer	112_C1	112_C1_AGCAGAAGGAGAAAGA	1	64	68	64x68	16	64.0x68.0	0
10988	7343	Cancer	112_C1	112_C1_GAAGCCACTGATTATG	1	65	69	65x69	26	65.0x69.0	0
10837	7430	Cancer	112_C1	112_C1_TGCTCTTGAGAGTTTG	1	64	70	64x70	15	64.0x70.0	1
10988	7517	Cancer	112_C1	112_C1_GACATCCGTCGAACTG	1	65	71	65x71	27	65.0x71.0	1
10837	7604	Cancer	112_C1	112_C1_AGATATAATACGACTA	1	64	72	64x72	35	64.0x72.0	1
10988	7692	Cancer	112_C1	112_C1_TCGCTACTGGCTTTGA	1	65	73	65x73	20	65.0x73.0	0
10836	7779	Cancer	112_C1	112_C1_GTGACAGCTTCCCACT	1	64	74	64x74	11	64.0x74.0	1
10988	7866	Cancer	112_C1	112_C1_GTGACGCAGGTTTCAT	1	65	75	65x75	30	65.0x75.0	0
10836	7953	Cancer	112_C1	112_C1_GGGAAGACGGTCTGTC	1	64	76	64x76	25	64.0x76.0	0
10988	8040	Cancer	112_C1	112_C1_CGTCGCATGTGAGCCA	1	65	77	65x77	17	65.0x77.0	1
10836	8127	Cancer	112_C1	112_C1_AGAAGGTTGTAGGTCG	1	64	78	64x78	19	64.0x78.0	0
10836	8302	Cancer	112_C1	112_C1_TTGACCAGGAACAACT	1	64	80	64x80	29	64.0x80.0	0
10988	8389	Cancer	112_C1	112_C1_AGTCGTATAAAGCAGA	1	65	81	65x81	29	65.0x81.0	0
10836	8476	Cancer	112_C1	112_C1_GGCGTAGGGAAAGCTG	1	64	82	64x82	25	64.0x82.0	1
10988	8563	Cancer	112_C1	112_C1_AAACCTAAGCAGCCGG	1	65	83	65x83	21	65.0x83.0	1
10836	8650	Cancer	112_C1	112_C1_ATTGCCTTTATGTTTG	1	64	84	64x84	21	64.0x84.0	0
10988	8738	Cancer	112_C1	112_C1_CAGGCAGTCTTACCAG	1	65	85	65x85	27	65.0x85.0	0
10836	8825	Cancer	112_C1	112_C1_AGCTAAGTACGCAGGC	1	64	86	64x86	17	64.0x86.0	0
10987	8912	Cancer	112_C1	112_C1_AAATCCGATACACGCC	1	65	87	65x87	23	65.0x87.0	0
10836	8999	Cancer	112_C1	112_C1_CGAGAGCTTTCACTAC	1	64	88	64x88	27	64.0x88.0	1
10987	9086	Cancer	112_C1	112_C1_CGCCCAGCGTTTCACG	1	65	89	65x89	12	65.0x89.0	0
10836	9174	Cancer	112_C1	112_C1_TTAAGTATTGTTATCC	1	64	90	64x90	14	64.0x90.0	1
10987	9261	Cancer	112_C1	112_C1_AAACGGGCGTACGGGT	1	65	91	65x91	26	65.0x91.0	0
10835	9348	Cancer	112_C1	112_C1_GTATCCTTTGGTAACC	1	64	92	64x92	38	64.0x92.0	0
10987	9435	Cancer	112_C1	112_C1_CATAGTCAAATACATA	1	65	93	65x93	29	65.0x93.0	0
10835	9522	Cancer	112_C1	112_C1_TCTATGCTATAACGAC	1	64	94	64x94	17	64.0x94.0	1
10987	9610	Cancer	112_C1	112_C1_ACGTTCTGTACAAGTC	1	65	95	65x95	3	65.0x95.0	0
10835	9697	Cancer	112_C1	112_C1_CGCGAAGTGGCATACT	1	64	96	64x96	29	64.0x96.0	0
10987	9784	Cancer	112_C1	112_C1_ACCAACCGCACTCCAC	1	65	97	65x97	33	65.0x97.0	0
10835	9871	Cancer	112_C1	112_C1_GTCATGCGCGAGGGCT	1	64	98	64x98	19	64.0x98.0	0
10987	9958	Cancer	112_C1	112_C1_TAGGCTAAAGTGGCAC	1	65	99	65x99	17	65.0x99.0	0
10835	10045	Cancer	112_C1	112_C1_TGGCTACACTCTACCT	1	64	100	64x100	15	64.0x100.0	1
10987	10133	Cancer	112_C1	112_C1_TGTCCACGGCTCAACT	1	65	101	65x101	17	65.0x101.0	1
10835	10220	Cancer	112_C1	112_C1_AATTGCAGCAATCGAC	1	64	102	64x102	16	64.0x102.0	1
10987	10307	Cancer	112_C1	112_C1_GTCAACCAGGCCTATA	1	65	103	65x103	17	65.0x103.0	1
11293	4902	Cancer	112_C1	112_C1_CCAACCTTATGTAACT	1	67	41	67x41	36	67.0x41.0	0
11293	5076	Cancer	112_C1	112_C1_AACCCGACAACCCGTG	1	67	43	67x43	38	67.0x43.0	0
11141	5163	Cancer	112_C1	112_C1_TATGTAAAGTGCTTAA	1	66	44	66x44	21	66.0x44.0	0
11293	5251	Cancer	112_C1	112_C1_GCAAGTGTAAAGCATG	1	67	45	67x45	33	67.0x45.0	0
11141	5338	Cancer	112_C1	112_C1_GTAACTGCCCAAGGAG	1	66	46	66x46	22	66.0x46.0	0
11293	5425	Cancer	112_C1	112_C1_GGTGCATAAATGATTA	1	67	47	67x47	35	67.0x47.0	0
11141	5512	Cancer	112_C1	112_C1_TAGTCCCGGAGACCAC	1	66	48	66x48	30	66.0x48.0	0
11293	5599	Cancer	112_C1	112_C1_CGGCCAGAGCGACCAT	1	67	49	67x49	26	67.0x49.0	0
11141	5686	Cancer	112_C1	112_C1_TGAATGAGTGTTTCCC	1	66	50	66x50	15	66.0x50.0	0
11293	5774	Cancer	112_C1	112_C1_TTCACTTCCTAGAACG	1	67	51	67x51	20	67.0x51.0	0
11141	5861	Cancer	112_C1	112_C1_CGCTTAGTATTGATAC	1	66	52	66x52	27	66.0x52.0	0
11293	5948	Cancer	112_C1	112_C1_AACGCGACCTTGGGCG	1	67	53	67x53	28	67.0x53.0	0
11141	6035	Cancer	112_C1	112_C1_GTGCACCAGCTTCAAC	1	66	54	66x54	21	66.0x54.0	0
11293	6122	Cancer	112_C1	112_C1_TTCTATTAAACGCAGC	1	67	55	67x55	14	67.0x55.0	0
11141	6210	Cancer	112_C1	112_C1_TGGCAAGCACAAGTCG	1	66	56	66x56	29	66.0x56.0	1
11292	6297	Cancer	112_C1	112_C1_ATCTGCTGTTATCGCC	1	67	57	67x57	21	67.0x57.0	1
11141	6384	Cancer	112_C1	112_C1_AATTCCAAGCATGTAC	1	66	58	66x58	23	66.0x58.0	1
11292	6471	Cancer	112_C1	112_C1_AAACGGTTGCGAACTG	1	67	59	67x59	24	67.0x59.0	1
11141	6558	Cancer	112_C1	112_C1_GAAGGAGTCGAGTGCG	1	66	60	66x60	11	66.0x60.0	1
11292	6646	Cancer	112_C1	112_C1_GGCAAGCCCATAGTGG	1	67	61	67x61	14	67.0x61.0	0
11140	6733	Cancer	112_C1	112_C1_TGACCAAATCTTAAAC	1	66	62	66x62	21	66.0x62.0	1
11292	6820	Cancer	112_C1	112_C1_TTCGGTACTGTAGAGG	1	67	63	67x63	21	67.0x63.0	1
11140	6907	Cancer	112_C1	112_C1_ATGTACGATGACGTCG	1	66	64	66x64	17	66.0x64.0	1
11292	6994	Cancer	112_C1	112_C1_ATCTAGCTTGTGAGGG	1	67	65	67x65	12	67.0x65.0	0
11140	7081	Cancer	112_C1	112_C1_AGCGGGTCTGACACTC	1	66	66	66x66	33	66.0x66.0	1
11292	7169	Cancer	112_C1	112_C1_GAGGTACGCGTGTCCC	1	67	67	67x67	11	67.0x67.0	0
11140	7256	Cancer	112_C1	112_C1_GCACTGCCTACCTTTA	1	66	68	66x68	23	66.0x68.0	0
11292	7343	Cancer	112_C1	112_C1_GGAGCGAGGCCTACTT	1	67	69	67x69	15	67.0x69.0	1
11140	7430	Cancer	112_C1	112_C1_AAACTCGGTTCGCAAT	1	66	70	66x70	20	66.0x70.0	0
11292	7517	Cancer	112_C1	112_C1_GGCGCTTCATTCCCTG	1	67	71	67x71	19	67.0x71.0	0
11140	7604	Cancer	112_C1	112_C1_TGCTCGGTGGGTCACC	1	66	72	66x72	23	66.0x72.0	0
11292	7692	Cancer	112_C1	112_C1_AAGCGCAGGGCTTTGA	1	67	73	67x73	23	67.0x73.0	1
11140	7779	Cancer	112_C1	112_C1_GACCTTCCACGTCTAC	1	66	74	66x74	27	66.0x74.0	0
11291	7866	Cancer	112_C1	112_C1_GTTAGCCCATGACATC	1	67	75	67x75	9	67.0x75.0	1
11140	7953	Cancer	112_C1	112_C1_AATTCGATTCGAGGAT	1	66	76	66x76	28	66.0x76.0	0
11291	8040	Cancer	112_C1	112_C1_AGTCTTTAAAGTGTCC	1	67	77	67x77	20	67.0x77.0	0
11140	8128	Cancer	112_C1	112_C1_GACTAGGCCGTTAGGT	1	66	78	66x78	20	66.0x78.0	0
11291	8215	Cancer	112_C1	112_C1_TCCAAGCCTAGACACA	1	67	79	67x79	24	67.0x79.0	1
11139	8302	Cancer	112_C1	112_C1_GATTGGGAAAGGTTGT	1	66	80	66x80	33	66.0x80.0	1
11291	8389	Cancer	112_C1	112_C1_GATGAGGAACCTTCGG	1	67	81	67x81	28	67.0x81.0	0
11139	8476	Cancer	112_C1	112_C1_TGAATACCGACGCGTA	1	66	82	66x82	16	66.0x82.0	0
11291	8564	Cancer	112_C1	112_C1_AATCGTGAGCCGAGCA	1	67	83	67x83	23	67.0x83.0	0
11139	8651	Cancer	112_C1	112_C1_GCGAAGAATCTGACGG	1	66	84	66x84	23	66.0x84.0	1
11291	8738	Cancer	112_C1	112_C1_GAACAACTGGGATGAA	1	67	85	67x85	8	67.0x85.0	1
11139	8825	Cancer	112_C1	112_C1_TCGCCGACATATTCGC	1	66	86	66x86	11	66.0x86.0	1
11291	8912	Cancer	112_C1	112_C1_CGTAGAGAGTAATTAT	1	67	87	67x87	5	67.0x87.0	0
11139	8999	Cancer	112_C1	112_C1_CGATAGTCGTACTGCA	1	66	88	66x88	12	66.0x88.0	1
11291	9087	Cancer	112_C1	112_C1_CGCATGCCGAATGCGT	1	67	89	67x89	16	67.0x89.0	0
11139	9174	Cancer	112_C1	112_C1_CTCTAGCCCTCGGAAA	1	66	90	66x90	28	66.0x90.0	0
11291	9261	Cancer	112_C1	112_C1_TCCAACTCAGCTATCT	1	67	91	67x91	22	67.0x91.0	0
11139	9348	Cancer	112_C1	112_C1_GTCTAGTGAGCCGCTT	1	66	92	66x92	14	66.0x92.0	1
11139	9522	Cancer	112_C1	112_C1_ATATAACACGGGCGCA	1	66	94	66x94	17	66.0x94.0	0
11290	9610	Cancer	112_C1	112_C1_GCATGCTAATAACGAT	1	67	95	67x95	11	67.0x95.0	1
11139	9697	Cancer	112_C1	112_C1_TCCGGGCTTGACGGGA	1	66	96	66x96	16	66.0x96.0	1
11290	9784	Cancer	112_C1	112_C1_ATTATTCAGAGTCACT	1	67	97	67x97	34	67.0x97.0	1
11139	9871	Cancer	112_C1	112_C1_TAGCAGTATGACTAAA	1	66	98	66x98	30	66.0x98.0	0
11290	9958	Cancer	112_C1	112_C1_TATGAAGAATTAAGGT	1	67	99	67x99	9	67.0x99.0	1
11138	10046	Cancer	112_C1	112_C1_CAAGGCCAGTGGTGCA	1	66	100	66x100	21	66.0x100.0	0
11290	10133	Cancer	112_C1	112_C1_TGCGTACGGCTAATTG	1	67	101	67x101	7	67.0x101.0	1
11138	10220	Cancer	112_C1	112_C1_CAGATAATGGGCGGGT	1	66	102	66x102	11	66.0x102.0	0
11445	4815	Cancer	112_C1	112_C1_AGGGTCAGAGCACTCG	1	68	40	68x40	16	68.0x40.0	1
11597	4902	Cancer	112_C1	112_C1_GTGAGATAACCTTATA	1	69	41	69x41	33	69.0x41.0	0
11445	4989	Cancer	112_C1	112_C1_GTGTCAGTGTACGTGG	1	68	42	68x42	25	68.0x42.0	0
11597	5076	Cancer	112_C1	112_C1_CTGTAGTGAGGATCGA	1	69	43	69x43	19	69.0x43.0	1
11445	5164	Cancer	112_C1	112_C1_GATAGTGCGAGTAAGT	1	68	44	68x44	20	68.0x44.0	1
11596	5251	Cancer	112_C1	112_C1_AGGGTTCAGACGGTCC	1	69	45	69x45	39	69.0x45.0	0
11445	5338	Cancer	112_C1	112_C1_GGACTCGACAGCGCAT	1	68	46	68x46	16	68.0x46.0	0
11596	5425	Cancer	112_C1	112_C1_CACTCTCAAGCATCGA	1	69	47	69x47	24	69.0x47.0	0
11445	5512	Cancer	112_C1	112_C1_GAGCGGAATGCGGTGT	1	68	48	68x48	30	68.0x48.0	0
11596	5600	Cancer	112_C1	112_C1_CAGTTCGAGGACCCGA	1	69	49	69x49	25	69.0x49.0	0
11445	5687	Cancer	112_C1	112_C1_CGTAACTTCGACACTT	1	68	50	68x50	25	68.0x50.0	0
11596	5774	Cancer	112_C1	112_C1_TGATCACCACACTGAC	1	69	51	69x51	20	69.0x51.0	0
11444	5861	Cancer	112_C1	112_C1_CATACTTCTTTCTCCG	1	68	52	68x52	31	68.0x52.0	0
11444	6035	Cancer	112_C1	112_C1_AGCCCGCAACAAGCAG	1	68	54	68x54	21	68.0x54.0	0
11596	6123	Cancer	112_C1	112_C1_GCTCCATGCAAAGCAA	1	69	55	69x55	21	69.0x55.0	0
11444	6210	Cancer	112_C1	112_C1_TCGTACCGACGTCAAG	1	68	56	68x56	28	68.0x56.0	0
11596	6471	Cancer	112_C1	112_C1_TATCCTATCAACTGGT	1	69	59	69x59	15	69.0x59.0	1
11444	6558	Cancer	112_C1	112_C1_GCGCGGTCTAGTAACT	1	68	60	68x60	23	68.0x60.0	1
11596	6646	Cancer	112_C1	112_C1_CCTTCGTATAGAATCC	1	69	61	69x61	17	69.0x61.0	1
11444	6733	Cancer	112_C1	112_C1_TGGGCGATACAATAAG	1	68	62	68x62	12	68.0x62.0	1
11595	6820	Cancer	112_C1	112_C1_TGACATGTAACGTGAC	1	69	63	69x63	23	69.0x63.0	1
11444	6907	Cancer	112_C1	112_C1_TTGGGAAGACGAGCCG	1	68	64	68x64	30	68.0x64.0	1
11595	6994	Cancer	112_C1	112_C1_GGTGTAAATCGATTGT	1	69	65	69x65	22	69.0x65.0	0
11444	7082	Cancer	112_C1	112_C1_GAACTGTGGAGAGACA	1	68	66	68x66	14	68.0x66.0	1
11595	7169	Cancer	112_C1	112_C1_TCCACATCGTATATTG	1	69	67	69x67	13	69.0x67.0	0
11444	7256	Cancer	112_C1	112_C1_CCTATGGTCAAAGCTG	1	68	68	68x68	31	68.0x68.0	0
11595	7343	Cancer	112_C1	112_C1_TCCTTGTCCTTTAATT	1	69	69	69x69	8	69.0x69.0	0
11443	7430	Cancer	112_C1	112_C1_AAGTTTATGGGCCCAA	1	68	70	68x70	19	68.0x70.0	0
11595	7518	Cancer	112_C1	112_C1_GTCCGGGTTCACATTA	1	69	71	69x71	6	69.0x71.0	0
11443	7605	Cancer	112_C1	112_C1_ATGTAGCGCGCGTAGG	1	68	72	68x72	9	68.0x72.0	0
11595	7692	Cancer	112_C1	112_C1_TACGGAAGCCAAACCA	1	69	73	69x73	16	69.0x73.0	1
11595	7866	Cancer	112_C1	112_C1_CGGGCGATGGATCACG	1	69	75	69x75	22	69.0x75.0	0
11443	7953	Cancer	112_C1	112_C1_TGCGGACTTGACTCCG	1	68	76	68x76	24	68.0x76.0	1
11595	8041	Cancer	112_C1	112_C1_TAATACTAGAACAGAC	1	69	77	69x77	14	69.0x77.0	0
11443	8128	Cancer	112_C1	112_C1_TCAAATTGTTGTGCCG	1	68	78	68x78	25	68.0x78.0	0
11595	8215	Cancer	112_C1	112_C1_GGGCAGTCAACGCCAA	1	69	79	69x79	23	69.0x79.0	0
11443	8302	Cancer	112_C1	112_C1_TCGCTGCCAATGCTGT	1	68	80	68x80	10	68.0x80.0	1
11595	8389	Cancer	112_C1	112_C1_TACGTGGGCCCAGGGC	1	69	81	69x81	10	69.0x81.0	1
11443	8476	Cancer	112_C1	112_C1_GCCTACGTTCTGTGCA	1	68	82	68x82	16	68.0x82.0	1
11594	8564	Cancer	112_C1	112_C1_TTGCGTGTGTAGGCAT	1	69	83	69x83	23	69.0x83.0	0
11443	8651	Cancer	112_C1	112_C1_TCCTAAAGATTCAGAC	1	68	84	68x84	22	68.0x84.0	1
11594	8738	Cancer	112_C1	112_C1_TGGGTGCACAAGCCAT	1	69	85	69x85	2	69.0x85.0	0
11443	8825	Cancer	112_C1	112_C1_GGGAGCGACCGTAGTG	1	68	86	68x86	19	68.0x86.0	0
11442	9000	Cancer	112_C1	112_C1_CTTCGATTGCGCAAGC	1	68	88	68x88	14	68.0x88.0	0
11594	9087	Cancer	112_C1	112_C1_GTGCCTGAGACCAAAC	1	69	89	69x89	13	69.0x89.0	1
11594	9261	Cancer	112_C1	112_C1_TGCAACTACTGGTTGA	1	69	91	69x91	12	69.0x91.0	1
11442	9348	Cancer	112_C1	112_C1_ATGTTGATTAGAGACT	1	68	92	68x92	26	68.0x92.0	1
11594	9436	Cancer	112_C1	112_C1_GTTTCTAGAGGCGCGG	1	69	93	69x93	31	69.0x93.0	1
11442	9523	Cancer	112_C1	112_C1_TACAAGGGCTTCTTTA	1	68	94	68x94	36	68.0x94.0	0
11594	9610	Cancer	112_C1	112_C1_ACAGGCACGGATCCTT	1	69	95	69x95	7	69.0x95.0	0
11442	9697	Cancer	112_C1	112_C1_CCCAAGTCATTACACT	1	68	96	68x96	24	68.0x96.0	0
11594	9784	Cancer	112_C1	112_C1_ACTCTGACCTAATAGA	1	69	97	69x97	31	69.0x97.0	1
11442	9871	Cancer	112_C1	112_C1_GGATGGCTTGAAGTAT	1	68	98	68x98	28	68.0x98.0	0
11594	9959	Cancer	112_C1	112_C1_ACCCTCCCGTCAGGGC	1	69	99	69x99	31	69.0x99.0	1
11442	10046	Cancer	112_C1	112_C1_AGCTTCTTCTCGAGCA	1	68	100	68x100	16	68.0x100.0	1
11593	10133	Cancer	112_C1	112_C1_TTGCGCTTGATCAATA	1	69	101	69x101	18	69.0x101.0	1
11442	10220	Cancer	112_C1	112_C1_TGGGTGTAATAGATTT	1	68	102	68x102	8	68.0x102.0	1
11748	5338	Cancer	112_C1	112_C1_CGTTCAAGGAAACGGA	1	70	46	70x46	33	70.0x46.0	0
11900	5425	Cancer	112_C1	112_C1_GTGGGAACAAACCGGG	1	71	47	71x47	26	71.0x47.0	0
11748	5512	Cancer	112_C1	112_C1_GGGCACGTAGTACTGT	1	70	48	70x48	18	70.0x48.0	0
11900	5600	Cancer	112_C1	112_C1_ACTACAAAGAGAGGTG	1	71	49	71x49	46	71.0x49.0	0
11748	5687	Cancer	112_C1	112_C1_GGTGTAGGTAAGTAAA	1	70	50	70x50	30	70.0x50.0	0
11900	5774	Cancer	112_C1	112_C1_CCTGTTCAACCTCGGG	1	71	51	71x51	20	71.0x51.0	1
11748	5861	Cancer	112_C1	112_C1_TGAGGTGTGTGGCGGA	1	70	52	70x52	10	70.0x52.0	1
11747	6384	Cancer	112_C1	112_C1_GATGCTACCTTCGATG	1	70	58	70x58	26	70.0x58.0	0
11899	6472	Cancer	112_C1	112_C1_TGCAAAGTTCGTCTGT	1	71	59	71x59	17	71.0x59.0	1
11747	6559	Cancer	112_C1	112_C1_GTTCAGTCGCCAAATG	1	70	60	70x60	16	70.0x60.0	0
11899	6646	Cancer	112_C1	112_C1_GTCTCCGCCTCAATAC	1	71	61	71x61	24	71.0x61.0	1
11747	6733	Cancer	112_C1	112_C1_AGTAGAAGGCGCCTCA	1	70	62	70x62	24	70.0x62.0	0
11899	6820	Cancer	112_C1	112_C1_GTTGTAGATTTATGAG	1	71	63	71x63	13	71.0x63.0	1
11747	6907	Cancer	112_C1	112_C1_CTATTTGCTTGGAGGA	1	70	64	70x64	20	70.0x64.0	1
11747	7082	Cancer	112_C1	112_C1_TGTTCCGGCCTGAGCT	1	70	66	70x66	15	70.0x66.0	0
11899	7169	Cancer	112_C1	112_C1_TGCCGTGGGACCCAAT	1	71	67	71x67	13	71.0x67.0	1
11747	7256	Cancer	112_C1	112_C1_TTGCAAGAAGACTCCT	1	70	68	70x68	8	70.0x68.0	1
11898	7692	Cancer	112_C1	112_C1_CTGCGACCTCGCCGAA	1	71	73	71x73	12	71.0x73.0	1
11747	7779	Cancer	112_C1	112_C1_GGCCCAGCTGGTTTGC	1	70	74	70x74	18	70.0x74.0	0
11898	7866	Cancer	112_C1	112_C1_GGATTAATCATGGACC	1	71	75	71x75	21	71.0x75.0	0
11746	7954	Cancer	112_C1	112_C1_GAGATGGCTTTAATCA	1	70	76	70x76	26	70.0x76.0	0
11898	8041	Cancer	112_C1	112_C1_AGTACAGAAGCTTATA	1	71	77	71x77	29	71.0x77.0	0
11746	8128	Cancer	112_C1	112_C1_GCGGCTTTAGCAAGTT	1	70	78	70x78	31	70.0x78.0	0
11898	8215	Cancer	112_C1	112_C1_ACCGAGTCTCCTTATT	1	71	79	71x79	19	71.0x79.0	0
11746	8302	Cancer	112_C1	112_C1_GACCACACTTCCCTTT	1	70	80	70x80	11	70.0x80.0	0
11898	8390	Cancer	112_C1	112_C1_TGTAGCCAATTCCGTT	1	71	81	71x81	34	71.0x81.0	0
11746	8477	Cancer	112_C1	112_C1_CTCGTCTGTGCCTTCG	1	70	82	70x82	23	70.0x82.0	0
11898	8564	Cancer	112_C1	112_C1_GGACTCTTTGACTAAG	1	71	83	71x83	15	71.0x83.0	1
11746	8651	Cancer	112_C1	112_C1_TCATCGACGACCGTCG	1	70	84	70x84	16	70.0x84.0	1
11898	8738	Cancer	112_C1	112_C1_TACTACGTGCAATGCG	1	71	85	71x85	15	71.0x85.0	1
11746	8825	Cancer	112_C1	112_C1_CCCTACTTGAACAATG	1	70	86	70x86	16	70.0x86.0	1
11898	8913	Cancer	112_C1	112_C1_GCAGCTGTCAACGCAT	1	71	87	71x87	7	71.0x87.0	1
11746	9000	Cancer	112_C1	112_C1_ATCTACCATCTGCTCC	1	70	88	70x88	28	70.0x88.0	0
11897	9087	Cancer	112_C1	112_C1_TCTCAAATCAATCGGG	1	71	89	71x89	26	71.0x89.0	0
11746	9174	Cancer	112_C1	112_C1_ACTCCGGCCGACCACT	1	70	90	70x90	17	70.0x90.0	1
11897	9261	Cancer	112_C1	112_C1_TACACCTCTTCGAATC	1	71	91	71x91	22	71.0x91.0	0
11746	9348	Cancer	112_C1	112_C1_GTGGCTGTTTCTGTTC	1	70	92	70x92	13	70.0x92.0	1
11897	9436	Cancer	112_C1	112_C1_ACGACTCTAGGGCCGA	1	71	93	71x93	16	71.0x93.0	1
11746	9523	Cancer	112_C1	112_C1_TCGTTTACGCGACCCT	1	70	94	70x94	15	70.0x94.0	1
11897	9610	Cancer	112_C1	112_C1_AGGATATCCGACTGCA	1	71	95	71x95	19	71.0x95.0	1
11745	9697	Cancer	112_C1	112_C1_GACACTTCCAATTACC	1	70	96	70x96	16	70.0x96.0	1
11897	9784	Cancer	112_C1	112_C1_ACGGTACAGTTCAATG	1	71	97	71x97	6	71.0x97.0	1
11745	9872	Cancer	112_C1	112_C1_CTTGATGACCATCCAG	1	70	98	70x98	19	70.0x98.0	1
11745	10046	Cancer	112_C1	112_C1_CTTGCCCACCCACGCA	1	70	100	70x100	26	70.0x100.0	0
12051	6384	Cancer	112_C1	112_C1_ATCAAGATCCCAGGAC	1	72	58	72x58	36	72.0x58.0	0
12203	6472	Cancer	112_C1	112_C1_CTCAGAGCTAATGTCG	1	73	59	73x59	14	73.0x59.0	1
12051	6559	Cancer	112_C1	112_C1_CTGCGATTTCGAGATT	1	72	60	72x60	11	72.0x60.0	0
12202	6646	Cancer	112_C1	112_C1_ATGGTATTGGGAACCG	1	73	61	73x61	38	73.0x61.0	0
12051	6733	Cancer	112_C1	112_C1_TAGGTTCTGCTGAGAA	1	72	62	72x62	28	72.0x62.0	0
12202	6820	Cancer	112_C1	112_C1_GCCTGTCCCGGTGCAT	1	73	63	73x63	19	73.0x63.0	0
12202	6995	Cancer	112_C1	112_C1_TAGAGGGAGTTTATCT	1	73	65	73x65	12	73.0x65.0	1
12050	7082	Cancer	112_C1	112_C1_CTCTACATCCTGCGTG	1	72	66	72x66	25	72.0x66.0	1
12050	7256	Cancer	112_C1	112_C1_TGGGTGTTAAGTAGAA	1	72	68	72x68	10	72.0x68.0	1
12050	7431	Cancer	112_C1	112_C1_GCACACAGCTATTACC	1	72	70	72x70	4	72.0x70.0	1
12050	7605	Cancer	112_C1	112_C1_GTATCAAGGTACTTCC	1	72	72	72x72	6	72.0x72.0	1
12050	8128	Cancer	112_C1	112_C1_TGCCCGATAGTTAGAA	1	72	78	72x78	29	72.0x78.0	1
12050	8302	Cancer	112_C1	112_C1_CCACTCAGATCCGCAA	1	72	80	72x80	23	72.0x80.0	0
12050	8477	Cancer	112_C1	112_C1_GCGGTCTTGCTTTCAC	1	72	82	72x82	25	72.0x82.0	1
12049	8651	Cancer	112_C1	112_C1_CGCGGGAATTCCTTTC	1	72	84	72x84	17	72.0x84.0	1
12049	8826	Cancer	112_C1	112_C1_TACTCGTTTGAATCAA	1	72	86	72x86	5	72.0x86.0	1
12049	9000	Cancer	112_C1	112_C1_TACGGGTAATAACATA	1	72	88	72x88	13	72.0x88.0	1
12049	9174	Cancer	112_C1	112_C1_CGTGCACACCACTGTA	1	72	90	72x90	13	72.0x90.0	1
12049	9349	Cancer	112_C1	112_C1_TGATCTATCACACTCT	1	72	92	72x92	19	72.0x92.0	0
12354	6559	Cancer	112_C1	112_C1_TAACAGGTTCCCTTAG	1	74	60	74x60	24	74.0x60.0	1
12354	6733	Cancer	112_C1	112_C1_GATTCTGTTAATGAGT	1	74	62	74x62	23	74.0x62.0	0
6135	5073	Cancer	112_C1	112_C1_TGTTCTTCCATTGACT	1	33	43	33x43	16	33.0x43.0	1
6135	5247	Cancer	112_C1	112_C1_ATAGACGAAGAGAAAG	1	33	45	33x45	27	33.0x45.0	1
6135	5422	Cancer	112_C1	112_C1_TGACCCACGTTAGACA	1	33	47	33x47	22	33.0x47.0	1
6439	4550	Cancer	112_C1	112_C1_GCAGGACTATAGAATA	1	35	37	35x37	33	35.0x37.0	1
6439	4725	Cancer	112_C1	112_C1_TACGAGAACTTCACGT	1	35	39	35x39	50	35.0x39.0	0
6439	4899	Cancer	112_C1	112_C1_GCAAATATTACGCTTT	1	35	41	35x41	32	35.0x41.0	0
6287	4986	Cancer	112_C1	112_C1_CCAATAGTGCCGTCGA	1	34	42	34x42	41	34.0x42.0	0
6439	5073	Cancer	112_C1	112_C1_ATTGCTGCTCCTCCAT	1	35	43	35x43	49	35.0x43.0	0
6287	5160	Cancer	112_C1	112_C1_GAGATCTGCTTGGCAT	1	34	44	34x44	49	34.0x44.0	0
6439	5248	Cancer	112_C1	112_C1_GCCGAAATTCCTACGT	1	35	45	35x45	26	35.0x45.0	0
6287	5335	Cancer	112_C1	112_C1_GGCACTCCACTGGGCA	1	34	46	34x46	30	34.0x46.0	0
6439	5422	Cancer	112_C1	112_C1_GGGTCACCGTGACGGT	1	35	47	35x47	36	35.0x47.0	0
6287	5509	Cancer	112_C1	112_C1_CACTTAATCAGACGGA	1	34	48	34x48	25	34.0x48.0	1
6439	5596	Cancer	112_C1	112_C1_CGTTTCGCTCATTACA	1	35	49	35x49	30	35.0x49.0	1
6743	4376	Cancer	112_C1	112_C1_CTAACCGCGCGCCCGT	1	37	35	37x35	33	37.0x35.0	1
6591	4463	Cancer	112_C1	112_C1_CTAAAGAATGCCTACT	1	36	36	36x36	18	36.0x36.0	0
6743	4550	Cancer	112_C1	112_C1_ACCCATCTTGAGGGTA	1	37	37	37x37	32	37.0x37.0	0
6591	4637	Cancer	112_C1	112_C1_GATCTTTGCAGGGTAT	1	36	38	36x38	26	36.0x38.0	0
6742	4725	Cancer	112_C1	112_C1_GGGTACTTCATGAACT	1	37	39	37x39	29	37.0x39.0	0
6591	4812	Cancer	112_C1	112_C1_GCCGCTTGTGAGAAAC	1	36	40	36x40	42	36.0x40.0	0
6742	4899	Cancer	112_C1	112_C1_CCTGTAAGACATGATA	1	37	41	37x41	23	37.0x41.0	0
6591	4986	Cancer	112_C1	112_C1_CGACAGTTCGCGTTAT	1	36	42	36x42	29	36.0x42.0	0
6742	5073	Cancer	112_C1	112_C1_ACGATGCATATGTTAT	1	37	43	37x43	30	37.0x43.0	1
6591	5161	Cancer	112_C1	112_C1_TGTTCCGCTTCCATGA	1	36	44	36x44	37	36.0x44.0	0
6742	5248	Cancer	112_C1	112_C1_GGATGACGCGAGTTTA	1	37	45	37x45	30	37.0x45.0	0
6590	5335	Cancer	112_C1	112_C1_GAAGTTTCCACTCAAT	1	36	46	36x46	22	36.0x46.0	1
6742	5422	Cancer	112_C1	112_C1_GCGAGGCCCGAGCAGA	1	37	47	37x47	26	37.0x47.0	1
6590	5509	Cancer	112_C1	112_C1_CATACTATGTAATTGT	1	36	48	36x48	35	36.0x48.0	1
6742	5597	Cancer	112_C1	112_C1_CCAATGTCACAGCAAG	1	37	49	37x49	26	37.0x49.0	0
6590	5684	Cancer	112_C1	112_C1_GTTGGATTTGCGTTGG	1	36	50	36x50	31	36.0x50.0	0
7046	4027	Cancer	112_C1	112_C1_CGTGCATTGTCGACGC	1	39	31	39x31	41	39.0x31.0	0
7046	4202	Cancer	112_C1	112_C1_CCCAATTTCACAACTT	1	39	33	39x33	28	39.0x33.0	0
6894	4289	Cancer	112_C1	112_C1_TGATTTATTAGCTGTG	1	38	34	38x34	34	38.0x34.0	0
7046	4376	Cancer	112_C1	112_C1_TGGAAGAAGGGAACGT	1	39	35	39x35	29	39.0x35.0	0
6894	4463	Cancer	112_C1	112_C1_GACGCTTGCTTCTAAA	1	38	36	38x36	44	38.0x36.0	0
7046	4551	Cancer	112_C1	112_C1_GGGAACGGGAGGTTAG	1	39	37	39x37	37	39.0x37.0	0
6894	4638	Cancer	112_C1	112_C1_GCGGCTCTGACGTACC	1	38	38	38x38	38	38.0x38.0	0
7046	4725	Cancer	112_C1	112_C1_ACGTTAGATTTGCCCG	1	39	39	39x39	22	39.0x39.0	0
6894	4812	Cancer	112_C1	112_C1_GAGAGGGCGCGAGGTT	1	38	40	38x40	42	38.0x40.0	1
7046	4899	Cancer	112_C1	112_C1_GCGTCTCTGCATTGGG	1	39	41	39x41	27	39.0x41.0	1
6894	4986	Cancer	112_C1	112_C1_GCAGCACACAGCCCAG	1	38	42	38x42	31	38.0x42.0	0
7046	5074	Cancer	112_C1	112_C1_CAGGCCGTTTGGGTGT	1	39	43	39x43	24	39.0x43.0	1
6894	5161	Cancer	112_C1	112_C1_AACTCAAGTTAATTGC	1	38	44	38x44	24	38.0x44.0	1
7046	5248	Cancer	112_C1	112_C1_CTTCGTAGATAGGTGA	1	39	45	39x45	19	39.0x45.0	0
6894	5335	Cancer	112_C1	112_C1_TGCAGAGTACCGAGCA	1	38	46	38x46	40	38.0x46.0	0
7045	5422	Cancer	112_C1	112_C1_GAAGTGATTTATCGTG	1	39	47	39x47	35	39.0x47.0	0
6894	5509	Cancer	112_C1	112_C1_CGCTACGGGACATTTA	1	38	48	38x48	29	38.0x48.0	1
7350	4028	Cancer	112_C1	112_C1_ACGCGCTACACAGGGT	1	41	31	41x31	42	41.0x31.0	0
7198	4115	Cancer	112_C1	112_C1_TACGTTTACCGGCAAT	1	40	32	40x32	38	40.0x32.0	0
7350	4202	Cancer	112_C1	112_C1_CGAAACGCAATTCATG	1	41	33	41x33	44	41.0x33.0	0
7198	4289	Cancer	112_C1	112_C1_TAGTCTAACAACGAGA	1	40	34	40x34	41	40.0x34.0	0
7349	4376	Cancer	112_C1	112_C1_TTGCATGCTGATCACG	1	41	35	41x35	36	41.0x35.0	0
7198	4463	Cancer	112_C1	112_C1_TCTGGGTAGCGCTCAT	1	40	36	40x36	20	40.0x36.0	0
7349	4551	Cancer	112_C1	112_C1_ACATCGGTCAGCCGCG	1	41	37	41x37	41	41.0x37.0	0
7198	4638	Cancer	112_C1	112_C1_AGATACCGGTGTTCAC	1	40	38	40x38	35	40.0x38.0	0
7349	4725	Cancer	112_C1	112_C1_GATTACTGAATTTGGG	1	41	39	41x39	23	41.0x39.0	0
7198	4812	Cancer	112_C1	112_C1_TCCAACTTTAAATTCT	1	40	40	40x40	16	40.0x40.0	0
7349	4899	Cancer	112_C1	112_C1_TCCTAGCAAAGAAGCT	1	41	41	41x41	32	41.0x41.0	1
7197	4987	Cancer	112_C1	112_C1_GTCTATCTGAGTTTCT	1	40	42	40x42	16	40.0x42.0	0
7349	5074	Cancer	112_C1	112_C1_GATGTTCAATCCACGA	1	41	43	41x43	25	41.0x43.0	1
7197	5161	Cancer	112_C1	112_C1_AGTTAAACACTTGCGA	1	40	44	40x44	29	40.0x44.0	0
7349	5248	Cancer	112_C1	112_C1_AGCTCTTTACTCAGTT	1	41	45	41x45	26	41.0x45.0	0
7197	5335	Cancer	112_C1	112_C1_ATCCAGGATTCGTGAA	1	40	46	40x46	24	40.0x46.0	0
7349	5423	Cancer	112_C1	112_C1_AGTCAACACCACCATC	1	41	47	41x47	35	41.0x47.0	0
7501	3941	Cancer	112_C1	112_C1_CGCTTATTCCCGGTCG	1	42	30	42x30	37	42.0x30.0	0
7653	4028	Cancer	112_C1	112_C1_TTACTCTGGTACGTAC	1	43	31	43x31	36	43.0x31.0	0
7501	4115	Cancer	112_C1	112_C1_GTGGTTTCCGCCTTTC	1	42	32	42x32	41	42.0x32.0	0
7653	4202	Cancer	112_C1	112_C1_ATAGGCGGCTATAGAA	1	43	33	43x33	50	43.0x33.0	0
7501	4289	Cancer	112_C1	112_C1_GTGCCATCACACGGTG	1	42	34	42x34	43	42.0x34.0	0
7653	4377	Cancer	112_C1	112_C1_CCCAACATACGTCGCG	1	43	35	43x35	35	43.0x35.0	0
7501	4464	Cancer	112_C1	112_C1_CGGTGCAGATAGAACG	1	42	36	42x36	37	42.0x36.0	0
7653	4551	Cancer	112_C1	112_C1_GGGCGGGTTCCCTACG	1	43	37	43x37	31	43.0x37.0	0
7501	4638	Cancer	112_C1	112_C1_TGAGCCATACAGTCTC	1	42	38	42x38	27	42.0x38.0	0
7653	4725	Cancer	112_C1	112_C1_CTCCGCCCACATGAGG	1	43	39	43x39	38	43.0x39.0	0
7501	4812	Cancer	112_C1	112_C1_GTTGAACCGGTTCCAT	1	42	40	42x40	27	42.0x40.0	1
7653	4900	Cancer	112_C1	112_C1_TTGACTACCATATGGT	1	43	41	43x41	46	43.0x41.0	0
7501	4987	Cancer	112_C1	112_C1_ACCATCGTATATGGTA	1	42	42	42x42	26	42.0x42.0	1
7652	5074	Cancer	112_C1	112_C1_TGCGTAAGAACCTGAT	1	43	43	43x43	46	43.0x43.0	0
7501	5161	Cancer	112_C1	112_C1_AGAAGGTTGCCGAATT	1	42	44	42x44	40	42.0x44.0	0
7652	5248	Cancer	112_C1	112_C1_AGGACGACCCATTAGA	1	43	45	43x45	28	43.0x45.0	1
7501	5335	Cancer	112_C1	112_C1_GGTGCTGGTACACATT	1	42	46	42x46	26	42.0x46.0	1
7805	4115	Cancer	112_C1	112_C1_TTGACATGAACGTGGA	1	44	32	44x32	36	44.0x32.0	0
7956	4202	Cancer	112_C1	112_C1_GGTTACCACCCTCGGG	1	45	33	45x33	38	45.0x33.0	1
7805	4289	Cancer	112_C1	112_C1_TACCGGTCGTTTCCAT	1	44	34	44x34	43	44.0x34.0	0
7956	4377	Cancer	112_C1	112_C1_CGAGTACTAAAGAGGA	1	45	35	45x35	42	45.0x35.0	0
7805	4464	Cancer	112_C1	112_C1_GCAAGAATTCCTTGGC	1	44	36	44x36	46	44.0x36.0	0
7956	4551	Cancer	112_C1	112_C1_TCGCCGAAGTTGCGTC	1	45	37	45x37	37	45.0x37.0	0
7804	4638	Cancer	112_C1	112_C1_TTGAGAGTACTGCTAA	1	44	38	44x38	39	44.0x38.0	0
7956	4725	Cancer	112_C1	112_C1_GCCACAATTTAAGGAC	1	45	39	45x39	14	45.0x39.0	0
7804	4813	Cancer	112_C1	112_C1_ATATTCAGTTAAACCT	1	44	40	44x40	35	44.0x40.0	0
7956	4900	Cancer	112_C1	112_C1_TGAGTGCCTCTTAAAT	1	45	41	45x41	34	45.0x41.0	0
7804	4987	Cancer	112_C1	112_C1_ATCAGACGGCACGCCG	1	44	42	44x42	32	44.0x42.0	0
7956	5074	Cancer	112_C1	112_C1_GTGCGAAATCGAACAC	1	45	43	45x43	22	45.0x43.0	0
7804	5161	Cancer	112_C1	112_C1_GTGCCGCTTCAAAGGT	1	44	44	44x44	32	44.0x44.0	0
7956	5249	Cancer	112_C1	112_C1_GATACGATGGGAGTCA	1	45	45	45x45	30	45.0x45.0	1
8108	4638	Cancer	112_C1	112_C1_GCTGTATTACTGGCCC	1	46	38	46x38	33	46.0x38.0	0
8108	4813	Cancer	112_C1	112_C1_TAAGTAACATCTTGAC	1	46	40	46x40	37	46.0x40.0	1

## Sheet: SB1-B
pixel_x	pixel_y	type	section	barcode	existance	x	y	coordinates_x	nuclei	coordinates_y	cluster
6168	4960	Cancer	112_D1	112_D1_GGCTATTAAGTTGTAT	1	33	41	33x41	31	33.0x41.0	1
6016	5047	Cancer	112_D1	112_D1_CCATTAGCGATAATCC	1	32	42	32x42	17	32.0x42.0	1
6168	5135	Cancer	112_D1	112_D1_TGTTCTTCCATTGACT	1	33	43	33x43	28	33.0x43.0	0
6016	5222	Cancer	112_D1	112_D1_AGATAACTTCAGGGCC	1	32	44	32x44	31	32.0x44.0	1
6167	5309	Cancer	112_D1	112_D1_ATAGACGAAGAGAAAG	1	33	45	33x45	33	33.0x45.0	1
6016	5396	Cancer	112_D1	112_D1_GGCGGAGTAATATTAG	1	32	46	32x46	27	32.0x46.0	1
6167	5483	Cancer	112_D1	112_D1_TGACCCACGTTAGACA	1	33	47	33x47	36	33.0x47.0	1
6016	5571	Cancer	112_D1	112_D1_TCACAGGTTATTGGGC	1	32	48	32x48	25	32.0x48.0	1
6471	4786	Cancer	112_D1	112_D1_TACGAGAACTTCACGT	1	35	39	35x39	28	35.0x39.0	1
6319	4873	Cancer	112_D1	112_D1_CGTTGTTTCAATTCCC	1	34	40	34x40	25	34.0x40.0	1
6471	4961	Cancer	112_D1	112_D1_GCAAATATTACGCTTT	1	35	41	35x41	28	35.0x41.0	0
6319	5048	Cancer	112_D1	112_D1_CCAATAGTGCCGTCGA	1	34	42	34x42	36	34.0x42.0	1
6471	5135	Cancer	112_D1	112_D1_ATTGCTGCTCCTCCAT	1	35	43	35x43	27	35.0x43.0	0
6319	5222	Cancer	112_D1	112_D1_GAGATCTGCTTGGCAT	1	34	44	34x44	30	34.0x44.0	0
6471	5309	Cancer	112_D1	112_D1_GCCGAAATTCCTACGT	1	35	45	35x45	31	35.0x45.0	0
6319	5396	Cancer	112_D1	112_D1_GGCACTCCACTGGGCA	1	34	46	34x46	35	34.0x46.0	0
6471	5484	Cancer	112_D1	112_D1_GGGTCACCGTGACGGT	1	35	47	35x47	41	35.0x47.0	0
6319	5571	Cancer	112_D1	112_D1_CACTTAATCAGACGGA	1	34	48	34x48	22	34.0x48.0	0
6471	5658	Cancer	112_D1	112_D1_CGTTTCGCTCATTACA	1	35	49	35x49	35	35.0x49.0	0
6319	5745	Cancer	112_D1	112_D1_ATAAAGGCTCGGTCGT	1	34	50	34x50	22	34.0x50.0	1
6470	5832	Cancer	112_D1	112_D1_CACTAAAGTTGCCTAT	1	35	51	35x51	36	35.0x51.0	1
6775	4612	Cancer	112_D1	112_D1_ACCCATCTTGAGGGTA	1	37	37	37x37	30	37.0x37.0	0
6623	4699	Cancer	112_D1	112_D1_GATCTTTGCAGGGTAT	1	36	38	36x38	30	36.0x38.0	0
6775	4786	Cancer	112_D1	112_D1_GGGTACTTCATGAACT	1	37	39	37x39	43	37.0x39.0	0
6623	4874	Cancer	112_D1	112_D1_GCCGCTTGTGAGAAAC	1	36	40	36x40	32	36.0x40.0	0
6774	4961	Cancer	112_D1	112_D1_CCTGTAAGACATGATA	1	37	41	37x41	26	37.0x41.0	0
6623	5048	Cancer	112_D1	112_D1_CGACAGTTCGCGTTAT	1	36	42	36x42	28	36.0x42.0	1
6774	5135	Cancer	112_D1	112_D1_ACGATGCATATGTTAT	1	37	43	37x43	37	37.0x43.0	0
6623	5222	Cancer	112_D1	112_D1_TGTTCCGCTTCCATGA	1	36	44	36x44	31	36.0x44.0	1
6774	5310	Cancer	112_D1	112_D1_GGATGACGCGAGTTTA	1	37	45	37x45	25	37.0x45.0	0
6622	5397	Cancer	112_D1	112_D1_GAAGTTTCCACTCAAT	1	36	46	36x46	20	36.0x46.0	0
6774	5484	Cancer	112_D1	112_D1_GCGAGGCCCGAGCAGA	1	37	47	37x47	26	37.0x47.0	0
6622	5571	Cancer	112_D1	112_D1_CATACTATGTAATTGT	1	36	48	36x48	27	36.0x48.0	0
6774	5658	Cancer	112_D1	112_D1_CCAATGTCACAGCAAG	1	37	49	37x49	35	37.0x49.0	1
6622	5745	Cancer	112_D1	112_D1_GTTGGATTTGCGTTGG	1	36	50	36x50	29	36.0x50.0	0
7078	4438	Cancer	112_D1	112_D1_TGGAAGAAGGGAACGT	1	39	35	39x35	22	39.0x35.0	1
6926	4525	Cancer	112_D1	112_D1_GACGCTTGCTTCTAAA	1	38	36	38x36	24	38.0x36.0	0
7078	4612	Cancer	112_D1	112_D1_GGGAACGGGAGGTTAG	1	39	37	39x37	24	39.0x37.0	1
6926	4699	Cancer	112_D1	112_D1_GCGGCTCTGACGTACC	1	38	38	38x38	29	38.0x38.0	0
7078	4787	Cancer	112_D1	112_D1_ACGTTAGATTTGCCCG	1	39	39	39x39	20	39.0x39.0	0
6926	4874	Cancer	112_D1	112_D1_GAGAGGGCGCGAGGTT	1	38	40	38x40	13	38.0x40.0	0
7078	4961	Cancer	112_D1	112_D1_GCGTCTCTGCATTGGG	1	39	41	39x41	30	39.0x41.0	0
6926	5048	Cancer	112_D1	112_D1_GCAGCACACAGCCCAG	1	38	42	38x42	26	38.0x42.0	0
7078	5135	Cancer	112_D1	112_D1_CAGGCCGTTTGGGTGT	1	39	43	39x43	30	39.0x43.0	0
6926	5222	Cancer	112_D1	112_D1_AACTCAAGTTAATTGC	1	38	44	38x44	27	38.0x44.0	0
7078	5310	Cancer	112_D1	112_D1_CTTCGTAGATAGGTGA	1	39	45	39x45	20	39.0x45.0	0
6926	5397	Cancer	112_D1	112_D1_TGCAGAGTACCGAGCA	1	38	46	38x46	21	38.0x46.0	0
7077	5484	Cancer	112_D1	112_D1_GAAGTGATTTATCGTG	1	39	47	39x47	27	39.0x47.0	0
6926	5571	Cancer	112_D1	112_D1_CGCTACGGGACATTTA	1	38	48	38x48	31	38.0x48.0	0
7077	5658	Cancer	112_D1	112_D1_CCACACTGAGATATTA	1	39	49	39x49	27	39.0x49.0	0
7382	4264	Cancer	112_D1	112_D1_CGAAACGCAATTCATG	1	41	33	41x33	24	41.0x33.0	1
7230	4351	Cancer	112_D1	112_D1_TAGTCTAACAACGAGA	1	40	34	40x34	24	40.0x34.0	1
7382	4438	Cancer	112_D1	112_D1_TTGCATGCTGATCACG	1	41	35	41x35	29	41.0x35.0	1
7230	4525	Cancer	112_D1	112_D1_TCTGGGTAGCGCTCAT	1	40	36	40x36	30	40.0x36.0	0
7382	4613	Cancer	112_D1	112_D1_ACATCGGTCAGCCGCG	1	41	37	41x37	22	41.0x37.0	0
7230	4700	Cancer	112_D1	112_D1_AGATACCGGTGTTCAC	1	40	38	40x38	25	40.0x38.0	0
7381	4787	Cancer	112_D1	112_D1_GATTACTGAATTTGGG	1	41	39	41x39	19	41.0x39.0	0
7230	4874	Cancer	112_D1	112_D1_TCCAACTTTAAATTCT	1	40	40	40x40	24	40.0x40.0	0
7381	4961	Cancer	112_D1	112_D1_TCCTAGCAAAGAAGCT	1	41	41	41x41	34	41.0x41.0	0
7229	5048	Cancer	112_D1	112_D1_GTCTATCTGAGTTTCT	1	40	42	40x42	17	40.0x42.0	0
7381	5136	Cancer	112_D1	112_D1_GATGTTCAATCCACGA	1	41	43	41x43	33	41.0x43.0	0
7229	5223	Cancer	112_D1	112_D1_AGTTAAACACTTGCGA	1	40	44	40x44	31	40.0x44.0	0
7381	5310	Cancer	112_D1	112_D1_AGCTCTTTACTCAGTT	1	41	45	41x45	15	41.0x45.0	0
7229	5397	Cancer	112_D1	112_D1_ATCCAGGATTCGTGAA	1	40	46	40x46	27	40.0x46.0	0
7381	5484	Cancer	112_D1	112_D1_AGTCAACACCACCATC	1	41	47	41x47	16	41.0x47.0	0
7229	5571	Cancer	112_D1	112_D1_CGATACCTCGCGGACA	1	40	48	40x48	29	40.0x48.0	0
7381	5659	Cancer	112_D1	112_D1_TACAACGCACAACTCA	1	41	49	41x49	39	41.0x49.0	0
7685	3915	Cancer	112_D1	112_D1_GCAACCACGGCCGCGT	1	43	29	43x29	9	43.0x29.0	1
7685	4090	Cancer	112_D1	112_D1_TTACTCTGGTACGTAC	1	43	31	43x31	22	43.0x31.0	0
7534	4177	Cancer	112_D1	112_D1_GTGGTTTCCGCCTTTC	1	42	32	42x32	26	42.0x32.0	1
7685	4264	Cancer	112_D1	112_D1_ATAGGCGGCTATAGAA	1	43	33	43x33	26	43.0x33.0	0
7533	4351	Cancer	112_D1	112_D1_GTGCCATCACACGGTG	1	42	34	42x34	27	42.0x34.0	0
7685	4438	Cancer	112_D1	112_D1_CCCAACATACGTCGCG	1	43	35	43x35	27	43.0x35.0	0
7533	4525	Cancer	112_D1	112_D1_CGGTGCAGATAGAACG	1	42	36	42x36	22	42.0x36.0	0
7685	4613	Cancer	112_D1	112_D1_GGGCGGGTTCCCTACG	1	43	37	43x37	24	43.0x37.0	0
7533	4700	Cancer	112_D1	112_D1_TGAGCCATACAGTCTC	1	42	38	42x38	21	42.0x38.0	0
7685	4787	Cancer	112_D1	112_D1_CTCCGCCCACATGAGG	1	43	39	43x39	22	43.0x39.0	0
7533	4874	Cancer	112_D1	112_D1_GTTGAACCGGTTCCAT	1	42	40	42x40	15	42.0x40.0	0
7533	5049	Cancer	112_D1	112_D1_ACCATCGTATATGGTA	1	42	42	42x42	17	42.0x42.0	1
7684	5136	Cancer	112_D1	112_D1_TGCGTAAGAACCTGAT	1	43	43	43x43	26	43.0x43.0	1
7533	5223	Cancer	112_D1	112_D1_AGAAGGTTGCCGAATT	1	42	44	42x44	31	42.0x44.0	0
7684	5310	Cancer	112_D1	112_D1_AGGACGACCCATTAGA	1	43	45	43x45	25	43.0x45.0	0
7533	5397	Cancer	112_D1	112_D1_GGTGCTGGTACACATT	1	42	46	42x46	35	42.0x46.0	0
7684	5485	Cancer	112_D1	112_D1_GCGCTATGCCGAGGCA	1	43	47	43x47	41	43.0x47.0	0
7532	5572	Cancer	112_D1	112_D1_ACCCGGTTACACTTCC	1	42	48	42x48	22	42.0x48.0	0
7989	4090	Cancer	112_D1	112_D1_CATAGTCCACAAGAAC	1	45	31	45x31	25	45.0x31.0	0
7837	4177	Cancer	112_D1	112_D1_TTGACATGAACGTGGA	1	44	32	44x32	34	44.0x32.0	0
7989	4264	Cancer	112_D1	112_D1_GGTTACCACCCTCGGG	1	45	33	45x33	26	45.0x33.0	0
7837	4351	Cancer	112_D1	112_D1_TACCGGTCGTTTCCAT	1	44	34	44x34	28	44.0x34.0	0
7988	4439	Cancer	112_D1	112_D1_CGAGTACTAAAGAGGA	1	45	35	45x35	30	45.0x35.0	0
7837	4526	Cancer	112_D1	112_D1_GCAAGAATTCCTTGGC	1	44	36	44x36	16	44.0x36.0	0
7988	4613	Cancer	112_D1	112_D1_TCGCCGAAGTTGCGTC	1	45	37	45x37	26	45.0x37.0	0
7837	4700	Cancer	112_D1	112_D1_TTGAGAGTACTGCTAA	1	44	38	44x38	18	44.0x38.0	0
7988	4787	Cancer	112_D1	112_D1_GCCACAATTTAAGGAC	1	45	39	45x39	16	45.0x39.0	0
7836	4874	Cancer	112_D1	112_D1_ATATTCAGTTAAACCT	1	44	40	44x40	16	44.0x40.0	0
7988	4962	Cancer	112_D1	112_D1_TGAGTGCCTCTTAAAT	1	45	41	45x41	16	45.0x41.0	0
7836	5049	Cancer	112_D1	112_D1_ATCAGACGGCACGCCG	1	44	42	44x42	35	44.0x42.0	0
7988	5136	Cancer	112_D1	112_D1_GTGCGAAATCGAACAC	1	45	43	45x43	24	45.0x43.0	0
7836	5223	Cancer	112_D1	112_D1_GTGCCGCTTCAAAGGT	1	44	44	44x44	18	44.0x44.0	0
7988	5310	Cancer	112_D1	112_D1_GATACGATGGGAGTCA	1	45	45	45x45	25	45.0x45.0	0
7836	5398	Cancer	112_D1	112_D1_GACACTGAGTTCAGTG	1	44	46	44x46	33	44.0x46.0	0
7988	5485	Cancer	112_D1	112_D1_ATCCTGCGTGGAATGG	1	45	47	45x47	12	45.0x47.0	0
7836	5572	Cancer	112_D1	112_D1_ATCCTACCTAAGCTCT	1	44	48	44x48	31	44.0x48.0	0
8293	2521	Cancer	112_D1	112_D1_AAACAGGGTCTATATT	1	47	13	47x13	30	47.0x13.0	0
8141	2608	Cancer	112_D1	112_D1_ACAGTAATACAACTTG	1	46	14	46x14	34	46.0x14.0	0
8293	2695	Cancer	112_D1	112_D1_CGAACGGCCGGACAAC	1	47	15	47x15	39	47.0x15.0	1
8141	2782	Cancer	112_D1	112_D1_GCAACACACTAGAACT	1	46	16	46x16	31	46.0x16.0	1
8141	2782	Cancer	112_D1	112_D1_GCAACACACTAGAACT	1	46	16	46x16	31	46.0x16.0	1
8293	2870	Cancer	112_D1	112_D1_ACTCCCATTCCTAAAG	1	47	17	47x17	33	47.0x17.0	0
8293	3044	Cancer	112_D1	112_D1_TACTTTCCGCACGCCA	1	47	19	47x19	29	47.0x19.0	1
8292	3741	Cancer	112_D1	112_D1_CCACGGAGCCATAAGA	1	47	27	47x27	21	47.0x27.0	1
8292	3916	Cancer	112_D1	112_D1_CACCGTTGCGCGATAT	1	47	29	47x29	19	47.0x29.0	0
8140	4003	Cancer	112_D1	112_D1_TCTAGCAATCTCCGCC	1	46	30	46x30	28	46.0x30.0	0
8292	4090	Cancer	112_D1	112_D1_AGTTTGGCCAGACCTA	1	47	31	47x31	26	47.0x31.0	0
8140	4177	Cancer	112_D1	112_D1_TTGTAAGGACCTAAGT	1	46	32	46x32	20	46.0x32.0	0
8292	4265	Cancer	112_D1	112_D1_AAATTTGCGGGTGTGG	1	47	33	47x33	19	47.0x33.0	0
8140	4352	Cancer	112_D1	112_D1_AAGTTCGGCCAACAGG	1	46	34	46x34	22	46.0x34.0	0
8292	4439	Cancer	112_D1	112_D1_CCGCTTACCTCACTCT	1	47	35	47x35	27	47.0x35.0	0
8140	4526	Cancer	112_D1	112_D1_ATCACGTGCTAATTAA	1	46	36	46x36	17	46.0x36.0	0
8292	4613	Cancer	112_D1	112_D1_GGTGAAGTACAGGGAT	1	47	37	47x37	22	47.0x37.0	0
8140	4700	Cancer	112_D1	112_D1_GCTGTATTACTGGCCC	1	46	38	46x38	21	46.0x38.0	0
8292	4788	Cancer	112_D1	112_D1_AACGGCCATCTCCGGT	1	47	39	47x39	24	47.0x39.0	0
8140	4875	Cancer	112_D1	112_D1_TAAGTAACATCTTGAC	1	46	40	46x40	22	46.0x40.0	0
8291	4962	Cancer	112_D1	112_D1_TTCTTGAGCCGCGCTA	1	47	41	47x41	7	47.0x41.0	0
8291	4962	Cancer	112_D1	112_D1_TTCTTGAGCCGCGCTA	1	47	41	47x41	7	47.0x41.0	0
8140	5049	Cancer	112_D1	112_D1_AGTGCGTAGCTCGTAA	1	46	42	46x42	21	46.0x42.0	0
8291	5136	Cancer	112_D1	112_D1_GGGATGGTCGTAACCG	1	47	43	47x43	27	47.0x43.0	0
8291	5136	Cancer	112_D1	112_D1_GGGATGGTCGTAACCG	1	47	43	47x43	27	47.0x43.0	0
8140	5223	Cancer	112_D1	112_D1_GTCTGGGCGGTCGAGA	1	46	44	46x44	21	46.0x44.0	0
8291	5311	Cancer	112_D1	112_D1_CGGAACGTAAACATAG	1	47	45	47x45	25	47.0x45.0	0
8291	5311	Cancer	112_D1	112_D1_CGGAACGTAAACATAG	1	47	45	47x45	25	47.0x45.0	0
8139	5398	Cancer	112_D1	112_D1_TGCGACACCCTAGTGC	1	46	46	46x46	30	46.0x46.0	0
8291	5485	Cancer	112_D1	112_D1_CAAACGAGTATCGCAG	1	47	47	47x47	24	47.0x47.0	0
8291	5485	Cancer	112_D1	112_D1_CAAACGAGTATCGCAG	1	47	47	47x47	24	47.0x47.0	0
8597	2347	Cancer	112_D1	112_D1_TGGCCAATTTGGTACT	1	49	11	49x11	43	49.0x11.0	1
8445	2434	Cancer	112_D1	112_D1_CGACCCTTAACGCCGG	1	48	12	48x12	43	48.0x12.0	0
8597	2521	Cancer	112_D1	112_D1_TCGGCGTACTGCACAA	1	49	13	49x13	34	49.0x13.0	0
8445	2608	Cancer	112_D1	112_D1_GAGTAAGGCCACGGGA	1	48	14	48x14	41	48.0x14.0	1
8596	2696	Cancer	112_D1	112_D1_ATCAGCTCGTCCACTA	1	49	15	49x15	37	49.0x15.0	0
8445	2783	Cancer	112_D1	112_D1_AGGATCACGCGATCTG	1	48	16	48x16	40	48.0x16.0	1
8596	2870	Cancer	112_D1	112_D1_AAATGGCCCGTGCCCT	1	49	17	49x17	44	49.0x17.0	0
8445	2957	Cancer	112_D1	112_D1_CAGTACCAGTTTACGT	1	48	18	48x18	36	48.0x18.0	0
8596	3044	Cancer	112_D1	112_D1_GGTCGTAAGCTCGCAC	1	49	19	49x19	33	49.0x19.0	0
8444	3131	Cancer	112_D1	112_D1_CGTTCATGGTGCGCGT	1	48	20	48x20	22	48.0x20.0	1
8596	3219	Cancer	112_D1	112_D1_GACTACAAAGCGGTGG	1	49	21	49x21	30	49.0x21.0	0
8596	3393	Cancer	112_D1	112_D1_ACTCGTAACCCGTCCT	1	49	23	49x23	36	49.0x23.0	1
8444	3480	Cancer	112_D1	112_D1_CATATGTCAGGCTACG	1	48	24	48x24	23	48.0x24.0	1
8596	3567	Cancer	112_D1	112_D1_GCCCGACTTCTTCCCG	1	49	25	49x25	22	49.0x25.0	1
8444	3654	Cancer	112_D1	112_D1_CTGGCATCCGAATGAG	1	48	26	48x26	25	48.0x26.0	1
8596	3742	Cancer	112_D1	112_D1_AAGTGCGTTAGAATCT	1	49	27	49x27	32	49.0x27.0	0
8444	3829	Cancer	112_D1	112_D1_AGAAGTGATTCGTGAT	1	48	28	48x28	20	48.0x28.0	1
8596	3916	Cancer	112_D1	112_D1_TACCTTAAGATTTCCC	1	49	29	49x29	30	49.0x29.0	0
8444	4003	Cancer	112_D1	112_D1_AATGACAGCAATGTCT	1	48	30	48x30	25	48.0x30.0	0
8595	4090	Cancer	112_D1	112_D1_TCAACGCAGGAAATAA	1	49	31	49x31	23	49.0x31.0	0
8444	4177	Cancer	112_D1	112_D1_TATTCCTCCGCCCACT	1	48	32	48x32	26	48.0x32.0	0
8595	4265	Cancer	112_D1	112_D1_ATCAAACGAAGGTTTG	1	49	33	49x33	14	49.0x33.0	0
8444	4352	Cancer	112_D1	112_D1_TTGATTAGCTGTTTCT	1	48	34	48x34	29	48.0x34.0	0
8595	4439	Cancer	112_D1	112_D1_CTGCTGAGGCCACGAA	1	49	35	49x35	27	49.0x35.0	0
8443	4526	Cancer	112_D1	112_D1_CCGTGTTAAATTCCAT	1	48	36	48x36	23	48.0x36.0	0
8595	4613	Cancer	112_D1	112_D1_CACGTCGGCAACCTCT	1	49	37	49x37	37	49.0x37.0	0
8595	4613	Cancer	112_D1	112_D1_CACGTCGGCAACCTCT	1	49	37	49x37	37	49.0x37.0	0
8443	4701	Cancer	112_D1	112_D1_GTATTCTGAGAAACGA	1	48	38	48x38	20	48.0x38.0	0
8443	4701	Cancer	112_D1	112_D1_GTATTCTGAGAAACGA	1	48	38	48x38	20	48.0x38.0	0
8443	4875	Cancer	112_D1	112_D1_GTGATTCGCCGCTCAA	1	48	40	48x40	21	48.0x40.0	0
8443	4875	Cancer	112_D1	112_D1_GTGATTCGCCGCTCAA	1	48	40	48x40	21	48.0x40.0	0
8443	5224	Cancer	112_D1	112_D1_TGATTCTGTCGCCGGT	1	48	44	48x44	20	48.0x44.0	0
8443	5224	Cancer	112_D1	112_D1_TGATTCTGTCGCCGGT	1	48	44	48x44	20	48.0x44.0	0
8443	5398	Cancer	112_D1	112_D1_TTCCAATCTGGCTATC	1	48	46	48x46	18	48.0x46.0	0
8443	5398	Cancer	112_D1	112_D1_TTCCAATCTGGCTATC	1	48	46	48x46	18	48.0x46.0	0
8594	5485	Cancer	112_D1	112_D1_GGAACCGTGTAAATTG	1	49	47	49x47	31	49.0x47.0	0
8594	5485	Cancer	112_D1	112_D1_GGAACCGTGTAAATTG	1	49	47	49x47	31	49.0x47.0	0
8443	5572	Cancer	112_D1	112_D1_TTGGTCACACTCGTAA	1	48	48	48x48	29	48.0x48.0	1
8443	5572	Cancer	112_D1	112_D1_TTGGTCACACTCGTAA	1	48	48	48x48	29	48.0x48.0	1
8900	2347	Cancer	112_D1	112_D1_CCTAGGTAAAGGTAGC	1	51	11	51x11	33	51.0x11.0	0
8748	2434	Cancer	112_D1	112_D1_AGCGGCGGTTAGCGGT	1	50	12	50x12	24	50.0x12.0	1
8900	2521	Cancer	112_D1	112_D1_CTGGACGCAGTCCGGC	1	51	13	51x13	39	51.0x13.0	0
8748	2608	Cancer	112_D1	112_D1_AGCCTAATACCCACGT	1	50	14	50x14	42	50.0x14.0	0
8900	2696	Cancer	112_D1	112_D1_AATCTGGCTTTCTAGT	1	51	15	51x15	30	51.0x15.0	0
8748	2783	Cancer	112_D1	112_D1_CACCCTTGGTGAGACC	1	50	16	50x16	29	50.0x16.0	0
8900	2870	Cancer	112_D1	112_D1_GGATCTTGACTCAACC	1	51	17	51x17	23	51.0x17.0	0
8748	2957	Cancer	112_D1	112_D1_ACGAGGATACCACTCT	1	50	18	50x18	28	50.0x18.0	0
8900	3044	Cancer	112_D1	112_D1_GAGTTGATGGCAATTT	1	51	19	51x19	33	51.0x19.0	0
8748	3132	Cancer	112_D1	112_D1_GTGGCAAACAGCGGCA	1	50	20	50x20	26	50.0x20.0	0
8899	3219	Cancer	112_D1	112_D1_GATGTAACGAACCACC	1	51	21	51x21	35	51.0x21.0	0
8748	3306	Cancer	112_D1	112_D1_AGCCGTGGCTAAATGT	1	50	22	50x22	34	50.0x22.0	0
8899	3393	Cancer	112_D1	112_D1_CTCCCTCCTTTCGATC	1	51	23	51x23	16	51.0x23.0	0
8748	3480	Cancer	112_D1	112_D1_TTGGAAGAATACAGTC	1	50	24	50x24	26	50.0x24.0	1
8899	3568	Cancer	112_D1	112_D1_AGTTAAGTCAACCGCT	1	51	25	51x25	36	51.0x25.0	0
8747	3655	Cancer	112_D1	112_D1_CTCATGGTAATTTGCG	1	50	26	50x26	24	50.0x26.0	0
8899	3742	Cancer	112_D1	112_D1_AAAGTAGCATTGCTCA	1	51	27	51x27	30	51.0x27.0	0
8747	3829	Cancer	112_D1	112_D1_TTGTGGTAGGAGGGAT	1	50	28	50x28	33	50.0x28.0	0
8899	3916	Cancer	112_D1	112_D1_AGTCGTGGGCATTACG	1	51	29	51x29	22	51.0x29.0	1
8747	4003	Cancer	112_D1	112_D1_ACCTAAGTACCTTTCA	1	50	30	50x30	29	50.0x30.0	0
8899	4091	Cancer	112_D1	112_D1_GTAGAGGGAGACAAGT	1	51	31	51x31	27	51.0x31.0	0
8747	4178	Cancer	112_D1	112_D1_GATCCTCGACACTGGC	1	50	32	50x32	28	50.0x32.0	0
8899	4265	Cancer	112_D1	112_D1_CCTACATTCACAGACG	1	51	33	51x33	38	51.0x33.0	0
8747	4352	Cancer	112_D1	112_D1_TTGACCGTGTTAATGA	1	50	34	50x34	24	50.0x34.0	1
8899	4439	Cancer	112_D1	112_D1_TCTGTTACCCAGCATA	1	51	35	51x35	33	51.0x35.0	0
8747	4526	Cancer	112_D1	112_D1_CTAACTGGTCCGGTTC	1	50	36	50x36	11	50.0x36.0	0
8898	4614	Cancer	112_D1	112_D1_AGCGACAGGAACGGTC	1	51	37	51x37	11	51.0x37.0	1
8898	4614	Cancer	112_D1	112_D1_AGCGACAGGAACGGTC	1	51	37	51x37	11	51.0x37.0	1
9204	2347	Cancer	112_D1	112_D1_CTGGGTTGAGTTAAAG	1	53	11	53x11	22	53.0x11.0	0
9052	2434	Cancer	112_D1	112_D1_CCCAGTAAACTTGGGA	1	52	12	52x12	52	52.0x12.0	0
9203	2522	Cancer	112_D1	112_D1_AGATTCACAACCGATA	1	53	13	53x13	18	53.0x13.0	0
9052	2609	Cancer	112_D1	112_D1_AGAAGGTACACTTCAC	1	52	14	52x14	30	52.0x14.0	0
9203	2696	Cancer	112_D1	112_D1_GCAGGAACTTAGATCT	1	53	15	53x15	26	53.0x15.0	0
9051	2783	Cancer	112_D1	112_D1_AATCTAGGTTTACTTG	1	52	16	52x16	32	52.0x16.0	0
9203	2870	Cancer	112_D1	112_D1_CCCGGTGTATCGGAAT	1	53	17	53x17	32	53.0x17.0	0
9051	2957	Cancer	112_D1	112_D1_TTATCCTCAAGGAATA	1	52	18	52x18	30	52.0x18.0	0
9203	3045	Cancer	112_D1	112_D1_AGCATCATTTCGAAAG	1	53	19	53x19	19	53.0x19.0	0
9051	3132	Cancer	112_D1	112_D1_CGCGAGTCTGCCGGGT	1	52	20	52x20	19	52.0x20.0	0
9203	3219	Cancer	112_D1	112_D1_TGCGTCATGACTGAGC	1	53	21	53x21	35	53.0x21.0	1
9051	3306	Cancer	112_D1	112_D1_GTATGAAATTTCACTC	1	52	22	52x22	17	52.0x22.0	0
9203	3393	Cancer	112_D1	112_D1_TTGGTTGCGGTGCGCG	1	53	23	53x23	31	53.0x23.0	0
9051	3480	Cancer	112_D1	112_D1_ACAGAACTGAGAACAA	1	52	24	52x24	31	52.0x24.0	0
9203	3568	Cancer	112_D1	112_D1_CTACTATCATAGGTTT	1	53	25	53x25	23	53.0x25.0	0
9051	3655	Cancer	112_D1	112_D1_CCTCTATCGATTAGCA	1	52	26	52x26	31	52.0x26.0	0
9202	3742	Cancer	112_D1	112_D1_CCGTATCTCGTCGTAG	1	53	27	53x27	22	53.0x27.0	0
9051	3829	Cancer	112_D1	112_D1_TCACGATGTCCGTGGA	1	52	28	52x28	35	52.0x28.0	0
9202	3916	Cancer	112_D1	112_D1_TCAACAAAGATAATTC	1	53	29	53x29	14	53.0x29.0	0
9051	4004	Cancer	112_D1	112_D1_ATGACGCGTTCTATCC	1	52	30	52x30	33	52.0x30.0	0
9202	4091	Cancer	112_D1	112_D1_ATTTGCGCGAGTAGCT	1	53	31	53x31	22	53.0x31.0	0
9050	4178	Cancer	112_D1	112_D1_TTCTTGGACGATCTGC	1	52	32	52x32	31	52.0x32.0	0
9202	4265	Cancer	112_D1	112_D1_AGACGACGATGCCGCT	1	53	33	53x33	26	53.0x33.0	0
9050	4352	Cancer	112_D1	112_D1_GGTCTCTGAATGGACT	1	52	34	52x34	24	52.0x34.0	0
9202	4440	Cancer	112_D1	112_D1_GCTCAATCCGTTTATT	1	53	35	53x35	31	53.0x35.0	0
9050	4527	Cancer	112_D1	112_D1_CCAGAAAGCAACTCAT	1	52	36	52x36	21	52.0x36.0	0
9050	4527	Cancer	112_D1	112_D1_CCAGAAAGCAACTCAT	1	52	36	52x36	21	52.0x36.0	0
9202	4614	Cancer	112_D1	112_D1_CACCGTTAGGGATCAC	1	53	37	53x37	18	53.0x37.0	0
9202	4614	Cancer	112_D1	112_D1_CACCGTTAGGGATCAC	1	53	37	53x37	18	53.0x37.0	0
9507	2347	Cancer	112_D1	112_D1_TAGGCGATGAGGTCTC	1	55	11	55x11	30	55.0x11.0	0
9355	2435	Cancer	112_D1	112_D1_CCGCCGGAACTTCTCG	1	54	12	54x12	27	54.0x12.0	0
9507	2522	Cancer	112_D1	112_D1_GCCATTAGCCTCAAAC	1	55	13	55x13	31	55.0x13.0	1
9355	2609	Cancer	112_D1	112_D1_GTTAGGCTACCCGTTT	1	54	14	54x14	32	54.0x14.0	1
9507	2696	Cancer	112_D1	112_D1_GGGTATTCTAGCAAAC	1	55	15	55x15	32	55.0x15.0	0
9355	2783	Cancer	112_D1	112_D1_GCCCTAGCCGTCGCGA	1	54	16	54x16	35	54.0x16.0	0
9507	2871	Cancer	112_D1	112_D1_CAGATCCTGGTTTGAA	1	55	17	55x17	21	55.0x17.0	0
9355	2958	Cancer	112_D1	112_D1_CTTCAGTGGTCGCCTA	1	54	18	54x18	23	54.0x18.0	0
9506	3045	Cancer	112_D1	112_D1_GGGCAACCGCACGTGC	1	55	19	55x19	16	55.0x19.0	0
9355	3132	Cancer	112_D1	112_D1_GACCCAATTATGATAC	1	54	20	54x20	24	54.0x20.0	0
9506	3219	Cancer	112_D1	112_D1_GAAGCTCGGACCCGTC	1	55	21	55x21	33	55.0x21.0	0
9354	3306	Cancer	112_D1	112_D1_CGTCGGGTCTAAGCGC	1	54	22	54x22	30	54.0x22.0	1
9506	3394	Cancer	112_D1	112_D1_GAGGCCCGACTCCGCA	1	55	23	55x23	34	55.0x23.0	0
9354	3481	Cancer	112_D1	112_D1_TTGCCATAGCCCGCTC	1	54	24	54x24	29	54.0x24.0	0
9506	3568	Cancer	112_D1	112_D1_TAACATACACGCGATC	1	55	25	55x25	34	55.0x25.0	0
9354	3655	Cancer	112_D1	112_D1_CCGACGGGCATGAGGT	1	54	26	54x26	26	54.0x26.0	0
9506	3742	Cancer	112_D1	112_D1_AATGTGCCCGAGGTGT	1	55	27	55x27	17	55.0x27.0	0
9354	3829	Cancer	112_D1	112_D1_AGCTGTAACCTCAATC	1	54	28	54x28	10	54.0x28.0	1
9506	3917	Cancer	112_D1	112_D1_CGAGTGAAGGTACCAG	1	55	29	55x29	16	55.0x29.0	1
9354	4004	Cancer	112_D1	112_D1_AGTCTCACAAGACTAC	1	54	30	54x30	32	54.0x30.0	0
9506	4091	Cancer	112_D1	112_D1_AAATTGATAGTCCTTT	1	55	31	55x31	18	55.0x31.0	0
9354	4178	Cancer	112_D1	112_D1_TAAGTCGCCGAGTATC	1	54	32	54x32	21	54.0x32.0	0
9505	4265	Cancer	112_D1	112_D1_GCGGAGAAACTTCGCA	1	55	33	55x33	26	55.0x33.0	0
9354	4353	Cancer	112_D1	112_D1_GGCAAAGGCGCCAATA	1	54	34	54x34	28	54.0x34.0	0
9505	4440	Cancer	112_D1	112_D1_ATTTCCGGGTTCTGCG	1	55	35	55x35	26	55.0x35.0	0
9354	4527	Cancer	112_D1	112_D1_TAAACCCAGGAGGGCA	1	54	36	54x36	28	54.0x36.0	0
9354	4527	Cancer	112_D1	112_D1_TAAACCCAGGAGGGCA	1	54	36	54x36	28	54.0x36.0	0
9505	4614	Cancer	112_D1	112_D1_TTCGGGCGCTAGTCTT	1	55	37	55x37	13	55.0x37.0	0
9505	4614	Cancer	112_D1	112_D1_TTCGGGCGCTAGTCTT	1	55	37	55x37	13	55.0x37.0	0
9353	4701	Cancer	112_D1	112_D1_GTGGAGTCGGCGGTTG	1	54	38	54x38	16	54.0x38.0	1
9353	4701	Cancer	112_D1	112_D1_GTGGAGTCGGCGGTTG	1	54	38	54x38	16	54.0x38.0	1
9659	2260	Cancer	112_D1	112_D1_GACTCCTTCCAATTGA	1	56	10	56x10	36	56.0x10.0	1
9810	2348	Cancer	112_D1	112_D1_ACCGAAGAGTCTGGTT	1	57	11	57x11	35	57.0x11.0	0
9659	2435	Cancer	112_D1	112_D1_TGGCATGAAGTTTGGG	1	56	12	56x12	21	56.0x12.0	0
9810	2522	Cancer	112_D1	112_D1_ACGAGGTTTACAACGT	1	57	13	57x13	27	57.0x13.0	1
9658	2609	Cancer	112_D1	112_D1_AACCCATCCCATGATC	1	56	14	56x14	18	56.0x14.0	0
9810	2696	Cancer	112_D1	112_D1_TCGACAACTGAACCCG	1	57	15	57x15	25	57.0x15.0	0
9658	2784	Cancer	112_D1	112_D1_TATCTTGCAATACAAC	1	56	16	56x16	30	56.0x16.0	0
9810	2871	Cancer	112_D1	112_D1_TATTATGTTTGCCTGC	1	57	17	57x17	36	57.0x17.0	0
9658	2958	Cancer	112_D1	112_D1_GTCAAAGAAGTGGTGT	1	56	18	56x18	12	56.0x18.0	0
9810	3045	Cancer	112_D1	112_D1_GGGACAGAGTTACTCC	1	57	19	57x19	27	57.0x19.0	0
9658	3132	Cancer	112_D1	112_D1_AGCAACCGAAAGTAAT	1	56	20	56x20	34	56.0x20.0	0
9810	3220	Cancer	112_D1	112_D1_CTCTCTAACTGCCTAG	1	57	21	57x21	25	57.0x21.0	0
9658	3307	Cancer	112_D1	112_D1_ATACGGAACGTCGTTT	1	56	22	56x22	29	56.0x22.0	0
9809	3394	Cancer	112_D1	112_D1_TCGGTCCCGACAATAG	1	57	23	57x23	28	57.0x23.0	0
9658	3481	Cancer	112_D1	112_D1_CGCGCAAATGTCCAGA	1	56	24	56x24	39	56.0x24.0	0
9809	3568	Cancer	112_D1	112_D1_TCTAATACTGCCTCAG	1	57	25	57x25	16	57.0x25.0	0
9658	3655	Cancer	112_D1	112_D1_CTCGGTTGTCGGCCCT	1	56	26	56x26	29	56.0x26.0	1
9809	3743	Cancer	112_D1	112_D1_GGTAACCGGGAGGATA	1	57	27	57x27	29	57.0x27.0	0
9657	3830	Cancer	112_D1	112_D1_CAGGCGCACGGTGGTC	1	56	28	56x28	22	56.0x28.0	0
9809	3917	Cancer	112_D1	112_D1_TCATCGATGGTCCCAA	1	57	29	57x29	31	57.0x29.0	0
9657	4004	Cancer	112_D1	112_D1_CAAAGATTATTGGGCC	1	56	30	56x30	31	56.0x30.0	0
9809	4091	Cancer	112_D1	112_D1_ACAATGAATACGGAGA	1	57	31	57x31	27	57.0x31.0	0
9657	4178	Cancer	112_D1	112_D1_GCTCCTGACATACTGG	1	56	32	56x32	22	56.0x32.0	0
9809	4266	Cancer	112_D1	112_D1_GATGACAAGTAGGGCA	1	57	33	57x33	25	57.0x33.0	0
9657	4353	Cancer	112_D1	112_D1_TACGCCGAGGGTACCC	1	56	34	56x34	35	56.0x34.0	0
9809	4440	Cancer	112_D1	112_D1_AAGCGTCCCTCATCGA	1	57	35	57x35	33	57.0x35.0	0
9657	4527	Cancer	112_D1	112_D1_CACTCCTATGTAAGAT	1	56	36	56x36	13	56.0x36.0	0
9809	4614	Cancer	112_D1	112_D1_TCGAGCCAGGCAGGCC	1	57	37	57x37	21	57.0x37.0	0
9657	4701	Cancer	112_D1	112_D1_TCGTCAAGTACGCGCA	1	56	38	56x38	22	56.0x38.0	0
9808	4789	Cancer	112_D1	112_D1_CCCGTAGCTGGGAAGA	1	57	39	57x39	27	57.0x39.0	0
9808	4789	Cancer	112_D1	112_D1_CCCGTAGCTGGGAAGA	1	57	39	57x39	27	57.0x39.0	0
9657	4876	Cancer	112_D1	112_D1_ACCCTATGCCATATCG	1	56	40	56x40	39	56.0x40.0	1
9657	4876	Cancer	112_D1	112_D1_ACCCTATGCCATATCG	1	56	40	56x40	39	56.0x40.0	1
9808	4963	Cancer	112_D1	112_D1_GTGGTATAGTCTGCCG	1	57	41	57x41	22	57.0x41.0	0
9808	4963	Cancer	112_D1	112_D1_GTGGTATAGTCTGCCG	1	57	41	57x41	22	57.0x41.0	0
9962	2261	Cancer	112_D1	112_D1_GCACAACCTCGGGCGT	1	58	10	58x10	37	58.0x10.0	0
10114	2348	Cancer	112_D1	112_D1_ATGCACGCGCTGTTCA	1	59	11	59x11	27	59.0x11.0	1
9962	2435	Cancer	112_D1	112_D1_CGATGTTGTTATCTAC	1	58	12	58x12	11	58.0x12.0	1
10114	2522	Cancer	112_D1	112_D1_GTCTCCTGCCAGTATG	1	59	13	59x13	20	59.0x13.0	0
9962	2609	Cancer	112_D1	112_D1_GATGCCTTCTGCGGCA	1	58	14	58x14	31	58.0x14.0	0
10113	2697	Cancer	112_D1	112_D1_ACCGGTCAGGTACACC	1	59	15	59x15	14	59.0x15.0	1
9962	2784	Cancer	112_D1	112_D1_GTGGAGCGTTTACCGA	1	58	16	58x16	20	58.0x16.0	1
10113	2871	Cancer	112_D1	112_D1_AGGCGGTTTGTCCCGC	1	59	17	59x17	8	59.0x17.0	1
9962	2958	Cancer	112_D1	112_D1_TCCCTGGCGTATTAAC	1	58	18	58x18	24	58.0x18.0	0
10113	3045	Cancer	112_D1	112_D1_AAACACCAATAACTGC	1	59	19	59x19	23	59.0x19.0	0
9961	3132	Cancer	112_D1	112_D1_TGGACGCAATCCAGCC	1	58	20	58x20	22	58.0x20.0	0
10113	3220	Cancer	112_D1	112_D1_GGAACCTTGACTCTGC	1	59	21	59x21	30	59.0x21.0	0
9961	3307	Cancer	112_D1	112_D1_GTATCTCAGTCTTGAC	1	58	22	58x22	29	58.0x22.0	1
10113	3394	Cancer	112_D1	112_D1_GCTGAATCTTCCAATC	1	59	23	59x23	28	59.0x23.0	0
9961	3481	Cancer	112_D1	112_D1_AGATGCAAGACGTGCA	1	58	24	58x24	24	58.0x24.0	0
10113	3568	Cancer	112_D1	112_D1_TTAAGGCCCGTACTTT	1	59	25	59x25	21	59.0x25.0	0
9961	3656	Cancer	112_D1	112_D1_AGTATGCTGGAGACCA	1	58	26	58x26	23	58.0x26.0	0
10113	3743	Cancer	112_D1	112_D1_GCGGCAAAGTATTGCC	1	59	27	59x27	20	59.0x27.0	0
9961	3830	Cancer	112_D1	112_D1_GCGCAAATATATTCAA	1	58	28	58x28	25	58.0x28.0	0
10112	3917	Cancer	112_D1	112_D1_GAAGAAACGATATTGT	1	59	29	59x29	17	59.0x29.0	0
9961	4004	Cancer	112_D1	112_D1_GGACCTCTAGGCCGCC	1	58	30	58x30	29	58.0x30.0	0
10112	4092	Cancer	112_D1	112_D1_AACAGCTGTGTGGCAA	1	59	31	59x31	21	59.0x31.0	0
9961	4179	Cancer	112_D1	112_D1_TCGAATATCCCGCAGG	1	58	32	58x32	25	58.0x32.0	0
10112	4266	Cancer	112_D1	112_D1_GCGACCCAACCATCTG	1	59	33	59x33	29	59.0x33.0	0
9960	4353	Cancer	112_D1	112_D1_AGAGAAGGAGTACAAT	1	58	34	58x34	23	58.0x34.0	0
10112	4440	Cancer	112_D1	112_D1_GGCTCCTCCACCTGTT	1	59	35	59x35	13	59.0x35.0	0
9960	4527	Cancer	112_D1	112_D1_TCAGTGTATACGTCAT	1	58	36	58x36	33	58.0x36.0	0
10112	4615	Cancer	112_D1	112_D1_ATTATTATGTCCGTCA	1	59	37	59x37	26	59.0x37.0	0
10112	4615	Cancer	112_D1	112_D1_ATTATTATGTCCGTCA	1	59	37	59x37	26	59.0x37.0	0
9960	4702	Cancer	112_D1	112_D1_TTAGGTCATAACCGAC	1	58	38	58x38	28	58.0x38.0	0
9960	4702	Cancer	112_D1	112_D1_TTAGGTCATAACCGAC	1	58	38	58x38	28	58.0x38.0	0
10112	4789	Cancer	112_D1	112_D1_AAGATGGCACCGGACC	1	59	39	59x39	34	59.0x39.0	0
10112	4789	Cancer	112_D1	112_D1_AAGATGGCACCGGACC	1	59	39	59x39	34	59.0x39.0	0
9960	4876	Cancer	112_D1	112_D1_CTACAAGAAATAACCC	1	58	40	58x40	23	58.0x40.0	0
9960	4876	Cancer	112_D1	112_D1_CTACAAGAAATAACCC	1	58	40	58x40	23	58.0x40.0	0
10112	4963	Cancer	112_D1	112_D1_ACTATTTCCGGGCCCA	1	59	41	59x41	26	59.0x41.0	1
10112	4963	Cancer	112_D1	112_D1_ACTATTTCCGGGCCCA	1	59	41	59x41	26	59.0x41.0	1
9960	5050	Cancer	112_D1	112_D1_TTGTTTCACATCCAGG	1	58	42	58x42	25	58.0x42.0	0
9960	5050	Cancer	112_D1	112_D1_TTGTTTCACATCCAGG	1	58	42	58x42	25	58.0x42.0	0
10265	2261	Cancer	112_D1	112_D1_CCTATATCGTGTCACG	1	60	10	60x10	28	60.0x10.0	1
10417	2348	Cancer	112_D1	112_D1_ACGGCTGGATGTAGAA	1	61	11	61x11	30	61.0x11.0	0
10265	2435	Cancer	112_D1	112_D1_CTCGCATTGCATAGCC	1	60	12	60x12	38	60.0x12.0	0
10417	2523	Cancer	112_D1	112_D1_ACTTTGGTCGTGCTCC	1	61	13	61x13	18	61.0x13.0	0
10265	2610	Cancer	112_D1	112_D1_GCTGGTTTAGGCCATA	1	60	14	60x14	16	60.0x14.0	1
10417	2697	Cancer	112_D1	112_D1_TGTCGTTATCACATAT	1	61	15	61x15	7	61.0x15.0	1
10265	2784	Cancer	112_D1	112_D1_ACACATGATCAAATCT	1	60	16	60x16	29	60.0x16.0	1
10417	2871	Cancer	112_D1	112_D1_TATCCATCTCGGTTAG	1	61	17	61x17	31	61.0x17.0	0
10265	2958	Cancer	112_D1	112_D1_CTCGTCGAGGGCTCAT	1	60	18	60x18	8	60.0x18.0	0
10417	3046	Cancer	112_D1	112_D1_ATCAATGCCGTGGCTG	1	61	19	61x19	22	61.0x19.0	0
10265	3133	Cancer	112_D1	112_D1_GAAACATAGGAAACAG	1	60	20	60x20	34	60.0x20.0	0
10416	3220	Cancer	112_D1	112_D1_TAATAGGTCACCAGAA	1	61	21	61x21	36	61.0x21.0	0
10265	3307	Cancer	112_D1	112_D1_CACCAGTCAGCATGCA	1	60	22	60x22	6	60.0x22.0	0
10416	3394	Cancer	112_D1	112_D1_GAGCGCTGTTAGGTAA	1	61	23	61x23	28	61.0x23.0	1
10265	3481	Cancer	112_D1	112_D1_CCCTATGTAGAGCAGA	1	60	24	60x24	28	60.0x24.0	0
10416	3569	Cancer	112_D1	112_D1_GATCGCTATATCTCAG	1	61	25	61x25	33	61.0x25.0	0
10264	3656	Cancer	112_D1	112_D1_AAGGGACTATGCATTC	1	60	26	60x26	23	60.0x26.0	1
10416	3743	Cancer	112_D1	112_D1_CTCGGGTTCTCTGGCC	1	61	27	61x27	35	61.0x27.0	0
10264	3830	Cancer	112_D1	112_D1_TATATATCGAGAAATG	1	60	28	60x28	22	60.0x28.0	0
10416	3917	Cancer	112_D1	112_D1_ACCCGAGCGAAATTAC	1	61	29	61x29	10	61.0x29.0	1
10264	4004	Cancer	112_D1	112_D1_TTGTTTCATTAGTCTA	1	60	30	60x30	19	60.0x30.0	0
10416	4092	Cancer	112_D1	112_D1_ATGGGACCTGCTGAAC	1	61	31	61x31	21	61.0x31.0	0
10264	4179	Cancer	112_D1	112_D1_TGCGACGGCCGAACGT	1	60	32	60x32	22	60.0x32.0	0
10416	4266	Cancer	112_D1	112_D1_AGCTAACAAGCAATGT	1	61	33	61x33	28	61.0x33.0	0
10264	4353	Cancer	112_D1	112_D1_CGTGTCTCGTTACGAC	1	60	34	60x34	22	60.0x34.0	1
10415	4440	Cancer	112_D1	112_D1_CTAAATCCGGTGTACA	1	61	35	61x35	21	61.0x35.0	0
10415	4440	Cancer	112_D1	112_D1_CTAAATCCGGTGTACA	1	61	35	61x35	21	61.0x35.0	0
10264	4528	Cancer	112_D1	112_D1_GAATAGTGCTCGATTA	1	60	36	60x36	27	60.0x36.0	0
10264	4528	Cancer	112_D1	112_D1_GAATAGTGCTCGATTA	1	60	36	60x36	27	60.0x36.0	0
10264	4702	Cancer	112_D1	112_D1_CACATCGTGCACGCGC	1	60	38	60x38	35	60.0x38.0	0
10264	4702	Cancer	112_D1	112_D1_CACATCGTGCACGCGC	1	60	38	60x38	35	60.0x38.0	0
10263	4876	Cancer	112_D1	112_D1_CCCAATGAGATTTGCA	1	60	40	60x40	31	60.0x40.0	0
10263	4876	Cancer	112_D1	112_D1_CCCAATGAGATTTGCA	1	60	40	60x40	31	60.0x40.0	0
10721	2174	Cancer	112_D1	112_D1_AATTCATTGTCATGCA	1	63	9	63x9	20	63.0x9.0	1
10569	2261	Cancer	112_D1	112_D1_GCCCGAGAGTCTAAAT	1	62	10	62x10	31	62.0x10.0	0
10720	2348	Cancer	112_D1	112_D1_ATATAGAGTATTGGTC	1	63	11	63x11	16	63.0x11.0	0
10569	2435	Cancer	112_D1	112_D1_TTGAAGGATGGGCGCC	1	62	12	62x12	38	62.0x12.0	0
10720	2523	Cancer	112_D1	112_D1_TAGTACCACAACTTTC	1	63	13	63x13	34	63.0x13.0	0
10569	2610	Cancer	112_D1	112_D1_ATCCCATCCACAGCGC	1	62	14	62x14	26	62.0x14.0	0
10720	2697	Cancer	112_D1	112_D1_CTTAGGTATAGACCAG	1	63	15	63x15	20	63.0x15.0	0
10568	2784	Cancer	112_D1	112_D1_TGACTCCGAATCATAC	1	62	16	62x16	18	62.0x16.0	0
10720	2871	Cancer	112_D1	112_D1_ACTACATCCCGACAAG	1	63	17	63x17	10	63.0x17.0	0
10568	2959	Cancer	112_D1	112_D1_TTGCCGCAGACCTACA	1	62	18	62x18	32	62.0x18.0	0
10720	3046	Cancer	112_D1	112_D1_TAAGAGGGACAGGGAC	1	63	19	63x19	28	63.0x19.0	0
10568	3133	Cancer	112_D1	112_D1_CGAATGAAGTCATTGC	1	62	20	62x20	29	62.0x20.0	0
10720	3220	Cancer	112_D1	112_D1_AAGGGAACGACTGGCT	1	63	21	63x21	28	63.0x21.0	0
10568	3307	Cancer	112_D1	112_D1_CGAATCTGCTCGACGC	1	62	22	62x22	25	62.0x22.0	0
10720	3395	Cancer	112_D1	112_D1_ATCGTGGAAAGTCTGG	1	63	23	63x23	24	63.0x23.0	0
10568	3482	Cancer	112_D1	112_D1_CCTATGGCTCCTAGTG	1	62	24	62x24	20	62.0x24.0	0
10720	3569	Cancer	112_D1	112_D1_CGTCGCTTGGTTATAC	1	63	25	63x25	15	63.0x25.0	0
10568	3656	Cancer	112_D1	112_D1_TGCTTAGAGAGAATGC	1	62	26	62x26	26	62.0x26.0	0
10719	3743	Cancer	112_D1	112_D1_GATTGCTCCAGTTGCA	1	63	27	63x27	27	63.0x27.0	0
10568	3830	Cancer	112_D1	112_D1_CGTGCTTCTACCTAAA	1	62	28	62x28	21	62.0x28.0	0
10719	3918	Cancer	112_D1	112_D1_ACTCCAATATCATCAT	1	63	29	63x29	23	63.0x29.0	1
10567	4005	Cancer	112_D1	112_D1_GCCGACCCACGACTGC	1	62	30	62x30	31	62.0x30.0	0
10567	4179	Cancer	112_D1	112_D1_GGCCGAGACTCTGGTG	1	62	32	62x32	27	62.0x32.0	0
11024	2000	Cancer	112_D1	112_D1_GGGCAGGATTTCTGTG	1	65	7	65x7	52	65.0x7.0	0
10872	2087	Cancer	112_D1	112_D1_TATCTGAGCCGATATT	1	64	8	64x8	31	64.0x8.0	1
11024	2174	Cancer	112_D1	112_D1_AATGTATGGCACTGTA	1	65	9	65x9	44	65.0x9.0	0
10872	2261	Cancer	112_D1	112_D1_GCCTTTGTCAGTGGAC	1	64	10	64x10	39	64.0x10.0	0
11024	2349	Cancer	112_D1	112_D1_AACCATAGGGTTGAAC	1	65	11	65x11	15	65.0x11.0	0
10872	2436	Cancer	112_D1	112_D1_AAACTTAATTGCACGC	1	64	12	64x12	23	64.0x12.0	0
11024	2523	Cancer	112_D1	112_D1_TAGGCGGCTGCAAAGA	1	65	13	65x13	36	65.0x13.0	1
10872	2610	Cancer	112_D1	112_D1_TCCATCAATACTAATC	1	64	14	64x14	21	64.0x14.0	1
11024	2697	Cancer	112_D1	112_D1_ACCTCGAACTTATGCT	1	65	15	65x15	34	65.0x15.0	0
10872	2784	Cancer	112_D1	112_D1_ACAAACCATGCGTCCT	1	64	16	64x16	26	64.0x16.0	1
11023	2872	Cancer	112_D1	112_D1_ACACCGGTCTGACCGC	1	65	17	65x17	47	65.0x17.0	0
10872	2959	Cancer	112_D1	112_D1_ATGGCAGCATTACGAT	1	64	18	64x18	17	64.0x18.0	1
11023	3046	Cancer	112_D1	112_D1_CTGGTGAATGGGCCTA	1	65	19	65x19	31	65.0x19.0	1
10872	3133	Cancer	112_D1	112_D1_CACAGAGACGAGGACG	1	64	20	64x20	13	64.0x20.0	1
11023	3220	Cancer	112_D1	112_D1_GCACAAACCCTAGATG	1	65	21	65x21	29	65.0x21.0	1
10871	3307	Cancer	112_D1	112_D1_ACTATGTCCAGCTGCC	1	64	22	64x22	20	64.0x22.0	0
11023	3395	Cancer	112_D1	112_D1_AAGCCGCCGTGAAATC	1	65	23	65x23	32	65.0x23.0	0
10871	3482	Cancer	112_D1	112_D1_ATGGGTGTATACCTCC	1	64	24	64x24	23	64.0x24.0	0
11023	3569	Cancer	112_D1	112_D1_TAAGCGCGAATCAAAT	1	65	25	65x25	23	65.0x25.0	0
10871	3656	Cancer	112_D1	112_D1_AGCCCGGCATTAGAGG	1	64	26	64x26	29	64.0x26.0	0
10871	3831	Cancer	112_D1	112_D1_CTGCCTTTAATACCTT	1	64	28	64x28	13	64.0x28.0	1
11176	2262	Cancer	112_D1	112_D1_CGATAGCGATACAGTG	1	66	10	66x10	25	66.0x10.0	1
11327	2349	Cancer	112_D1	112_D1_CGCCCTAATTGTTCAA	1	67	11	67x11	32	67.0x11.0	0
11175	2436	Cancer	112_D1	112_D1_ATTATGAGACCCAATT	1	66	12	66x12	24	66.0x12.0	0
11327	2523	Cancer	112_D1	112_D1_CCTCCTAGCTAGAGTC	1	67	13	67x13	33	67.0x13.0	0
11175	2610	Cancer	112_D1	112_D1_CGAAGGGTTTCAGATT	1	66	14	66x14	15	66.0x14.0	0
11327	2698	Cancer	112_D1	112_D1_CACAAGCTAAGAAAGG	1	67	15	67x15	33	67.0x15.0	0
11175	2785	Cancer	112_D1	112_D1_CACCGGTAGAGACATT	1	66	16	66x16	32	66.0x16.0	0
11327	2872	Cancer	112_D1	112_D1_ACTCATGGCAGCCTTC	1	67	17	67x17	12	67.0x17.0	1
11175	2959	Cancer	112_D1	112_D1_CATCCAATATAGTTTG	1	66	18	66x18	12	66.0x18.0	0
11327	3046	Cancer	112_D1	112_D1_CAGATATGAAGATGAC	1	67	19	67x19	22	67.0x19.0	1
11175	3133	Cancer	112_D1	112_D1_GCAAAGGGCGTTAGCC	1	66	20	66x20	32	66.0x20.0	1
11327	3221	Cancer	112_D1	112_D1_CTGTTGTTCAGTCGTA	1	67	21	67x21	30	67.0x21.0	0
11175	3308	Cancer	112_D1	112_D1_AAAGGCCCTATAATAC	1	66	22	66x22	20	66.0x22.0	0
11478	2959	Cancer	112_D1	112_D1_TCACGGCCCAAGAGAG	1	68	18	68x18	19	68.0x18.0	1
6169	3391	Cancer	112_D1	112_D1_GAAATATCACCATCAG	1	33	23	33x23	27	33.0x23.0	0
6169	3565	Cancer	112_D1	112_D1_GTGAGCGTGCTGCACT	1	33	25	33x25	25	33.0x25.0	0
6473	2868	Cancer	112_D1	112_D1_GCCGCATTAGTCCGGC	1	35	17	35x17	35	35.0x17.0	1
6473	3043	Cancer	112_D1	112_D1_TAAGCAGGCGACACGC	1	35	19	35x19	38	35.0x19.0	1
6472	3217	Cancer	112_D1	112_D1_GAAAGCCCTTTGGACC	1	35	21	35x21	36	35.0x21.0	0
6321	3304	Cancer	112_D1	112_D1_GACCGACTGAAGCGTC	1	34	22	34x22	31	34.0x22.0	0
6472	3391	Cancer	112_D1	112_D1_CGGTGAAGACTAAAGT	1	35	23	35x23	38	35.0x23.0	0
6321	3478	Cancer	112_D1	112_D1_CCCTGCGCTACGCATA	1	34	24	34x24	22	34.0x24.0	0
6472	3566	Cancer	112_D1	112_D1_TACTGGACAGCTCGGC	1	35	25	35x25	29	35.0x25.0	0
6320	3653	Cancer	112_D1	112_D1_TTAGTAGGGCGGCGGG	1	34	26	34x26	34	34.0x26.0	1
6472	3740	Cancer	112_D1	112_D1_GAGGCTATCAAAGTCG	1	35	27	35x27	18	35.0x27.0	1
6320	3827	Cancer	112_D1	112_D1_TTACCATTGATTACCC	1	34	28	34x28	17	34.0x28.0	0
6472	3914	Cancer	112_D1	112_D1_ATACCACGGGCAACTT	1	35	29	35x29	33	35.0x29.0	1
6776	2694	Cancer	112_D1	112_D1_AAAGTCGACCCTCAGT	1	37	15	37x15	26	37.0x15.0	0
6624	2781	Cancer	112_D1	112_D1_TACTCGGCACGCCGGG	1	36	16	36x16	39	36.0x16.0	1
6776	2869	Cancer	112_D1	112_D1_AGGTGTATCGCCATGA	1	37	17	37x17	36	37.0x17.0	0
6624	2956	Cancer	112_D1	112_D1_TGTGCTTTACGTAAGA	1	36	18	36x18	19	36.0x18.0	0
6776	3043	Cancer	112_D1	112_D1_AAACCTCATGAAGTTG	1	37	19	37x19	28	37.0x19.0	0
6624	3130	Cancer	112_D1	112_D1_TATAGGGTACTCATGA	1	36	20	36x20	45	36.0x20.0	0
6776	3217	Cancer	112_D1	112_D1_CCAGCTGATGGTACTT	1	37	21	37x21	38	37.0x21.0	0
6624	3304	Cancer	112_D1	112_D1_AATATTGGAGTATTGA	1	36	22	36x22	30	36.0x22.0	0
6776	3392	Cancer	112_D1	112_D1_GGCCCTCACCCACTTA	1	37	23	37x23	33	37.0x23.0	0
6624	3479	Cancer	112_D1	112_D1_AACCAAGACTTCTCTG	1	36	24	36x24	23	36.0x24.0	1
6776	3566	Cancer	112_D1	112_D1_TCGTATTACCCATTGC	1	37	25	37x25	32	37.0x25.0	1
6624	3653	Cancer	112_D1	112_D1_ATTCGACGCCGGGCCT	1	36	26	36x26	26	36.0x26.0	1
6775	3740	Cancer	112_D1	112_D1_GGCGCAGGACATCTTC	1	37	27	37x27	34	37.0x27.0	0
6624	4002	Cancer	112_D1	112_D1_AATAACAACGCTCGGC	1	36	30	36x30	24	36.0x30.0	1
7080	2520	Cancer	112_D1	112_D1_ACGCTGTGAGGCGTAG	1	39	13	39x13	34	39.0x13.0	0
6928	2607	Cancer	112_D1	112_D1_GCATACGAGGTCTTTA	1	38	14	38x14	37	38.0x14.0	1
7080	2694	Cancer	112_D1	112_D1_TCGGGATTCAAACATA	1	39	15	39x15	38	39.0x15.0	0
6928	2781	Cancer	112_D1	112_D1_GGGCCCTACGAAAGGG	1	38	16	38x16	32	38.0x16.0	0
7079	2869	Cancer	112_D1	112_D1_CGCCAAGAAGCCGAGT	1	39	17	39x17	40	39.0x17.0	0
6928	2956	Cancer	112_D1	112_D1_GGTACATCTGGGACGA	1	38	18	38x18	40	38.0x18.0	0
7079	3043	Cancer	112_D1	112_D1_GGATGCTGGCGTTCCT	1	39	19	39x19	20	39.0x19.0	0
6928	3130	Cancer	112_D1	112_D1_CCGATTCGAGGGACCC	1	38	20	38x20	29	38.0x20.0	0
7079	3217	Cancer	112_D1	112_D1_CCACTGGTGGCTGGTT	1	39	21	39x21	20	39.0x21.0	0
6927	3305	Cancer	112_D1	112_D1_GACAGGCACACACTAT	1	38	22	38x22	30	38.0x22.0	0
7079	3392	Cancer	112_D1	112_D1_TCAACGCGACCGGCAG	1	39	23	39x23	13	39.0x23.0	1
6927	3479	Cancer	112_D1	112_D1_CTACGACTAGCTATAA	1	38	24	38x24	35	38.0x24.0	0
7079	3566	Cancer	112_D1	112_D1_CGGTTGACCTGGCATA	1	39	25	39x25	15	39.0x25.0	1
6927	3653	Cancer	112_D1	112_D1_ATCCTGAATCGCTGCG	1	38	26	38x26	33	38.0x26.0	0
7079	3741	Cancer	112_D1	112_D1_GTTTCATATCGTCGCT	1	39	27	39x27	27	39.0x27.0	1
7383	2346	Cancer	112_D1	112_D1_TGGTAAGCAGGATTGA	1	41	11	41x11	37	41.0x11.0	1
7231	2433	Cancer	112_D1	112_D1_AGTGGCTCCGTCGGCC	1	40	12	40x12	35	40.0x12.0	0
7383	2520	Cancer	112_D1	112_D1_GATCGGATAGAACCAT	1	41	13	41x13	46	41.0x13.0	0
7231	2607	Cancer	112_D1	112_D1_GCTACAGTACGGACCG	1	40	14	40x14	41	40.0x14.0	0
7383	2695	Cancer	112_D1	112_D1_TCTATTACTAGAGGAT	1	41	15	41x15	30	41.0x15.0	0
7231	2782	Cancer	112_D1	112_D1_TTCAGGCGTCAAAGCC	1	40	16	40x16	32	40.0x16.0	0
7383	2869	Cancer	112_D1	112_D1_AGACCGGGAAACCCTG	1	41	17	41x17	23	41.0x17.0	0
7231	2956	Cancer	112_D1	112_D1_AGAGATCTCTAAAGCG	1	40	18	40x18	40	40.0x18.0	0
7383	3043	Cancer	112_D1	112_D1_CCCTGCCCAATCCGCT	1	41	19	41x19	25	41.0x19.0	0
7231	3130	Cancer	112_D1	112_D1_GTGGCGGTCCCAGCGT	1	40	20	40x20	29	40.0x20.0	0
7383	3218	Cancer	112_D1	112_D1_GCATTGTAATTCATAT	1	41	21	41x21	19	41.0x21.0	1
7231	3305	Cancer	112_D1	112_D1_CCGTTCCGAATCTCGG	1	40	22	40x22	19	40.0x22.0	1
7382	3392	Cancer	112_D1	112_D1_AGCTTGATCTTAACTT	1	41	23	41x23	8	41.0x23.0	1
7231	3479	Cancer	112_D1	112_D1_CCTGTACTCACGCCCA	1	40	24	40x24	12	40.0x24.0	0
7382	3566	Cancer	112_D1	112_D1_AAGTGACGACCGAATT	1	41	25	41x25	29	41.0x25.0	0
7231	3653	Cancer	112_D1	112_D1_CTCACTTGGCTGGTAA	1	40	26	40x26	37	40.0x26.0	0
7382	3741	Cancer	112_D1	112_D1_CGCCTGGCCTACGTAA	1	41	27	41x27	29	41.0x27.0	1
7535	2433	Cancer	112_D1	112_D1_TGGCTCTTGTCGCGTA	1	42	12	42x12	41	42.0x12.0	0
7686	2520	Cancer	112_D1	112_D1_TTGTGAGGCATGACGC	1	43	13	43x13	37	43.0x13.0	0
7535	2608	Cancer	112_D1	112_D1_CATAAGCTCTCCGTCT	1	42	14	42x14	37	42.0x14.0	0
7686	2695	Cancer	112_D1	112_D1_CCTTCTCAGCGTTCCT	1	43	15	43x15	33	43.0x15.0	1
7535	2782	Cancer	112_D1	112_D1_TGCAGCTACGTACTTC	1	42	16	42x16	32	42.0x16.0	0
7686	2869	Cancer	112_D1	112_D1_CTCTACACTGGCGATT	1	43	17	43x17	44	43.0x17.0	0
7534	2956	Cancer	112_D1	112_D1_TGCAGATCGTCCTAGG	1	42	18	42x18	34	42.0x18.0	0
7686	3044	Cancer	112_D1	112_D1_TGCCAAAGTCAGACTT	1	43	19	43x19	29	43.0x19.0	0
7534	3131	Cancer	112_D1	112_D1_ACAATAGTCGTACGTT	1	42	20	42x20	21	42.0x20.0	1
7686	3218	Cancer	112_D1	112_D1_CATGCCAACTCGCAAA	1	43	21	43x21	42	43.0x21.0	0
7534	3305	Cancer	112_D1	112_D1_TGCAGAACTATATCGT	1	42	22	42x22	28	42.0x22.0	1
7686	3392	Cancer	112_D1	112_D1_TCGTGTCACGCTGACA	1	43	23	43x23	41	43.0x23.0	1
7534	3479	Cancer	112_D1	112_D1_TGATCAGGGAACTGCT	1	42	24	42x24	31	42.0x24.0	0
7686	3567	Cancer	112_D1	112_D1_CTTGCAACCGCCTCCT	1	43	25	43x25	29	43.0x25.0	1
7534	3654	Cancer	112_D1	112_D1_AGCCCATACATGTAAG	1	42	26	42x26	19	42.0x26.0	1
7686	3741	Cancer	112_D1	112_D1_ATCCAATGGAGGGTCC	1	43	27	43x27	12	43.0x27.0	1
7838	2433	Cancer	112_D1	112_D1_ACCATCCGCCAACTAG	1	44	12	44x12	44	44.0x12.0	0
7990	2521	Cancer	112_D1	112_D1_TGCGAATATGGGATTT	1	45	13	45x13	46	45.0x13.0	1
7838	2608	Cancer	112_D1	112_D1_TACATCCCTATCCCTG	1	44	14	44x14	42	44.0x14.0	0
7990	2695	Cancer	112_D1	112_D1_GTGGGAAGACTGAATC	1	45	15	45x15	28	45.0x15.0	0
7838	2782	Cancer	112_D1	112_D1_TCAACATCGACCGAGA	1	44	16	44x16	40	44.0x16.0	0
7990	2869	Cancer	112_D1	112_D1_CTATGTGAGTCACGGC	1	45	17	45x17	38	45.0x17.0	1
7838	2956	Cancer	112_D1	112_D1_CCGAACACTGGGCCTC	1	44	18	44x18	41	44.0x18.0	0
7989	3044	Cancer	112_D1	112_D1_AAACTTGCAAACGTAT	1	45	19	45x19	24	45.0x19.0	0
7838	3131	Cancer	112_D1	112_D1_AGGGCGAGCAGCTGAT	1	44	20	44x20	31	44.0x20.0	0
7989	3218	Cancer	112_D1	112_D1_AACACGAGACGCGGCC	1	45	21	45x21	26	45.0x21.0	0
7838	3305	Cancer	112_D1	112_D1_TGACGAATATTTCCCT	1	44	22	44x22	36	44.0x22.0	0
7989	3393	Cancer	112_D1	112_D1_TCGGAGAGTATCGGGA	1	45	23	45x23	34	45.0x23.0	1
7837	3480	Cancer	112_D1	112_D1_CAAATCTCTCACAAGG	1	44	24	44x24	31	44.0x24.0	0
7989	3567	Cancer	112_D1	112_D1_AGGCCCTAGAACGCCA	1	45	25	45x25	22	45.0x25.0	1
7837	3654	Cancer	112_D1	112_D1_TAGAGATCATGCAACT	1	44	26	44x26	37	44.0x26.0	0
8141	2957	Cancer	112_D1	112_D1_ACCTGCGTGTCATGTT	1	46	18	46x18	25	46.0x18.0	0
8141	3131	Cancer	112_D1	112_D1_AGGTCAGGTGAGAGTG	1	46	20	46x20	29	46.0x20.0	1
8141	3305	Cancer	112_D1	112_D1_ATGTGAAAGCCTAATG	1	46	22	46x22	27	46.0x22.0	1
3736	11235	Cancer	112_D1	112_D1_AACATCGATACGTCTA	1	17	113	17x113	26	17.0x113.0	1
3736	11410	Cancer	112_D1	112_D1_ACCAAACACCCAGCGA	1	17	115	17x115	35	17.0x115.0	0
3736	11759	Cancer	112_D1	112_D1_GCGGTCCCGGTGAAGG	1	17	119	17x119	39	17.0x119.0	1
4040	10538	Cancer	112_D1	112_D1_CGAAGCTATAAATTCA	1	19	105	19x105	29	19.0x105.0	1
4040	10713	Cancer	112_D1	112_D1_GGGAATGAGCCCTCAC	1	19	107	19x107	40	19.0x107.0	1
4040	10887	Cancer	112_D1	112_D1_CGTTCTTCGCACACCT	1	19	109	19x109	44	19.0x109.0	1
4039	11061	Cancer	112_D1	112_D1_AATAGCTACCGCGTGC	1	19	111	19x111	20	19.0x111.0	1
3888	11148	Cancer	112_D1	112_D1_CCGAGCTGTGCTTGTC	1	18	112	18x112	34	18.0x112.0	0
4039	11236	Cancer	112_D1	112_D1_GATGACGATGATCGCG	1	19	113	19x113	25	19.0x113.0	1
3888	11323	Cancer	112_D1	112_D1_GCCTATGCTGGGCCTT	1	18	114	18x114	35	18.0x114.0	1
4039	11410	Cancer	112_D1	112_D1_TTACTGTCTAGAGCTC	1	19	115	19x115	27	19.0x115.0	1
4039	11584	Cancer	112_D1	112_D1_GCTTGCAGCACAATTG	1	19	117	19x117	34	19.0x117.0	0
3887	11671	Cancer	112_D1	112_D1_CCGGAGGTCTTATGGT	1	18	118	18x118	41	18.0x118.0	1
4039	11759	Cancer	112_D1	112_D1_ACAGTATACCGTGGGA	1	19	119	19x119	26	19.0x119.0	1
3887	11846	Cancer	112_D1	112_D1_GGGATCCCAATACAAA	1	18	120	18x120	29	18.0x120.0	1
4039	11933	Cancer	112_D1	112_D1_ATTACGACTCCACAGT	1	19	121	19x121	30	19.0x121.0	1
3887	12020	Cancer	112_D1	112_D1_CTCACACGCAAGCCTA	1	18	122	18x122	26	18.0x122.0	1
4344	10015	Cancer	112_D1	112_D1_AGCTAGAAGCAGAAGT	1	21	99	21x99	18	21.0x99.0	1
4343	10190	Cancer	112_D1	112_D1_TTCCGCAGAGAAATAT	1	21	101	21x101	33	21.0x101.0	1
4192	10277	Cancer	112_D1	112_D1_CAGTACATTCTCTAAA	1	20	102	20x102	26	20.0x102.0	1
4343	10364	Cancer	112_D1	112_D1_GTGAAGATTTCAAGTG	1	21	103	21x103	28	21.0x103.0	1
4343	10538	Cancer	112_D1	112_D1_CCCAGAGGAGGGCGTA	1	21	105	21x105	32	21.0x105.0	0
4191	10626	Cancer	112_D1	112_D1_GGAAACCTTGTTGAAT	1	20	106	20x106	30	20.0x106.0	0
4343	10713	Cancer	112_D1	112_D1_GTGAAGCCGTATAGTC	1	21	107	21x107	30	21.0x107.0	0
4191	10800	Cancer	112_D1	112_D1_GAGCTGTCGTCTCGGA	1	20	108	20x108	31	20.0x108.0	1
4343	10887	Cancer	112_D1	112_D1_TGTCATTTGTTGGGAA	1	21	109	21x109	35	21.0x109.0	1
4191	10974	Cancer	112_D1	112_D1_ACCAACACCACACACT	1	20	110	20x110	36	20.0x110.0	1
4343	11062	Cancer	112_D1	112_D1_AAATGATTCGATCAGC	1	21	111	21x111	25	21.0x111.0	1
4191	11149	Cancer	112_D1	112_D1_CTGCTTTATGTCCGCG	1	20	112	20x112	31	20.0x112.0	0
4343	11236	Cancer	112_D1	112_D1_GCGAGAGGCCATGTAA	1	21	113	21x113	15	21.0x113.0	0
4191	11323	Cancer	112_D1	112_D1_ATTGACCGGCGATGAC	1	20	114	20x114	20	20.0x114.0	0
4343	11410	Cancer	112_D1	112_D1_ACCCTGGTAACGCCCT	1	21	115	21x115	31	21.0x115.0	0
4191	11497	Cancer	112_D1	112_D1_GTTGGACCGCATCAGG	1	20	116	20x116	26	20.0x116.0	1
4342	11585	Cancer	112_D1	112_D1_CGTTTACAAGGCAGCT	1	21	117	21x117	24	21.0x117.0	0
4191	11672	Cancer	112_D1	112_D1_CGGTCCATGAGACTCC	1	20	118	20x118	25	20.0x118.0	0
4342	11759	Cancer	112_D1	112_D1_GTTCGTCTGGGTCCCT	1	21	119	21x119	28	21.0x119.0	0
4191	11846	Cancer	112_D1	112_D1_TGTACTACTCTCACGG	1	20	120	20x120	21	20.0x120.0	0
4342	11933	Cancer	112_D1	112_D1_AGTGAAGATGGTGTCC	1	21	121	21x121	38	21.0x121.0	0
4190	12020	Cancer	112_D1	112_D1_GAGGGCCATAATATTA	1	20	122	20x122	54	20.0x122.0	0
4342	12108	Cancer	112_D1	112_D1_ACTCCCGTAGACTAGG	1	21	123	21x123	35	21.0x123.0	0
4647	9493	Cancer	112_D1	112_D1_AATGATGATACGCTAT	1	23	93	23x93	19	23.0x93.0	1
4647	9667	Cancer	112_D1	112_D1_TTCCAATCAGAGCTAG	1	23	95	23x95	25	23.0x95.0	1
4647	9841	Cancer	112_D1	112_D1_GGTCGGATAAACGGCG	1	23	97	23x97	36	23.0x97.0	1
4647	10016	Cancer	112_D1	112_D1_CTCGATATTTGCGAGC	1	23	99	23x99	32	23.0x99.0	1
4647	10190	Cancer	112_D1	112_D1_CTAGCCGATGTTATGA	1	23	101	23x101	32	23.0x101.0	1
4495	10277	Cancer	112_D1	112_D1_TACTGCAATCAATTAC	1	22	102	22x102	44	22.0x102.0	0
4647	10364	Cancer	112_D1	112_D1_TAGTCTGTGACGTTGC	1	23	103	23x103	33	23.0x103.0	1
4495	10451	Cancer	112_D1	112_D1_CTCGTTTCTAATGTTT	1	22	104	22x104	29	22.0x104.0	1
4647	10539	Cancer	112_D1	112_D1_TTCGTTCAACGAAGTT	1	23	105	23x105	31	23.0x105.0	1
4495	10626	Cancer	112_D1	112_D1_CTGAATTTATTGCCAG	1	22	106	22x106	41	22.0x106.0	0
4646	10713	Cancer	112_D1	112_D1_TGGAATATCCTTGACC	1	23	107	23x107	29	23.0x107.0	0
4495	10800	Cancer	112_D1	112_D1_CAGATCATTTAAAGTC	1	22	108	22x108	30	22.0x108.0	0
4646	10887	Cancer	112_D1	112_D1_CTCCTTTACGCAAGTC	1	23	109	23x109	30	23.0x109.0	0
4495	10974	Cancer	112_D1	112_D1_TCCCAAACAGACAACG	1	22	110	22x110	37	22.0x110.0	0
4646	11062	Cancer	112_D1	112_D1_ATCGCTGCGTGCAGCA	1	23	111	23x111	20	23.0x111.0	0
4494	11149	Cancer	112_D1	112_D1_TTAGTTCAAGTGTTCG	1	22	112	22x112	34	22.0x112.0	1
4646	11236	Cancer	112_D1	112_D1_AAACTCGTGATATAAG	1	23	113	23x113	30	23.0x113.0	1
4494	11323	Cancer	112_D1	112_D1_TTAACGAACAAGCAGT	1	22	114	22x114	26	22.0x114.0	1
4646	11410	Cancer	112_D1	112_D1_GTTATATCAGGAGCCA	1	23	115	23x115	24	23.0x115.0	0
4494	11498	Cancer	112_D1	112_D1_CAAATTGGATTATGCC	1	22	116	22x116	34	22.0x116.0	0
4646	11585	Cancer	112_D1	112_D1_CGAGGAGCTTCCATAT	1	23	117	23x117	26	23.0x117.0	1
4494	11672	Cancer	112_D1	112_D1_GGAGACCAATGTGCTT	1	22	118	22x118	22	22.0x118.0	0
4646	11759	Cancer	112_D1	112_D1_CATTGATGAACACGCC	1	23	119	23x119	27	23.0x119.0	0
4494	11846	Cancer	112_D1	112_D1_GTCAATGCTATAATTT	1	22	120	22x120	29	22.0x120.0	0
4646	11934	Cancer	112_D1	112_D1_ACCACCCTCTCTTCTA	1	23	121	23x121	32	23.0x121.0	0
4494	12021	Cancer	112_D1	112_D1_TGGAGGGAAACACCTC	1	22	122	22x122	39	22.0x122.0	0
4645	12108	Cancer	112_D1	112_D1_CACGGACGTGGATGGC	1	23	123	23x123	31	23.0x123.0	0
4952	8272	Cancer	112_D1	112_D1_AGTACGGGCACCTGGC	1	25	79	25x79	41	25.0x79.0	1
4952	8447	Cancer	112_D1	112_D1_AAGGTATCCTAATATA	1	25	81	25x81	35	25.0x81.0	0
4800	8534	Cancer	112_D1	112_D1_TGTTGTCAAGAAGTCT	1	24	82	24x82	29	24.0x82.0	1
4951	8621	Cancer	112_D1	112_D1_CAGTGAATAAATGACT	1	25	83	25x83	34	25.0x83.0	0
4800	8708	Cancer	112_D1	112_D1_CACCTTGCGAAACTCG	1	24	84	24x84	27	24.0x84.0	1
4951	8795	Cancer	112_D1	112_D1_CATTTAGCGGACCATG	1	25	85	25x85	37	25.0x85.0	1
4800	8882	Cancer	112_D1	112_D1_CCAGTCTAGACGGCGC	1	24	86	24x86	29	24.0x86.0	1
4951	8970	Cancer	112_D1	112_D1_TCGCTTTAAACGTTTG	1	25	87	25x87	23	25.0x87.0	0
4799	9057	Cancer	112_D1	112_D1_GTGAAACGGCGCCACC	1	24	88	24x88	29	24.0x88.0	1
4951	9144	Cancer	112_D1	112_D1_GGGCTCATCGAACCCA	1	25	89	25x89	44	25.0x89.0	0
4799	9405	Cancer	112_D1	112_D1_AGCGCGGGTGCCAATG	1	24	92	24x92	26	24.0x92.0	1
4951	9493	Cancer	112_D1	112_D1_TAATCGATCCGTACGT	1	25	93	25x93	29	25.0x93.0	1
4799	9580	Cancer	112_D1	112_D1_AGTGGCGGCAATTTGA	1	24	94	24x94	34	24.0x94.0	1
4950	9841	Cancer	112_D1	112_D1_ATAGGCTAGCTTCGCA	1	25	97	25x97	30	25.0x97.0	1
4799	9929	Cancer	112_D1	112_D1_CGGTTCAAGTAGGTGT	1	24	98	24x98	31	24.0x98.0	0
4950	10016	Cancer	112_D1	112_D1_CAGTCGAGGATGCAAT	1	25	99	25x99	39	25.0x99.0	1
4799	10103	Cancer	112_D1	112_D1_TATCACCCAACCGACC	1	24	100	24x100	35	24.0x100.0	0
4950	10190	Cancer	112_D1	112_D1_AATGATGCGACTCCTG	1	25	101	25x101	29	25.0x101.0	0
4798	10277	Cancer	112_D1	112_D1_TGGAACCACTGACACA	1	24	102	24x102	34	24.0x102.0	1
4950	10365	Cancer	112_D1	112_D1_GCCAATAGGGCATCTC	1	25	103	25x103	41	25.0x103.0	1
4798	10452	Cancer	112_D1	112_D1_TTCTTTGGTCGCGACG	1	24	104	24x104	25	24.0x104.0	1
4950	10539	Cancer	112_D1	112_D1_ATTAGATTCCTCAGCA	1	25	105	25x105	33	25.0x105.0	1
4798	10626	Cancer	112_D1	112_D1_CCGTGGAACGATCCAA	1	24	106	24x106	31	24.0x106.0	0
4950	10713	Cancer	112_D1	112_D1_GGGTCGTGGCAAGTGT	1	25	107	25x107	31	25.0x107.0	1
4798	10800	Cancer	112_D1	112_D1_TCGCTCGGCACCAGCG	1	24	108	24x108	35	24.0x108.0	1
4950	10888	Cancer	112_D1	112_D1_ACGCAATCACTACAGC	1	25	109	25x109	25	25.0x109.0	0
4798	10975	Cancer	112_D1	112_D1_CTCTAATGCATTGATC	1	24	110	24x110	32	24.0x110.0	0
4950	11062	Cancer	112_D1	112_D1_GTCTCGACTAAGTTTG	1	25	111	25x111	31	25.0x111.0	0
4798	11149	Cancer	112_D1	112_D1_TGGTTTAAACGTGGGT	1	24	112	24x112	30	24.0x112.0	0
4949	11236	Cancer	112_D1	112_D1_CGCAGATCTTCACCCG	1	25	113	25x113	27	25.0x113.0	1
4798	11323	Cancer	112_D1	112_D1_TCCAGATGTACGCCAA	1	24	114	24x114	18	24.0x114.0	0
4949	11411	Cancer	112_D1	112_D1_CATTGCGGGTCAATTC	1	25	115	25x115	27	25.0x115.0	1
4798	11498	Cancer	112_D1	112_D1_GACGTTCGTAAATACA	1	24	116	24x116	24	24.0x116.0	0
4949	11585	Cancer	112_D1	112_D1_TACACCGTCGTTAGTC	1	25	117	25x117	24	25.0x117.0	1
4797	11672	Cancer	112_D1	112_D1_ACGGGCGTATGCGACA	1	24	118	24x118	33	24.0x118.0	1
4949	11759	Cancer	112_D1	112_D1_GAAGGCTACCATTGTT	1	25	119	25x119	22	25.0x119.0	1
4797	11846	Cancer	112_D1	112_D1_TAAATCTTTACACCTC	1	24	120	24x120	26	24.0x120.0	0
4949	11934	Cancer	112_D1	112_D1_AGTTTATGTAAAGACA	1	25	121	25x121	22	25.0x121.0	0
4797	12021	Cancer	112_D1	112_D1_AGGAGACATCCACAGT	1	24	122	24x122	21	24.0x122.0	1
4949	12108	Cancer	112_D1	112_D1_CAACCTGAACCTGCCA	1	25	123	25x123	33	25.0x123.0	1
5255	7749	Cancer	112_D1	112_D1_AGAACGTGGTACATTC	1	27	73	27x73	39	27.0x73.0	1
5255	7924	Cancer	112_D1	112_D1_ACTTCGCCATACGCAC	1	27	75	27x75	25	27.0x75.0	1
5255	8098	Cancer	112_D1	112_D1_TCGTAAGACGACATTG	1	27	77	27x77	39	27.0x77.0	1
5103	8360	Cancer	112_D1	112_D1_CGGTCAAGTGGGAACC	1	26	80	26x80	41	26.0x80.0	1
5255	8447	Cancer	112_D1	112_D1_TTGTAAGGCCAGTTGG	1	27	81	27x81	44	27.0x81.0	0
5103	8534	Cancer	112_D1	112_D1_GGAGCACCAAGAACTA	1	26	82	26x82	43	26.0x82.0	1
5255	8621	Cancer	112_D1	112_D1_TAATAGTGACGACCAG	1	27	83	27x83	31	27.0x83.0	0
5103	8708	Cancer	112_D1	112_D1_CTAAATCCTATTCCGG	1	26	84	26x84	28	26.0x84.0	0
5255	8796	Cancer	112_D1	112_D1_CGAGTTCTGTCCCACC	1	27	85	27x85	29	27.0x85.0	0
5103	8883	Cancer	112_D1	112_D1_AGGCAGATGCGTAAAC	1	26	86	26x86	20	26.0x86.0	1
5255	8970	Cancer	112_D1	112_D1_AAGGATGAGGGACCTC	1	27	87	27x87	32	27.0x87.0	0
5103	9057	Cancer	112_D1	112_D1_AGAGAACCGTCTAGGA	1	26	88	26x88	48	26.0x88.0	1
5254	9144	Cancer	112_D1	112_D1_GAGGGCGCAGCTCTGC	1	27	89	27x89	28	27.0x89.0	0
5103	9231	Cancer	112_D1	112_D1_AAGATTGGCGGAACGT	1	26	90	26x90	12	26.0x90.0	1
5254	9319	Cancer	112_D1	112_D1_CCAGTAGTCTGATCCA	1	27	91	27x91	34	27.0x91.0	1
5254	9493	Cancer	112_D1	112_D1_ATAGAGTTATCAACTT	1	27	93	27x93	23	27.0x93.0	1
5102	9580	Cancer	112_D1	112_D1_AAATTACCTATCGATG	1	26	94	26x94	33	26.0x94.0	1
5254	9667	Cancer	112_D1	112_D1_GATCCTAAATCGGGAC	1	27	95	27x95	35	27.0x95.0	1
5102	9754	Cancer	112_D1	112_D1_TTACAGACCTAAATGA	1	26	96	26x96	35	26.0x96.0	1
5254	9842	Cancer	112_D1	112_D1_CCTCACCTTAGCATCG	1	27	97	27x97	33	27.0x97.0	1
5102	9929	Cancer	112_D1	112_D1_CATGCGACCAGTTTAA	1	26	98	26x98	32	26.0x98.0	0
5254	10016	Cancer	112_D1	112_D1_AACATATCAACTGGTG	1	27	99	27x99	33	27.0x99.0	1
5102	10103	Cancer	112_D1	112_D1_CTATAAGAGCCAATCG	1	26	100	26x100	24	26.0x100.0	0
5254	10190	Cancer	112_D1	112_D1_AATATCGAGGGTTCTC	1	27	101	27x101	26	27.0x101.0	1
5102	10277	Cancer	112_D1	112_D1_GTACTCCTGGGTATGC	1	26	102	26x102	24	26.0x102.0	1
5253	10365	Cancer	112_D1	112_D1_ATAAGTAGGATTCAGA	1	27	103	27x103	26	27.0x103.0	1
5102	10452	Cancer	112_D1	112_D1_AGGTCGCGGAGTTACT	1	26	104	26x104	35	26.0x104.0	1
5253	10539	Cancer	112_D1	112_D1_CTAATTCTCAGATATT	1	27	105	27x105	24	27.0x105.0	1
5253	10714	Cancer	112_D1	112_D1_TGATCCCAGCATTAGT	1	27	107	27x107	30	27.0x107.0	0
5101	10801	Cancer	112_D1	112_D1_CGTTGTAAGATTGATT	1	26	108	26x108	38	26.0x108.0	0
5253	10888	Cancer	112_D1	112_D1_GAAACCATGGTGCGCT	1	27	109	27x109	14	27.0x109.0	1
5101	10975	Cancer	112_D1	112_D1_AATCTATGCCGGAGCC	1	26	110	26x110	30	26.0x110.0	1
5253	11062	Cancer	112_D1	112_D1_GACTCCCAGAATAAGG	1	27	111	27x111	25	27.0x111.0	1
5101	11149	Cancer	112_D1	112_D1_TATGATCCGGCACGCC	1	26	112	26x112	24	26.0x112.0	0
5253	11237	Cancer	112_D1	112_D1_CCGCTTGCTGACATGG	1	27	113	27x113	36	27.0x113.0	0
5101	11324	Cancer	112_D1	112_D1_TGGTTAAGGGCGCTGG	1	26	114	26x114	23	26.0x114.0	0
5253	11411	Cancer	112_D1	112_D1_TTGATAGTCAATACAT	1	27	115	27x115	26	27.0x115.0	0
5101	11498	Cancer	112_D1	112_D1_GGTTTAATTGAGCAGG	1	26	116	26x116	28	26.0x116.0	0
5253	11585	Cancer	112_D1	112_D1_CATTACATAGATTGTG	1	27	117	27x117	28	27.0x117.0	0
5101	11672	Cancer	112_D1	112_D1_GGTACACCAGATTTAT	1	26	118	26x118	26	26.0x118.0	0
5252	11760	Cancer	112_D1	112_D1_GGCCCGTATACCATGC	1	27	119	27x119	29	27.0x119.0	1
5101	11847	Cancer	112_D1	112_D1_ATCTTTCGTATAACCA	1	26	120	26x120	21	26.0x120.0	0
5252	11934	Cancer	112_D1	112_D1_GAGATGACAATCCTTA	1	27	121	27x121	17	27.0x121.0	0
5101	12021	Cancer	112_D1	112_D1_AAAGCTTGCCTACATA	1	26	122	26x122	18	26.0x122.0	0
5252	12108	Cancer	112_D1	112_D1_GAACGATAAGTTAAAG	1	27	123	27x123	19	27.0x123.0	0
5559	7401	Cancer	112_D1	112_D1_CCTATGGGTTACCGTC	1	29	69	29x69	39	29.0x69.0	1
5559	7575	Cancer	112_D1	112_D1_CGAGGCTAAATATGGC	1	29	71	29x71	39	29.0x71.0	0
5407	7662	Cancer	112_D1	112_D1_TCAGGGTGTAACGTAA	1	28	72	28x72	31	28.0x72.0	0
5559	7750	Cancer	112_D1	112_D1_CGAGAGATGTGAACCT	1	29	73	29x73	20	29.0x73.0	0
5407	7837	Cancer	112_D1	112_D1_TCGCTGGGCGGATTGT	1	28	74	28x74	25	28.0x74.0	0
5559	7924	Cancer	112_D1	112_D1_AGATCTCAGGTGTGAT	1	29	75	29x75	40	29.0x75.0	0
5407	8011	Cancer	112_D1	112_D1_TGGCCAAACTGAAGTA	1	28	76	28x76	34	28.0x76.0	1
5559	8098	Cancer	112_D1	112_D1_GCTTCCGTCCCTAGAC	1	29	77	29x77	27	29.0x77.0	0
5407	8185	Cancer	112_D1	112_D1_CAGCAGCCCGTTCCTT	1	28	78	28x78	36	28.0x78.0	1
5558	8273	Cancer	112_D1	112_D1_TGTATAACAGATCCTG	1	29	79	29x79	33	29.0x79.0	1
5407	8360	Cancer	112_D1	112_D1_CGCGGGAATTAGGCAG	1	28	80	28x80	26	28.0x80.0	0
5558	8447	Cancer	112_D1	112_D1_TGCATGTGGTAATCTA	1	29	81	29x81	46	29.0x81.0	1
5407	8534	Cancer	112_D1	112_D1_ACAATTTGAGCAGTGG	1	28	82	28x82	50	28.0x82.0	0
5558	8621	Cancer	112_D1	112_D1_GAGCTAAGGGCATATC	1	29	83	29x83	32	29.0x83.0	1
5406	8708	Cancer	112_D1	112_D1_CCAGATAGTTGAGTGA	1	28	84	28x84	37	28.0x84.0	0
5558	8796	Cancer	112_D1	112_D1_CCACAATGTACGTCTT	1	29	85	29x85	44	29.0x85.0	0
5406	8883	Cancer	112_D1	112_D1_CAATGGATCTCTACCA	1	28	86	28x86	33	28.0x86.0	0
5558	8970	Cancer	112_D1	112_D1_TGTGGCAAAGCGTATG	1	29	87	29x87	26	29.0x87.0	0
5406	9057	Cancer	112_D1	112_D1_TAAAGCGTTAGGAGAA	1	28	88	28x88	40	28.0x88.0	0
5558	9145	Cancer	112_D1	112_D1_TCCGTTTAGCCTTGAA	1	29	89	29x89	28	29.0x89.0	0
5406	9232	Cancer	112_D1	112_D1_CAGCTCGACAAGTTAA	1	28	90	28x90	34	28.0x90.0	1
5558	9319	Cancer	112_D1	112_D1_GCCTATAGTGTCAGGG	1	29	91	29x91	31	29.0x91.0	1
5558	9493	Cancer	112_D1	112_D1_CTACTATCTTTCAGAG	1	29	93	29x93	45	29.0x93.0	1
5557	9668	Cancer	112_D1	112_D1_GCGCATCCAGTCAGCA	1	29	95	29x95	39	29.0x95.0	1
5406	9755	Cancer	112_D1	112_D1_GACTCGCGGGAATGAC	1	28	96	28x96	44	28.0x96.0	1
5557	9842	Cancer	112_D1	112_D1_CTGGTAACGAGCTCTT	1	29	97	29x97	31	29.0x97.0	1
5405	9929	Cancer	112_D1	112_D1_TCCGGCCTAGCGTACA	1	28	98	28x98	27	28.0x98.0	1
5557	10016	Cancer	112_D1	112_D1_TCTAGGTGGCGACGCT	1	29	99	29x99	32	29.0x99.0	0
5405	10103	Cancer	112_D1	112_D1_ACGCTAGTGATACACT	1	28	100	28x100	45	28.0x100.0	0
5557	10191	Cancer	112_D1	112_D1_ATCTGCACCTCTGCGA	1	29	101	29x101	29	29.0x101.0	0
5405	10278	Cancer	112_D1	112_D1_CCTCACCTGAGGGAGC	1	28	102	28x102	19	28.0x102.0	0
5557	10365	Cancer	112_D1	112_D1_AGTGAGCCTCGCCGCC	1	29	103	29x103	22	29.0x103.0	0
5405	10452	Cancer	112_D1	112_D1_ACGAGTACGGATGCCC	1	28	104	28x104	22	28.0x104.0	0
5557	10539	Cancer	112_D1	112_D1_GGTACCATTAAGACGG	1	29	105	29x105	25	29.0x105.0	0
5405	10626	Cancer	112_D1	112_D1_TTCTGCTAGACTCCAA	1	28	106	28x106	28	28.0x106.0	0
5557	10714	Cancer	112_D1	112_D1_TAACTATTACGCCAAA	1	29	107	29x107	40	29.0x107.0	0
5405	10801	Cancer	112_D1	112_D1_GCATTCAAGGCAACGC	1	28	108	28x108	27	28.0x108.0	1
5556	10888	Cancer	112_D1	112_D1_AGTACATCATTTATCA	1	29	109	29x109	23	29.0x109.0	0
5405	10975	Cancer	112_D1	112_D1_GTCGTGTCTGGTCATC	1	28	110	28x110	21	28.0x110.0	1
5556	11062	Cancer	112_D1	112_D1_AGTCTAAAGTATACTC	1	29	111	29x111	29	29.0x111.0	0
5405	11150	Cancer	112_D1	112_D1_CGGCCCAACCTGTAGT	1	28	112	28x112	31	28.0x112.0	0
5556	11237	Cancer	112_D1	112_D1_AGGGAGACATACTTCG	1	29	113	29x113	23	29.0x113.0	0
5404	11324	Cancer	112_D1	112_D1_TCCCTAGATCAATAGG	1	28	114	28x114	22	28.0x114.0	0
5556	11411	Cancer	112_D1	112_D1_TCCCGTCGCGTCATAG	1	29	115	29x115	20	29.0x115.0	1
5404	11498	Cancer	112_D1	112_D1_CGCATCCATCAGCCAG	1	28	116	28x116	33	28.0x116.0	1
5556	11586	Cancer	112_D1	112_D1_CTGCACCTAGTCCACA	1	29	117	29x117	25	29.0x117.0	1
5404	11673	Cancer	112_D1	112_D1_CGAGGATCGGGAACGA	1	28	118	28x118	29	28.0x118.0	0
5556	11760	Cancer	112_D1	112_D1_CAATGAGGTTCGACTA	1	29	119	29x119	31	29.0x119.0	0
5404	11847	Cancer	112_D1	112_D1_TCTGACGGGCTAACCC	1	28	120	28x120	21	28.0x120.0	1
5556	11934	Cancer	112_D1	112_D1_TTCTATGCCTTTCGCA	1	29	121	29x121	37	29.0x121.0	1
5404	12021	Cancer	112_D1	112_D1_AGAGTATAGTGTTACG	1	28	122	28x122	28	28.0x122.0	1
5556	12109	Cancer	112_D1	112_D1_CCATTGTTTCCTCCAT	1	29	123	29x123	32	29.0x123.0	0
5863	6355	Cancer	112_D1	112_D1_TCCAGGCGAGTACGGT	1	31	57	31x57	25	31.0x57.0	1
5863	7227	Cancer	112_D1	112_D1_TGCGCAAAGCATTTGG	1	31	67	31x67	25	31.0x67.0	1
5862	7401	Cancer	112_D1	112_D1_GGCGGTAGGATCATTG	1	31	69	31x69	31	31.0x69.0	1
5711	7488	Cancer	112_D1	112_D1_GGCAATAGTCAATGAG	1	30	70	30x70	29	30.0x70.0	1
5862	7576	Cancer	112_D1	112_D1_ACACGAGACTCCTTCT	1	31	71	31x71	24	31.0x71.0	1
5711	7663	Cancer	112_D1	112_D1_GACACAAGGGAAGAAA	1	30	72	30x72	29	30.0x72.0	0
5862	7750	Cancer	112_D1	112_D1_TCAGCAAATGCATCTC	1	31	73	31x73	18	31.0x73.0	1
5710	7837	Cancer	112_D1	112_D1_GAGATCTGTCACTCCG	1	30	74	30x74	27	30.0x74.0	0
5862	7924	Cancer	112_D1	112_D1_ATGCCGGTCTTGCATA	1	31	75	31x75	24	31.0x75.0	1
5710	8011	Cancer	112_D1	112_D1_TTGGGCGGCGGTTGCC	1	30	76	30x76	41	30.0x76.0	0
5862	8099	Cancer	112_D1	112_D1_TTGTTGTGTGTCAAGA	1	31	77	31x77	32	31.0x77.0	0
5710	8186	Cancer	112_D1	112_D1_ACTGTACGATACACAT	1	30	78	30x78	34	30.0x78.0	0
5862	8273	Cancer	112_D1	112_D1_TCCACTTTATCTAGGT	1	31	79	31x79	26	31.0x79.0	0
5710	8360	Cancer	112_D1	112_D1_GGTCTGAGAATCTGGA	1	30	80	30x80	26	30.0x80.0	0
5862	8447	Cancer	112_D1	112_D1_TAGAAAGGTGGCGCTA	1	31	81	31x81	23	31.0x81.0	0
5710	8534	Cancer	112_D1	112_D1_TATGTCTCATTGTGCC	1	30	82	30x82	44	30.0x82.0	1
5862	8622	Cancer	112_D1	112_D1_GGATTTCACTTCTATA	1	31	83	31x83	25	31.0x83.0	1
5710	8709	Cancer	112_D1	112_D1_TGAGTGGTCCGTGACG	1	30	84	30x84	46	30.0x84.0	1
5861	8796	Cancer	112_D1	112_D1_CGCTTTCTTGCATTCG	1	31	85	31x85	39	31.0x85.0	1
5710	8883	Cancer	112_D1	112_D1_ACCCAACGCCCGTGGC	1	30	86	30x86	43	30.0x86.0	0
5861	8970	Cancer	112_D1	112_D1_GAACGTCTCATGGTCG	1	31	87	31x87	47	31.0x87.0	1
5710	9057	Cancer	112_D1	112_D1_AGGGTTCCCTTTGGTT	1	30	88	30x88	36	30.0x88.0	1
5861	9145	Cancer	112_D1	112_D1_GTAGCTTCCTCTTGTT	1	31	89	31x89	45	31.0x89.0	1
5709	9232	Cancer	112_D1	112_D1_GCATGAGGGACGCGGC	1	30	90	30x90	54	30.0x90.0	1
5861	9319	Cancer	112_D1	112_D1_CTACCCTAAGGTCATA	1	31	91	31x91	41	31.0x91.0	1
5709	9406	Cancer	112_D1	112_D1_TCACCGCTCGGCACTC	1	30	92	30x92	33	30.0x92.0	1
5861	9493	Cancer	112_D1	112_D1_GGCTCGCGTTGAGGTA	1	31	93	31x93	40	31.0x93.0	0
5709	9581	Cancer	112_D1	112_D1_CTAACGAAACTTGCTG	1	30	94	30x94	39	30.0x94.0	1
5861	9668	Cancer	112_D1	112_D1_TTAAACTCGAATTCAT	1	31	95	31x95	41	31.0x95.0	0
5709	9755	Cancer	112_D1	112_D1_TACTTTACTGAGCCGG	1	30	96	30x96	36	30.0x96.0	0
5861	9842	Cancer	112_D1	112_D1_GCTTGGATCGATTAGG	1	31	97	31x97	35	31.0x97.0	1
5709	9929	Cancer	112_D1	112_D1_CGGTTATCCAACAGTG	1	30	98	30x98	25	30.0x98.0	1
5861	10017	Cancer	112_D1	112_D1_CAGACCTGTAAGTGTT	1	31	99	31x99	30	31.0x99.0	1
5709	10104	Cancer	112_D1	112_D1_GACGGTCAATAGAAGC	1	30	100	30x100	14	30.0x100.0	1
5860	10191	Cancer	112_D1	112_D1_CTGACTGCGCAGCTCG	1	31	101	31x101	25	31.0x101.0	0
5709	10278	Cancer	112_D1	112_D1_CCATACCTTTACTTGT	1	30	102	30x102	21	30.0x102.0	1
5860	10365	Cancer	112_D1	112_D1_GTAATAAAGGGCTCCC	1	31	103	31x103	23	31.0x103.0	0
5708	10452	Cancer	112_D1	112_D1_GTGAACTCCCATTCGA	1	30	104	30x104	17	30.0x104.0	1
5860	10540	Cancer	112_D1	112_D1_GTGGTTACTTCTTTCG	1	31	105	31x105	26	31.0x105.0	1
5708	10627	Cancer	112_D1	112_D1_TCAGAACCTCCACAGG	1	30	106	30x106	23	30.0x106.0	0
5860	10714	Cancer	112_D1	112_D1_TCCCACTCTCTTCCGG	1	31	107	31x107	19	31.0x107.0	1
5708	10801	Cancer	112_D1	112_D1_ATCTTGACTTGTCCAA	1	30	108	30x108	18	30.0x108.0	0
5860	10888	Cancer	112_D1	112_D1_TCGGGAACGTGCCTAG	1	31	109	31x109	25	31.0x109.0	0
5708	10975	Cancer	112_D1	112_D1_GTTAGCCGTAAATCAA	1	30	110	30x110	20	30.0x110.0	0
5860	11063	Cancer	112_D1	112_D1_ATTTACTAAGTCCATT	1	31	111	31x111	24	31.0x111.0	0
5708	11150	Cancer	112_D1	112_D1_GGGTGCATATGAAAGC	1	30	112	30x112	22	30.0x112.0	0
5860	11237	Cancer	112_D1	112_D1_TCCGAATGGTCCTGAG	1	31	113	31x113	28	31.0x113.0	1
5708	11324	Cancer	112_D1	112_D1_TGATGGCTGTTTCTGA	1	30	114	30x114	25	30.0x114.0	0
5859	11411	Cancer	112_D1	112_D1_AAATAAGGTAGTGCCC	1	31	115	31x115	21	31.0x115.0	1
5859	11586	Cancer	112_D1	112_D1_ACACCACATAATTAGC	1	31	117	31x117	32	31.0x117.0	1
5708	11673	Cancer	112_D1	112_D1_CGCGGTAAGTCTAGCT	1	30	118	30x118	33	30.0x118.0	0
5859	11760	Cancer	112_D1	112_D1_GCGGGCATTACGATGC	1	31	119	31x119	25	31.0x119.0	1
5707	11847	Cancer	112_D1	112_D1_AGGATTGCTTACGACA	1	30	120	30x120	30	30.0x120.0	1
5859	11934	Cancer	112_D1	112_D1_CTCGGGATAACACCTA	1	31	121	31x121	31	31.0x121.0	0
5707	12022	Cancer	112_D1	112_D1_GTCGTCTGGTTGGCTA	1	30	122	30x122	32	30.0x122.0	0
6167	6007	Cancer	112_D1	112_D1_GGTATTGCCGAGTTTA	1	33	53	33x53	35	33.0x53.0	1
6015	6094	Cancer	112_D1	112_D1_CGTATTAAGAGATCTA	1	32	54	32x54	28	32.0x54.0	1
6167	6181	Cancer	112_D1	112_D1_ACTGTCCAGGATTATA	1	33	55	33x55	30	33.0x55.0	0
6015	6268	Cancer	112_D1	112_D1_CGGGCAGCTAAACCGC	1	32	56	32x56	39	32.0x56.0	1
6167	6355	Cancer	112_D1	112_D1_TTGCTGATCATGTTCG	1	33	57	33x57	16	33.0x57.0	0
6167	6530	Cancer	112_D1	112_D1_CAGCTCACTGAGACAT	1	33	59	33x59	29	33.0x59.0	1
6166	6704	Cancer	112_D1	112_D1_ACGCATTCGTGAGTAC	1	33	61	33x61	28	33.0x61.0	0
6166	7227	Cancer	112_D1	112_D1_ACGTAGATTGCTGATG	1	33	67	33x67	23	33.0x67.0	1
6014	7314	Cancer	112_D1	112_D1_TCTTGATGCGTAGCGA	1	32	68	32x68	31	32.0x68.0	1
6166	7401	Cancer	112_D1	112_D1_GGGCTGCCTAGGGCGA	1	33	69	33x69	28	33.0x69.0	0
6014	7488	Cancer	112_D1	112_D1_CTCTCACAATCGATGA	1	32	70	32x70	21	32.0x70.0	1
6166	7576	Cancer	112_D1	112_D1_CCAAGCGTAACTCGTA	1	33	71	33x71	29	33.0x71.0	0
6014	7663	Cancer	112_D1	112_D1_ACAACAGCATGAGCTA	1	32	72	32x72	24	32.0x72.0	0
6166	7750	Cancer	112_D1	112_D1_GTCCCAACGTAAAGTA	1	33	73	33x73	31	33.0x73.0	0
6014	7837	Cancer	112_D1	112_D1_TCGGAGTACATGAGTA	1	32	74	32x74	29	32.0x74.0	0
6165	7924	Cancer	112_D1	112_D1_GGGAGTTAATGAGGCG	1	33	75	33x75	21	33.0x75.0	0
6014	8012	Cancer	112_D1	112_D1_CCGGGCGGTCTCGTCA	1	32	76	32x76	31	32.0x76.0	1
6165	8099	Cancer	112_D1	112_D1_CCGTAAGTTGGTCCCA	1	33	77	33x77	26	33.0x77.0	1
6014	8186	Cancer	112_D1	112_D1_GGAGGGCTTGGTTGGC	1	32	78	32x78	28	32.0x78.0	1
6165	8273	Cancer	112_D1	112_D1_TCGGACGCCCAGCCCA	1	33	79	33x79	24	33.0x79.0	0
6013	8360	Cancer	112_D1	112_D1_TCTGTGCCATCATAGT	1	32	80	32x80	34	32.0x80.0	0
6165	8448	Cancer	112_D1	112_D1_GTACTGGAGTTAGACC	1	33	81	33x81	24	33.0x81.0	1
6013	8535	Cancer	112_D1	112_D1_GGAATGCGCTAGCGTG	1	32	82	32x82	36	32.0x82.0	0
6165	8622	Cancer	112_D1	112_D1_GTGTGAATAACTTAGG	1	33	83	33x83	36	33.0x83.0	0
6013	8709	Cancer	112_D1	112_D1_GGTCGGCCAGGAGCTT	1	32	84	32x84	40	32.0x84.0	1
6165	8796	Cancer	112_D1	112_D1_TAGCCGGCGGTCAGCG	1	33	85	33x85	30	33.0x85.0	0
6165	8971	Cancer	112_D1	112_D1_AGTGATTCAAGCAGGA	1	33	87	33x87	39	33.0x87.0	1
6013	9058	Cancer	112_D1	112_D1_GTTGGATTGAGAACAC	1	32	88	32x88	42	32.0x88.0	1
6165	9145	Cancer	112_D1	112_D1_CACACGCGCTGTCTTA	1	33	89	33x89	42	33.0x89.0	1
6164	9319	Cancer	112_D1	112_D1_GGTTTCAATCGGTCAG	1	33	91	33x91	43	33.0x91.0	1
6013	9406	Cancer	112_D1	112_D1_AATCTGCGTTGGGACG	1	32	92	32x92	27	32.0x92.0	0
6164	9494	Cancer	112_D1	112_D1_TTACGGATGGTTCGAG	1	33	93	33x93	35	33.0x93.0	0
6013	9581	Cancer	112_D1	112_D1_CGGCAGGGTCGGGTTG	1	32	94	32x94	43	32.0x94.0	0
6164	9668	Cancer	112_D1	112_D1_GCTTTCAGAGGAGGTG	1	33	95	33x95	40	33.0x95.0	0
6012	9755	Cancer	112_D1	112_D1_TCTTCCCATGGGCACA	1	32	96	32x96	29	32.0x96.0	0
6164	9842	Cancer	112_D1	112_D1_TACCGCGGACTTGCAG	1	33	97	33x97	35	33.0x97.0	0
6012	9929	Cancer	112_D1	112_D1_AGAATTATGGATTCGA	1	32	98	32x98	30	32.0x98.0	0
6164	10017	Cancer	112_D1	112_D1_ATTGATGAGTCCTAAC	1	33	99	33x99	40	33.0x99.0	0
6012	10104	Cancer	112_D1	112_D1_TAGGTCGCCGGAACTG	1	32	100	32x100	27	32.0x100.0	0
6164	10191	Cancer	112_D1	112_D1_TAACCTACCGTCCGAG	1	33	101	33x101	30	33.0x101.0	0
6012	10278	Cancer	112_D1	112_D1_CTTAGTAGGCCTACAG	1	32	102	32x102	24	32.0x102.0	0
6164	10365	Cancer	112_D1	112_D1_CTAGATGTGAGTGTAA	1	33	103	33x103	26	33.0x103.0	0
6012	10453	Cancer	112_D1	112_D1_ACTCCCGAATTCGTTT	1	32	104	32x104	30	32.0x104.0	0
6163	10540	Cancer	112_D1	112_D1_GTTCATCGTTTGGCTG	1	33	105	33x105	44	33.0x105.0	0
6012	10627	Cancer	112_D1	112_D1_ACTTTACCCTCATGAA	1	32	106	32x106	28	32.0x106.0	0
6163	10714	Cancer	112_D1	112_D1_GCGAGAGTTGCGTCCA	1	33	107	33x107	19	33.0x107.0	1
6012	10801	Cancer	112_D1	112_D1_GTTCGGGCGTACCATT	1	32	108	32x108	28	32.0x108.0	0
6163	10889	Cancer	112_D1	112_D1_CGACTTTGTATAGCCT	1	33	109	33x109	30	33.0x109.0	0
6011	10976	Cancer	112_D1	112_D1_GCCATCGATGCTGCAT	1	32	110	32x110	33	32.0x110.0	0
6163	11063	Cancer	112_D1	112_D1_GCATTTCCAAGGCTCC	1	33	111	33x111	18	33.0x111.0	0
6011	11150	Cancer	112_D1	112_D1_ATGTAAGGCTGCTCTT	1	32	112	32x112	26	32.0x112.0	0
6163	11237	Cancer	112_D1	112_D1_ACGTTCGCAATCAATT	1	33	113	33x113	19	33.0x113.0	1
6011	11324	Cancer	112_D1	112_D1_GTGACGAGGGTGACCC	1	32	114	32x114	35	32.0x114.0	0
6163	11412	Cancer	112_D1	112_D1_ATTATAGCTACTTTAC	1	33	115	33x115	24	33.0x115.0	1
6011	11499	Cancer	112_D1	112_D1_CGTGTGTTAAACCCTG	1	32	116	32x116	34	32.0x116.0	0
6163	11586	Cancer	112_D1	112_D1_TTGGTATGGCTTGTGT	1	33	117	33x117	16	33.0x117.0	1
6011	11673	Cancer	112_D1	112_D1_CATTCCCATTCCGTCG	1	32	118	32x118	19	32.0x118.0	0
6163	11760	Cancer	112_D1	112_D1_TGCCGAAAGCGTATTC	1	33	119	33x119	42	33.0x119.0	0
6011	11847	Cancer	112_D1	112_D1_CAACACATCTCCTGCC	1	32	120	32x120	28	32.0x120.0	1
6162	11935	Cancer	112_D1	112_D1_CTGCCTCATATGCAAC	1	33	121	33x121	25	33.0x121.0	1
6011	12022	Cancer	112_D1	112_D1_TCCCGCCTATGTGCGT	1	32	122	32x122	36	32.0x122.0	1
6319	6094	Cancer	112_D1	112_D1_TCTAGTTATCAGAAGA	1	34	54	34x54	41	34.0x54.0	0
6470	6181	Cancer	112_D1	112_D1_TTGTAATCCGTACTCG	1	35	55	35x55	33	35.0x55.0	1
6318	6268	Cancer	112_D1	112_D1_TCCCAGCTTTAGTCTG	1	34	56	34x56	40	34.0x56.0	0
6470	6355	Cancer	112_D1	112_D1_CTACGCACGGAGTACC	1	35	57	35x57	29	35.0x57.0	1
6318	6443	Cancer	112_D1	112_D1_AAATTAACGGGTAGCT	1	34	58	34x58	32	34.0x58.0	0
6470	6530	Cancer	112_D1	112_D1_CGGCCACGCACAAAGT	1	35	59	35x59	28	35.0x59.0	0
6318	6617	Cancer	112_D1	112_D1_GAAGCGTGAGGAATTT	1	34	60	34x60	36	34.0x60.0	0
6470	6704	Cancer	112_D1	112_D1_ATATCTTAGGGCCTTC	1	35	61	35x61	24	35.0x61.0	0
6318	6791	Cancer	112_D1	112_D1_ACGCGGGCCAAGGACA	1	34	62	34x62	28	34.0x62.0	1
6470	6879	Cancer	112_D1	112_D1_GCGAGTTCTGCAAAGA	1	35	63	35x63	21	35.0x63.0	0
6318	6966	Cancer	112_D1	112_D1_TATTCGTGCCAGAATA	1	34	64	34x64	23	34.0x64.0	1
6470	7053	Cancer	112_D1	112_D1_AGGGCTGCAGTTACAG	1	35	65	35x65	19	35.0x65.0	1
6318	7140	Cancer	112_D1	112_D1_CTAGCATAGTATAATG	1	34	66	34x66	31	34.0x66.0	0
6469	7227	Cancer	112_D1	112_D1_TAGGTTCGAGTTCGTC	1	35	67	35x67	20	35.0x67.0	0
6318	7314	Cancer	112_D1	112_D1_GAATTATAGTGAAAGG	1	34	68	34x68	27	34.0x68.0	0
6469	7402	Cancer	112_D1	112_D1_CTATCGGGTCTCAACA	1	35	69	35x69	28	35.0x69.0	0
6317	7489	Cancer	112_D1	112_D1_GCGCTAATTGAATAGA	1	34	70	34x70	30	34.0x70.0	0
6469	7576	Cancer	112_D1	112_D1_ATGCGACAGTCCCATT	1	35	71	35x71	24	35.0x71.0	0
6317	7663	Cancer	112_D1	112_D1_GGTAGTGCTCGCACCA	1	34	72	34x72	16	34.0x72.0	1
6469	7750	Cancer	112_D1	112_D1_AAGCTCGTGCCAAGTC	1	35	73	35x73	22	35.0x73.0	1
6317	7837	Cancer	112_D1	112_D1_TATTCAATTCTAATCC	1	34	74	34x74	17	34.0x74.0	1
6469	7925	Cancer	112_D1	112_D1_TTCAAAGTCTCTAGCC	1	35	75	35x75	28	35.0x75.0	0
6317	8012	Cancer	112_D1	112_D1_TTGAATATGGACTTTC	1	34	76	34x76	37	34.0x76.0	0
6469	8099	Cancer	112_D1	112_D1_AAGAGCTCTTTATCGG	1	35	77	35x77	31	35.0x77.0	0
6317	8186	Cancer	112_D1	112_D1_TTACTCCGGCCGGGAA	1	34	78	34x78	30	34.0x78.0	1
6469	8273	Cancer	112_D1	112_D1_AAACGAGACGGTTGAT	1	35	79	35x79	30	35.0x79.0	0
6317	8360	Cancer	112_D1	112_D1_GCTAAGTAGTTTCTCT	1	34	80	34x80	30	34.0x80.0	1
6468	8448	Cancer	112_D1	112_D1_ATAACGCCGGAGGGTC	1	35	81	35x81	28	35.0x81.0	0
6317	8535	Cancer	112_D1	112_D1_GGATCCGGAATATACT	1	34	82	34x82	26	34.0x82.0	0
6468	8622	Cancer	112_D1	112_D1_TGAAAGGACCTGACTC	1	35	83	35x83	34	35.0x83.0	0
6317	8709	Cancer	112_D1	112_D1_TCCGCGGCAGCATCTG	1	34	84	34x84	32	34.0x84.0	0
6468	8796	Cancer	112_D1	112_D1_TGCATATGTCTGTCAC	1	35	85	35x85	26	35.0x85.0	0
6316	8884	Cancer	112_D1	112_D1_TGTAGGAGAAATTTCC	1	34	86	34x86	39	34.0x86.0	0
6468	8971	Cancer	112_D1	112_D1_AGTGAGACTTCCAGTA	1	35	87	35x87	31	35.0x87.0	0
6316	9058	Cancer	112_D1	112_D1_CCCAAACATGCTGCTC	1	34	88	34x88	27	34.0x88.0	1
6468	9145	Cancer	112_D1	112_D1_GCTTATGAAGCAGGAA	1	35	89	35x89	31	35.0x89.0	1
6316	9232	Cancer	112_D1	112_D1_TTCTAACCGAAGCTTA	1	34	90	34x90	31	34.0x90.0	0
6468	9320	Cancer	112_D1	112_D1_GGATGTCCTTACCGCA	1	35	91	35x91	31	35.0x91.0	0
6316	9407	Cancer	112_D1	112_D1_AGGGTGCTCTCGAGGG	1	34	92	34x92	33	34.0x92.0	0
6468	9494	Cancer	112_D1	112_D1_AACTCTCAATAGAGCG	1	35	93	35x93	38	35.0x93.0	0
6316	9581	Cancer	112_D1	112_D1_TCTGAATTCCGTACAA	1	34	94	34x94	41	34.0x94.0	0
6468	9668	Cancer	112_D1	112_D1_GCGTGGTACTGGGTTA	1	35	95	35x95	38	35.0x95.0	0
6316	9755	Cancer	112_D1	112_D1_CGTCGGATAGTGTTGA	1	34	96	34x96	24	34.0x96.0	0
6467	9843	Cancer	112_D1	112_D1_ATATGTCTCCCTAGCC	1	35	97	35x97	44	35.0x97.0	0
6316	9930	Cancer	112_D1	112_D1_TCTTTAAGACTATGAA	1	34	98	34x98	35	34.0x98.0	0
6467	10017	Cancer	112_D1	112_D1_TCATTTAAGTCTCCGA	1	35	99	35x99	36	35.0x99.0	0
6316	10104	Cancer	112_D1	112_D1_GATATTGAGATTGGCG	1	34	100	34x100	35	34.0x100.0	0
6467	10191	Cancer	112_D1	112_D1_TGACATCGAGCGGACC	1	35	101	35x101	38	35.0x101.0	0
6315	10278	Cancer	112_D1	112_D1_GCGTAAATGGCCATAA	1	34	102	34x102	37	34.0x102.0	0
6467	10366	Cancer	112_D1	112_D1_ATTGTACAACTCGGCT	1	35	103	35x103	31	35.0x103.0	0
6315	10453	Cancer	112_D1	112_D1_TACGCTATAGAAACCT	1	34	104	34x104	26	34.0x104.0	0
6467	10540	Cancer	112_D1	112_D1_CACCCAAATCTTATGT	1	35	105	35x105	30	35.0x105.0	0
6315	10627	Cancer	112_D1	112_D1_AGATGATGGAGTCTGG	1	34	106	34x106	33	34.0x106.0	0
6467	10714	Cancer	112_D1	112_D1_CCACGGTGCCCGGTAG	1	35	107	35x107	28	35.0x107.0	0
6315	10801	Cancer	112_D1	112_D1_TCAAGAAATACTAGCT	1	34	108	34x108	29	34.0x108.0	0
6467	10889	Cancer	112_D1	112_D1_AGGTATAATTGATAGT	1	35	109	35x109	32	35.0x109.0	0
6315	10976	Cancer	112_D1	112_D1_CAAGGTCCTATAGGCT	1	34	110	34x110	30	34.0x110.0	0
6466	11063	Cancer	112_D1	112_D1_CCGGCACGACCGTTTC	1	35	111	35x111	15	35.0x111.0	0
6315	11150	Cancer	112_D1	112_D1_ACCTCCGTTATTCACC	1	34	112	34x112	15	34.0x112.0	1
6315	11325	Cancer	112_D1	112_D1_GGTATAGTGACACATA	1	34	114	34x114	7	34.0x114.0	1
6314	11499	Cancer	112_D1	112_D1_TCTTTAGCAGGCGAAC	1	34	116	34x116	20	34.0x116.0	1
6466	11586	Cancer	112_D1	112_D1_TATTGACATTTCTGCC	1	35	117	35x117	27	35.0x117.0	1
6314	11673	Cancer	112_D1	112_D1_TCTGATCGGGTGCTAG	1	34	118	34x118	21	34.0x118.0	1
6466	11761	Cancer	112_D1	112_D1_GGCCCGGAGCATGTCT	1	35	119	35x119	27	35.0x119.0	1
6314	11848	Cancer	112_D1	112_D1_GGGCGCAGCGTTACTC	1	34	120	34x120	27	34.0x120.0	0
6774	6007	Cancer	112_D1	112_D1_GTTCGCCATAAGTGCC	1	37	53	37x53	35	37.0x53.0	0
6774	6181	Cancer	112_D1	112_D1_TCGAGACCAACACCGT	1	37	55	37x55	41	37.0x55.0	0
6622	6268	Cancer	112_D1	112_D1_TATGGGACCGAGCAGG	1	36	56	36x56	41	36.0x56.0	0
6773	6356	Cancer	112_D1	112_D1_GATGCGTCCTGCATTC	1	37	57	37x57	25	37.0x57.0	0
6622	6443	Cancer	112_D1	112_D1_TATGGTCTGAGTAACA	1	36	58	36x58	27	36.0x58.0	0
6773	6530	Cancer	112_D1	112_D1_GCATAGAGCACTCAGG	1	37	59	37x59	21	37.0x59.0	1
6622	6617	Cancer	112_D1	112_D1_CTTCATTGTCAGTGGA	1	36	60	36x60	29	36.0x60.0	1
6773	6704	Cancer	112_D1	112_D1_GCAGATTAGGGATATC	1	37	61	37x61	12	37.0x61.0	1
6621	6791	Cancer	112_D1	112_D1_CCTGTCGCCCGTAAAT	1	36	62	36x62	27	36.0x62.0	1
6773	6879	Cancer	112_D1	112_D1_CAATTTCGTATAAGGG	1	37	63	37x63	26	37.0x63.0	0
6621	6966	Cancer	112_D1	112_D1_GTACACTTACCTGAAG	1	36	64	36x64	17	36.0x64.0	1
6773	7053	Cancer	112_D1	112_D1_CCAGCCTGGACCAATA	1	37	65	37x65	21	37.0x65.0	1
6621	7140	Cancer	112_D1	112_D1_ATGGAGCAGGCCGTGA	1	36	66	36x66	23	36.0x66.0	0
6773	7227	Cancer	112_D1	112_D1_GTCATTAGAGCGAACG	1	37	67	37x67	20	37.0x67.0	0
6621	7315	Cancer	112_D1	112_D1_AAGACTGCAAGCTACT	1	36	68	36x68	29	36.0x68.0	0
6773	7402	Cancer	112_D1	112_D1_CTAGTCACGTCTTAAG	1	37	69	37x69	34	37.0x69.0	0
6621	7489	Cancer	112_D1	112_D1_ACTCTTGTATAGTAAC	1	36	70	36x70	23	36.0x70.0	0
6773	7576	Cancer	112_D1	112_D1_ATTAGGCGATGCTTTC	1	37	71	37x71	22	37.0x71.0	0
6621	7663	Cancer	112_D1	112_D1_TTCGGGACTAATCGCG	1	36	72	36x72	22	36.0x72.0	0
6772	7751	Cancer	112_D1	112_D1_TGGACTGTTCGCTCAA	1	37	73	37x73	43	37.0x73.0	0
6621	7838	Cancer	112_D1	112_D1_AACGTGCGAAAGTCTC	1	36	74	36x74	26	36.0x74.0	0
6772	7925	Cancer	112_D1	112_D1_CCACCCAAGGAAAGTG	1	37	75	37x75	33	37.0x75.0	0
6620	8012	Cancer	112_D1	112_D1_CCGCACAAAGACCAAC	1	36	76	36x76	23	36.0x76.0	0
6772	8099	Cancer	112_D1	112_D1_GCGATTGTTAACGTTA	1	37	77	37x77	23	37.0x77.0	0
6620	8186	Cancer	112_D1	112_D1_ACTCGTCAGTAATCCC	1	36	78	36x78	29	36.0x78.0	0
6772	8274	Cancer	112_D1	112_D1_GGTGATAAGGAGCAGT	1	37	79	37x79	37	37.0x79.0	0
6620	8361	Cancer	112_D1	112_D1_AAGAGGCATGGATCGC	1	36	80	36x80	41	36.0x80.0	0
6772	8448	Cancer	112_D1	112_D1_CACGTTCGTGCTCTAG	1	37	81	37x81	36	37.0x81.0	0
6620	8535	Cancer	112_D1	112_D1_CTATTTGGTTACGGAT	1	36	82	36x82	13	36.0x82.0	0
6772	8622	Cancer	112_D1	112_D1_GTACAGAGGCAAGGGT	1	37	83	37x83	28	37.0x83.0	0
6620	8709	Cancer	112_D1	112_D1_GGGCCGGCCGAAGTAC	1	36	84	36x84	32	36.0x84.0	0
6772	8797	Cancer	112_D1	112_D1_CCTGAACGATATATTC	1	37	85	37x85	31	37.0x85.0	0
6620	8884	Cancer	112_D1	112_D1_CCGGGCTGCTCCATAC	1	36	86	36x86	26	36.0x86.0	0
6771	8971	Cancer	112_D1	112_D1_TACTTGTTAGTAGTCC	1	37	87	37x87	19	37.0x87.0	0
6620	9058	Cancer	112_D1	112_D1_CCTAGGCGTAGCGATC	1	36	88	36x88	26	36.0x88.0	1
6771	9145	Cancer	112_D1	112_D1_CTGGCGCACAGGTCTG	1	37	89	37x89	34	37.0x89.0	1
6620	9232	Cancer	112_D1	112_D1_ACTTATACTTACCCGG	1	36	90	36x90	26	36.0x90.0	0
6771	9320	Cancer	112_D1	112_D1_GAAGTCTCCCTAGCGA	1	37	91	37x91	37	37.0x91.0	0
6619	9407	Cancer	112_D1	112_D1_ACCGATGGTAGCATCG	1	36	92	36x92	32	36.0x92.0	0
6771	9494	Cancer	112_D1	112_D1_CGAGTTTATCGGACTG	1	37	93	37x93	27	37.0x93.0	0
6619	9581	Cancer	112_D1	112_D1_CATAACGGACAGTCGT	1	36	94	36x94	35	36.0x94.0	0
6771	9669	Cancer	112_D1	112_D1_TGACGATGCACTAGAA	1	37	95	37x95	24	37.0x95.0	0
6619	9756	Cancer	112_D1	112_D1_TAGGGAGCTTGGGATG	1	36	96	36x96	42	36.0x96.0	0
6771	9843	Cancer	112_D1	112_D1_AGGGTCGATGCGAACT	1	37	97	37x97	32	37.0x97.0	0
6619	9930	Cancer	112_D1	112_D1_TATATCCCTGGGAGGA	1	36	98	36x98	37	36.0x98.0	0
6771	10017	Cancer	112_D1	112_D1_CATCTTACACCACCTC	1	37	99	37x99	33	37.0x99.0	0
6619	10104	Cancer	112_D1	112_D1_GTGCGACAGGGAGTGT	1	36	100	36x100	30	36.0x100.0	0
6771	10192	Cancer	112_D1	112_D1_CCGATCTCAACCTTAT	1	37	101	37x101	36	37.0x101.0	0
6619	10279	Cancer	112_D1	112_D1_ACGATCATCTTGTAAA	1	36	102	36x102	29	36.0x102.0	0
6770	10366	Cancer	112_D1	112_D1_GAAAGAACAGCGTTAT	1	37	103	37x103	31	37.0x103.0	0
6619	10453	Cancer	112_D1	112_D1_CTAGGTCTGAAGGAAT	1	36	104	36x104	35	36.0x104.0	0
6770	10540	Cancer	112_D1	112_D1_ATATCAACCTACAGAG	1	37	105	37x105	27	37.0x105.0	0
6619	10627	Cancer	112_D1	112_D1_AAATAGCTTAGACTTT	1	36	106	36x106	22	36.0x106.0	1
6770	10715	Cancer	112_D1	112_D1_GCGACATGTAAACATC	1	37	107	37x107	32	37.0x107.0	0
6618	10802	Cancer	112_D1	112_D1_ATAAGTAGGGCGACTC	1	36	108	36x108	29	36.0x108.0	0
6770	10889	Cancer	112_D1	112_D1_GCGAGCGCATGCTCCC	1	37	109	37x109	28	37.0x109.0	0
6618	10976	Cancer	112_D1	112_D1_AGGGACCGGCTGCGTT	1	36	110	36x110	34	36.0x110.0	0
6770	11063	Cancer	112_D1	112_D1_CCTATGAAGTGGTGCC	1	37	111	37x111	34	37.0x111.0	0
6618	11150	Cancer	112_D1	112_D1_GCTTACGTAGTTAGTA	1	36	112	36x112	10	36.0x112.0	1
6770	11238	Cancer	112_D1	112_D1_CATACTTAGGCAATAC	1	37	113	37x113	18	37.0x113.0	1
6618	11325	Cancer	112_D1	112_D1_CCTGTCCCTCACGTTA	1	36	114	36x114	4	36.0x114.0	1
6770	11412	Cancer	112_D1	112_D1_CAATGTGCCAACCCTT	1	37	115	37x115	9	37.0x115.0	1
6618	11499	Cancer	112_D1	112_D1_GTTAAGTTAGAGTGGG	1	36	116	36x116	12	36.0x116.0	1
6769	11586	Cancer	112_D1	112_D1_CTGGGATACGCTACCC	1	37	117	37x117	19	37.0x117.0	1
6618	11674	Cancer	112_D1	112_D1_AACCTGTCACGGAATT	1	36	118	36x118	22	36.0x118.0	1
6925	5920	Cancer	112_D1	112_D1_ACTTATTAGGATCGGT	1	38	52	38x52	36	38.0x52.0	1
7077	6007	Cancer	112_D1	112_D1_TAGTCCGCAGAGAATG	1	39	53	39x53	27	39.0x53.0	0
6925	6094	Cancer	112_D1	112_D1_TTCACGAAAGGATCAC	1	38	54	38x54	36	38.0x54.0	0
7077	6182	Cancer	112_D1	112_D1_TACATTTCTAACGTGC	1	39	55	39x55	28	39.0x55.0	0
6925	6269	Cancer	112_D1	112_D1_ACCATATCCGCAATAA	1	38	56	38x56	24	38.0x56.0	0
7077	6356	Cancer	112_D1	112_D1_CACTCAAGAGCTATGG	1	39	57	39x57	31	39.0x57.0	0
6925	6443	Cancer	112_D1	112_D1_TGTACGAACAAATCCG	1	38	58	38x58	34	38.0x58.0	0
7077	6530	Cancer	112_D1	112_D1_ATCATCCAATATTTGT	1	39	59	39x59	27	39.0x59.0	0
6925	6617	Cancer	112_D1	112_D1_CGCTATTCTTAGGCTC	1	38	60	38x60	28	38.0x60.0	0
7077	6705	Cancer	112_D1	112_D1_TGGCAGCAGTAATAGT	1	39	61	39x61	22	39.0x61.0	1
6925	6792	Cancer	112_D1	112_D1_TCACGTGCCCGATTCA	1	38	62	38x62	36	38.0x62.0	0
7076	6879	Cancer	112_D1	112_D1_CATACGGCGTCTGGGC	1	39	63	39x63	30	39.0x63.0	0
6925	6966	Cancer	112_D1	112_D1_CACATGATTCAGCAAC	1	38	64	38x64	28	38.0x64.0	0
7076	7053	Cancer	112_D1	112_D1_GCTAGTAGAGCTTGTA	1	39	65	39x65	22	39.0x65.0	0
6925	7140	Cancer	112_D1	112_D1_TGCTGTTGAAGAACTC	1	38	66	38x66	41	38.0x66.0	0
7076	7228	Cancer	112_D1	112_D1_CGGAGCATGGCGATCC	1	39	67	39x67	28	39.0x67.0	0
6924	7315	Cancer	112_D1	112_D1_TAGCGTTGGGTCTTAC	1	38	68	38x68	27	38.0x68.0	0
7076	7402	Cancer	112_D1	112_D1_GTAGCGGCTATACACT	1	39	69	39x69	25	39.0x69.0	0
6924	7489	Cancer	112_D1	112_D1_TAACATACAATGTGGG	1	38	70	38x70	26	38.0x70.0	0
7076	7576	Cancer	112_D1	112_D1_TCTTCGAATAGACGTT	1	39	71	39x71	24	39.0x71.0	0
6924	7663	Cancer	112_D1	112_D1_GATCGTGACTGATATC	1	38	72	38x72	30	38.0x72.0	0
7076	7751	Cancer	112_D1	112_D1_GATCCGGGAATTAACA	1	39	73	39x73	14	39.0x73.0	0
6924	7838	Cancer	112_D1	112_D1_TTATATACGCTGTCAC	1	38	74	38x74	24	38.0x74.0	0
7076	7925	Cancer	112_D1	112_D1_GTCGCGTAACCCGTTG	1	39	75	39x75	17	39.0x75.0	1
6924	8012	Cancer	112_D1	112_D1_AGCTCTAGACGTTCCA	1	38	76	38x76	25	38.0x76.0	0
7075	8100	Cancer	112_D1	112_D1_GTCAAGCGGACTCGGG	1	39	77	39x77	17	39.0x77.0	1
6924	8187	Cancer	112_D1	112_D1_CGAGGGACTGCGGTCG	1	38	78	38x78	19	38.0x78.0	1
7075	8274	Cancer	112_D1	112_D1_AATCGCCTCAGCGCCA	1	39	79	39x79	18	39.0x79.0	0
6924	8361	Cancer	112_D1	112_D1_CTTGTTGCTGAGTCAA	1	38	80	38x80	40	38.0x80.0	0
7075	8448	Cancer	112_D1	112_D1_GATATGAGACACTAAC	1	39	81	39x81	23	39.0x81.0	0
6923	8535	Cancer	112_D1	112_D1_TTATGATCTTAACGAA	1	38	82	38x82	36	38.0x82.0	0
7075	8623	Cancer	112_D1	112_D1_CGCCGCCCATGCCTGT	1	39	83	39x83	22	39.0x83.0	0
6923	8710	Cancer	112_D1	112_D1_CTGGGATAAATAATGG	1	38	84	38x84	34	38.0x84.0	0
7075	8797	Cancer	112_D1	112_D1_GTGCCCGTTCGGATTC	1	39	85	39x85	13	39.0x85.0	0
6923	8884	Cancer	112_D1	112_D1_TTCAATACTCTGAATC	1	38	86	38x86	22	38.0x86.0	0
7075	8971	Cancer	112_D1	112_D1_CGCACATGTCCACTAC	1	39	87	39x87	28	39.0x87.0	0
7075	9146	Cancer	112_D1	112_D1_GATAACTCGCACTGTG	1	39	89	39x89	16	39.0x89.0	0
6923	9233	Cancer	112_D1	112_D1_AGTCGACGGTCTCAAG	1	38	90	38x90	35	38.0x90.0	0
7075	9320	Cancer	112_D1	112_D1_GTGACCGCACACTACG	1	39	91	39x91	27	39.0x91.0	0
6923	9407	Cancer	112_D1	112_D1_GTATGTGGGTCTAGTT	1	38	92	38x92	41	38.0x92.0	0
7074	9494	Cancer	112_D1	112_D1_CTTGAGTTAGGGTAAT	1	39	93	39x93	36	39.0x93.0	0
6923	9581	Cancer	112_D1	112_D1_TTAGCTGATTTGCCGT	1	38	94	38x94	33	38.0x94.0	0
7074	9669	Cancer	112_D1	112_D1_GCTGTTGCTACCGAAC	1	39	95	39x95	38	39.0x95.0	0
6923	9756	Cancer	112_D1	112_D1_TATTACCATCCTGCTT	1	38	96	38x96	28	38.0x96.0	0
7074	9843	Cancer	112_D1	112_D1_TTGAATTCACGTGAGG	1	39	97	39x97	39	39.0x97.0	0
6922	9930	Cancer	112_D1	112_D1_CCATCTCACCAGTGAA	1	38	98	38x98	25	38.0x98.0	0
7074	10017	Cancer	112_D1	112_D1_CGCACGTGCGCTATCA	1	39	99	39x99	38	39.0x99.0	0
6922	10105	Cancer	112_D1	112_D1_ACCCGGATGACGCATC	1	38	100	38x100	40	38.0x100.0	0
7074	10192	Cancer	112_D1	112_D1_CGCTAGAGACCGCTGC	1	39	101	39x101	30	39.0x101.0	1
6922	10279	Cancer	112_D1	112_D1_ATAGTTCCACCCACTC	1	38	102	38x102	38	38.0x102.0	0
7074	10366	Cancer	112_D1	112_D1_GCAGACCCAGCACGTA	1	39	103	39x103	39	39.0x103.0	0
6922	10453	Cancer	112_D1	112_D1_TAGACTACCTAGCGTT	1	38	104	38x104	26	38.0x104.0	0
7074	10541	Cancer	112_D1	112_D1_GGTTCTACTCGTCTGA	1	39	105	39x105	40	39.0x105.0	0
6922	10628	Cancer	112_D1	112_D1_GACTCACCCACGTGAG	1	38	106	38x106	29	38.0x106.0	0
7074	10715	Cancer	112_D1	112_D1_AGCTCTTCGTAACCTT	1	39	107	39x107	38	39.0x107.0	0
6922	10802	Cancer	112_D1	112_D1_ACTATCCAGGGCATGG	1	38	108	38x108	37	38.0x108.0	0
7073	10889	Cancer	112_D1	112_D1_AAGGATCGATCGCTTG	1	39	109	39x109	32	39.0x109.0	0
6922	10976	Cancer	112_D1	112_D1_ATATCGGTAGGGAGAT	1	38	110	38x110	32	38.0x110.0	0
7073	11064	Cancer	112_D1	112_D1_TTCCAGACGAGATTTA	1	39	111	39x111	20	39.0x111.0	0
6921	11151	Cancer	112_D1	112_D1_GACCGACGTGAAAGCA	1	38	112	38x112	45	38.0x112.0	0
7073	11238	Cancer	112_D1	112_D1_CCTGGAAACGTTCTGC	1	39	113	39x113	30	39.0x113.0	0
6921	11325	Cancer	112_D1	112_D1_CCGGTAATGGCTAGTC	1	38	114	38x114	30	38.0x114.0	0
7073	11412	Cancer	112_D1	112_D1_GCCGTGGAAGAAATGT	1	39	115	39x115	23	39.0x115.0	1
7381	5833	Cancer	112_D1	112_D1_TACGCAGTTCTTTCCT	1	41	51	41x51	35	41.0x51.0	1
7229	5920	Cancer	112_D1	112_D1_GACCGTGCTGACGGTG	1	40	52	40x52	27	40.0x52.0	0
7380	6007	Cancer	112_D1	112_D1_GGCAAATTACTTTACT	1	41	53	41x53	16	41.0x53.0	1
7229	6094	Cancer	112_D1	112_D1_GGTACAAACATGCTAT	1	40	54	40x54	24	40.0x54.0	0
7380	6182	Cancer	112_D1	112_D1_CGGGCCTTCTTTGTAA	1	41	55	41x55	23	41.0x55.0	0
7229	6269	Cancer	112_D1	112_D1_CGTGAAGTTAATTCAC	1	40	56	40x56	28	40.0x56.0	0
7380	6356	Cancer	112_D1	112_D1_ATAGTGAAGCGTTCTC	1	41	57	41x57	29	41.0x57.0	0
7228	6443	Cancer	112_D1	112_D1_TACGCCATATTCTAAT	1	40	58	40x58	29	40.0x58.0	0
7380	6531	Cancer	112_D1	112_D1_GCCGGGTTAGGGTCGC	1	41	59	41x59	27	41.0x59.0	1
7228	6618	Cancer	112_D1	112_D1_TACATAGGCATACACC	1	40	60	40x60	25	40.0x60.0	0
7380	6705	Cancer	112_D1	112_D1_GCCGATTGGCCAAGCT	1	41	61	41x61	25	41.0x61.0	0
7228	6792	Cancer	112_D1	112_D1_CTGCCATGCATCACAT	1	40	62	40x62	16	40.0x62.0	1
7380	6879	Cancer	112_D1	112_D1_TTATGAATGAAAGGGA	1	41	63	41x63	19	41.0x63.0	0
7228	6966	Cancer	112_D1	112_D1_GCTGAGGCGTGAGTAT	1	40	64	40x64	29	40.0x64.0	0
7380	7054	Cancer	112_D1	112_D1_GCGCCGTTCCACGATA	1	41	65	41x65	16	41.0x65.0	1
7228	7141	Cancer	112_D1	112_D1_CGCATGGTGCGATGCT	1	40	66	40x66	19	40.0x66.0	0
7380	7228	Cancer	112_D1	112_D1_AGGTTTCACACACCTT	1	41	67	41x67	28	41.0x67.0	1
7228	7315	Cancer	112_D1	112_D1_CAAGGATCGCATGTTC	1	40	68	40x68	33	40.0x68.0	0
7379	7402	Cancer	112_D1	112_D1_ACGTTAATGTCGAAGA	1	41	69	41x69	27	41.0x69.0	0
7228	7489	Cancer	112_D1	112_D1_TCCAGAGCACCGGTTC	1	40	70	40x70	32	40.0x70.0	1
7379	7577	Cancer	112_D1	112_D1_GATTCGACGGTTCACG	1	41	71	41x71	26	41.0x71.0	1
7228	7664	Cancer	112_D1	112_D1_GTTTCTGCAGTCTCCC	1	40	72	40x72	22	40.0x72.0	1
7379	7751	Cancer	112_D1	112_D1_GCTGCACGGTTTCTTA	1	41	73	41x73	26	41.0x73.0	0
7227	7838	Cancer	112_D1	112_D1_CGTGCAGACTGGGACA	1	40	74	40x74	8	40.0x74.0	1
7379	7925	Cancer	112_D1	112_D1_GTGTTACTATGCGTCC	1	41	75	41x75	15	41.0x75.0	1
7227	8012	Cancer	112_D1	112_D1_TCCTCGGGCTGGGCTT	1	40	76	40x76	18	40.0x76.0	0
7379	8100	Cancer	112_D1	112_D1_GTGAGGACACTTAAGG	1	41	77	41x77	30	41.0x77.0	1
7227	8187	Cancer	112_D1	112_D1_ATACGCCGGCGAAACC	1	40	78	40x78	28	40.0x78.0	0
7379	8274	Cancer	112_D1	112_D1_TCTGCCAGAAACTGCA	1	41	79	41x79	36	41.0x79.0	0
7227	8361	Cancer	112_D1	112_D1_TTCTGCGGGTTAGCGG	1	40	80	40x80	15	40.0x80.0	0
7379	8448	Cancer	112_D1	112_D1_CTCGGTACCACTGCTC	1	41	81	41x81	28	41.0x81.0	0
7227	8536	Cancer	112_D1	112_D1_GTAAGTAACAGTCTGG	1	40	82	40x82	29	40.0x82.0	0
7378	8623	Cancer	112_D1	112_D1_GTGCGTGTATATGAGC	1	41	83	41x83	27	41.0x83.0	0
7227	8710	Cancer	112_D1	112_D1_ATTTGTCTTGGGAGCT	1	40	84	40x84	22	40.0x84.0	1
7378	8797	Cancer	112_D1	112_D1_CCTCGGACCGGGATAG	1	41	85	41x85	28	41.0x85.0	0
7227	8884	Cancer	112_D1	112_D1_TAGGTGCTCGCCTAGC	1	40	86	40x86	28	40.0x86.0	0
7378	8972	Cancer	112_D1	112_D1_CTTTAGGAACACTGTT	1	41	87	41x87	26	41.0x87.0	0
7226	9059	Cancer	112_D1	112_D1_TCGGGCCGTCGTGGTA	1	40	88	40x88	24	40.0x88.0	1
7378	9146	Cancer	112_D1	112_D1_AGTGCTTGCACGAATA	1	41	89	41x89	18	41.0x89.0	1
7226	9233	Cancer	112_D1	112_D1_TGCAGTTTCCTCCCAT	1	40	90	40x90	14	40.0x90.0	0
7378	9320	Cancer	112_D1	112_D1_TGAGAGATTTACCACG	1	41	91	41x91	32	41.0x91.0	0
7226	9407	Cancer	112_D1	112_D1_GAAACAGATGACCACC	1	40	92	40x92	36	40.0x92.0	0
7378	9495	Cancer	112_D1	112_D1_AGCAACATATCTTATT	1	41	93	41x93	38	41.0x93.0	0
7226	9582	Cancer	112_D1	112_D1_CAAGTGTGGTTGCAAA	1	40	94	40x94	19	40.0x94.0	0
7378	9669	Cancer	112_D1	112_D1_GCCTCATCTGGAAATA	1	41	95	41x95	40	41.0x95.0	0
7226	9756	Cancer	112_D1	112_D1_AACCCTACTGTCAATA	1	40	96	40x96	26	40.0x96.0	0
7378	9843	Cancer	112_D1	112_D1_ACGTATTACTCCGATC	1	41	97	41x97	35	41.0x97.0	0
7226	9930	Cancer	112_D1	112_D1_TCTGGGAACCTTTGAA	1	40	98	40x98	26	40.0x98.0	0
7377	10018	Cancer	112_D1	112_D1_GCTCGCTCATGTCCAA	1	41	99	41x99	32	41.0x99.0	0
7226	10105	Cancer	112_D1	112_D1_GCGCAAGAGCGCGCTG	1	40	100	40x100	32	40.0x100.0	0
7377	10192	Cancer	112_D1	112_D1_TTGACGCTCCATGAGC	1	41	101	41x101	30	41.0x101.0	0
7226	10279	Cancer	112_D1	112_D1_TATAGATGGTCGCAGT	1	40	102	40x102	33	40.0x102.0	0
7377	10366	Cancer	112_D1	112_D1_TTACATGCCACAACTA	1	41	103	41x103	29	41.0x103.0	0
7225	10453	Cancer	112_D1	112_D1_ACATGGCGCCAAAGTA	1	40	104	40x104	30	40.0x104.0	0
7377	10541	Cancer	112_D1	112_D1_TATGGTTAGTGGGAGA	1	41	105	41x105	22	41.0x105.0	0
7225	10628	Cancer	112_D1	112_D1_CATGACTTCGCTGAAT	1	40	106	40x106	40	40.0x106.0	0
7377	10715	Cancer	112_D1	112_D1_ACCACCAATGTAACAA	1	41	107	41x107	24	41.0x107.0	0
7225	10802	Cancer	112_D1	112_D1_TCTTAGAGCTCCAATT	1	40	108	40x108	30	40.0x108.0	0
7377	10889	Cancer	112_D1	112_D1_CCACGAATTTAACCTC	1	41	109	41x109	50	41.0x109.0	0
7225	10977	Cancer	112_D1	112_D1_TTCTTGCTAGCATCTC	1	40	110	40x110	19	40.0x110.0	0
7377	11064	Cancer	112_D1	112_D1_ACACCTTACTACTTGC	1	41	111	41x111	34	41.0x111.0	1
7225	11151	Cancer	112_D1	112_D1_AGTCGGTTGCGTGAGA	1	40	112	40x112	32	40.0x112.0	0
7377	11238	Cancer	112_D1	112_D1_ACCTACAGTATGTGGT	1	41	113	41x113	26	41.0x113.0	0
7225	11325	Cancer	112_D1	112_D1_GAGGATAAACAGTGCT	1	40	114	40x114	34	40.0x114.0	0
7376	11413	Cancer	112_D1	112_D1_TTCCGGTATCTGTGTC	1	41	115	41x115	37	41.0x115.0	0
7225	11500	Cancer	112_D1	112_D1_GGAGGCCGAAGTCGTC	1	40	116	40x116	34	40.0x116.0	0
7376	11587	Cancer	112_D1	112_D1_TTCGCTAGGAAGTTGT	1	41	117	41x117	22	41.0x117.0	0
7532	5746	Cancer	112_D1	112_D1_CACAATGAGCTGCTAT	1	42	50	42x50	24	42.0x50.0	0
7684	5833	Cancer	112_D1	112_D1_GTTACTTTGGGCCTAG	1	43	51	43x51	28	43.0x51.0	1
7532	5920	Cancer	112_D1	112_D1_GGGCCCGTCTTAAACA	1	42	52	42x52	38	42.0x52.0	0
7684	6008	Cancer	112_D1	112_D1_GAAATTGTCTCTATAA	1	43	53	43x53	34	43.0x53.0	0
7532	6095	Cancer	112_D1	112_D1_GGCGCATGAATTGATG	1	42	54	42x54	29	42.0x54.0	0
7684	6182	Cancer	112_D1	112_D1_CATATAGGTACAGTCA	1	43	55	43x55	24	43.0x55.0	1
7532	6269	Cancer	112_D1	112_D1_TCAACGAGGAGACAAA	1	42	56	42x56	25	42.0x56.0	0
7684	6356	Cancer	112_D1	112_D1_TTGCACAATTCAGAAA	1	43	57	43x57	36	43.0x57.0	1
7532	6443	Cancer	112_D1	112_D1_CATCGGACGGGTTAAT	1	42	58	42x58	40	42.0x58.0	0
7683	6531	Cancer	112_D1	112_D1_ATTAAACATGCGGACC	1	43	59	43x59	28	43.0x59.0	0
7532	6618	Cancer	112_D1	112_D1_TATCTACCACAGCGGG	1	42	60	42x60	28	42.0x60.0	0
7683	6705	Cancer	112_D1	112_D1_CGAGACCCTAGAGTGT	1	43	61	43x61	33	43.0x61.0	0
7532	6792	Cancer	112_D1	112_D1_ACATCGATCGTTTACC	1	42	62	42x62	27	42.0x62.0	0
7683	6879	Cancer	112_D1	112_D1_ATCGACCCAATACAGA	1	43	63	43x63	33	43.0x63.0	0
7531	6967	Cancer	112_D1	112_D1_GAATCTGAACATTCTC	1	42	64	42x64	33	42.0x64.0	0
7683	7054	Cancer	112_D1	112_D1_AGTTCCTATTTATGTT	1	43	65	43x65	39	43.0x65.0	0
7531	7141	Cancer	112_D1	112_D1_CAGTCTGTATACTGGG	1	42	66	42x66	39	42.0x66.0	0
7683	7228	Cancer	112_D1	112_D1_GGAGACGACACCTTTG	1	43	67	43x67	39	43.0x67.0	0
7531	7315	Cancer	112_D1	112_D1_CCTAAATTAACGGTTC	1	42	68	42x68	30	42.0x68.0	0
7683	7403	Cancer	112_D1	112_D1_GCTACGACTTATTGGG	1	43	69	43x69	38	43.0x69.0	0
7531	7490	Cancer	112_D1	112_D1_CTGTGCAGGGTAGGTC	1	42	70	42x70	37	42.0x70.0	1
7683	7577	Cancer	112_D1	112_D1_ACGCCGCTAGACGACC	1	43	71	43x71	31	43.0x71.0	1
7531	7664	Cancer	112_D1	112_D1_ACTTGACTCCCTCTTT	1	42	72	42x72	17	42.0x72.0	0
7683	7751	Cancer	112_D1	112_D1_CGCCTCCCTCCTCTAT	1	43	73	43x73	21	43.0x73.0	0
7531	7838	Cancer	112_D1	112_D1_CTAGATTTACGACGGC	1	42	74	42x74	19	42.0x74.0	1
7682	7926	Cancer	112_D1	112_D1_GATGCTGTATTTCATC	1	43	75	43x75	29	43.0x75.0	0
7531	8013	Cancer	112_D1	112_D1_TGCGTTTGTTGACACT	1	42	76	42x76	34	42.0x76.0	0
7682	8100	Cancer	112_D1	112_D1_CGTGCCCTCCCGAAGA	1	43	77	43x77	34	43.0x77.0	0
7531	8187	Cancer	112_D1	112_D1_ACTCTCTGACTTAGGT	1	42	78	42x78	28	42.0x78.0	0
7682	8274	Cancer	112_D1	112_D1_CTGGGTAGGCAGTTAA	1	43	79	43x79	39	43.0x79.0	0
7530	8361	Cancer	112_D1	112_D1_GTTTGGCCCAAGTTAT	1	42	80	42x80	28	42.0x80.0	0
7682	8449	Cancer	112_D1	112_D1_GAATGTGGTCCGGATT	1	43	81	43x81	26	43.0x81.0	0
7530	8536	Cancer	112_D1	112_D1_CCCAGTTAAGGCGCCG	1	42	82	42x82	24	42.0x82.0	0
7682	8623	Cancer	112_D1	112_D1_CGGTACTAGAATCAAA	1	43	83	43x83	35	43.0x83.0	0
7530	8710	Cancer	112_D1	112_D1_GCTTAATGTAACTAAC	1	42	84	42x84	30	42.0x84.0	0
7682	8797	Cancer	112_D1	112_D1_AGGACAGTCGAATCCC	1	43	85	43x85	19	43.0x85.0	0
7530	8884	Cancer	112_D1	112_D1_GACAGCCAGACCTGAC	1	42	86	42x86	23	42.0x86.0	0
7682	8972	Cancer	112_D1	112_D1_GGCGAAATCTAACTTG	1	43	87	43x87	20	43.0x87.0	0
7530	9059	Cancer	112_D1	112_D1_CTGGTAACACATAGAA	1	42	88	42x88	26	42.0x88.0	0
7681	9146	Cancer	112_D1	112_D1_TAGCCATTTCAAAGTC	1	43	89	43x89	14	43.0x89.0	0
7530	9233	Cancer	112_D1	112_D1_GGGATTTACCGCACCT	1	42	90	42x90	32	42.0x90.0	0
7681	9320	Cancer	112_D1	112_D1_ATGCCATTTGCGACCA	1	43	91	43x91	16	43.0x91.0	0
7530	9408	Cancer	112_D1	112_D1_GAATAGACGCGACCCA	1	42	92	42x92	34	42.0x92.0	0
7681	9495	Cancer	112_D1	112_D1_TGTATGGCGCAGACAG	1	43	93	43x93	26	43.0x93.0	0
7529	9582	Cancer	112_D1	112_D1_GGATGAAGATCGCTGA	1	42	94	42x94	32	42.0x94.0	0
7681	9669	Cancer	112_D1	112_D1_CGACAATTTGATCTAA	1	43	95	43x95	27	43.0x95.0	0
7529	9756	Cancer	112_D1	112_D1_AAAGTTGACTCCCGTA	1	42	96	42x96	17	42.0x96.0	0
7681	9844	Cancer	112_D1	112_D1_CGCGGCTCAACTTGAA	1	43	97	43x97	17	43.0x97.0	1
7529	9931	Cancer	112_D1	112_D1_CACGCGGAACTGTTGC	1	42	98	42x98	22	42.0x98.0	0
7681	10018	Cancer	112_D1	112_D1_TCTTAGAGTGAACTCT	1	43	99	43x99	23	43.0x99.0	0
7529	10105	Cancer	112_D1	112_D1_AGTCCATTGGCTGATG	1	42	100	42x100	16	42.0x100.0	0
7681	10192	Cancer	112_D1	112_D1_TTAAGATAGGATTGAC	1	43	101	43x101	41	43.0x101.0	0
7529	10279	Cancer	112_D1	112_D1_ACATCCTGGTAACTGT	1	42	102	42x102	19	42.0x102.0	0
7681	10367	Cancer	112_D1	112_D1_CACCTTGGCGCCTTTG	1	43	103	43x103	13	43.0x103.0	0
7529	10454	Cancer	112_D1	112_D1_GCTAGACCGTCTACTG	1	42	104	42x104	12	42.0x104.0	0
7680	10541	Cancer	112_D1	112_D1_CGGCCCAGGTATATCC	1	43	105	43x105	12	43.0x105.0	0
7529	10628	Cancer	112_D1	112_D1_GTCCATTACTGCTACG	1	42	106	42x106	15	42.0x106.0	1
7680	10715	Cancer	112_D1	112_D1_GGGTTTAGGATAGGAT	1	43	107	43x107	38	43.0x107.0	0
7529	10802	Cancer	112_D1	112_D1_TAATTAGGACATCCGT	1	42	108	42x108	30	42.0x108.0	0
7680	10890	Cancer	112_D1	112_D1_GCTCCCAGTCGGTCCA	1	43	109	43x109	39	43.0x109.0	0
7528	10977	Cancer	112_D1	112_D1_ATTCGTGCTATCTCTT	1	42	110	42x110	39	42.0x110.0	0
7680	11064	Cancer	112_D1	112_D1_GTTAACTATGTTGTCA	1	43	111	43x111	34	43.0x111.0	0
7528	11151	Cancer	112_D1	112_D1_GCTCCGCTCGCTTCAG	1	42	112	42x112	36	42.0x112.0	0
7680	11238	Cancer	112_D1	112_D1_GCAACGGCTAGTTATG	1	43	113	43x113	38	43.0x113.0	0
7528	11325	Cancer	112_D1	112_D1_AATCGCGCAGAGGACT	1	42	114	42x114	34	42.0x114.0	0
7680	11413	Cancer	112_D1	112_D1_AGGTTACACCATGCCG	1	43	115	43x115	26	43.0x115.0	0
7528	11500	Cancer	112_D1	112_D1_CGAGATTTCGCTCGGG	1	42	116	42x116	15	42.0x116.0	0
7680	11587	Cancer	112_D1	112_D1_CGATAATACTCAGGTT	1	43	117	43x117	33	43.0x117.0	0
7528	11674	Cancer	112_D1	112_D1_AAGGCAGGCTGTCTCC	1	42	118	42x118	30	42.0x118.0	1
7679	11761	Cancer	112_D1	112_D1_GTAAGTCCACACTCTA	1	43	119	43x119	23	43.0x119.0	0
7987	5659	Cancer	112_D1	112_D1_AGTGATATGAGTAGTT	1	45	49	45x49	17	45.0x49.0	0
7836	5746	Cancer	112_D1	112_D1_ATGATGCAATGGTACA	1	44	50	44x50	22	44.0x50.0	0
7987	5834	Cancer	112_D1	112_D1_GAAACCGAATTACCTT	1	45	51	45x51	21	45.0x51.0	1
7836	5921	Cancer	112_D1	112_D1_AGTGACCTACTTTACG	1	44	52	44x52	35	44.0x52.0	0
7987	6008	Cancer	112_D1	112_D1_CAAATGTCCTTCCGTG	1	45	53	45x53	17	45.0x53.0	0
7835	6095	Cancer	112_D1	112_D1_TTACTGGGATATTTCA	1	44	54	44x54	29	44.0x54.0	0
7987	6182	Cancer	112_D1	112_D1_CTTGCCCAGGCTCTAC	1	45	55	45x55	26	45.0x55.0	0
7835	6444	Cancer	112_D1	112_D1_TGGCAGATTACGATCA	1	44	58	44x58	33	44.0x58.0	1
7987	6531	Cancer	112_D1	112_D1_TCACCCTCTTAAGATT	1	45	59	45x59	27	45.0x59.0	1
7835	6618	Cancer	112_D1	112_D1_CAGGATATATCGTTGT	1	44	60	44x60	19	44.0x60.0	1
7987	6705	Cancer	112_D1	112_D1_CCTGACCACCGATGGT	1	45	61	45x61	23	45.0x61.0	0
7987	6880	Cancer	112_D1	112_D1_CCGCTATCAGCACCAG	1	45	63	45x63	11	45.0x63.0	1
7986	7054	Cancer	112_D1	112_D1_CGGGAATTTATGTAAA	1	45	65	45x65	28	45.0x65.0	0
7835	7141	Cancer	112_D1	112_D1_TACGACTGCCTCTTAG	1	44	66	44x66	37	44.0x66.0	0
7986	7228	Cancer	112_D1	112_D1_AAACTGCTGGCTCCAA	1	45	67	45x67	33	45.0x67.0	0
7835	7315	Cancer	112_D1	112_D1_GTACGTTTGCCCGTCA	1	44	68	44x68	30	44.0x68.0	0
7986	7403	Cancer	112_D1	112_D1_GGCAAGGCGAAATAGC	1	45	69	45x69	25	45.0x69.0	0
7834	7490	Cancer	112_D1	112_D1_GATCTTGGAGGGCATA	1	44	70	44x70	29	44.0x70.0	0
7986	7577	Cancer	112_D1	112_D1_AGCGTGGTATTCTACT	1	45	71	45x71	11	45.0x71.0	0
7834	7664	Cancer	112_D1	112_D1_CTAAGGGAATGATTGG	1	44	72	44x72	19	44.0x72.0	0
7986	7751	Cancer	112_D1	112_D1_CATGGTAAGTAGCGTT	1	45	73	45x73	27	45.0x73.0	0
7834	7839	Cancer	112_D1	112_D1_CGTTGAGCGACCGTCG	1	44	74	44x74	18	44.0x74.0	1
7986	7926	Cancer	112_D1	112_D1_TGCCCGTACCGTTAAA	1	45	75	45x75	28	45.0x75.0	1
7834	8013	Cancer	112_D1	112_D1_ACAAGGGCAGGCTCTG	1	44	76	44x76	29	44.0x76.0	0
7986	8100	Cancer	112_D1	112_D1_GAGATCTTCCATGACA	1	45	77	45x77	29	45.0x77.0	0
7834	8187	Cancer	112_D1	112_D1_AATGACGTAGGATGTC	1	44	78	44x78	30	44.0x78.0	0
7986	8275	Cancer	112_D1	112_D1_GTGGTGGCCAAGTGAA	1	45	79	45x79	32	45.0x79.0	0
7834	8362	Cancer	112_D1	112_D1_TCCCGTGTGCAATTTG	1	44	80	44x80	36	44.0x80.0	0
7985	8449	Cancer	112_D1	112_D1_ACATCGTATGCAATGG	1	45	81	45x81	37	45.0x81.0	0
7834	8536	Cancer	112_D1	112_D1_GCGAAACTTAACTGGA	1	44	82	44x82	25	44.0x82.0	0
7985	8623	Cancer	112_D1	112_D1_AATTGAACGCTCTGGT	1	45	83	45x83	25	45.0x83.0	0
7833	8710	Cancer	112_D1	112_D1_ACAAATGGTAGTGTTT	1	44	84	44x84	27	44.0x84.0	0
7985	8798	Cancer	112_D1	112_D1_ATGGTCGCGTGGTTTC	1	45	85	45x85	16	45.0x85.0	0
7833	8885	Cancer	112_D1	112_D1_TGTTATTGTATGTGGC	1	44	86	44x86	12	44.0x86.0	0
7985	8972	Cancer	112_D1	112_D1_TTCCGGTTACCCACTT	1	45	87	45x87	27	45.0x87.0	1
7833	9059	Cancer	112_D1	112_D1_GAGTGTGCGGTACCCA	1	44	88	44x88	27	44.0x88.0	1
7985	9146	Cancer	112_D1	112_D1_CAAGATATTATAACGT	1	45	89	45x89	33	45.0x89.0	1
7833	9233	Cancer	112_D1	112_D1_ACACACCAGGACCAGT	1	44	90	44x90	34	44.0x90.0	0
7985	9321	Cancer	112_D1	112_D1_ATGGGCCTCGGCCTCT	1	45	91	45x91	38	45.0x91.0	0
7833	9408	Cancer	112_D1	112_D1_AAGGTGATAAACCAGC	1	44	92	44x92	17	44.0x92.0	0
7985	9495	Cancer	112_D1	112_D1_TCTTACTTATGCCTCT	1	45	93	45x93	26	45.0x93.0	0
7833	9582	Cancer	112_D1	112_D1_AAAGTGTGATTTATCT	1	44	94	44x94	28	44.0x94.0	0
7984	9669	Cancer	112_D1	112_D1_TGCTCCACAGTTCTTA	1	45	95	45x95	14	45.0x95.0	1
7833	9756	Cancer	112_D1	112_D1_CTGGCTGATTCATCCT	1	44	96	44x96	21	44.0x96.0	0
7984	9844	Cancer	112_D1	112_D1_TAAGGCTGAATCCCTC	1	45	97	45x97	30	45.0x97.0	0
7833	9931	Cancer	112_D1	112_D1_TCTAGTGATATCGTGG	1	44	98	44x98	27	44.0x98.0	0
7984	10018	Cancer	112_D1	112_D1_TCGAAGAACCGAGCAC	1	45	99	45x99	18	45.0x99.0	1
7832	10105	Cancer	112_D1	112_D1_GACAAACATATGCAGG	1	44	100	44x100	32	44.0x100.0	0
7984	10192	Cancer	112_D1	112_D1_AAGTCAATTGTCGTCA	1	45	101	45x101	26	45.0x101.0	0
7832	10280	Cancer	112_D1	112_D1_AGTGAACAAACTTCTC	1	44	102	44x102	17	44.0x102.0	0
7984	10367	Cancer	112_D1	112_D1_CATGATGGAAGTTAGC	1	45	103	45x103	22	45.0x103.0	0
7832	10454	Cancer	112_D1	112_D1_AAGTGCCTTGACTGTA	1	44	104	44x104	27	44.0x104.0	0
7984	10541	Cancer	112_D1	112_D1_ATCGCCAGTCAACATT	1	45	105	45x105	27	45.0x105.0	0
7832	10628	Cancer	112_D1	112_D1_ACCGCGGTGGAAGTCG	1	44	106	44x106	25	44.0x106.0	0
7984	10716	Cancer	112_D1	112_D1_TCTTCTATAACCCGCC	1	45	107	45x107	23	45.0x107.0	1
7832	10803	Cancer	112_D1	112_D1_CACATTTCTTGTCAGA	1	44	108	44x108	41	44.0x108.0	0
7984	10890	Cancer	112_D1	112_D1_TAGCGTCCCTCGATTG	1	45	109	45x109	41	45.0x109.0	0
7832	10977	Cancer	112_D1	112_D1_GTTCGGATCGGGAACA	1	44	110	44x110	40	44.0x110.0	0
7983	11064	Cancer	112_D1	112_D1_CAAACTCGCGACGCCG	1	45	111	45x111	37	45.0x111.0	0
7832	11151	Cancer	112_D1	112_D1_GTCTTGTAGCTATTCA	1	44	112	44x112	33	44.0x112.0	0
7983	11239	Cancer	112_D1	112_D1_TCTCGACGTATCGCCG	1	45	113	45x113	28	45.0x113.0	0
7832	11326	Cancer	112_D1	112_D1_TTGCCAAGCAGAACCC	1	44	114	44x114	21	44.0x114.0	0
7983	11413	Cancer	112_D1	112_D1_AAACCCGAACGAAATC	1	45	115	45x115	12	45.0x115.0	0
7831	11500	Cancer	112_D1	112_D1_TTGAGCAGCCCACGGT	1	44	116	44x116	37	44.0x116.0	0
7983	11587	Cancer	112_D1	112_D1_CGCCTTTAGCATGCTC	1	45	117	45x117	48	45.0x117.0	0
7831	11674	Cancer	112_D1	112_D1_TGTGGCTCCCACCAAC	1	44	118	44x118	34	44.0x118.0	0
7983	11762	Cancer	112_D1	112_D1_CCGCCGTTGAGGATAA	1	45	119	45x119	35	45.0x119.0	0
7831	11849	Cancer	112_D1	112_D1_CAATACGAGAGTCTGA	1	44	120	44x120	25	44.0x120.0	0
8139	5572	Cancer	112_D1	112_D1_TCAGTAGGGACTATAA	1	46	48	46x48	14	46.0x48.0	1
8291	5659	Cancer	112_D1	112_D1_GCGGTTCCCTATCATG	1	47	49	47x49	20	47.0x49.0	0
8139	5746	Cancer	112_D1	112_D1_GTGACTTCAGTAGTGC	1	46	50	46x50	31	46.0x50.0	0
8291	5834	Cancer	112_D1	112_D1_CGTCACGTCCATTGGT	1	47	51	47x51	29	47.0x51.0	1
8139	5921	Cancer	112_D1	112_D1_ATAAGTTACCGCGACG	1	46	52	46x52	16	46.0x52.0	0
8291	6008	Cancer	112_D1	112_D1_CTGAATCCGAGACCTC	1	47	53	47x53	10	47.0x53.0	1
8139	6095	Cancer	112_D1	112_D1_TACGACGCTTGCTGCG	1	46	54	46x54	29	46.0x54.0	1
8290	6182	Cancer	112_D1	112_D1_GAATTCACCCGGGTGT	1	47	55	47x55	27	47.0x55.0	0
8139	6270	Cancer	112_D1	112_D1_GGGTGACACCTTAACT	1	46	56	46x56	31	46.0x56.0	0
8290	6357	Cancer	112_D1	112_D1_TGAGTAAATTAGCGTA	1	47	57	47x57	30	47.0x57.0	0
8139	6444	Cancer	112_D1	112_D1_GAGTCCGCTTACCGGA	1	46	58	46x58	42	46.0x58.0	1
8290	6531	Cancer	112_D1	112_D1_GGCGCGTTCGAGTTTA	1	47	59	47x59	31	47.0x59.0	0
8138	6618	Cancer	112_D1	112_D1_ATTCATATACTGTCCA	1	46	60	46x60	27	46.0x60.0	0
8290	6706	Cancer	112_D1	112_D1_ATAAACGGACCCGTAA	1	47	61	47x61	30	47.0x61.0	0
8138	6793	Cancer	112_D1	112_D1_GTCGTACCATCTCGGG	1	46	62	46x62	19	46.0x62.0	0
8290	6880	Cancer	112_D1	112_D1_ATAATAGCTGTTGAAT	1	47	63	47x63	26	47.0x63.0	0
8138	6967	Cancer	112_D1	112_D1_TTCCGCGTGAGGCGAT	1	46	64	46x64	24	46.0x64.0	0
8290	7054	Cancer	112_D1	112_D1_TACCGGCTCACTGCCC	1	47	65	47x65	34	47.0x65.0	0
8138	7141	Cancer	112_D1	112_D1_GTATCTTTCATAACCA	1	46	66	46x66	33	46.0x66.0	0
8290	7229	Cancer	112_D1	112_D1_GTTACCTACAACTTGC	1	47	67	47x67	13	47.0x67.0	1
8138	7316	Cancer	112_D1	112_D1_TGACTATAATCCTTTC	1	46	68	46x68	22	46.0x68.0	1
8290	7403	Cancer	112_D1	112_D1_AAATACCTATAAGCAT	1	47	69	47x69	25	47.0x69.0	0
8138	7490	Cancer	112_D1	112_D1_TTATTAGAGCGTGTTC	1	46	70	46x70	12	46.0x70.0	1
8289	7577	Cancer	112_D1	112_D1_ATGTGGACATCTTGAT	1	47	71	47x71	30	47.0x71.0	0
8138	7664	Cancer	112_D1	112_D1_GTACGCTTCATTGCAC	1	46	72	46x72	27	46.0x72.0	0
8289	7752	Cancer	112_D1	112_D1_CACATATTAGCAGGAT	1	47	73	47x73	38	47.0x73.0	0
8138	7839	Cancer	112_D1	112_D1_CAAGAGGGCGGAGTAC	1	46	74	46x74	21	46.0x74.0	0
8289	7926	Cancer	112_D1	112_D1_TCGCAAAGATGCATTT	1	47	75	47x75	23	47.0x75.0	0
8137	8013	Cancer	112_D1	112_D1_GTCGTTATTCGCTTAT	1	46	76	46x76	34	46.0x76.0	0
8137	8187	Cancer	112_D1	112_D1_GCGGAGAGGGAGAACG	1	46	78	46x78	12	46.0x78.0	0
8289	8275	Cancer	112_D1	112_D1_TCACAGGGAATCGCAA	1	47	79	47x79	30	47.0x79.0	0
8137	8362	Cancer	112_D1	112_D1_GACTGCACCAGCCCAG	1	46	80	46x80	25	46.0x80.0	0
8289	8449	Cancer	112_D1	112_D1_TCCGCTGTCATCCCGG	1	47	81	47x81	13	47.0x81.0	1
8137	8536	Cancer	112_D1	112_D1_AGATACTCAAGATCGA	1	46	82	46x82	16	46.0x82.0	1
8137	8711	Cancer	112_D1	112_D1_TCCTACATCCACGGCC	1	46	84	46x84	27	46.0x84.0	0
8289	8798	Cancer	112_D1	112_D1_TTCAGCCCTGGTCCAC	1	47	85	47x85	17	47.0x85.0	0
8137	8885	Cancer	112_D1	112_D1_TTAGAGTTTAGAAGGA	1	46	86	46x86	30	46.0x86.0	0
8288	8972	Cancer	112_D1	112_D1_GGTTAGCTATATGTCT	1	47	87	47x87	13	47.0x87.0	0
8137	9059	Cancer	112_D1	112_D1_CTGGTTTCGAGCAAGA	1	46	88	46x88	28	46.0x88.0	0
8288	9147	Cancer	112_D1	112_D1_TGGGCCCATACTAATT	1	47	89	47x89	22	47.0x89.0	0
8136	9234	Cancer	112_D1	112_D1_ACTTATTTATGTGCCA	1	46	90	46x90	40	46.0x90.0	0
8288	9321	Cancer	112_D1	112_D1_TTAGTTATTCGTGGCA	1	47	91	47x91	18	47.0x91.0	0
8136	9408	Cancer	112_D1	112_D1_AACCGCTAAGGGATGC	1	46	92	46x92	19	46.0x92.0	0
8288	9495	Cancer	112_D1	112_D1_ATACGTCCACTCCTGT	1	47	93	47x93	19	47.0x93.0	0
8136	9582	Cancer	112_D1	112_D1_CGACACGCTCCGACAG	1	46	94	46x94	23	46.0x94.0	0
8136	9757	Cancer	112_D1	112_D1_AGGATATAGGGATTTA	1	46	96	46x96	25	46.0x96.0	1
8288	9844	Cancer	112_D1	112_D1_GTGATCACTAACGCCT	1	47	97	47x97	30	47.0x97.0	1
8136	9931	Cancer	112_D1	112_D1_ACCGGGCCTTTGTTGA	1	46	98	46x98	20	46.0x98.0	0
8288	10018	Cancer	112_D1	112_D1_TTGACAGGAGCTCCCG	1	47	99	47x99	19	47.0x99.0	1
8136	10105	Cancer	112_D1	112_D1_CTCTTCTATTGACTGG	1	46	100	46x100	36	46.0x100.0	0
8287	10193	Cancer	112_D1	112_D1_CGTGGCCGAATATCTA	1	47	101	47x101	5	47.0x101.0	1
8136	10280	Cancer	112_D1	112_D1_GGTTTAGCCTTTCTTG	1	46	102	46x102	35	46.0x102.0	0
8287	10367	Cancer	112_D1	112_D1_TCAAGGTTACTACACC	1	47	103	47x103	17	47.0x103.0	0
8136	10454	Cancer	112_D1	112_D1_TTGACTATTGTCCGGC	1	46	104	46x104	20	46.0x104.0	0
8287	10541	Cancer	112_D1	112_D1_CGGGAATATAGTATAC	1	47	105	47x105	18	47.0x105.0	0
8135	10629	Cancer	112_D1	112_D1_GCAACAGCAGTATGCG	1	46	106	46x106	13	46.0x106.0	1
8287	10716	Cancer	112_D1	112_D1_ATCAAACACTGTTCCA	1	47	107	47x107	29	47.0x107.0	0
8135	10803	Cancer	112_D1	112_D1_TGGGCAATAGTTGGGT	1	46	108	46x108	25	46.0x108.0	0
8287	10890	Cancer	112_D1	112_D1_TGAATGTCAGCCGGCC	1	47	109	47x109	23	47.0x109.0	0
8135	10977	Cancer	112_D1	112_D1_CGGCTCTAAAGCTGCA	1	46	110	46x110	32	46.0x110.0	0
8287	11065	Cancer	112_D1	112_D1_GGACACAAGTTTACAC	1	47	111	47x111	26	47.0x111.0	0
8135	11152	Cancer	112_D1	112_D1_CCGAGAAGTCGCATAA	1	46	112	46x112	39	46.0x112.0	1
8287	11239	Cancer	112_D1	112_D1_AACTACCCGTTTGTCA	1	47	113	47x113	35	47.0x113.0	0
8135	11326	Cancer	112_D1	112_D1_GCACAAACGAGGCGTG	1	46	114	46x114	36	46.0x114.0	0
8287	11413	Cancer	112_D1	112_D1_CACACAGCTTGCGCTC	1	47	115	47x115	18	47.0x115.0	0
8135	11500	Cancer	112_D1	112_D1_GTGCTTACATCAGCGC	1	46	116	46x116	23	46.0x116.0	0
8286	11588	Cancer	112_D1	112_D1_GCAAACGTCGCCAGGT	1	47	117	47x117	20	47.0x117.0	0
8135	11675	Cancer	112_D1	112_D1_GAATAGCATTTAGGGT	1	46	118	46x118	36	46.0x118.0	0
8595	4788	Cancer	112_D1	112_D1_CGGTGCGCGTTGGTCC	1	49	39	49x39	23	49.0x39.0	0
8595	4962	Cancer	112_D1	112_D1_GCCCGCGCGTAAACGG	1	49	41	49x41	19	49.0x41.0	0
8443	5049	Cancer	112_D1	112_D1_AACGTACTGTGGGTAC	1	48	42	48x42	28	48.0x42.0	0
8595	5137	Cancer	112_D1	112_D1_GAGTATGCCCGCCTTG	1	49	43	49x43	19	49.0x43.0	0
8595	5311	Cancer	112_D1	112_D1_GGGCGGCAAATGAATT	1	49	45	49x45	31	49.0x45.0	0
8594	5660	Cancer	112_D1	112_D1_CGAACCCGCATGCGTC	1	49	49	49x49	23	49.0x49.0	1
8442	5747	Cancer	112_D1	112_D1_GGGCGTCACCACGTAA	1	48	50	48x50	41	48.0x50.0	0
8594	5834	Cancer	112_D1	112_D1_TACCAGAAGTAGGTTC	1	49	51	49x51	40	49.0x51.0	0
8442	5921	Cancer	112_D1	112_D1_TTGGATATCGTCTACG	1	48	52	48x52	17	48.0x52.0	0
8594	6008	Cancer	112_D1	112_D1_TAGATATGGACTGGAA	1	49	53	49x53	25	49.0x53.0	0
8442	6095	Cancer	112_D1	112_D1_GCGACGATAGTTGTAC	1	48	54	48x54	17	48.0x54.0	0
8594	6183	Cancer	112_D1	112_D1_CTGGATTTACACTTGA	1	49	55	49x55	27	49.0x55.0	0
8442	6270	Cancer	112_D1	112_D1_GTTATATTATCTCCCT	1	48	56	48x56	33	48.0x56.0	0
8594	6357	Cancer	112_D1	112_D1_TATTCCACTCAGCTCG	1	49	57	49x57	15	49.0x57.0	0
8442	6444	Cancer	112_D1	112_D1_CTGTTACCCAATCTAG	1	48	58	48x58	23	48.0x58.0	0
8594	6531	Cancer	112_D1	112_D1_ACGCGAAGTCAGACGA	1	49	59	49x59	21	49.0x59.0	0
8442	6618	Cancer	112_D1	112_D1_GATAGGTAACGTTGAC	1	48	60	48x60	29	48.0x60.0	0
8593	6706	Cancer	112_D1	112_D1_TGTTCGTATTGCGGTG	1	49	61	49x61	30	49.0x61.0	0
8442	6793	Cancer	112_D1	112_D1_GGTCAGTGGGTCCCAC	1	48	62	48x62	21	48.0x62.0	1
8593	6880	Cancer	112_D1	112_D1_AATTCTAGAGTTAGGC	1	49	63	49x63	35	49.0x63.0	0
8442	6967	Cancer	112_D1	112_D1_GTTTACGTTCCATCTG	1	48	64	48x64	25	48.0x64.0	0
8593	7054	Cancer	112_D1	112_D1_AGACCCACCGCTGATC	1	49	65	49x65	20	49.0x65.0	0
8441	7142	Cancer	112_D1	112_D1_TCTAGCATGCCCAGAA	1	48	66	48x66	25	48.0x66.0	0
8593	7229	Cancer	112_D1	112_D1_CCCGCAGCGCGAACTA	1	49	67	49x67	31	49.0x67.0	0
8441	7316	Cancer	112_D1	112_D1_CTCTATTTGGCTGCAG	1	48	68	48x68	14	48.0x68.0	1
8593	7403	Cancer	112_D1	112_D1_TTCTGCCGCGCCTAGA	1	49	69	49x69	34	49.0x69.0	0
8441	7490	Cancer	112_D1	112_D1_ACTCCCTAGAATAGTA	1	48	70	48x70	12	48.0x70.0	1
8593	7578	Cancer	112_D1	112_D1_CCGAACCTTCCCGGCC	1	49	71	49x71	23	49.0x71.0	1
8441	7665	Cancer	112_D1	112_D1_TCAGACGCTATAGAAG	1	48	72	48x72	27	48.0x72.0	1
8593	7752	Cancer	112_D1	112_D1_CAGGCGCCATGCTAGG	1	49	73	49x73	35	49.0x73.0	1
8441	7839	Cancer	112_D1	112_D1_CACTCGAGCTGAACAA	1	48	74	48x74	24	48.0x74.0	0
8593	7926	Cancer	112_D1	112_D1_ACAAGGAAATCCGCCC	1	49	75	49x75	29	49.0x75.0	1
8441	8013	Cancer	112_D1	112_D1_ACCACGTGCAGCTATA	1	48	76	48x76	26	48.0x76.0	0
8592	8101	Cancer	112_D1	112_D1_ACGGCGACGATGGGAA	1	49	77	49x77	37	49.0x77.0	0
8441	8188	Cancer	112_D1	112_D1_TTACTAAAGGACTTTA	1	48	78	48x78	25	48.0x78.0	0
8592	8275	Cancer	112_D1	112_D1_GGCTGAAATAGCAAAG	1	49	79	49x79	24	49.0x79.0	0
8441	8362	Cancer	112_D1	112_D1_TTAGACGAGTCACCTC	1	48	80	48x80	34	48.0x80.0	0
8592	8449	Cancer	112_D1	112_D1_GTAGTCGCGGGAATCA	1	49	81	49x81	14	49.0x81.0	0
8440	8536	Cancer	112_D1	112_D1_GCAAACCCTACATTAT	1	48	82	48x82	45	48.0x82.0	0
8592	8624	Cancer	112_D1	112_D1_GTTAAAGTAGGACTGG	1	49	83	49x83	35	49.0x83.0	0
8440	8711	Cancer	112_D1	112_D1_ACCCTCCCTTGCTATT	1	48	84	48x84	23	48.0x84.0	0
8592	8798	Cancer	112_D1	112_D1_CATGTCTCATTTATGG	1	49	85	49x85	13	49.0x85.0	0
8440	8885	Cancer	112_D1	112_D1_AATAGAATCTGTTTCA	1	48	86	48x86	7	48.0x86.0	1
8592	8972	Cancer	112_D1	112_D1_TCTCATGAGATAGGGT	1	49	87	49x87	33	49.0x87.0	0
8440	9060	Cancer	112_D1	112_D1_ATGACTATGCGACATT	1	48	88	48x88	24	48.0x88.0	0
8592	9147	Cancer	112_D1	112_D1_CCTAACCCAAACAAGT	1	49	89	49x89	31	49.0x89.0	0
8440	9234	Cancer	112_D1	112_D1_AGTCAAGATGACACTT	1	48	90	48x90	19	48.0x90.0	0
8591	9321	Cancer	112_D1	112_D1_CGGGAGCTTCAGTGTA	1	49	91	49x91	36	49.0x91.0	0
8440	9408	Cancer	112_D1	112_D1_CCACAGTACCCATCCT	1	48	92	48x92	24	48.0x92.0	0
8591	9496	Cancer	112_D1	112_D1_GAGCGCGCACGAGTAG	1	49	93	49x93	26	49.0x93.0	0
8440	9583	Cancer	112_D1	112_D1_ACCAGTGCGGGAGACG	1	48	94	48x94	2	48.0x94.0	1
8591	9670	Cancer	112_D1	112_D1_TCCTTACGACGGTCCG	1	49	95	49x95	5	49.0x95.0	0
8439	9757	Cancer	112_D1	112_D1_TAGTCGATCACGGGTT	1	48	96	48x96	26	48.0x96.0	1
8591	9844	Cancer	112_D1	112_D1_AGACGAAGTGCCGGTC	1	49	97	49x97	25	49.0x97.0	1
8439	9931	Cancer	112_D1	112_D1_CGCTGGTGACTACCCT	1	48	98	48x98	19	48.0x98.0	1
8591	10019	Cancer	112_D1	112_D1_AGGCATTGTCGTAGGG	1	49	99	49x99	37	49.0x99.0	0
8439	10106	Cancer	112_D1	112_D1_TGGTAGAATATATGGG	1	48	100	48x100	25	48.0x100.0	0
8591	10193	Cancer	112_D1	112_D1_TTCTTATCCGCTGGGT	1	49	101	49x101	27	49.0x101.0	0
8439	10280	Cancer	112_D1	112_D1_AGTTTGGCACGGGTTG	1	48	102	48x102	17	48.0x102.0	1
8439	10454	Cancer	112_D1	112_D1_ATGCGAGTCCCACCAC	1	48	104	48x104	18	48.0x104.0	1
8591	10542	Cancer	112_D1	112_D1_TCGGCGAACCCAAACC	1	49	105	49x105	24	49.0x105.0	1
8439	10629	Cancer	112_D1	112_D1_AGAGTAAACTTCACTA	1	48	106	48x106	21	48.0x106.0	1
8590	10716	Cancer	112_D1	112_D1_AAGCCGAAGCGGTTTA	1	49	107	49x107	36	49.0x107.0	0
8439	10803	Cancer	112_D1	112_D1_CCCGAGTTTCTCCGTA	1	48	108	48x108	12	48.0x108.0	0
8590	10890	Cancer	112_D1	112_D1_AATATCGAATCAATGC	1	49	109	49x109	23	49.0x109.0	0
8439	10977	Cancer	112_D1	112_D1_GCGCCTCCCACTCCGA	1	48	110	48x110	35	48.0x110.0	0
8590	11065	Cancer	112_D1	112_D1_CGTTAAACTAGTTAGG	1	49	111	49x111	35	49.0x111.0	0
8438	11152	Cancer	112_D1	112_D1_TGAGTTAAAGACATTC	1	48	112	48x112	29	48.0x112.0	0
8590	11239	Cancer	112_D1	112_D1_AACAGGTAGTATGGAT	1	49	113	49x113	30	49.0x113.0	0
8438	11326	Cancer	112_D1	112_D1_GAACGCGGGTCACACG	1	48	114	48x114	13	48.0x114.0	1
8590	11413	Cancer	112_D1	112_D1_TGTTTGAGATCGTCAG	1	49	115	49x115	27	49.0x115.0	1
8438	11501	Cancer	112_D1	112_D1_ATCTCGTGAGCGAAAC	1	48	116	48x116	16	48.0x116.0	0
8747	4701	Cancer	112_D1	112_D1_TAATAGAACAGAGTTA	1	50	38	50x38	15	50.0x38.0	0
8898	4788	Cancer	112_D1	112_D1_ACAGGTGGAGGTGAGG	1	51	39	51x39	10	51.0x39.0	1
8747	4875	Cancer	112_D1	112_D1_TGCGAGAATATTACCC	1	50	40	50x40	12	50.0x40.0	1
8746	5049	Cancer	112_D1	112_D1_AGGCTTCCCGAAGAAG	1	50	42	50x42	31	50.0x42.0	0
8898	5137	Cancer	112_D1	112_D1_GCGGACCGCGTTGTGG	1	51	43	51x43	14	51.0x43.0	1
8746	5224	Cancer	112_D1	112_D1_GTAATCTGATTCTTCG	1	50	44	50x44	34	50.0x44.0	0
8898	5311	Cancer	112_D1	112_D1_CCGCGGAATGCGTCAC	1	51	45	51x45	29	51.0x45.0	0
8746	5398	Cancer	112_D1	112_D1_TTCCACACAGATTTGA	1	50	46	50x46	30	50.0x46.0	0
8898	5485	Cancer	112_D1	112_D1_CTTCTATTAATGCTAG	1	51	47	51x47	15	51.0x47.0	0
8746	5573	Cancer	112_D1	112_D1_CATTTGAGTGGTACGT	1	50	48	50x48	28	50.0x48.0	0
8898	5660	Cancer	112_D1	112_D1_TCACAGCAAACTCGAA	1	51	49	51x49	26	51.0x49.0	0
8746	5747	Cancer	112_D1	112_D1_CAGACGAACCTGATAC	1	50	50	50x50	32	50.0x50.0	0
8898	5834	Cancer	112_D1	112_D1_TAGCTAGAAGGCATGA	1	51	51	51x51	34	51.0x51.0	0
8746	5921	Cancer	112_D1	112_D1_ATCCAGAGCAACAACC	1	50	52	50x52	29	50.0x52.0	0
8897	6009	Cancer	112_D1	112_D1_TCCGGTTCGTCCGGTC	1	51	53	51x53	20	51.0x53.0	0
8746	6096	Cancer	112_D1	112_D1_CGCGCATGTTTGATTG	1	50	54	50x54	21	50.0x54.0	1
8897	6183	Cancer	112_D1	112_D1_TGGCGATCAAGTTATG	1	51	55	51x55	24	51.0x55.0	1
8745	6270	Cancer	112_D1	112_D1_CCCTTTGACAGGTCTT	1	50	56	50x56	31	50.0x56.0	0
8897	6357	Cancer	112_D1	112_D1_CAGAGACGGTCACCCA	1	51	57	51x57	41	51.0x57.0	0
8745	6444	Cancer	112_D1	112_D1_TAGCTCGCCTGATAAC	1	50	58	50x58	32	50.0x58.0	0
8897	6532	Cancer	112_D1	112_D1_TTGTGTTTCCCGAAAG	1	51	59	51x59	26	51.0x59.0	0
8745	6619	Cancer	112_D1	112_D1_TATACACAGACGCCTT	1	50	60	50x60	22	50.0x60.0	0
8897	6706	Cancer	112_D1	112_D1_ACATTAGTTTATATCC	1	51	61	51x61	17	51.0x61.0	1
8745	6793	Cancer	112_D1	112_D1_CCATCGCAGTTAAACT	1	50	62	50x62	29	50.0x62.0	0
8897	6880	Cancer	112_D1	112_D1_AATTAGCGCTGCAGCG	1	51	63	51x63	23	51.0x63.0	0
8745	6967	Cancer	112_D1	112_D1_TCCGCTTATCCCATTA	1	50	64	50x64	28	50.0x64.0	0
8897	7055	Cancer	112_D1	112_D1_GTTTGGGCTTGTGAGC	1	51	65	51x65	34	51.0x65.0	0
8745	7142	Cancer	112_D1	112_D1_CTTGTCAACATTCGAG	1	50	66	50x66	31	50.0x66.0	0
8896	7229	Cancer	112_D1	112_D1_GGACCAACAGGATAAC	1	51	67	51x67	37	51.0x67.0	0
8745	7316	Cancer	112_D1	112_D1_AAGCTAGATCGAGTAA	1	50	68	50x68	26	50.0x68.0	0
8896	7403	Cancer	112_D1	112_D1_TACCGTGCCTCGGACC	1	51	69	51x69	26	51.0x69.0	0
8745	7491	Cancer	112_D1	112_D1_GTAGCCAAACATGGGA	1	50	70	50x70	31	50.0x70.0	1
8896	7578	Cancer	112_D1	112_D1_TGCCAGTACGTGGAGA	1	51	71	51x71	30	51.0x71.0	0
8744	7665	Cancer	112_D1	112_D1_ATAAGGTGGAGAACAT	1	50	72	50x72	27	50.0x72.0	0
8896	7752	Cancer	112_D1	112_D1_CTTTAATATTGGTCGA	1	51	73	51x73	33	51.0x73.0	0
8744	7839	Cancer	112_D1	112_D1_TGGTTCAACGGGTAAT	1	50	74	50x74	22	50.0x74.0	1
8896	7927	Cancer	112_D1	112_D1_GCTGCTACTGCGTAGC	1	51	75	51x75	24	51.0x75.0	0
8744	8014	Cancer	112_D1	112_D1_CTGCACAACTACATAT	1	50	76	50x76	30	50.0x76.0	0
8896	8101	Cancer	112_D1	112_D1_ATATTCCACATAGTGA	1	51	77	51x77	28	51.0x77.0	0
8744	8188	Cancer	112_D1	112_D1_TGGCAAACTAAATTAC	1	50	78	50x78	23	50.0x78.0	0
8896	8275	Cancer	112_D1	112_D1_ACCGCAATAACTGCCT	1	51	79	51x79	20	51.0x79.0	0
8744	8362	Cancer	112_D1	112_D1_TCGCACCAGGAGGCAG	1	50	80	50x80	35	50.0x80.0	0
8896	8450	Cancer	112_D1	112_D1_ACTTCAGGCTGATCCC	1	51	81	51x81	19	51.0x81.0	1
8744	8537	Cancer	112_D1	112_D1_ACAAATCGCACCGAAT	1	50	82	50x82	30	50.0x82.0	0
8895	8624	Cancer	112_D1	112_D1_TCTGATGTATTCTGTC	1	51	83	51x83	26	51.0x83.0	0
8744	8711	Cancer	112_D1	112_D1_CTTTACCGAATAGTAG	1	50	84	50x84	8	50.0x84.0	0
8895	8798	Cancer	112_D1	112_D1_GCAGATCCATAAGACT	1	51	85	51x85	36	51.0x85.0	0
8744	8885	Cancer	112_D1	112_D1_TTCCTCGGACTAACCA	1	50	86	50x86	36	50.0x86.0	0
8895	8973	Cancer	112_D1	112_D1_TTATCCGGGATCTATA	1	51	87	51x87	31	51.0x87.0	0
8743	9060	Cancer	112_D1	112_D1_CTGGAAGACACGGTGG	1	50	88	50x88	26	50.0x88.0	0
8895	9147	Cancer	112_D1	112_D1_GTTCGTCTAAAGAACT	1	51	89	51x89	37	51.0x89.0	0
8743	9234	Cancer	112_D1	112_D1_GTCTATTGGTTCCGGT	1	50	90	50x90	33	50.0x90.0	0
8895	9321	Cancer	112_D1	112_D1_CTAGGCGCCCTATCAG	1	51	91	51x91	5	51.0x91.0	1
8743	9408	Cancer	112_D1	112_D1_AACGGACGTACGTATA	1	50	92	50x92	17	50.0x92.0	1
8895	9496	Cancer	112_D1	112_D1_AACACACGCTCGCCGC	1	51	93	51x93	25	51.0x93.0	0
8743	9583	Cancer	112_D1	112_D1_GCTACTATAGTAGAGT	1	50	94	50x94	22	50.0x94.0	1
8743	9757	Cancer	112_D1	112_D1_CGAACAGTATGGGCGT	1	50	96	50x96	5	50.0x96.0	1
8743	9932	Cancer	112_D1	112_D1_GATCGCTACCCGATTT	1	50	98	50x98	17	50.0x98.0	1
8894	10019	Cancer	112_D1	112_D1_ATTGCGATCAGTAACT	1	51	99	51x99	17	51.0x99.0	0
8743	10106	Cancer	112_D1	112_D1_CAGCAGTCCAGACTAT	1	50	100	50x100	13	50.0x100.0	0
8894	10193	Cancer	112_D1	112_D1_AGAGGCTTCGGAAACC	1	51	101	51x101	29	51.0x101.0	0
8742	10280	Cancer	112_D1	112_D1_AAACAAGTATCTCCCA	1	50	102	50x102	15	50.0x102.0	0
8894	10368	Cancer	112_D1	112_D1_GGCAGCAAACCTATGC	1	51	103	51x103	33	51.0x103.0	0
8742	10455	Cancer	112_D1	112_D1_ACTAGTTGCGATCGTC	1	50	104	50x104	4	50.0x104.0	1
8742	10629	Cancer	112_D1	112_D1_CCCTCCTCGCTCGTAT	1	50	106	50x106	14	50.0x106.0	1
8742	10803	Cancer	112_D1	112_D1_ATTACATGTCAGTCTT	1	50	108	50x108	21	50.0x108.0	0
8742	10978	Cancer	112_D1	112_D1_CTTCGGCCAATTGTTT	1	50	110	50x110	21	50.0x110.0	1
8742	11152	Cancer	112_D1	112_D1_GACCGCGTCTGACGTG	1	50	112	50x112	39	50.0x112.0	0
9050	4701	Cancer	112_D1	112_D1_AATAACACTAGAACAA	1	52	38	52x38	11	52.0x38.0	0
9202	4788	Cancer	112_D1	112_D1_CACCCGGTTTGTGACT	1	53	39	53x39	26	53.0x39.0	0
9050	4875	Cancer	112_D1	112_D1_CCACCAACTTTACTGT	1	52	40	52x40	14	52.0x40.0	1
9202	4963	Cancer	112_D1	112_D1_AACTCTCAGTGTGCTC	1	53	41	53x41	5	53.0x41.0	1
9050	5050	Cancer	112_D1	112_D1_AAACCGTTCGTCCAGG	1	52	42	52x42	21	52.0x42.0	0
9201	5137	Cancer	112_D1	112_D1_CAGCGATTCCCTTCAA	1	53	43	53x43	27	53.0x43.0	1
9050	5224	Cancer	112_D1	112_D1_GCTAGCTTGAATAGCT	1	52	44	52x44	24	52.0x44.0	0
9201	5311	Cancer	112_D1	112_D1_TTGCGGCATCAGAAAG	1	53	45	53x45	13	53.0x45.0	0
9050	5398	Cancer	112_D1	112_D1_AATAGAACAGAGTGGC	1	52	46	52x46	24	52.0x46.0	0
9201	5486	Cancer	112_D1	112_D1_GCCATCGAGCTGCGTG	1	53	47	53x47	26	53.0x47.0	0
9049	5573	Cancer	112_D1	112_D1_ACACTGATCAAGGTGT	1	52	48	52x48	26	52.0x48.0	0
9201	5660	Cancer	112_D1	112_D1_ACCAACGCTTATTTAT	1	53	49	53x49	20	53.0x49.0	0
9049	5747	Cancer	112_D1	112_D1_GACATCGATTTATAAC	1	52	50	52x50	23	52.0x50.0	0
9201	5834	Cancer	112_D1	112_D1_CAGACACCGATCGCTG	1	53	51	53x51	18	53.0x51.0	1
9049	5922	Cancer	112_D1	112_D1_CCAAGAAAGTGGGCGA	1	52	52	52x52	30	52.0x52.0	0
9201	6009	Cancer	112_D1	112_D1_GGTAGACCGTTGGGCG	1	53	53	53x53	10	53.0x53.0	1
9049	6096	Cancer	112_D1	112_D1_TCGTTAGGAGTCCCTA	1	52	54	52x54	20	52.0x54.0	0
9201	6183	Cancer	112_D1	112_D1_ACGGCCAACATGGACT	1	53	55	53x55	32	53.0x55.0	1
9049	6270	Cancer	112_D1	112_D1_GTGAGTGGTACAACGC	1	52	56	52x56	18	52.0x56.0	0
9200	6358	Cancer	112_D1	112_D1_GAGACTTCGCGACCGA	1	53	57	53x57	24	53.0x57.0	0
9049	6445	Cancer	112_D1	112_D1_GAAGTCAGTTGCACTA	1	52	58	52x58	37	52.0x58.0	0
9200	6532	Cancer	112_D1	112_D1_GTTTGGTAGGGTCAAC	1	53	59	53x59	16	53.0x59.0	0
9200	6706	Cancer	112_D1	112_D1_CCTCTGTACTATTCTA	1	53	61	53x61	21	53.0x61.0	1
9048	6793	Cancer	112_D1	112_D1_CTATTCATGTGTCCCA	1	52	62	52x62	28	52.0x62.0	0
9200	6881	Cancer	112_D1	112_D1_GCCCGATCTGTGGTCG	1	53	63	53x63	21	53.0x63.0	0
9048	6968	Cancer	112_D1	112_D1_TTAGAAGAACATGACT	1	52	64	52x64	24	52.0x64.0	0
9200	7055	Cancer	112_D1	112_D1_AGGATAAAGTCGGGAT	1	53	65	53x65	16	53.0x65.0	0
9048	7142	Cancer	112_D1	112_D1_CGGCAAACATCGTGCG	1	52	66	52x66	25	52.0x66.0	0
9200	7229	Cancer	112_D1	112_D1_CTAGTTACAACCCGGT	1	53	67	53x67	20	53.0x67.0	0
9048	7316	Cancer	112_D1	112_D1_TTCGACAGAGCCCGTG	1	52	68	52x68	24	52.0x68.0	0
9200	7404	Cancer	112_D1	112_D1_AAGCATACTCTCCTGA	1	53	69	53x69	40	53.0x69.0	1
9048	7491	Cancer	112_D1	112_D1_GACGACGATCCGCGTT	1	52	70	52x70	30	52.0x70.0	0
9200	7578	Cancer	112_D1	112_D1_GGTAGAAGACCGCCTG	1	53	71	53x71	41	53.0x71.0	0
9199	7752	Cancer	112_D1	112_D1_AACGATAATGCCGTAG	1	53	73	53x73	26	53.0x73.0	0
9048	7839	Cancer	112_D1	112_D1_TGGTCCCACGCTACGG	1	52	74	52x74	33	52.0x74.0	0
9199	7927	Cancer	112_D1	112_D1_CTGCTTGGCGATAGCT	1	53	75	53x75	22	53.0x75.0	0
9048	8014	Cancer	112_D1	112_D1_ATCGGAGACAGACGGC	1	52	76	52x76	26	52.0x76.0	0
9199	8101	Cancer	112_D1	112_D1_TAGCGTCCGGTGTGGT	1	53	77	53x77	36	53.0x77.0	0
9047	8188	Cancer	112_D1	112_D1_GTTGAGTCCCGCCGGT	1	52	78	52x78	23	52.0x78.0	0
9199	8275	Cancer	112_D1	112_D1_AAATAGGGTGCTATTG	1	53	79	53x79	24	53.0x79.0	0
9047	8363	Cancer	112_D1	112_D1_AAGTGTTTGGAGACGG	1	52	80	52x80	15	52.0x80.0	0
9199	8450	Cancer	112_D1	112_D1_AGCACTACCTCACCAG	1	53	81	53x81	18	53.0x81.0	1
9047	8537	Cancer	112_D1	112_D1_TGCCTTGGCCAGGCAA	1	52	82	52x82	20	52.0x82.0	1
9199	8624	Cancer	112_D1	112_D1_TCGTCTTAGGCGTTAA	1	53	83	53x83	25	53.0x83.0	0
9047	8711	Cancer	112_D1	112_D1_TTCTGACCGGGCTCAA	1	52	84	52x84	14	52.0x84.0	0
9199	8799	Cancer	112_D1	112_D1_CAGAACTTAGCCCTCT	1	53	85	53x85	31	53.0x85.0	0
9047	8886	Cancer	112_D1	112_D1_AGCTCCTTCGCACATC	1	52	86	52x86	36	52.0x86.0	0
9199	8973	Cancer	112_D1	112_D1_ACAGGCTTGCCCGACT	1	53	87	53x87	28	53.0x87.0	1
9047	9060	Cancer	112_D1	112_D1_GCTATACGTCTCGGAC	1	52	88	52x88	23	52.0x88.0	0
9198	9147	Cancer	112_D1	112_D1_GAGCCAGCTACCTGTG	1	53	89	53x89	23	53.0x89.0	0
9047	9234	Cancer	112_D1	112_D1_TGCTAAGTGTCTATTT	1	52	90	52x90	25	52.0x90.0	1
9198	9322	Cancer	112_D1	112_D1_GTCCTACGAATAGTCT	1	53	91	53x91	9	53.0x91.0	0
9198	9496	Cancer	112_D1	112_D1_CTATCGACGAAATACA	1	53	93	53x93	22	53.0x93.0	0
9046	9583	Cancer	112_D1	112_D1_CATCATTACCCTGAGG	1	52	94	52x94	22	52.0x94.0	1
9198	9670	Cancer	112_D1	112_D1_TAAGTTGCGACGTAGG	1	53	95	53x95	10	53.0x95.0	1
9046	9757	Cancer	112_D1	112_D1_AGTGCACGCTTAAGAA	1	52	96	52x96	20	52.0x96.0	1
9198	9845	Cancer	112_D1	112_D1_TGTGCCGGTGCCGGAA	1	53	97	53x97	11	53.0x97.0	0
9046	9932	Cancer	112_D1	112_D1_AGGAGGCCTTCGCGCG	1	52	98	52x98	13	52.0x98.0	1
9198	10019	Cancer	112_D1	112_D1_TCCGCGGCCCAATGAA	1	53	99	53x99	15	53.0x99.0	0
9046	10106	Cancer	112_D1	112_D1_TCCGTTAAGCTAATAT	1	52	100	52x100	13	52.0x100.0	1
9198	10193	Cancer	112_D1	112_D1_AAATCTAGCCCTGCTA	1	53	101	53x101	26	53.0x101.0	1
9046	10280	Cancer	112_D1	112_D1_CGCAGGCGATCCAAAC	1	52	102	52x102	7	52.0x102.0	0
9197	10368	Cancer	112_D1	112_D1_CCATATGGAAACTATA	1	53	103	53x103	8	53.0x103.0	0
9505	4789	Cancer	112_D1	112_D1_GCACGCCTACTTAGAT	1	55	39	55x39	20	55.0x39.0	0
9353	4876	Cancer	112_D1	112_D1_CAATATTCTTGACCTA	1	54	40	54x40	10	54.0x40.0	1
9505	4963	Cancer	112_D1	112_D1_CGTTTGTGTAGAGGGT	1	55	41	55x41	10	55.0x41.0	1
9353	5050	Cancer	112_D1	112_D1_CATAGCGTTGCCCACC	1	54	42	54x42	24	54.0x42.0	1
9505	5137	Cancer	112_D1	112_D1_TGATACATTTAGCCGT	1	55	43	55x43	22	55.0x43.0	1
9353	5224	Cancer	112_D1	112_D1_TTCCGGCCTTGAGGCT	1	54	44	54x44	24	54.0x44.0	1
9505	5312	Cancer	112_D1	112_D1_CCTATACCGTCCTGTC	1	55	45	55x45	22	55.0x45.0	0
9353	5399	Cancer	112_D1	112_D1_TCGTTGCTATCCGGTC	1	54	46	54x46	27	54.0x46.0	0
9505	5486	Cancer	112_D1	112_D1_TGGCGACTGCTCCAAA	1	55	47	55x47	29	55.0x47.0	0
9353	5573	Cancer	112_D1	112_D1_CAGAGGCGATGCATGA	1	54	48	54x48	21	54.0x48.0	1
9504	5660	Cancer	112_D1	112_D1_TCACAGGAGAATAAGA	1	55	49	55x49	32	55.0x49.0	1
9353	5747	Cancer	112_D1	112_D1_GGGTTAACATTTGAGT	1	54	50	54x50	10	54.0x50.0	1
9504	5835	Cancer	112_D1	112_D1_GCGGGCGAGCCTTACC	1	55	51	55x51	26	55.0x51.0	0
9353	5922	Cancer	112_D1	112_D1_TGCCAATGGGTACTCT	1	54	52	54x52	11	54.0x52.0	0
9352	6096	Cancer	112_D1	112_D1_GACGCCGTAAAGGCTA	1	54	54	54x54	23	54.0x54.0	1
9504	6183	Cancer	112_D1	112_D1_AAAGGCTCTCGCGCCG	1	55	55	55x55	24	55.0x55.0	1
9352	6270	Cancer	112_D1	112_D1_CTGGCTGGTTGTCAGT	1	54	56	54x56	19	54.0x56.0	0
9504	6358	Cancer	112_D1	112_D1_ACATCCCGGCCATACG	1	55	57	55x57	22	55.0x57.0	1
9352	6445	Cancer	112_D1	112_D1_CTCTTGTCCCGCTTGG	1	54	58	54x58	25	54.0x58.0	1
9504	6532	Cancer	112_D1	112_D1_TACGCCTCCATTCCGA	1	55	59	55x59	6	55.0x59.0	1
9352	6619	Cancer	112_D1	112_D1_CGGAGCAATTTAATCG	1	54	60	54x60	24	54.0x60.0	1
9504	6706	Cancer	112_D1	112_D1_AACTAGGCTTGGGTGT	1	55	61	55x61	26	55.0x61.0	1
9352	6794	Cancer	112_D1	112_D1_GCGTCGCCAGGGTGAT	1	54	62	54x62	22	54.0x62.0	1
9503	6881	Cancer	112_D1	112_D1_GTTGGTCATGCTATCC	1	55	63	55x63	23	55.0x63.0	0
9352	6968	Cancer	112_D1	112_D1_GCTGGCGGCGCATGCT	1	54	64	54x64	23	54.0x64.0	1
9503	7055	Cancer	112_D1	112_D1_TGAGCGGAAAGTGTTC	1	55	65	55x65	24	55.0x65.0	1
9352	7142	Cancer	112_D1	112_D1_CTTTCTGTGCGGGCTT	1	54	66	54x66	26	54.0x66.0	0
9503	7230	Cancer	112_D1	112_D1_ATCTAATATCCTACGG	1	55	67	55x67	29	55.0x67.0	0
9351	7317	Cancer	112_D1	112_D1_AACCTTTAAATACGGT	1	54	68	54x68	24	54.0x68.0	0
9503	7404	Cancer	112_D1	112_D1_TTCACTCGAGCACCTA	1	55	69	55x69	19	55.0x69.0	0
9351	7491	Cancer	112_D1	112_D1_CTGCACTCCAGTACAG	1	54	70	54x70	46	54.0x70.0	0
9503	7578	Cancer	112_D1	112_D1_CCATTTCTACCTATTA	1	55	71	55x71	22	55.0x71.0	0
9351	7665	Cancer	112_D1	112_D1_CAAGCGGCACATAATT	1	54	72	54x72	34	54.0x72.0	0
9503	7753	Cancer	112_D1	112_D1_GTTAACATCACTTAAA	1	55	73	55x73	25	55.0x73.0	0
9351	7840	Cancer	112_D1	112_D1_ATATAAATGTAGCTGC	1	54	74	54x74	31	54.0x74.0	0
9503	7927	Cancer	112_D1	112_D1_GCCTCTATACATAGCA	1	55	75	55x75	25	55.0x75.0	0
9351	8014	Cancer	112_D1	112_D1_GTGTCGTATAGCGTTC	1	54	76	54x76	30	54.0x76.0	0
9503	8101	Cancer	112_D1	112_D1_ATACGTACTTAGCCAC	1	55	77	55x77	34	55.0x77.0	0
9351	8188	Cancer	112_D1	112_D1_GCTATCATACTCATGG	1	54	78	54x78	35	54.0x78.0	0
9502	8276	Cancer	112_D1	112_D1_TATCCAATTGGTTATC	1	55	79	55x79	30	55.0x79.0	0
9351	8363	Cancer	112_D1	112_D1_TCTCCCTGGGCAGCGT	1	54	80	54x80	6	54.0x80.0	0
9502	8450	Cancer	112_D1	112_D1_CCTATAATGAGTGCCC	1	55	81	55x81	18	55.0x81.0	1
9351	8537	Cancer	112_D1	112_D1_CAATGCGAGAAGTATC	1	54	82	54x82	18	54.0x82.0	0
9502	8624	Cancer	112_D1	112_D1_TACCAATAAAGTACCA	1	55	83	55x83	20	55.0x83.0	1
9350	8711	Cancer	112_D1	112_D1_GCTAGGCACCACGGAG	1	54	84	54x84	11	54.0x84.0	1
9502	8799	Cancer	112_D1	112_D1_GGTGGACTGCTCTGGC	1	55	85	55x85	14	55.0x85.0	0
9350	8886	Cancer	112_D1	112_D1_TATTCCGAGCTGTTAT	1	54	86	54x86	21	54.0x86.0	0
9502	8973	Cancer	112_D1	112_D1_TTGAGAAGTTTAGCAT	1	55	87	55x87	24	55.0x87.0	0
9350	9060	Cancer	112_D1	112_D1_GTCCGGACCTGAAATT	1	54	88	54x88	28	54.0x88.0	0
9502	9147	Cancer	112_D1	112_D1_CTGTGGTCGGGAGATA	1	55	89	55x89	13	55.0x89.0	0
9350	9235	Cancer	112_D1	112_D1_CATGTAAGAGACATTT	1	54	90	54x90	22	54.0x90.0	0
9502	9322	Cancer	112_D1	112_D1_CACGTTTCGTACACAC	1	55	91	55x91	38	55.0x91.0	0
9350	9409	Cancer	112_D1	112_D1_CATCCTCTCAAAGATC	1	54	92	54x92	33	54.0x92.0	1
9502	9496	Cancer	112_D1	112_D1_GATTAACCGAAAGCCC	1	55	93	55x93	7	55.0x93.0	1
9350	9583	Cancer	112_D1	112_D1_AACGCTGTTGCTGAAA	1	54	94	54x94	19	54.0x94.0	0
9501	9671	Cancer	112_D1	112_D1_TTCAGCTGGCGTGCCC	1	55	95	55x95	24	55.0x95.0	0
9350	9758	Cancer	112_D1	112_D1_TAGAGGTTCTACTTGT	1	54	96	54x96	11	54.0x96.0	1
9349	9932	Cancer	112_D1	112_D1_AATCATGTAAAGACTC	1	54	98	54x98	13	54.0x98.0	1
9501	10194	Cancer	112_D1	112_D1_CATGGATTGTCTTCCG	1	55	101	55x101	9	55.0x101.0	1
9349	10281	Cancer	112_D1	112_D1_ATTGGATTACAGCGTA	1	54	102	54x102	17	54.0x102.0	0
9657	5050	Cancer	112_D1	112_D1_CCGGTTTGTAATTGTG	1	56	42	56x42	20	56.0x42.0	1
9656	5225	Cancer	112_D1	112_D1_TACTGAACAGATTTAG	1	56	44	56x44	34	56.0x44.0	1
9808	5312	Cancer	112_D1	112_D1_TATTAACCTGACCGCG	1	57	45	57x45	16	57.0x45.0	1
9656	5399	Cancer	112_D1	112_D1_CTGTAGCCATCTCACT	1	56	46	56x46	13	56.0x46.0	0
9808	5486	Cancer	112_D1	112_D1_TACTATGGTTCCTCAG	1	57	47	57x47	28	57.0x47.0	1
9656	5573	Cancer	112_D1	112_D1_GAGTCAGACCAGAATC	1	56	48	56x48	37	56.0x48.0	0
9808	5661	Cancer	112_D1	112_D1_TAAGGCATAACATCAA	1	57	49	57x49	17	57.0x49.0	0
9656	5748	Cancer	112_D1	112_D1_CTTCCGCTCCGTGAAG	1	56	50	56x50	23	56.0x50.0	0
9808	5835	Cancer	112_D1	112_D1_GGGCTATGATCGATGG	1	57	51	57x51	27	57.0x51.0	0
9656	5922	Cancer	112_D1	112_D1_GGTCGGTCGTCCACAG	1	56	52	56x52	31	56.0x52.0	0
9808	6009	Cancer	112_D1	112_D1_GGGACCCGTATATCTT	1	57	53	57x53	22	57.0x53.0	1
9656	6096	Cancer	112_D1	112_D1_GAAAGCAGTGCACTTT	1	56	54	56x54	23	56.0x54.0	1
9807	6184	Cancer	112_D1	112_D1_AGCGCATAATGAATCG	1	57	55	57x55	16	57.0x55.0	0
9807	6358	Cancer	112_D1	112_D1_AATAGTCCGTCCCGAC	1	57	57	57x57	16	57.0x57.0	1
9656	6445	Cancer	112_D1	112_D1_AGCAGCCAGATGAATA	1	56	58	56x58	27	56.0x58.0	0
9807	6532	Cancer	112_D1	112_D1_CCTCGCGCTGTGCGAT	1	57	59	57x59	26	57.0x59.0	0
9655	6619	Cancer	112_D1	112_D1_TTGTGTATGCCACCAA	1	56	60	56x60	24	56.0x60.0	1
9807	6707	Cancer	112_D1	112_D1_TGCTCGGCGAAACCCA	1	57	61	57x61	22	57.0x61.0	1
9655	6794	Cancer	112_D1	112_D1_CGATTAAATATCTCCT	1	56	62	56x62	16	56.0x62.0	0
9807	6881	Cancer	112_D1	112_D1_TGCCGTGGATCGTCCT	1	57	63	57x63	15	57.0x63.0	0
9655	6968	Cancer	112_D1	112_D1_GTGGACGCATTTGTCC	1	56	64	56x64	14	56.0x64.0	1
9807	7055	Cancer	112_D1	112_D1_ACCCGGAAACTCCCAG	1	57	65	57x65	19	57.0x65.0	0
9655	7142	Cancer	112_D1	112_D1_CCGCATGTGGTACGAT	1	56	66	56x66	19	56.0x66.0	0
9807	7230	Cancer	112_D1	112_D1_GCAAACCTTGGCCATA	1	57	67	57x67	32	57.0x67.0	0
9655	7317	Cancer	112_D1	112_D1_ATTCACTGATGTTGGA	1	56	68	56x68	38	56.0x68.0	1
9655	7491	Cancer	112_D1	112_D1_TCCTAAATTGGGAAGC	1	56	70	56x70	22	56.0x70.0	0
9806	7578	Cancer	112_D1	112_D1_GAACAGATTACTAAAT	1	57	71	57x71	11	57.0x71.0	1
9655	7666	Cancer	112_D1	112_D1_ATACAGGCCCTCCAAT	1	56	72	56x72	13	56.0x72.0	1
9806	7753	Cancer	112_D1	112_D1_CGATTCGCCTGGCTGC	1	57	73	57x73	12	57.0x73.0	1
9654	7840	Cancer	112_D1	112_D1_TCCGCCTGTCTACAAG	1	56	74	56x74	21	56.0x74.0	0
9806	7927	Cancer	112_D1	112_D1_CACATCTCACCGACGA	1	57	75	57x75	17	57.0x75.0	1
9654	8014	Cancer	112_D1	112_D1_CGTCGTCCTTCGCGAA	1	56	76	56x76	22	56.0x76.0	0
9806	8102	Cancer	112_D1	112_D1_CGTTGAATACCGCGCT	1	57	77	57x77	7	57.0x77.0	1
9654	8189	Cancer	112_D1	112_D1_ACCAATATGCAAGTTA	1	56	78	56x78	25	56.0x78.0	0
9806	8276	Cancer	112_D1	112_D1_ACGGATGGTGCGGATA	1	57	79	57x79	28	57.0x79.0	0
9654	8363	Cancer	112_D1	112_D1_CACCCTAACAAGATCT	1	56	80	56x80	33	56.0x80.0	0
9806	8450	Cancer	112_D1	112_D1_AAGCTCTTTCATGGTG	1	57	81	57x81	25	57.0x81.0	0
9654	8537	Cancer	112_D1	112_D1_CATGGGTATGCCTTAT	1	56	82	56x82	21	56.0x82.0	0
9806	8625	Cancer	112_D1	112_D1_GCGCGTCATTGGTACA	1	57	83	57x83	35	57.0x83.0	1
9654	8712	Cancer	112_D1	112_D1_TCTGAAGCACGTGGTC	1	56	84	56x84	31	56.0x84.0	0
9805	8799	Cancer	112_D1	112_D1_AAGTTCACTCCAAGCT	1	57	85	57x85	33	57.0x85.0	0
9654	8886	Cancer	112_D1	112_D1_TTGGACCTATAACAGT	1	56	86	56x86	21	56.0x86.0	0
9805	8973	Cancer	112_D1	112_D1_ATCAGCCTCATGCTGC	1	57	87	57x87	18	57.0x87.0	0
9654	9060	Cancer	112_D1	112_D1_AGTACTCTTATGCCCA	1	56	88	56x88	12	56.0x88.0	1
9805	9148	Cancer	112_D1	112_D1_GCGCTTAAATAATTGG	1	57	89	57x89	29	57.0x89.0	0
9805	9322	Cancer	112_D1	112_D1_AGTCGTCGACCACCAA	1	57	91	57x91	33	57.0x91.0	1
9653	9409	Cancer	112_D1	112_D1_TCCTTTAAATCCGCTT	1	56	92	56x92	19	56.0x92.0	0
9805	9496	Cancer	112_D1	112_D1_ACTGAAACGCCGTTAG	1	57	93	57x93	37	57.0x93.0	0
9653	9583	Cancer	112_D1	112_D1_GCACACACTGGTAGCC	1	56	94	56x94	28	56.0x94.0	0
9805	9671	Cancer	112_D1	112_D1_TAAGGGCCTGTCCGAT	1	57	95	57x95	18	57.0x95.0	0
9653	9758	Cancer	112_D1	112_D1_GCTAGAGTAGAGATGT	1	56	96	56x96	15	56.0x96.0	0
9805	9845	Cancer	112_D1	112_D1_CACAGGGCCATATAGT	1	57	97	57x97	20	57.0x97.0	1
9653	9932	Cancer	112_D1	112_D1_CCATGCCCTAGATTTC	1	56	98	56x98	31	56.0x98.0	1
9653	10107	Cancer	112_D1	112_D1_GACGAGGCTAATAAAC	1	56	100	56x100	35	56.0x100.0	0
9804	10194	Cancer	112_D1	112_D1_CTACACTCGCAGATGG	1	57	101	57x101	15	57.0x101.0	0
10112	5138	Cancer	112_D1	112_D1_CGCTGTGTGGATGTTG	1	59	43	59x43	18	59.0x43.0	1
9960	5225	Cancer	112_D1	112_D1_TCAACATAGCGCCCTA	1	58	44	58x44	11	58.0x44.0	0
10111	5312	Cancer	112_D1	112_D1_GGCCGTTTGGGTTTCA	1	59	45	59x45	27	59.0x45.0	1
10111	5486	Cancer	112_D1	112_D1_TTCGCGCGCCATACGA	1	59	47	59x47	29	59.0x47.0	1
9960	5573	Cancer	112_D1	112_D1_CGGAAAGAATCAAACG	1	58	48	58x48	30	58.0x48.0	0
10111	5661	Cancer	112_D1	112_D1_AGGCAGGGAGCGTACT	1	59	49	59x49	17	59.0x49.0	1
9959	5748	Cancer	112_D1	112_D1_CCTTTAAGGGAGCACT	1	58	50	58x50	19	58.0x50.0	0
10111	5835	Cancer	112_D1	112_D1_CGCCCAGCACGCCTAG	1	59	51	59x51	17	59.0x51.0	0
9959	5922	Cancer	112_D1	112_D1_AGTATTTGGCACGACC	1	58	52	58x52	17	58.0x52.0	0
10111	6184	Cancer	112_D1	112_D1_CAACTGCTCATCCGAT	1	59	55	59x55	27	59.0x55.0	1
9959	6271	Cancer	112_D1	112_D1_CCGGAGCGTACTTTCT	1	58	56	58x56	17	58.0x56.0	1
10111	6358	Cancer	112_D1	112_D1_TACCGTAGGTTAACTA	1	59	57	59x57	20	59.0x57.0	1
9959	6445	Cancer	112_D1	112_D1_TGAGGAGTGCCAGCTT	1	58	58	58x58	16	58.0x58.0	0
10111	6533	Cancer	112_D1	112_D1_CCAGTCTTGTCATAGA	1	59	59	59x59	21	59.0x59.0	1
9959	6620	Cancer	112_D1	112_D1_GGGCAGAGCAATCGTT	1	58	60	58x60	6	58.0x60.0	1
10110	6707	Cancer	112_D1	112_D1_TACCAAATAGCCCAGA	1	59	61	59x61	16	59.0x61.0	0
9959	6794	Cancer	112_D1	112_D1_TACCTACTCCCAGTAT	1	58	62	58x62	31	58.0x62.0	0
10110	6881	Cancer	112_D1	112_D1_TGTGAGACTAGCCCAA	1	59	63	59x63	25	59.0x63.0	0
9958	6968	Cancer	112_D1	112_D1_ATACCTAACCAAGAAA	1	58	64	58x64	18	58.0x64.0	0
10110	7056	Cancer	112_D1	112_D1_GTCGGGAAGCAGAAAC	1	59	65	59x65	31	59.0x65.0	0
9958	7143	Cancer	112_D1	112_D1_AATTAACGGATTTCCA	1	58	66	58x66	26	58.0x66.0	0
10110	7230	Cancer	112_D1	112_D1_GAACCCTCTGTGTTCT	1	59	67	59x67	23	59.0x67.0	0
9958	7317	Cancer	112_D1	112_D1_ATATAAAGCGCTCGTG	1	58	68	58x68	25	58.0x68.0	1
10110	7404	Cancer	112_D1	112_D1_CCTGGTCGAATGTGGG	1	59	69	59x69	32	59.0x69.0	0
9958	7491	Cancer	112_D1	112_D1_CTAGGTTCGGACGTGA	1	58	70	58x70	30	58.0x70.0	1
10110	7579	Cancer	112_D1	112_D1_TCGGGAGACAGCGTAC	1	59	71	59x71	28	59.0x71.0	0
9958	7666	Cancer	112_D1	112_D1_CATAAGAAGCTTGGCT	1	58	72	58x72	24	58.0x72.0	0
10110	7753	Cancer	112_D1	112_D1_AAGCACCCTGCGTATC	1	59	73	59x73	21	59.0x73.0	0
9958	7840	Cancer	112_D1	112_D1_AGTTTGCACCTGCCTC	1	58	74	58x74	16	58.0x74.0	0
10109	7927	Cancer	112_D1	112_D1_GACTGCAAATCGAGCT	1	59	75	59x75	17	59.0x75.0	1
9958	8189	Cancer	112_D1	112_D1_ACTTACGCATCCACGC	1	58	78	58x78	27	58.0x78.0	1
10109	8276	Cancer	112_D1	112_D1_CATGAGATGCACTCTC	1	59	79	59x79	20	59.0x79.0	0
9957	8363	Cancer	112_D1	112_D1_GAGCACCTGTGTCCAG	1	58	80	58x80	11	58.0x80.0	0
10109	8451	Cancer	112_D1	112_D1_CGCGACCGCGACAGAT	1	59	81	59x81	30	59.0x81.0	0
9957	8538	Cancer	112_D1	112_D1_GTCCCGCGACGTTATG	1	58	82	58x82	20	58.0x82.0	0
10109	8625	Cancer	112_D1	112_D1_GCAGTGTGGCTATAGG	1	59	83	59x83	41	59.0x83.0	0
9957	8712	Cancer	112_D1	112_D1_ATACTGCCTTACACCG	1	58	84	58x84	9	58.0x84.0	0
10109	8799	Cancer	112_D1	112_D1_TACAGAAACGGTGGGC	1	59	85	59x85	10	59.0x85.0	1
9957	8886	Cancer	112_D1	112_D1_GGCGCGGAGATCTTTC	1	58	86	58x86	13	58.0x86.0	0
10109	8974	Cancer	112_D1	112_D1_CGTTAATGTCCCGACG	1	59	87	59x87	38	59.0x87.0	0
9957	9061	Cancer	112_D1	112_D1_GCTAACTGAAGTCTGA	1	58	88	58x88	17	58.0x88.0	0
10109	9148	Cancer	112_D1	112_D1_AGTGATAACCTGCGCG	1	59	89	59x89	11	59.0x89.0	1
9957	9235	Cancer	112_D1	112_D1_TATGATCTTCTCTTTA	1	58	90	58x90	7	58.0x90.0	0
10108	9322	Cancer	112_D1	112_D1_TGTACCTACACGAGGG	1	59	91	59x91	31	59.0x91.0	0
9957	9409	Cancer	112_D1	112_D1_ATATCGTTCCTCGAAC	1	58	92	58x92	15	58.0x92.0	0
10108	9497	Cancer	112_D1	112_D1_CGGCGCCATCAATCCC	1	59	93	59x93	14	59.0x93.0	1
9957	9584	Cancer	112_D1	112_D1_CCTGTTTGAAGACACG	1	58	94	58x94	22	58.0x94.0	0
10108	9671	Cancer	112_D1	112_D1_GCCACTCAGAGCGCGA	1	59	95	59x95	21	59.0x95.0	1
9956	9758	Cancer	112_D1	112_D1_TCGGCTTGTATCGACG	1	58	96	58x96	26	58.0x96.0	1
10108	9845	Cancer	112_D1	112_D1_TAGATGGTTCCTTACT	1	59	97	59x97	36	59.0x97.0	0
9956	9932	Cancer	112_D1	112_D1_ATCGTTAGCTAGCGGA	1	58	98	58x98	12	58.0x98.0	0
10108	10020	Cancer	112_D1	112_D1_ACAGCGACATTCTCAT	1	59	99	59x99	11	59.0x99.0	1
9956	10107	Cancer	112_D1	112_D1_ATTCAACCATTTAAGG	1	58	100	58x100	23	58.0x100.0	1
10415	4615	Cancer	112_D1	112_D1_AACAATACATTGTCGA	1	61	37	61x37	31	61.0x37.0	0
10415	4789	Cancer	112_D1	112_D1_ACCGTGACCACGTGGG	1	61	39	61x39	25	61.0x39.0	0
10415	4964	Cancer	112_D1	112_D1_TCAGCAGTAGGCCCTG	1	61	41	61x41	24	61.0x41.0	0
10263	5051	Cancer	112_D1	112_D1_CTACTCAAGGTATAGT	1	60	42	60x42	35	60.0x42.0	1
10415	5138	Cancer	112_D1	112_D1_TAGTAGCTTATACCAG	1	61	43	61x43	6	61.0x43.0	1
10263	5225	Cancer	112_D1	112_D1_ACGTTCGTTCAGGAAA	1	60	44	60x44	18	60.0x44.0	0
10415	5312	Cancer	112_D1	112_D1_TTAGAATAAGGGTCGG	1	61	45	61x45	14	61.0x45.0	0
10263	5399	Cancer	112_D1	112_D1_TTCTAGAAAGTCTTAT	1	60	46	60x46	26	60.0x46.0	0
10415	5487	Cancer	112_D1	112_D1_CCTTCAGTTAAAGTGA	1	61	47	61x47	21	61.0x47.0	0
10263	5574	Cancer	112_D1	112_D1_TAGCTAGTGATGATGG	1	60	48	60x48	23	60.0x48.0	0
10415	5661	Cancer	112_D1	112_D1_AGCCCGGTAGCCTGTA	1	61	49	61x49	35	61.0x49.0	0
10263	5748	Cancer	112_D1	112_D1_TACCTCAGTTGTCTGT	1	60	50	60x50	17	60.0x50.0	0
10414	5835	Cancer	112_D1	112_D1_GACGGGTTGGCCCGTA	1	61	51	61x51	32	61.0x51.0	0
10263	5922	Cancer	112_D1	112_D1_GAAACCTATACAAATG	1	60	52	60x52	18	60.0x52.0	0
10414	6010	Cancer	112_D1	112_D1_TCCACCTCTAGCCTTT	1	61	53	61x53	17	61.0x53.0	1
10414	6184	Cancer	112_D1	112_D1_CATACACGGTTCCCAC	1	61	55	61x55	24	61.0x55.0	1
10262	6271	Cancer	112_D1	112_D1_ACTACGCGTTAGAATT	1	60	56	60x56	34	60.0x56.0	0
10414	6358	Cancer	112_D1	112_D1_CTTGGCCAAGCTGGGA	1	61	57	61x57	21	61.0x57.0	0
10262	6445	Cancer	112_D1	112_D1_TTACCCTAGGGATTGG	1	60	58	60x58	18	60.0x58.0	1
10414	6533	Cancer	112_D1	112_D1_TTCGCACTGTACGACA	1	61	59	61x59	16	61.0x59.0	0
10262	6620	Cancer	112_D1	112_D1_TAGGTGTTCCACAGAT	1	60	60	60x60	15	60.0x60.0	0
10262	6794	Cancer	112_D1	112_D1_GGCTTTCAATAAGGGT	1	60	62	60x62	17	60.0x62.0	0
10414	6882	Cancer	112_D1	112_D1_TCCAGGGTATATACGA	1	61	63	61x63	23	61.0x63.0	0
10262	6969	Cancer	112_D1	112_D1_CTCGCCGAATGTAGGG	1	60	64	60x64	25	60.0x64.0	0
10414	7056	Cancer	112_D1	112_D1_AGGAAGCTGTCCGCCG	1	61	65	61x65	25	61.0x65.0	1
10262	7143	Cancer	112_D1	112_D1_GTCTCAAGGCCCGGCT	1	60	66	60x66	22	60.0x66.0	0
10413	7230	Cancer	112_D1	112_D1_ACCGACACATCTCCCA	1	61	67	61x67	16	61.0x67.0	0
10262	7317	Cancer	112_D1	112_D1_TATACGCGTCATCACT	1	60	68	60x68	42	60.0x68.0	0
10413	7405	Cancer	112_D1	112_D1_ATCTGGGCTGTTCTTG	1	61	69	61x69	25	61.0x69.0	1
10261	7492	Cancer	112_D1	112_D1_TCAAATTTGAGACTCA	1	60	70	60x70	33	60.0x70.0	0
10413	7579	Cancer	112_D1	112_D1_GTTAAGGGTGCGATGT	1	61	71	61x71	26	61.0x71.0	0
10261	7666	Cancer	112_D1	112_D1_AGCAAAGGCCGCTAGT	1	60	72	60x72	17	60.0x72.0	0
10413	7753	Cancer	112_D1	112_D1_TTATAGGTAATTGTCT	1	61	73	61x73	20	61.0x73.0	0
10261	7840	Cancer	112_D1	112_D1_TTGTGCAGCCACGTCA	1	60	74	60x74	19	60.0x74.0	1
10413	7928	Cancer	112_D1	112_D1_ACGGACTCTCAAAGCG	1	61	75	61x75	23	61.0x75.0	0
10413	8102	Cancer	112_D1	112_D1_ATAATCTTGGAGAACC	1	61	77	61x77	22	61.0x77.0	0
10261	8189	Cancer	112_D1	112_D1_CTCATTGCTCTAACAA	1	60	78	60x78	32	60.0x78.0	1
10413	8276	Cancer	112_D1	112_D1_TAGGTGACGATAACCT	1	61	79	61x79	27	61.0x79.0	0
10261	8363	Cancer	112_D1	112_D1_CGGATCCTCAAGGACT	1	60	80	60x80	21	60.0x80.0	0
10412	8451	Cancer	112_D1	112_D1_GGGCGTGGTTTCCCAG	1	61	81	61x81	7	61.0x81.0	0
10261	8538	Cancer	112_D1	112_D1_TGGCTATGTGACATAC	1	60	82	60x82	29	60.0x82.0	1
10412	8625	Cancer	112_D1	112_D1_CTTAGTGTAGTAGCAT	1	61	83	61x83	17	61.0x83.0	1
10261	8712	Cancer	112_D1	112_D1_GGATTGCTGTGACTCC	1	60	84	60x84	43	60.0x84.0	0
10412	8799	Cancer	112_D1	112_D1_ACTTCCATGCGGGACA	1	61	85	61x85	19	61.0x85.0	0
10260	8887	Cancer	112_D1	112_D1_ACTCAAGTGCAAGGCT	1	60	86	60x86	26	60.0x86.0	0
10412	8974	Cancer	112_D1	112_D1_ACAAGGATGCTTTAGG	1	61	87	61x87	8	61.0x87.0	1
10260	9061	Cancer	112_D1	112_D1_TTGAACGACGTGCTGA	1	60	88	60x88	28	60.0x88.0	0
10412	9148	Cancer	112_D1	112_D1_ATTCATCGTTGAGGCA	1	61	89	61x89	11	61.0x89.0	0
10260	9235	Cancer	112_D1	112_D1_TGCAACCCATCTGCGG	1	60	90	60x90	10	60.0x90.0	1
10412	9323	Cancer	112_D1	112_D1_AGTGCTAAACACAGCA	1	61	91	61x91	24	61.0x91.0	1
10260	9410	Cancer	112_D1	112_D1_AACTCCAGAGCGTGTT	1	60	92	60x92	9	60.0x92.0	0
10412	9497	Cancer	112_D1	112_D1_TCTCCACAAGTTGAAT	1	61	93	61x93	15	61.0x93.0	1
10260	9584	Cancer	112_D1	112_D1_CTTTGCATCGCTCTTG	1	60	94	60x94	19	60.0x94.0	1
10412	9671	Cancer	112_D1	112_D1_TCACAAACCGAGGTAC	1	61	95	61x95	14	61.0x95.0	0
10260	9758	Cancer	112_D1	112_D1_CCGTAGGAAATCCCTG	1	60	96	60x96	25	60.0x96.0	0
10260	9933	Cancer	112_D1	112_D1_GCCTCCGACAATTCAC	1	60	98	60x98	9	60.0x98.0	0
10719	4266	Cancer	112_D1	112_D1_TATATAGGGCTTTACG	1	63	33	63x33	22	63.0x33.0	1
10567	4353	Cancer	112_D1	112_D1_TGCCGGATGTACGAGC	1	62	34	62x34	17	62.0x34.0	1
10719	4441	Cancer	112_D1	112_D1_AGGTAGATCGAGATAT	1	63	35	63x35	24	63.0x35.0	0
10567	4528	Cancer	112_D1	112_D1_GATCAACATAAAGGGA	1	62	36	62x36	23	62.0x36.0	1
10719	4615	Cancer	112_D1	112_D1_TAACAGCGTTTGTGCT	1	63	37	63x37	26	63.0x37.0	0
10567	4702	Cancer	112_D1	112_D1_CTATAGGCGTTGATGT	1	62	38	62x38	29	62.0x38.0	1
10719	4789	Cancer	112_D1	112_D1_GGTTTAATTACCATCG	1	63	39	63x39	28	63.0x39.0	0
10567	4876	Cancer	112_D1	112_D1_CTCTTCTGGAAGTTAG	1	62	40	62x40	21	62.0x40.0	0
10718	4964	Cancer	112_D1	112_D1_ATCTGACATGGAAGGA	1	63	41	63x41	28	63.0x41.0	0
10567	5051	Cancer	112_D1	112_D1_TACGTACTAGTGCTGA	1	62	42	62x42	25	62.0x42.0	0
10718	5138	Cancer	112_D1	112_D1_ATGACTATCAGCTGTG	1	63	43	63x43	29	63.0x43.0	0
10567	5225	Cancer	112_D1	112_D1_CTTTGGGATTGTTGCA	1	62	44	62x44	12	62.0x44.0	1
10718	5313	Cancer	112_D1	112_D1_AGACTGTTACCGGGTC	1	63	45	63x45	24	63.0x45.0	0
10566	5400	Cancer	112_D1	112_D1_TCCTAACCGTCGGGCA	1	62	46	62x46	26	62.0x46.0	1
10718	5487	Cancer	112_D1	112_D1_ACGCAAACTAATAGAT	1	63	47	63x47	21	63.0x47.0	0
10566	5574	Cancer	112_D1	112_D1_AAGTGAGTCGGGTTTA	1	62	48	62x48	26	62.0x48.0	0
10718	5661	Cancer	112_D1	112_D1_TAAAGCGGTATTTCCA	1	63	49	63x49	28	63.0x49.0	0
10566	5748	Cancer	112_D1	112_D1_CTCCTCCAGCTCACAC	1	62	50	62x50	19	62.0x50.0	0
10718	5836	Cancer	112_D1	112_D1_CGGTCCGTCGCAAGCC	1	63	51	63x51	28	63.0x51.0	0
10566	5923	Cancer	112_D1	112_D1_CCTATATTTGTCCTGG	1	62	52	62x52	28	62.0x52.0	0
10718	6010	Cancer	112_D1	112_D1_TCCAATAAAGGCTACC	1	63	53	63x53	26	63.0x53.0	0
10566	6097	Cancer	112_D1	112_D1_AAAGGCTACGGACCAT	1	62	54	62x54	17	62.0x54.0	0
10718	6184	Cancer	112_D1	112_D1_CGTGACCAGTCCTCTG	1	63	55	63x55	28	63.0x55.0	1
10566	6271	Cancer	112_D1	112_D1_GATCTGCTATCTAAGG	1	62	56	62x56	21	62.0x56.0	1
10717	6359	Cancer	112_D1	112_D1_CGAATGACGCATAATG	1	63	57	63x57	25	63.0x57.0	1
10566	6446	Cancer	112_D1	112_D1_GCTCAATGTAATACCG	1	62	58	62x58	26	62.0x58.0	0
10717	6533	Cancer	112_D1	112_D1_CTATGCCCGAATGCAA	1	63	59	63x59	20	63.0x59.0	1
10717	6707	Cancer	112_D1	112_D1_TCAATACGCCGTCATG	1	63	61	63x61	28	63.0x61.0	0
10565	6794	Cancer	112_D1	112_D1_AGCGGACACTTCGTAG	1	62	62	62x62	25	62.0x62.0	0
10717	6882	Cancer	112_D1	112_D1_ATACGTTATGCACGGA	1	63	63	63x63	23	63.0x63.0	0
10565	6969	Cancer	112_D1	112_D1_GAGTAGATACTAGTTG	1	62	64	62x64	27	62.0x64.0	0
10717	7056	Cancer	112_D1	112_D1_CCAGCTCGAACGCATT	1	63	65	63x65	22	63.0x65.0	0
10565	7143	Cancer	112_D1	112_D1_TGCTTCCCAAGCAGTA	1	62	66	62x66	34	62.0x66.0	0
10717	7230	Cancer	112_D1	112_D1_GTAGACACGCCTGACT	1	63	67	63x67	9	63.0x67.0	1
10565	7318	Cancer	112_D1	112_D1_CTCACATTTACTAAAT	1	62	68	62x68	22	62.0x68.0	1
10717	7405	Cancer	112_D1	112_D1_GAATGCGAATCGGTTC	1	63	69	63x69	29	63.0x69.0	0
10565	7492	Cancer	112_D1	112_D1_TAAGGCCCGTCACCCT	1	62	70	62x70	27	62.0x70.0	0
10716	7579	Cancer	112_D1	112_D1_GAGTATGCGCGTGCAT	1	63	71	63x71	23	63.0x71.0	0
10565	7666	Cancer	112_D1	112_D1_ATCCACATCGACAGAA	1	62	72	62x72	14	62.0x72.0	0
10716	7754	Cancer	112_D1	112_D1_TAGACGAAACGCCAAT	1	63	73	63x73	35	63.0x73.0	0
10565	7841	Cancer	112_D1	112_D1_CAGCAGTCTGTGCTGC	1	62	74	62x74	8	62.0x74.0	0
10716	7928	Cancer	112_D1	112_D1_CTCACTGTGATACTTA	1	63	75	63x75	27	63.0x75.0	0
10564	8015	Cancer	112_D1	112_D1_TTAATTGCTTTGGGTG	1	62	76	62x76	8	62.0x76.0	0
10716	8102	Cancer	112_D1	112_D1_GTAGTCTACGATATTG	1	63	77	63x77	14	63.0x77.0	0
10564	8189	Cancer	112_D1	112_D1_TTGCCGCTTTCTAGTA	1	62	78	62x78	28	62.0x78.0	0
10716	8277	Cancer	112_D1	112_D1_GAACCTTTAACGATCC	1	63	79	63x79	37	63.0x79.0	0
10564	8364	Cancer	112_D1	112_D1_TGGACCAATCTAAGAT	1	62	80	62x80	14	62.0x80.0	0
10716	8451	Cancer	112_D1	112_D1_CTAGTAGAAAGGGATT	1	63	81	63x81	35	63.0x81.0	0
10564	8538	Cancer	112_D1	112_D1_AACCTCGCTTTAGCCC	1	62	82	62x82	21	62.0x82.0	1
10716	8625	Cancer	112_D1	112_D1_GAGTGTCAACCAGAAA	1	63	83	63x83	14	63.0x83.0	0
10564	8712	Cancer	112_D1	112_D1_GTGATCCTTGTCATGA	1	62	84	62x84	22	62.0x84.0	0
10564	8887	Cancer	112_D1	112_D1_AGTGGCGTCTGAAGGT	1	62	86	62x86	19	62.0x86.0	0
10715	8974	Cancer	112_D1	112_D1_GGGAAGGGCTTTCTCA	1	63	87	63x87	16	63.0x87.0	1
10564	9235	Cancer	112_D1	112_D1_TGCAATCTAACACGGT	1	62	90	62x90	26	62.0x90.0	1
10715	9323	Cancer	112_D1	112_D1_GTTTGGGTTTCGCCCG	1	63	91	63x91	21	63.0x91.0	1
10563	9410	Cancer	112_D1	112_D1_CCTATGTCCACTCCAC	1	62	92	62x92	17	62.0x92.0	0
10563	9584	Cancer	112_D1	112_D1_TTAGTAAACCTGCTCT	1	62	94	62x94	13	62.0x94.0	0
11023	3744	Cancer	112_D1	112_D1_GTGATCAAGCGTGCAC	1	65	27	65x27	21	65.0x27.0	0
11023	3918	Cancer	112_D1	112_D1_TACCTCCACACCAATG	1	65	29	65x29	15	65.0x29.0	0
10871	4005	Cancer	112_D1	112_D1_GAGCATCAACAACTTG	1	64	30	64x30	28	64.0x30.0	1
11023	4092	Cancer	112_D1	112_D1_CATACGAACTAGCTGG	1	65	31	65x31	19	65.0x31.0	1
10871	4179	Cancer	112_D1	112_D1_GGGAACGGTTTCAGAT	1	64	32	64x32	19	64.0x32.0	1
11022	4267	Cancer	112_D1	112_D1_AGGGTGCCGTTCTTTA	1	65	33	65x33	24	65.0x33.0	0
10871	4354	Cancer	112_D1	112_D1_ACGACTGGTCATACTC	1	64	34	64x34	29	64.0x34.0	0
11022	4441	Cancer	112_D1	112_D1_GGATCTTACTGCCCTT	1	65	35	65x35	29	65.0x35.0	0
10870	4528	Cancer	112_D1	112_D1_TACTCCTCTAGTTGAC	1	64	36	64x36	20	64.0x36.0	0
11022	4615	Cancer	112_D1	112_D1_GTAGCTCCGGGAGGCT	1	65	37	65x37	26	65.0x37.0	0
10870	4702	Cancer	112_D1	112_D1_GGACTCGTGAGTGGTC	1	64	38	64x38	19	64.0x38.0	0
11022	4790	Cancer	112_D1	112_D1_GTAGTTCGAAGGCGAA	1	65	39	65x39	31	65.0x39.0	0
10870	4877	Cancer	112_D1	112_D1_CTCAAACCACTGCCCG	1	64	40	64x40	25	64.0x40.0	0
11022	4964	Cancer	112_D1	112_D1_GAGGGAGTCAGATCGC	1	65	41	65x41	26	65.0x41.0	1
10870	5051	Cancer	112_D1	112_D1_GCGTCCCTAAGACATA	1	64	42	64x42	15	64.0x42.0	1
10870	5225	Cancer	112_D1	112_D1_GGCTACTATACACTCC	1	64	44	64x44	17	64.0x44.0	1
11022	5313	Cancer	112_D1	112_D1_CGTTGCCCGCGTGGGA	1	65	45	65x45	25	65.0x45.0	0
10870	5400	Cancer	112_D1	112_D1_TATAGAGTCGCTTGAA	1	64	46	64x46	38	64.0x46.0	1
11021	5487	Cancer	112_D1	112_D1_ATGTTGTAGTCTGTTT	1	65	47	65x47	27	65.0x47.0	1
10870	5574	Cancer	112_D1	112_D1_AGTATACACAGCGACA	1	64	48	64x48	15	64.0x48.0	1
11021	5661	Cancer	112_D1	112_D1_TGTGGTTGCTAAAGCT	1	65	49	65x49	31	65.0x49.0	1
10870	5749	Cancer	112_D1	112_D1_TGATTCCCGGTTACCT	1	64	50	64x50	17	64.0x50.0	1
11021	5836	Cancer	112_D1	112_D1_CACTGACGATTGTGGA	1	65	51	65x51	12	65.0x51.0	0
10869	5923	Cancer	112_D1	112_D1_AACATTGTGACTCGAG	1	64	52	64x52	11	64.0x52.0	1
11021	6010	Cancer	112_D1	112_D1_GTCCAATATTTAGCCT	1	65	53	65x53	18	65.0x53.0	0
10869	6097	Cancer	112_D1	112_D1_GCTCTTTCCGCTAGTG	1	64	54	64x54	32	64.0x54.0	0
11021	6185	Cancer	112_D1	112_D1_GGGTCAGGAGCTAGAT	1	65	55	65x55	24	65.0x55.0	1
10869	6272	Cancer	112_D1	112_D1_AGGTGGTGACCTTCGC	1	64	56	64x56	28	64.0x56.0	0
11021	6359	Cancer	112_D1	112_D1_CCCGGGTCGTTCAGGG	1	65	57	65x57	28	65.0x57.0	0
10869	6446	Cancer	112_D1	112_D1_AGCCAAGCTTTGTGTC	1	64	58	64x58	20	64.0x58.0	0
11021	6533	Cancer	112_D1	112_D1_TGTGGCGGGCTTCTGG	1	65	59	65x59	21	65.0x59.0	0
10869	6620	Cancer	112_D1	112_D1_CGAGGGTATCCAGGTG	1	64	60	64x60	26	64.0x60.0	1
11021	6708	Cancer	112_D1	112_D1_CGTTCAGACCCGCGAA	1	65	61	65x61	15	65.0x61.0	0
10869	6795	Cancer	112_D1	112_D1_TCATATGAGCTTTGTT	1	64	62	64x62	27	64.0x62.0	0
11020	6882	Cancer	112_D1	112_D1_AGTTGACGGTCCTTGC	1	65	63	65x63	8	65.0x63.0	0
10869	6969	Cancer	112_D1	112_D1_ATAATTAGCTAAGTAG	1	64	64	64x64	15	64.0x64.0	1
11020	7056	Cancer	112_D1	112_D1_GGTCTTGAGCGCTCTT	1	65	65	65x65	17	65.0x65.0	1
10869	7143	Cancer	112_D1	112_D1_CGTTGTCGGCAATTGA	1	64	66	64x66	23	64.0x66.0	1
11020	7231	Cancer	112_D1	112_D1_TCTTGCTCCCGATACT	1	65	67	65x67	23	65.0x67.0	0
10868	7318	Cancer	112_D1	112_D1_AGCAGAAGGAGAAAGA	1	64	68	64x68	15	64.0x68.0	0
11020	7405	Cancer	112_D1	112_D1_GAAGCCACTGATTATG	1	65	69	65x69	13	65.0x69.0	1
10868	7492	Cancer	112_D1	112_D1_TGCTCTTGAGAGTTTG	1	64	70	64x70	15	64.0x70.0	0
11020	7579	Cancer	112_D1	112_D1_GACATCCGTCGAACTG	1	65	71	65x71	23	65.0x71.0	1
10868	7666	Cancer	112_D1	112_D1_AGATATAATACGACTA	1	64	72	64x72	14	64.0x72.0	0
11020	7754	Cancer	112_D1	112_D1_TCGCTACTGGCTTTGA	1	65	73	65x73	22	65.0x73.0	0
10868	7841	Cancer	112_D1	112_D1_GTGACAGCTTCCCACT	1	64	74	64x74	29	64.0x74.0	0
11020	7928	Cancer	112_D1	112_D1_GTGACGCAGGTTTCAT	1	65	75	65x75	4	65.0x75.0	0
10868	8015	Cancer	112_D1	112_D1_GGGAAGACGGTCTGTC	1	64	76	64x76	6	64.0x76.0	0
11019	8102	Cancer	112_D1	112_D1_CGTCGCATGTGAGCCA	1	65	77	65x77	26	65.0x77.0	0
10868	8190	Cancer	112_D1	112_D1_AGAAGGTTGTAGGTCG	1	64	78	64x78	34	64.0x78.0	0
11019	8277	Cancer	112_D1	112_D1_GGCCGGCGTCTGCTAT	1	65	79	65x79	16	65.0x79.0	0
10868	8364	Cancer	112_D1	112_D1_TTGACCAGGAACAACT	1	64	80	64x80	28	64.0x80.0	0
11019	8451	Cancer	112_D1	112_D1_AGTCGTATAAAGCAGA	1	65	81	65x81	15	65.0x81.0	0
10867	8538	Cancer	112_D1	112_D1_GGCGTAGGGAAAGCTG	1	64	82	64x82	9	64.0x82.0	0
11019	8626	Cancer	112_D1	112_D1_AAACCTAAGCAGCCGG	1	65	83	65x83	13	65.0x83.0	1
10867	8713	Cancer	112_D1	112_D1_ATTGCCTTTATGTTTG	1	64	84	64x84	14	64.0x84.0	1
11019	8800	Cancer	112_D1	112_D1_CAGGCAGTCTTACCAG	1	65	85	65x85	30	65.0x85.0	0
10867	8887	Cancer	112_D1	112_D1_AGCTAAGTACGCAGGC	1	64	86	64x86	30	64.0x86.0	0
11019	8974	Cancer	112_D1	112_D1_AAATCCGATACACGCC	1	65	87	65x87	14	65.0x87.0	1
10867	9061	Cancer	112_D1	112_D1_CGAGAGCTTTCACTAC	1	64	88	64x88	21	64.0x88.0	0
11019	9149	Cancer	112_D1	112_D1_CGCCCAGCGTTTCACG	1	65	89	65x89	20	65.0x89.0	1
11326	3569	Cancer	112_D1	112_D1_ATTGCCTATTAGACCG	1	67	25	67x25	34	67.0x25.0	1
11326	3744	Cancer	112_D1	112_D1_CCTCTACAAGGATTGG	1	67	27	67x27	24	67.0x27.0	1
11174	3831	Cancer	112_D1	112_D1_AGTGACTGTGACACAA	1	66	28	66x28	25	66.0x28.0	0
11326	3918	Cancer	112_D1	112_D1_AGCCCTCCCTGGTGGC	1	67	29	67x29	31	67.0x29.0	0
11174	4005	Cancer	112_D1	112_D1_CGGTTGAGTATCCTTC	1	66	30	66x30	29	66.0x30.0	0
11326	4092	Cancer	112_D1	112_D1_CATTATCCCATTAACG	1	67	31	67x31	26	67.0x31.0	1
11174	4180	Cancer	112_D1	112_D1_AATGTGCTAATCTGAG	1	66	32	66x32	37	66.0x32.0	0
11326	4267	Cancer	112_D1	112_D1_CTTAGTTGAGGAATCG	1	67	33	67x33	35	67.0x33.0	0
11174	4354	Cancer	112_D1	112_D1_CTTCTGGGCGTACCTA	1	66	34	66x34	34	66.0x34.0	0
11326	4441	Cancer	112_D1	112_D1_AGTCAAATGATGTGAT	1	67	35	67x35	36	67.0x35.0	0
11174	4528	Cancer	112_D1	112_D1_TGAACAAGCAGGGACT	1	66	36	66x36	37	66.0x36.0	0
11325	4616	Cancer	112_D1	112_D1_AATACCGGAGGGCTGT	1	67	37	67x37	20	67.0x37.0	0
11174	4703	Cancer	112_D1	112_D1_GTTTGGTGATCGGTGC	1	66	38	66x38	26	66.0x38.0	0
11325	4790	Cancer	112_D1	112_D1_GACTGCTGGTGAGAAA	1	67	39	67x39	17	67.0x39.0	0
11174	4877	Cancer	112_D1	112_D1_CGATCCTCGCAACATA	1	66	40	66x40	21	66.0x40.0	0
11325	4964	Cancer	112_D1	112_D1_CCAACCTTATGTAACT	1	67	41	67x41	24	67.0x41.0	0
11173	5051	Cancer	112_D1	112_D1_CGTGGTACCCAAAGGC	1	66	42	66x42	40	66.0x42.0	0
11325	5139	Cancer	112_D1	112_D1_AACCCGACAACCCGTG	1	67	43	67x43	3	67.0x43.0	1
11173	5226	Cancer	112_D1	112_D1_TATGTAAAGTGCTTAA	1	66	44	66x44	25	66.0x44.0	1
11173	5400	Cancer	112_D1	112_D1_GTAACTGCCCAAGGAG	1	66	46	66x46	10	66.0x46.0	0
11325	5662	Cancer	112_D1	112_D1_CGGCCAGAGCGACCAT	1	67	49	67x49	13	67.0x49.0	1
11173	5749	Cancer	112_D1	112_D1_TGAATGAGTGTTTCCC	1	66	50	66x50	7	66.0x50.0	0
11325	5836	Cancer	112_D1	112_D1_TTCACTTCCTAGAACG	1	67	51	67x51	24	67.0x51.0	1
11173	5923	Cancer	112_D1	112_D1_CGCTTAGTATTGATAC	1	66	52	66x52	10	66.0x52.0	1
11324	6010	Cancer	112_D1	112_D1_AACGCGACCTTGGGCG	1	67	53	67x53	22	67.0x53.0	1
11173	6097	Cancer	112_D1	112_D1_GTGCACCAGCTTCAAC	1	66	54	66x54	21	66.0x54.0	1
11173	6272	Cancer	112_D1	112_D1_TGGCAAGCACAAGTCG	1	66	56	66x56	24	66.0x56.0	0
11324	6359	Cancer	112_D1	112_D1_ATCTGCTGTTATCGCC	1	67	57	67x57	9	67.0x57.0	1
11172	6446	Cancer	112_D1	112_D1_AATTCCAAGCATGTAC	1	66	58	66x58	26	66.0x58.0	0
11324	6708	Cancer	112_D1	112_D1_GGCAAGCCCATAGTGG	1	67	61	67x61	14	67.0x61.0	1
11172	6795	Cancer	112_D1	112_D1_TGACCAAATCTTAAAC	1	66	62	66x62	14	66.0x62.0	1
11324	6882	Cancer	112_D1	112_D1_TTCGGTACTGTAGAGG	1	67	63	67x63	27	67.0x63.0	1
11172	6969	Cancer	112_D1	112_D1_ATGTACGATGACGTCG	1	66	64	66x64	32	66.0x64.0	1
11324	7057	Cancer	112_D1	112_D1_ATCTAGCTTGTGAGGG	1	67	65	67x65	31	67.0x65.0	0
11172	7144	Cancer	112_D1	112_D1_AGCGGGTCTGACACTC	1	66	66	66x66	17	66.0x66.0	1
11324	7231	Cancer	112_D1	112_D1_GAGGTACGCGTGTCCC	1	67	67	67x67	12	67.0x67.0	1
11172	7318	Cancer	112_D1	112_D1_GCACTGCCTACCTTTA	1	66	68	66x68	18	66.0x68.0	0
11323	7405	Cancer	112_D1	112_D1_GGAGCGAGGCCTACTT	1	67	69	67x69	13	67.0x69.0	1
11172	7492	Cancer	112_D1	112_D1_AAACTCGGTTCGCAAT	1	66	70	66x70	23	66.0x70.0	0
11323	7580	Cancer	112_D1	112_D1_GGCGCTTCATTCCCTG	1	67	71	67x71	25	67.0x71.0	0
11172	7667	Cancer	112_D1	112_D1_TGCTCGGTGGGTCACC	1	66	72	66x72	26	66.0x72.0	0
11323	7754	Cancer	112_D1	112_D1_AAGCGCAGGGCTTTGA	1	67	73	67x73	9	67.0x73.0	0
11171	7841	Cancer	112_D1	112_D1_GACCTTCCACGTCTAC	1	66	74	66x74	11	66.0x74.0	0
11323	7928	Cancer	112_D1	112_D1_GTTAGCCCATGACATC	1	67	75	67x75	19	67.0x75.0	0
11171	8015	Cancer	112_D1	112_D1_AATTCGATTCGAGGAT	1	66	76	66x76	10	66.0x76.0	0
11323	8103	Cancer	112_D1	112_D1_AGTCTTTAAAGTGTCC	1	67	77	67x77	27	67.0x77.0	1
11171	8190	Cancer	112_D1	112_D1_GACTAGGCCGTTAGGT	1	66	78	66x78	22	66.0x78.0	0
11323	8277	Cancer	112_D1	112_D1_TCCAAGCCTAGACACA	1	67	79	67x79	13	67.0x79.0	1
11171	8364	Cancer	112_D1	112_D1_GATTGGGAAAGGTTGT	1	66	80	66x80	26	66.0x80.0	1
11323	8451	Cancer	112_D1	112_D1_GATGAGGAACCTTCGG	1	67	81	67x81	44	67.0x81.0	0
11171	8538	Cancer	112_D1	112_D1_TGAATACCGACGCGTA	1	66	82	66x82	39	66.0x82.0	0
11322	8626	Cancer	112_D1	112_D1_AATCGTGAGCCGAGCA	1	67	83	67x83	32	67.0x83.0	0
11171	8713	Cancer	112_D1	112_D1_GCGAAGAATCTGACGG	1	66	84	66x84	14	66.0x84.0	1
11322	8800	Cancer	112_D1	112_D1_GAACAACTGGGATGAA	1	67	85	67x85	21	67.0x85.0	0
11171	8887	Cancer	112_D1	112_D1_TCGCCGACATATTCGC	1	66	86	66x86	32	66.0x86.0	0
11322	8974	Cancer	112_D1	112_D1_CGTAGAGAGTAATTAT	1	67	87	67x87	16	67.0x87.0	1
11170	9062	Cancer	112_D1	112_D1_CGATAGTCGTACTGCA	1	66	88	66x88	11	66.0x88.0	1
11478	3657	Cancer	112_D1	112_D1_AGCACACGTTTAGACT	1	68	26	68x26	12	68.0x26.0	0
11630	3744	Cancer	112_D1	112_D1_GTTCGACAATTGTATA	1	69	27	69x27	34	69.0x27.0	1
11478	3831	Cancer	112_D1	112_D1_CCATGTTCATCTATAT	1	68	28	68x28	32	68.0x28.0	0
11629	3918	Cancer	112_D1	112_D1_CCCTCGATAATACACA	1	69	29	69x29	17	69.0x29.0	1
11478	4005	Cancer	112_D1	112_D1_ACTGCCCGCCATTCTC	1	68	30	68x30	37	68.0x30.0	0
11629	4093	Cancer	112_D1	112_D1_CTATATCCAGCCTGGC	1	69	31	69x31	18	69.0x31.0	0
11478	4180	Cancer	112_D1	112_D1_CGCACGTCTGTTTATG	1	68	32	68x32	24	68.0x32.0	0
11629	4267	Cancer	112_D1	112_D1_AATCAGGTTTCATTTA	1	69	33	69x33	23	69.0x33.0	0
11477	4354	Cancer	112_D1	112_D1_AGAGAAACACCAGAAA	1	68	34	68x34	25	68.0x34.0	0
11629	4441	Cancer	112_D1	112_D1_ACCCGATTGGTTCCGA	1	69	35	69x35	28	69.0x35.0	0
11477	4528	Cancer	112_D1	112_D1_TACCAGGAATCCCGTC	1	68	36	68x36	25	68.0x36.0	0
11629	4616	Cancer	112_D1	112_D1_AAGTGCTTCTCTATTG	1	69	37	69x37	16	69.0x37.0	1
11477	4703	Cancer	112_D1	112_D1_TGCATGTGACCCATAG	1	68	38	68x38	31	68.0x38.0	0
11629	4790	Cancer	112_D1	112_D1_TAGATTCAAAGTGCGG	1	69	39	69x39	7	69.0x39.0	1
11477	4877	Cancer	112_D1	112_D1_AGGGTCAGAGCACTCG	1	68	40	68x40	25	68.0x40.0	1
11628	5313	Cancer	112_D1	112_D1_AGGGTTCAGACGGTCC	1	69	45	69x45	9	69.0x45.0	1
11477	5400	Cancer	112_D1	112_D1_GGACTCGACAGCGCAT	1	68	46	68x46	13	68.0x46.0	0
11628	5488	Cancer	112_D1	112_D1_CACTCTCAAGCATCGA	1	69	47	69x47	11	69.0x47.0	1
11476	5575	Cancer	112_D1	112_D1_GAGCGGAATGCGGTGT	1	68	48	68x48	25	68.0x48.0	0
11476	5749	Cancer	112_D1	112_D1_CGTAACTTCGACACTT	1	68	50	68x50	19	68.0x50.0	0
11476	5923	Cancer	112_D1	112_D1_CATACTTCTTTCTCCG	1	68	52	68x52	20	68.0x52.0	0
11628	6011	Cancer	112_D1	112_D1_CAAGTAAGTGATAGAC	1	69	53	69x53	16	69.0x53.0	1
11476	6098	Cancer	112_D1	112_D1_AGCCCGCAACAAGCAG	1	68	54	68x54	8	68.0x54.0	0
11476	6272	Cancer	112_D1	112_D1_TCGTACCGACGTCAAG	1	68	56	68x56	14	68.0x56.0	1
11628	6359	Cancer	112_D1	112_D1_ATTATCGGAATGTACG	1	69	57	69x57	30	69.0x57.0	1
11476	6446	Cancer	112_D1	112_D1_ACCTACTATAAATCTA	1	68	58	68x58	18	68.0x58.0	1
11627	6534	Cancer	112_D1	112_D1_TATCCTATCAACTGGT	1	69	59	69x59	16	69.0x59.0	0
11476	6621	Cancer	112_D1	112_D1_GCGCGGTCTAGTAACT	1	68	60	68x60	22	68.0x60.0	1
11627	6708	Cancer	112_D1	112_D1_CCTTCGTATAGAATCC	1	69	61	69x61	25	69.0x61.0	1
11476	6795	Cancer	112_D1	112_D1_TGGGCGATACAATAAG	1	68	62	68x62	23	68.0x62.0	0
11627	6882	Cancer	112_D1	112_D1_TGACATGTAACGTGAC	1	69	63	69x63	20	69.0x63.0	1
11475	6969	Cancer	112_D1	112_D1_TTGGGAAGACGAGCCG	1	68	64	68x64	36	68.0x64.0	1
11627	7057	Cancer	112_D1	112_D1_GGTGTAAATCGATTGT	1	69	65	69x65	23	69.0x65.0	0
11475	7144	Cancer	112_D1	112_D1_GAACTGTGGAGAGACA	1	68	66	68x66	23	68.0x66.0	0
11627	7231	Cancer	112_D1	112_D1_TCCACATCGTATATTG	1	69	67	69x67	8	69.0x67.0	1
11475	7318	Cancer	112_D1	112_D1_CCTATGGTCAAAGCTG	1	68	68	68x68	10	68.0x68.0	1
11627	7405	Cancer	112_D1	112_D1_TCCTTGTCCTTTAATT	1	69	69	69x69	22	69.0x69.0	0
11475	7493	Cancer	112_D1	112_D1_AAGTTTATGGGCCCAA	1	68	70	68x70	16	68.0x70.0	0
11627	7580	Cancer	112_D1	112_D1_GTCCGGGTTCACATTA	1	69	71	69x71	29	69.0x71.0	1
11475	7667	Cancer	112_D1	112_D1_ATGTAGCGCGCGTAGG	1	68	72	68x72	3	68.0x72.0	1
11627	7754	Cancer	112_D1	112_D1_TACGGAAGCCAAACCA	1	69	73	69x73	25	69.0x73.0	1
11475	7841	Cancer	112_D1	112_D1_GCCCTGAGGATGGGCT	1	68	74	68x74	30	68.0x74.0	1
11626	7929	Cancer	112_D1	112_D1_CGGGCGATGGATCACG	1	69	75	69x75	25	69.0x75.0	0
11475	8016	Cancer	112_D1	112_D1_TGCGGACTTGACTCCG	1	68	76	68x76	27	68.0x76.0	0
11626	8103	Cancer	112_D1	112_D1_TAATACTAGAACAGAC	1	69	77	69x77	27	69.0x77.0	0
11474	8190	Cancer	112_D1	112_D1_TCAAATTGTTGTGCCG	1	68	78	68x78	14	68.0x78.0	0
11626	8277	Cancer	112_D1	112_D1_GGGCAGTCAACGCCAA	1	69	79	69x79	25	69.0x79.0	0
11474	8364	Cancer	112_D1	112_D1_TCGCTGCCAATGCTGT	1	68	80	68x80	11	68.0x80.0	1
11626	8452	Cancer	112_D1	112_D1_TACGTGGGCCCAGGGC	1	69	81	69x81	18	69.0x81.0	1
11474	8539	Cancer	112_D1	112_D1_GCCTACGTTCTGTGCA	1	68	82	68x82	29	68.0x82.0	0
11626	8626	Cancer	112_D1	112_D1_TTGCGTGTGTAGGCAT	1	69	83	69x83	10	69.0x83.0	1
11474	8713	Cancer	112_D1	112_D1_TCCTAAAGATTCAGAC	1	68	84	68x84	26	68.0x84.0	1
11474	8887	Cancer	112_D1	112_D1_GGGAGCGACCGTAGTG	1	68	86	68x86	32	68.0x86.0	0
11781	4006	Cancer	112_D1	112_D1_GAGTATACCCTAATCA	1	70	30	70x30	14	70.0x30.0	1
11781	4180	Cancer	112_D1	112_D1_ACGTACTTTGGCACGG	1	70	32	70x32	32	70.0x32.0	1
11781	4354	Cancer	112_D1	112_D1_TTGATGCCGCTCGTCG	1	70	34	70x34	33	70.0x34.0	0
11781	4529	Cancer	112_D1	112_D1_TCCGACCGCTAATCAA	1	70	36	70x36	32	70.0x36.0	0
11932	5139	Cancer	112_D1	112_D1_CTAGGGATAGGGACAA	1	71	43	71x43	17	71.0x43.0	1
11780	5226	Cancer	112_D1	112_D1_GTCCAGGCACGTGTGC	1	70	44	70x44	29	70.0x44.0	1
11932	5313	Cancer	112_D1	112_D1_GAGGAATATCTCTTTG	1	71	45	71x45	14	71.0x45.0	0
11780	5400	Cancer	112_D1	112_D1_CGTTCAAGGAAACGGA	1	70	46	70x46	28	70.0x46.0	0
11932	5488	Cancer	112_D1	112_D1_GTGGGAACAAACCGGG	1	71	47	71x47	38	71.0x47.0	0
11780	5575	Cancer	112_D1	112_D1_GGGCACGTAGTACTGT	1	70	48	70x48	28	70.0x48.0	1
11931	5662	Cancer	112_D1	112_D1_ACTACAAAGAGAGGTG	1	71	49	71x49	19	71.0x49.0	0
11780	5749	Cancer	112_D1	112_D1_GGTGTAGGTAAGTAAA	1	70	50	70x50	10	70.0x50.0	0
11780	5924	Cancer	112_D1	112_D1_TGAGGTGTGTGGCGGA	1	70	52	70x52	13	70.0x52.0	1
11779	6447	Cancer	112_D1	112_D1_GATGCTACCTTCGATG	1	70	58	70x58	11	70.0x58.0	1
11779	6621	Cancer	112_D1	112_D1_GTTCAGTCGCCAAATG	1	70	60	70x60	28	70.0x60.0	0
11779	6795	Cancer	112_D1	112_D1_AGTAGAAGGCGCCTCA	1	70	62	70x62	13	70.0x62.0	0
11779	6970	Cancer	112_D1	112_D1_CTATTTGCTTGGAGGA	1	70	64	70x64	26	70.0x64.0	1
11930	7057	Cancer	112_D1	112_D1_AGCCATATAGTATGTG	1	71	65	71x65	4	71.0x65.0	1
11779	7144	Cancer	112_D1	112_D1_TGTTCCGGCCTGAGCT	1	70	66	70x66	13	70.0x66.0	0
11930	7231	Cancer	112_D1	112_D1_TGCCGTGGGACCCAAT	1	71	67	71x67	18	71.0x67.0	0
11779	7318	Cancer	112_D1	112_D1_TTGCAAGAAGACTCCT	1	70	68	70x68	28	70.0x68.0	1
11930	7406	Cancer	112_D1	112_D1_CCGCTCCAGGGCGATC	1	71	69	71x69	14	71.0x69.0	0
11778	7493	Cancer	112_D1	112_D1_CAAACCCTCCGGCGGG	1	70	70	70x70	17	70.0x70.0	1
11778	7667	Cancer	112_D1	112_D1_ACGTAGGAGAGTCGCT	1	70	72	70x72	26	70.0x72.0	1
11778	7842	Cancer	112_D1	112_D1_GGCCCAGCTGGTTTGC	1	70	74	70x74	13	70.0x74.0	1
11930	7929	Cancer	112_D1	112_D1_GGATTAATCATGGACC	1	71	75	71x75	14	71.0x75.0	1
11778	8016	Cancer	112_D1	112_D1_GAGATGGCTTTAATCA	1	70	76	70x76	21	70.0x76.0	0
11930	8103	Cancer	112_D1	112_D1_AGTACAGAAGCTTATA	1	71	77	71x77	14	71.0x77.0	1
11778	8190	Cancer	112_D1	112_D1_GCGGCTTTAGCAAGTT	1	70	78	70x78	15	70.0x78.0	1
11778	8365	Cancer	112_D1	112_D1_GACCACACTTCCCTTT	1	70	80	70x80	40	70.0x80.0	0
11778	8539	Cancer	112_D1	112_D1_CTCGTCTGTGCCTTCG	1	70	82	70x82	15	70.0x82.0	0

## Sheet: SB2-A
pixel_x	pixel_y	type	section	barcode	existance	x	y	coordinates_x	nuclei	coordinates_y	cluster
1717	5609	Cancer	114_D1	114_D1_GGCATCAACGAGCACG	1	5	51	5x51	17	5.0x51.0	1
1717	5783	Cancer	114_D1	114_D1_TTATAGATGCACATTA	1	5	53	5x53	30	5.0x53.0	1
1718	5958	Cancer	114_D1	114_D1_TGCTATACAAACGGAC	1	5	55	5x55	17	5.0x55.0	1
1718	6132	Cancer	114_D1	114_D1_TATTCCGGCAGTCCTA	1	5	57	5x57	24	5.0x57.0	1
1567	6220	Cancer	114_D1	114_D1_GACGGACCGCGTTCCT	1	4	58	4x58	30	4.0x58.0	1
1719	6307	Cancer	114_D1	114_D1_ATGTGTAGTTTAGTCA	1	5	59	5x59	17	5.0x59.0	0
1567	6394	Cancer	114_D1	114_D1_ATACCAGCAAATTGCT	1	4	60	4x60	25	4.0x60.0	1
1719	6481	Cancer	114_D1	114_D1_AAGTTTACTAATGGCA	1	5	61	5x61	22	5.0x61.0	1
1568	6569	Cancer	114_D1	114_D1_CTCTCGATGTGCGCCT	1	4	62	4x62	38	4.0x62.0	1
1720	6656	Cancer	114_D1	114_D1_GATTGACACTCTGCTC	1	5	63	5x63	33	5.0x63.0	1
1568	6743	Cancer	114_D1	114_D1_TATCACAGCACGGGCA	1	4	64	4x64	30	4.0x64.0	1
1720	6830	Cancer	114_D1	114_D1_ACCGTTCCCGCTCTGA	1	5	65	5x65	29	5.0x65.0	1
2019	5085	Cancer	114_D1	114_D1_TTATGCGTCCCGGTCC	1	7	45	7x45	22	7.0x45.0	1
2020	5259	Cancer	114_D1	114_D1_AGACATAGATCCTTCC	1	7	47	7x47	24	7.0x47.0	0
1868	5347	Cancer	114_D1	114_D1_GGTGAAACCGGGAATG	1	6	48	6x48	24	6.0x48.0	1
2020	5434	Cancer	114_D1	114_D1_AACTGGTGTGGGCCTT	1	7	49	7x49	15	7.0x49.0	0
1869	5521	Cancer	114_D1	114_D1_GTAGCGCTGTTGTAGT	1	6	50	6x50	16	6.0x50.0	1
2021	5608	Cancer	114_D1	114_D1_TTGTTTGTGTAAATTC	1	7	51	7x51	24	7.0x51.0	0
1869	5696	Cancer	114_D1	114_D1_GGATCAAAGGACGAGG	1	6	52	6x52	31	6.0x52.0	1
2021	5783	Cancer	114_D1	114_D1_CGTAGCGCCGACGTTG	1	7	53	7x53	24	7.0x53.0	0
1869	5870	Cancer	114_D1	114_D1_CAAGTGAACTTTGGTT	1	6	54	6x54	22	6.0x54.0	1
2021	5957	Cancer	114_D1	114_D1_GTAGACAACCGATGAA	1	7	55	7x55	24	7.0x55.0	1
1870	6045	Cancer	114_D1	114_D1_CAATGGTCGGCCTGGG	1	6	56	6x56	25	6.0x56.0	1
2022	6132	Cancer	114_D1	114_D1_ACAGATTAGGTTAGTG	1	7	57	7x57	23	7.0x57.0	1
1870	6219	Cancer	114_D1	114_D1_GTTATCACCTTCTGAA	1	6	58	6x58	12	6.0x58.0	1
1871	6394	Cancer	114_D1	114_D1_GGAATAACCTCAAGAA	1	6	60	6x60	18	6.0x60.0	1
2321	4560	Cancer	114_D1	114_D1_GGTGATTTCATCTTGT	1	9	39	9x39	28	9.0x39.0	1
2322	4735	Cancer	114_D1	114_D1_CAACTTGTAGTGGGCA	1	9	41	9x41	34	9.0x41.0	0
2170	4823	Cancer	114_D1	114_D1_AATATCAAGGTCGGAT	1	8	42	8x42	17	8.0x42.0	1
2322	4909	Cancer	114_D1	114_D1_ACTCAGACCTGCTTCT	1	9	43	9x43	26	9.0x43.0	0
2171	4997	Cancer	114_D1	114_D1_TTGGAGTCTCCCTTCT	1	8	44	8x44	25	8.0x44.0	0
2323	5084	Cancer	114_D1	114_D1_GGATACTCATGAATTG	1	9	45	9x45	26	9.0x45.0	0
2171	5172	Cancer	114_D1	114_D1_TGGGCACAAACAGAAC	1	8	46	8x46	19	8.0x46.0	0
2323	5258	Cancer	114_D1	114_D1_GAGCCACGGTAGTAGG	1	9	47	9x47	21	9.0x47.0	0
2172	5346	Cancer	114_D1	114_D1_TCGATAGGCTAGTCGC	1	8	48	8x48	26	8.0x48.0	0
2324	5433	Cancer	114_D1	114_D1_TAACCGCCCGCAGTGC	1	9	49	9x49	16	9.0x49.0	1
2172	5521	Cancer	114_D1	114_D1_GCCTATTTGCTACACA	1	8	50	8x50	24	8.0x50.0	0
2324	5607	Cancer	114_D1	114_D1_TTGACGATTCAGCACG	1	9	51	9x51	37	9.0x51.0	0
2173	5695	Cancer	114_D1	114_D1_TTAAACCGGTAGCGAC	1	8	52	8x52	27	8.0x52.0	0
2325	5782	Cancer	114_D1	114_D1_ACCGAAAGGGCCCTGC	1	9	53	9x53	34	9.0x53.0	0
2173	5869	Cancer	114_D1	114_D1_ACGTTCCGCGCTCCGT	1	8	54	8x54	19	8.0x54.0	1
2173	6044	Cancer	114_D1	114_D1_CGGCTTTGTATGATAA	1	8	56	8x56	18	8.0x56.0	1
2474	4647	Cancer	114_D1	114_D1_GTAACTTGCGGCAGTC	1	10	40	10x40	15	10.0x40.0	1
2474	4822	Cancer	114_D1	114_D1_GGGAGTAATGGCTGGC	1	10	42	10x42	6	10.0x42.0	1
2474	4996	Cancer	114_D1	114_D1_TCTGTCATACAAGAGC	1	10	44	10x44	26	10.0x44.0	1
2626	5083	Cancer	114_D1	114_D1_GTCGTCAATTATAAGG	1	11	45	11x45	14	11.0x45.0	1
2475	5171	Cancer	114_D1	114_D1_TAAAGAGCCCGAAACC	1	10	46	10x46	19	10.0x46.0	0
2475	5345	Cancer	114_D1	114_D1_AAAGACCCAAGTCGCG	1	10	48	10x48	25	10.0x48.0	1
2476	5520	Cancer	114_D1	114_D1_TGTATCCTTATTCCAT	1	10	50	10x50	11	10.0x50.0	1
2482	7788	Cancer	114_D1	114_D1_TAGAATTAAGGGCAAC	1	10	76	10x76	20	10.0x76.0	1
2634	7875	Cancer	114_D1	114_D1_CGAAACATAGATGGCA	1	11	77	11x77	35	11.0x77.0	0
2482	7963	Cancer	114_D1	114_D1_GATGGTGCCCTAGGCA	1	10	78	10x78	18	10.0x78.0	1
2634	8049	Cancer	114_D1	114_D1_CCCGCAGGGCCCAAAG	1	11	79	11x79	23	11.0x79.0	1
2634	8224	Cancer	114_D1	114_D1_GGTAAATGTGCGTTAC	1	11	81	11x81	19	11.0x81.0	1
2485	9184	Cancer	114_D1	114_D1_CTGCGGTAGTCACGTG	1	10	92	10x92	16	10.0x92.0	1
2485	9358	Cancer	114_D1	114_D1_ATCGTTCACTTTCGCC	1	10	94	10x94	28	10.0x94.0	1
2638	9445	Cancer	114_D1	114_D1_ACTTACCGGGCGCGCA	1	11	95	11x95	28	11.0x95.0	0
2486	9533	Cancer	114_D1	114_D1_CTAGACTGCATTTCGT	1	10	96	10x96	22	10.0x96.0	1
2638	9620	Cancer	114_D1	114_D1_TTGCCGGTGATCCCTC	1	11	97	11x97	22	11.0x97.0	0
2930	4908	Cancer	114_D1	114_D1_GCACTAGTCGCGCTAT	1	13	43	13x43	23	13.0x43.0	1
2930	5082	Cancer	114_D1	114_D1_GCGGTCCCTAGACGCA	1	13	45	13x45	29	13.0x45.0	1
2778	5170	Cancer	114_D1	114_D1_CGAGCGTTGATCAGCC	1	12	46	12x46	23	12.0x46.0	1
2930	5257	Cancer	114_D1	114_D1_AATCCAAGGGCCTGAG	1	13	47	13x47	32	13.0x47.0	1
2779	5344	Cancer	114_D1	114_D1_CCGTGCCCATGACGGC	1	12	48	12x48	20	12.0x48.0	1
2931	5431	Cancer	114_D1	114_D1_GAAATTCACATCGCTG	1	13	49	13x49	33	13.0x49.0	1
2779	5519	Cancer	114_D1	114_D1_CTCTGCGAAGCAAGCA	1	12	50	12x50	28	12.0x50.0	1
2931	5606	Cancer	114_D1	114_D1_AGTAGGTAACATACAT	1	13	51	13x51	30	13.0x51.0	1
2932	5780	Cancer	114_D1	114_D1_TAGAGCTACGAAGAAC	1	13	53	13x53	34	13.0x53.0	1
2934	6653	Cancer	114_D1	114_D1_CTCATGGCTCACAATC	1	13	63	13x63	16	13.0x63.0	1
2934	6653	Cancer	114_D1	114_D1_CTCATGGCTCACAATC	1	13	63	13x63	16	13.0x63.0	1
2785	7787	Cancer	114_D1	114_D1_AGGTACGATATTGCCA	1	12	76	12x76	46	12.0x76.0	1
2786	7962	Cancer	114_D1	114_D1_GTCTTAGTACAGCCGG	1	12	78	12x78	29	12.0x78.0	0
2938	8049	Cancer	114_D1	114_D1_TGGGTAAGGTTCCCGC	1	13	79	13x79	36	13.0x79.0	1
2938	8223	Cancer	114_D1	114_D1_GACCGTCAGGTCGTGA	1	13	81	13x81	32	13.0x81.0	1
2786	8311	Cancer	114_D1	114_D1_TAGTTAAGATAGGATA	1	12	82	12x82	26	12.0x82.0	1
2938	8398	Cancer	114_D1	114_D1_GAATATTCGGAGTCCC	1	13	83	13x83	20	13.0x83.0	0
2787	8485	Cancer	114_D1	114_D1_CAAACTACGATAGAGA	1	12	84	12x84	12	12.0x84.0	1
2939	8572	Cancer	114_D1	114_D1_CAGGAAGACTTTATAT	1	13	85	13x85	22	13.0x85.0	1
2939	8747	Cancer	114_D1	114_D1_GTGAGGAGCGGTTGAG	1	13	87	13x87	16	13.0x87.0	1
2940	8921	Cancer	114_D1	114_D1_AGGGAAACGAGGTACT	1	13	89	13x89	23	13.0x89.0	1
2941	9270	Cancer	114_D1	114_D1_GCTCATTACTGCATGT	1	13	93	13x93	10	13.0x93.0	1
2789	9358	Cancer	114_D1	114_D1_TCTCGAACGAGGTCAC	1	12	94	12x94	25	12.0x94.0	1
2941	9445	Cancer	114_D1	114_D1_TCACTACGACCAATGC	1	13	95	13x95	22	13.0x95.0	1
2790	9532	Cancer	114_D1	114_D1_GTGATGCACAACATCT	1	12	96	12x96	16	12.0x96.0	1
2942	9619	Cancer	114_D1	114_D1_CCGACGTAAACACAAC	1	13	97	13x97	18	13.0x97.0	0
2790	9707	Cancer	114_D1	114_D1_TGGGATGCACTCATTC	1	12	98	12x98	29	12.0x98.0	0
2942	9794	Cancer	114_D1	114_D1_TTCCATCATGCGGTGA	1	13	99	13x99	10	13.0x99.0	1
3232	4384	Cancer	114_D1	114_D1_CAGTGTCCGCAGAATG	1	15	37	15x37	33	15.0x37.0	1
3232	4558	Cancer	114_D1	114_D1_AACCCAGAGACGGAGA	1	15	39	15x39	13	15.0x39.0	1
3233	4733	Cancer	114_D1	114_D1_GATAAATCGGTGGATG	1	15	41	15x41	16	15.0x41.0	1
3081	4820	Cancer	114_D1	114_D1_CAGCTCGTGCTTGTGT	1	14	42	14x42	15	14.0x42.0	1
3233	4907	Cancer	114_D1	114_D1_GAGTACGGGTATACAA	1	15	43	15x43	30	15.0x43.0	1
3082	4995	Cancer	114_D1	114_D1_CATCGCCCGCGGCCAA	1	14	44	14x44	19	14.0x44.0	0
3234	5082	Cancer	114_D1	114_D1_TCTTACAGAGGTACCG	1	15	45	15x45	10	15.0x45.0	1
3082	5169	Cancer	114_D1	114_D1_TGGAAGACGAACACCA	1	14	46	14x46	32	14.0x46.0	0
3234	5256	Cancer	114_D1	114_D1_GTTGTCGTGTTAGTTG	1	15	47	15x47	28	15.0x47.0	1
3083	5344	Cancer	114_D1	114_D1_CCAAGGAACAGAGAGG	1	14	48	14x48	23	14.0x48.0	0
3235	5431	Cancer	114_D1	114_D1_CTGCACCTGGAACCGC	1	15	49	15x49	29	15.0x49.0	1
3083	5518	Cancer	114_D1	114_D1_CGCTTTCATACCGGTG	1	14	50	14x50	14	14.0x50.0	1
3235	5605	Cancer	114_D1	114_D1_GTTCTTCCCTCGATGT	1	15	51	15x51	40	15.0x51.0	1
3083	5693	Cancer	114_D1	114_D1_ATTTAACTCGTATTAC	1	14	52	14x52	22	14.0x52.0	1
3235	5780	Cancer	114_D1	114_D1_AACGATAGAAGGGCCG	1	15	53	15x53	34	15.0x53.0	0
3084	5867	Cancer	114_D1	114_D1_TATCCTGCATGGGAAT	1	14	54	14x54	32	14.0x54.0	1
3236	5954	Cancer	114_D1	114_D1_AGGCCCATTGTACAGG	1	15	55	15x55	39	15.0x55.0	0
3084	6042	Cancer	114_D1	114_D1_CCGGCGCATATTGGAT	1	14	56	14x56	21	14.0x56.0	1
3236	6129	Cancer	114_D1	114_D1_ATCTGTAATTGTACCC	1	15	57	15x57	28	15.0x57.0	0
3085	6216	Cancer	114_D1	114_D1_GAGCGAGGGAGTACCG	1	14	58	14x58	31	14.0x58.0	1
3237	6303	Cancer	114_D1	114_D1_TTATTAGGGAAGCATC	1	15	59	15x59	32	15.0x59.0	0
3085	6391	Cancer	114_D1	114_D1_CTTCTTACGTCGTATA	1	14	60	14x60	38	14.0x60.0	1
3237	6477	Cancer	114_D1	114_D1_GAAGTGCTGGATAGCT	1	15	61	15x61	30	15.0x61.0	1
3086	6565	Cancer	114_D1	114_D1_GTGCAACAAATGTGGC	1	14	62	14x62	26	14.0x62.0	1
3238	6652	Cancer	114_D1	114_D1_CATGCGTTAGACAGAA	1	15	63	15x63	23	15.0x63.0	1
3086	6740	Cancer	114_D1	114_D1_ACACACTTTCTACACG	1	14	64	14x64	44	14.0x64.0	0
3238	6826	Cancer	114_D1	114_D1_AGCCCTAAGCGAAGTT	1	15	65	15x65	6	15.0x65.0	1
3241	7873	Cancer	114_D1	114_D1_CATAGTACATTGAGAG	1	15	77	15x77	21	15.0x77.0	1
3089	7961	Cancer	114_D1	114_D1_ATTTCATTATTTCGCG	1	14	78	14x78	20	14.0x78.0	1
3241	8048	Cancer	114_D1	114_D1_CAACTATATCGAATGC	1	15	79	15x79	36	15.0x79.0	0
3090	8136	Cancer	114_D1	114_D1_CTAGTATTCGGAATTA	1	14	80	14x80	25	14.0x80.0	1
3242	8222	Cancer	114_D1	114_D1_GTGGAACCTACATGCG	1	15	81	15x81	21	15.0x81.0	1
3090	8310	Cancer	114_D1	114_D1_CCTAAAGGCTGACGCT	1	14	82	14x82	30	14.0x82.0	1
3242	8397	Cancer	114_D1	114_D1_CGTGACATTGGGTCGT	1	15	83	15x83	24	15.0x83.0	1
3091	8485	Cancer	114_D1	114_D1_CCAATCGGTAGATCGA	1	14	84	14x84	31	14.0x84.0	0
3243	8571	Cancer	114_D1	114_D1_ATTGTCGCAATACCTT	1	15	85	15x85	16	15.0x85.0	1
3091	8659	Cancer	114_D1	114_D1_AAATTACACGACTCTG	1	14	86	14x86	23	14.0x86.0	0
3243	8746	Cancer	114_D1	114_D1_CACTCCTCTCGGTCGG	1	15	87	15x87	28	15.0x87.0	0
3091	8833	Cancer	114_D1	114_D1_AAATAACCATACGGGA	1	14	88	14x88	20	14.0x88.0	1
3243	8920	Cancer	114_D1	114_D1_AGTTACTCTATCGTGG	1	15	89	15x89	23	15.0x89.0	0
3092	9008	Cancer	114_D1	114_D1_CGTTAGCTCACAACTG	1	14	90	14x90	28	14.0x90.0	0
3244	9095	Cancer	114_D1	114_D1_GAATGTATGGCAGGTC	1	15	91	15x91	15	15.0x91.0	1
3092	9182	Cancer	114_D1	114_D1_GCAACCACCAGACCGG	1	14	92	14x92	18	14.0x92.0	1
3244	9269	Cancer	114_D1	114_D1_TCACTCGTGCAACGGC	1	15	93	15x93	12	15.0x93.0	1
3093	9357	Cancer	114_D1	114_D1_AAACAGAGCGACTCCT	1	14	94	14x94	22	14.0x94.0	1
3245	9444	Cancer	114_D1	114_D1_CAGCCTCTCCTCAAGA	1	15	95	15x95	33	15.0x95.0	0
3093	9531	Cancer	114_D1	114_D1_TTGCGTGAACGCTTAG	1	14	96	14x96	19	14.0x96.0	1
3245	9618	Cancer	114_D1	114_D1_CCGCCTGCGAATTGGT	1	15	97	15x97	22	15.0x97.0	1
3094	9706	Cancer	114_D1	114_D1_AGATGAGGGTTGCGAT	1	14	98	14x98	16	14.0x98.0	0
3246	9793	Cancer	114_D1	114_D1_CGGTGGGCTCCAGCCT	1	15	99	15x99	28	15.0x99.0	1
3094	9880	Cancer	114_D1	114_D1_GGCAGCGGTAATCCTA	1	14	100	14x100	27	14.0x100.0	0
3246	9967	Cancer	114_D1	114_D1_GCTAGCAGGGAGTGGG	1	15	101	15x101	31	15.0x101.0	1
3535	4034	Cancer	114_D1	114_D1_GTACTTGGGCACTTCT	1	17	33	17x33	13	17.0x33.0	1
3383	4122	Cancer	114_D1	114_D1_TGATTTCCTCCTGACG	1	16	34	16x34	28	16.0x34.0	1
3535	4208	Cancer	114_D1	114_D1_CCTCACCAATCTTGAC	1	17	35	17x35	24	17.0x35.0	1
3383	4296	Cancer	114_D1	114_D1_GGTGAGATGCAGATAA	1	16	36	16x36	28	16.0x36.0	0
3535	4383	Cancer	114_D1	114_D1_GCTAGTTTCATTGAGG	1	17	37	17x37	19	17.0x37.0	0
3384	4470	Cancer	114_D1	114_D1_AGGACATCGCACGTCG	1	16	38	16x38	33	16.0x38.0	0
3536	4557	Cancer	114_D1	114_D1_GTGGACGTGCTGAGAC	1	17	39	17x39	31	17.0x39.0	0
3384	4645	Cancer	114_D1	114_D1_TAAGGAACTTGTGGGA	1	16	40	16x40	29	16.0x40.0	0
3536	4732	Cancer	114_D1	114_D1_TCGCTGTGCGTAAATC	1	17	41	17x41	28	17.0x41.0	1
3385	4819	Cancer	114_D1	114_D1_GCATCCCTAACTTTGA	1	16	42	16x42	28	16.0x42.0	1
3537	4906	Cancer	114_D1	114_D1_CACCCACACGTCACCC	1	17	43	17x43	40	17.0x43.0	0
3385	4994	Cancer	114_D1	114_D1_CCCTCATTCTGGAATT	1	16	44	16x44	32	16.0x44.0	1
3537	5081	Cancer	114_D1	114_D1_AGGGCGTGATCGGCTA	1	17	45	17x45	26	17.0x45.0	0
3386	5168	Cancer	114_D1	114_D1_GGTGCGGATAAGTGGC	1	16	46	16x46	29	16.0x46.0	1
3538	5255	Cancer	114_D1	114_D1_TAATATTGAAATTCGC	1	17	47	17x47	27	17.0x47.0	0
3386	5343	Cancer	114_D1	114_D1_CTTACACTGGGAAATA	1	16	48	16x48	24	16.0x48.0	1
3538	5430	Cancer	114_D1	114_D1_ACCAAGAACGCGTGTC	1	17	49	17x49	27	17.0x49.0	1
3387	5517	Cancer	114_D1	114_D1_GCCTTCAGCCCTACCG	1	16	50	16x50	25	16.0x50.0	0
3539	5604	Cancer	114_D1	114_D1_GATGCTACAAGCGCCT	1	17	51	17x51	34	17.0x51.0	0
3387	5692	Cancer	114_D1	114_D1_CCGGGACCCGCAGAGA	1	16	52	16x52	40	16.0x52.0	0
3539	5779	Cancer	114_D1	114_D1_GTTCCAGTCTGACCAT	1	17	53	17x53	29	17.0x53.0	0
3387	5866	Cancer	114_D1	114_D1_ATGATCGGGAATAGAC	1	16	54	16x54	34	16.0x54.0	0
3539	5953	Cancer	114_D1	114_D1_TTGGATTGGGTACCAC	1	17	55	17x55	29	17.0x55.0	0
3388	6041	Cancer	114_D1	114_D1_TACCTCACGCTTGTAC	1	16	56	16x56	35	16.0x56.0	0
3540	6128	Cancer	114_D1	114_D1_CATGGCAGGAAGATCG	1	17	57	17x57	27	17.0x57.0	0
3388	6215	Cancer	114_D1	114_D1_ATGACGCCGGCTCTAA	1	16	58	16x58	44	16.0x58.0	0
3540	6302	Cancer	114_D1	114_D1_AGCGACATCCCATTCA	1	17	59	17x59	31	17.0x59.0	0
3389	6390	Cancer	114_D1	114_D1_AGTAATGTCTTGCCGC	1	16	60	16x60	24	16.0x60.0	0
3541	6477	Cancer	114_D1	114_D1_TTCTTAGTGGCTCAGA	1	17	61	17x61	26	17.0x61.0	1
3389	6564	Cancer	114_D1	114_D1_CGTCTGGAAGGGCCCG	1	16	62	16x62	36	16.0x62.0	0
3541	6651	Cancer	114_D1	114_D1_ACGTGCGCCTCGTGCA	1	17	63	17x63	27	17.0x63.0	1
3544	7698	Cancer	114_D1	114_D1_CCACGAGAAGAGAATC	1	17	75	17x75	23	17.0x75.0	1
3544	7873	Cancer	114_D1	114_D1_GTCGGATGTAGCGCGC	1	17	77	17x77	8	17.0x77.0	1
3393	7960	Cancer	114_D1	114_D1_TATTTATACCGAGTAG	1	16	78	16x78	26	16.0x78.0	1
3545	8047	Cancer	114_D1	114_D1_GTAGGTGATCCGTGTA	1	17	79	17x79	22	17.0x79.0	0
3393	8135	Cancer	114_D1	114_D1_AGTTAAGCGGTCCCGG	1	16	80	16x80	30	16.0x80.0	1
3545	8222	Cancer	114_D1	114_D1_CTGGCGACATAAGTCC	1	17	81	17x81	33	17.0x81.0	1
3394	8309	Cancer	114_D1	114_D1_TTGGCCTAGAATTTCG	1	16	82	16x82	28	16.0x82.0	1
3546	8396	Cancer	114_D1	114_D1_GGCATATCGGTTCTGC	1	17	83	17x83	23	17.0x83.0	1
3394	8484	Cancer	114_D1	114_D1_GGGCGTCCACTGGCTC	1	16	84	16x84	22	16.0x84.0	1
3546	8571	Cancer	114_D1	114_D1_TTACCCATTGCCGGGT	1	17	85	17x85	36	17.0x85.0	1
3395	8658	Cancer	114_D1	114_D1_TTAGACACGATCGTTG	1	16	86	16x86	30	16.0x86.0	1
3547	8745	Cancer	114_D1	114_D1_GCGCTGATCCAGACTC	1	17	87	17x87	32	17.0x87.0	1
3395	8833	Cancer	114_D1	114_D1_TTCGGCAACCCGCTGA	1	16	88	16x88	22	16.0x88.0	1
3547	8920	Cancer	114_D1	114_D1_GATATTTCCTACATGG	1	17	89	17x89	37	17.0x89.0	1
3395	9007	Cancer	114_D1	114_D1_CTGCGTTACGATATAA	1	16	90	16x90	24	16.0x90.0	1
3547	9094	Cancer	114_D1	114_D1_TAATAAACAAGGAGAT	1	17	91	17x91	21	17.0x91.0	0
3396	9182	Cancer	114_D1	114_D1_AACCTTTACGACGTCT	1	16	92	16x92	18	16.0x92.0	1
3548	9269	Cancer	114_D1	114_D1_AGTCCCGCCTTTAATT	1	17	93	17x93	21	17.0x93.0	1
3396	9356	Cancer	114_D1	114_D1_TGAGATTAGGCCCTAA	1	16	94	16x94	29	16.0x94.0	1
3548	9443	Cancer	114_D1	114_D1_AGTGTATTGCGCATTG	1	17	95	17x95	30	17.0x95.0	1
3397	9531	Cancer	114_D1	114_D1_GTTGGATTCAGTGGCT	1	16	96	16x96	9	16.0x96.0	1
3549	9618	Cancer	114_D1	114_D1_TAAAGCTGCAATAGGG	1	17	97	17x97	18	17.0x97.0	1
3397	9705	Cancer	114_D1	114_D1_AGTAGGAAGGAAGTTG	1	16	98	16x98	16	16.0x98.0	1
3838	3859	Cancer	114_D1	114_D1_CGCTATTCAATGTATG	1	19	31	19x31	14	19.0x31.0	1
3686	3946	Cancer	114_D1	114_D1_ATATTGCTGTCAAAGT	1	18	32	18x32	25	18.0x32.0	1
3838	4033	Cancer	114_D1	114_D1_GGATTCAGTACGGTGG	1	19	33	19x33	15	19.0x33.0	1
3687	4121	Cancer	114_D1	114_D1_TTCTTAGTGAACGGTG	1	18	34	18x34	31	18.0x34.0	1
3839	4208	Cancer	114_D1	114_D1_AATGGTTCTCACAAGC	1	19	35	19x35	28	19.0x35.0	0
3687	4295	Cancer	114_D1	114_D1_TATACACGCAAAGTAT	1	18	36	18x36	32	18.0x36.0	0
3839	4382	Cancer	114_D1	114_D1_CTTCATAGCTCAAGAA	1	19	37	19x37	23	19.0x37.0	0
3688	4470	Cancer	114_D1	114_D1_CAACGGTTCTTGATAC	1	18	38	18x38	33	18.0x38.0	0
3840	4557	Cancer	114_D1	114_D1_ACACCCGAGAAATCCG	1	19	39	19x39	35	19.0x39.0	0
3688	4644	Cancer	114_D1	114_D1_TCTATCATGCAGTTAC	1	18	40	18x40	31	18.0x40.0	0
3840	4731	Cancer	114_D1	114_D1_CCCGCCATGCTCCCGT	1	19	41	19x41	25	19.0x41.0	0
3688	4819	Cancer	114_D1	114_D1_CGCTTCCACTGAAATC	1	18	42	18x42	35	18.0x42.0	0
3840	4906	Cancer	114_D1	114_D1_CACTGTCCAAGTGAGA	1	19	43	19x43	26	19.0x43.0	0
3689	4993	Cancer	114_D1	114_D1_ATTACTAGCCTCTTGC	1	18	44	18x44	37	18.0x44.0	0
3841	5080	Cancer	114_D1	114_D1_CATAGTAGCATAGTAG	1	19	45	19x45	25	19.0x45.0	0
3689	5168	Cancer	114_D1	114_D1_CAACTCCTTGATCCCG	1	18	46	18x46	41	18.0x46.0	0
3841	5255	Cancer	114_D1	114_D1_AAGTAGAAGACCGGGT	1	19	47	19x47	26	19.0x47.0	0
3690	5342	Cancer	114_D1	114_D1_GCGGGAACCAGGCCCT	1	18	48	18x48	26	18.0x48.0	0
3842	5429	Cancer	114_D1	114_D1_ATTAGATTGATAGCGG	1	19	49	19x49	23	19.0x49.0	1
3690	5517	Cancer	114_D1	114_D1_CTCGGTCCGTAGCCTG	1	18	50	18x50	21	18.0x50.0	1
3842	5604	Cancer	114_D1	114_D1_TGGCTTTGGGTAGACA	1	19	51	19x51	32	19.0x51.0	0
3691	5691	Cancer	114_D1	114_D1_TATCCATATCATGCGA	1	18	52	18x52	31	18.0x52.0	0
3843	5778	Cancer	114_D1	114_D1_GGAGTGCCGCCCTGGA	1	19	53	19x53	21	19.0x53.0	0
3691	5866	Cancer	114_D1	114_D1_TGAGAATGCTTTACCG	1	18	54	18x54	22	18.0x54.0	0
3843	5952	Cancer	114_D1	114_D1_TTAACCAACCCTCCCT	1	19	55	19x55	29	19.0x55.0	0
3692	6040	Cancer	114_D1	114_D1_TGTTTCGGTACTTCTC	1	18	56	18x56	45	18.0x56.0	0
3844	6127	Cancer	114_D1	114_D1_TTGCTGAAGGAACCAC	1	19	57	19x57	40	19.0x57.0	0
3692	6215	Cancer	114_D1	114_D1_TATTTAGTCTAGATCG	1	18	58	18x58	28	18.0x58.0	0
3844	6301	Cancer	114_D1	114_D1_CTCCGGCCTAATATGC	1	19	59	19x59	38	19.0x59.0	0
3692	6389	Cancer	114_D1	114_D1_TTGTGGCCCTGACAGT	1	18	60	18x60	25	18.0x60.0	0
3844	6476	Cancer	114_D1	114_D1_TCGCCGGTCGATCCGT	1	19	61	19x61	24	19.0x61.0	1
3693	6564	Cancer	114_D1	114_D1_CCATAGGTTGGCGTGG	1	18	62	18x62	22	18.0x62.0	1
3845	6650	Cancer	114_D1	114_D1_GAACGACCGAATGATA	1	19	63	19x63	22	19.0x63.0	1
3693	6738	Cancer	114_D1	114_D1_TCCGATAATTGCCATA	1	18	64	18x64	24	18.0x64.0	1
3845	6825	Cancer	114_D1	114_D1_CATTACGTCGGCCCGT	1	19	65	19x65	26	19.0x65.0	1
3846	6999	Cancer	114_D1	114_D1_TGCATGGATCGGATCT	1	19	67	19x67	19	19.0x67.0	1
3696	7611	Cancer	114_D1	114_D1_CCTCGCCAGCAAATTA	1	18	74	18x74	27	18.0x74.0	0
3848	7697	Cancer	114_D1	114_D1_TTCATGGCGCAACAGG	1	19	75	19x75	39	19.0x75.0	1
3696	7785	Cancer	114_D1	114_D1_TTAATCAGTACGTCAG	1	18	76	18x76	26	18.0x76.0	1
3848	7872	Cancer	114_D1	114_D1_CCTATCTATATCGGAA	1	19	77	19x77	37	19.0x77.0	1
3696	7959	Cancer	114_D1	114_D1_ATTATACTTTGCTCGT	1	18	78	18x78	17	18.0x78.0	1
3848	8046	Cancer	114_D1	114_D1_ATGGATCCGGCGTCCG	1	19	79	19x79	28	19.0x79.0	0
3697	8134	Cancer	114_D1	114_D1_CGCCCGCTTCCGTACA	1	18	80	18x80	18	18.0x80.0	1
3849	8221	Cancer	114_D1	114_D1_GGATTCCGCTATACCC	1	19	81	19x81	21	19.0x81.0	1
3697	8308	Cancer	114_D1	114_D1_CGGTCTATCAACCCGT	1	18	82	18x82	28	18.0x82.0	1
3849	8395	Cancer	114_D1	114_D1_ATGCCGGTTGATGGGA	1	19	83	19x83	25	19.0x83.0	0
3698	8483	Cancer	114_D1	114_D1_TCATGCAGGTTCTCAT	1	18	84	18x84	28	18.0x84.0	0
3850	8570	Cancer	114_D1	114_D1_TGAGCTTTAATGACGC	1	19	85	19x85	23	19.0x85.0	1
3698	8657	Cancer	114_D1	114_D1_TCCCTTAGATTACTCG	1	18	86	18x86	31	18.0x86.0	0
3850	8744	Cancer	114_D1	114_D1_ATATCTCCCTCGTTAA	1	19	87	19x87	34	19.0x87.0	0
3699	8832	Cancer	114_D1	114_D1_AGCTCTTCCCAGTGCA	1	18	88	18x88	27	18.0x88.0	0
3851	8919	Cancer	114_D1	114_D1_TCGCTAAACCGCTATC	1	19	89	19x89	20	19.0x89.0	0
3699	9006	Cancer	114_D1	114_D1_CACATTCTTTCGATGG	1	18	90	18x90	21	18.0x90.0	0
3851	9093	Cancer	114_D1	114_D1_GATATGCGGTAGCCAA	1	19	91	19x91	33	19.0x91.0	0
3699	9181	Cancer	114_D1	114_D1_CGTTTCACTTCGGGCG	1	18	92	18x92	25	18.0x92.0	0
3852	9268	Cancer	114_D1	114_D1_CCAATTACGGGTCGAG	1	19	93	19x93	34	19.0x93.0	0
3700	9355	Cancer	114_D1	114_D1_GCAGGTAGAGTATGGT	1	18	94	18x94	26	18.0x94.0	0
3852	9442	Cancer	114_D1	114_D1_GTCGTATTGGCGTACA	1	19	95	19x95	16	19.0x95.0	1
3700	9530	Cancer	114_D1	114_D1_GAAATTAGCACGGATA	1	18	96	18x96	30	18.0x96.0	0
3852	9617	Cancer	114_D1	114_D1_AATGCACCAAGCAATG	1	19	97	19x97	27	19.0x97.0	0
3701	9704	Cancer	114_D1	114_D1_AGGACGCTCGATGTTG	1	18	98	18x98	19	18.0x98.0	1
3853	9791	Cancer	114_D1	114_D1_GGCTAAAGGGCGGGTC	1	19	99	19x99	25	19.0x99.0	0
3701	9879	Cancer	114_D1	114_D1_CATCTATCCCGTGTCT	1	18	100	18x100	13	18.0x100.0	1
3853	9966	Cancer	114_D1	114_D1_CAGTAACTATTTATTG	1	19	101	19x101	15	19.0x101.0	1
3854	10140	Cancer	114_D1	114_D1_GCGTTCGGAGACCGGG	1	19	103	19x103	6	19.0x103.0	1
3854	10315	Cancer	114_D1	114_D1_CGAAGCTATAAATTCA	1	19	105	19x105	16	19.0x105.0	1
4141	3683	Cancer	114_D1	114_D1_ATGCTCAGTGTTGCAT	1	21	29	21x29	21	21.0x29.0	1
3989	3771	Cancer	114_D1	114_D1_GATGTTTGTGCGAGAT	1	20	30	20x30	15	20.0x30.0	1
4141	3858	Cancer	114_D1	114_D1_CACTTCGCCACAGGCT	1	21	31	21x31	30	21.0x31.0	1
3990	3945	Cancer	114_D1	114_D1_CTGTATGGTGTAGAAA	1	20	32	20x32	21	20.0x32.0	0
4142	4032	Cancer	114_D1	114_D1_TACGTGCACTATGCTG	1	21	33	21x33	21	21.0x33.0	0
3990	4120	Cancer	114_D1	114_D1_GTATCAGCTTGGGTTC	1	20	34	20x34	23	20.0x34.0	0
4142	4207	Cancer	114_D1	114_D1_TAACAAAGGGAGAAGC	1	21	35	21x35	34	21.0x35.0	0
3991	4294	Cancer	114_D1	114_D1_TTACATCGTGGCCTGG	1	20	36	20x36	26	20.0x36.0	0
4143	4381	Cancer	114_D1	114_D1_TCTGAACCGGTCGGCT	1	21	37	21x37	13	21.0x37.0	0
3991	4469	Cancer	114_D1	114_D1_GGCTCGTGCCACCAGC	1	20	38	20x38	34	20.0x38.0	0
4143	4556	Cancer	114_D1	114_D1_TATAAGTGAGGATAGC	1	21	39	21x39	28	21.0x39.0	0
3992	4643	Cancer	114_D1	114_D1_GCCCGCGCGTTTGACA	1	20	40	20x40	25	20.0x40.0	0
4144	4730	Cancer	114_D1	114_D1_TGCTGGTTGGACAATT	1	21	41	21x41	37	21.0x41.0	0
3992	4818	Cancer	114_D1	114_D1_GCCTAGCGATCTGACC	1	20	42	20x42	26	20.0x42.0	1
4144	4905	Cancer	114_D1	114_D1_CCATGCTCTGCAGGAA	1	21	43	21x43	34	21.0x43.0	0
3992	4992	Cancer	114_D1	114_D1_TATAAATCCACAAGCT	1	20	44	20x44	19	20.0x44.0	0
4144	5079	Cancer	114_D1	114_D1_CGCTCGACATAATGAT	1	21	45	21x45	20	21.0x45.0	0
3993	5167	Cancer	114_D1	114_D1_CCAATTGAATGTTAAT	1	20	46	20x46	23	20.0x46.0	0
4145	5254	Cancer	114_D1	114_D1_GCTAATACCGAATGCC	1	21	47	21x47	26	21.0x47.0	0
3993	5341	Cancer	114_D1	114_D1_TTCAACGACCCGACCG	1	20	48	20x48	29	20.0x48.0	0
4145	5428	Cancer	114_D1	114_D1_TTCCTCGAGGGTGTCT	1	21	49	21x49	35	21.0x49.0	0
3994	5516	Cancer	114_D1	114_D1_CAACGACCCGTTTACA	1	20	50	20x50	27	20.0x50.0	0
4146	5603	Cancer	114_D1	114_D1_CTTGTACTTGTTGACT	1	21	51	21x51	28	21.0x51.0	0
3994	5690	Cancer	114_D1	114_D1_TCTCTAATAGCTGGTA	1	20	52	20x52	31	20.0x52.0	0
4146	5777	Cancer	114_D1	114_D1_ATTATGCCATAGGGAG	1	21	53	21x53	43	21.0x53.0	0
3995	5865	Cancer	114_D1	114_D1_GACAACGCAGCTTACG	1	20	54	20x54	34	20.0x54.0	0
4147	5952	Cancer	114_D1	114_D1_AGATGACTCGCCCACG	1	21	55	21x55	32	21.0x55.0	0
3995	6039	Cancer	114_D1	114_D1_GTGCGGGTCTCCAAAT	1	20	56	20x56	28	20.0x56.0	0
4147	6126	Cancer	114_D1	114_D1_GTACGAGATTGCGACA	1	21	57	21x57	34	21.0x57.0	0
3996	6214	Cancer	114_D1	114_D1_GTATAGGACTCAGTAG	1	20	58	20x58	21	20.0x58.0	0
4148	6301	Cancer	114_D1	114_D1_TTGCACGGAGCAGCAC	1	21	59	21x59	17	21.0x59.0	0
3996	6388	Cancer	114_D1	114_D1_CACAGCTAGGGAGTGA	1	20	60	20x60	26	20.0x60.0	1
4148	6475	Cancer	114_D1	114_D1_ATACTAGCATGACCCT	1	21	61	21x61	17	21.0x61.0	0
3996	6563	Cancer	114_D1	114_D1_CCAAGACTTCTGCGAA	1	20	62	20x62	22	20.0x62.0	1
4148	6650	Cancer	114_D1	114_D1_ACATAATAAGGCGGTG	1	21	63	21x63	25	21.0x63.0	0
3997	6737	Cancer	114_D1	114_D1_TAATACACAGTAGTAT	1	20	64	20x64	40	20.0x64.0	1
4149	6824	Cancer	114_D1	114_D1_TCTTGGTAACACCAAA	1	21	65	21x65	31	21.0x65.0	1
3997	6912	Cancer	114_D1	114_D1_AACTGGGTCCCGACGT	1	20	66	20x66	30	20.0x66.0	1
4149	6999	Cancer	114_D1	114_D1_ATCACTTCATCCTCGC	1	21	67	21x67	27	21.0x67.0	1
3998	7086	Cancer	114_D1	114_D1_TGGAAGGATAAAGATG	1	20	68	20x68	29	20.0x68.0	1
4150	7173	Cancer	114_D1	114_D1_CATGATGCACAATTCT	1	21	69	21x69	31	21.0x69.0	1
3999	7610	Cancer	114_D1	114_D1_CCCGACCATAGTCCGC	1	20	74	20x74	34	20.0x74.0	0
4151	7697	Cancer	114_D1	114_D1_CGCGCCCGACTTAATA	1	21	75	21x75	27	21.0x75.0	1
4000	7784	Cancer	114_D1	114_D1_TGCCACCTGGCGAAAC	1	20	76	20x76	27	20.0x76.0	1
4152	7871	Cancer	114_D1	114_D1_CTGCCAAGGTTGGAAG	1	21	77	21x77	29	21.0x77.0	0
4000	7959	Cancer	114_D1	114_D1_TCTCCAACGTAGGTTA	1	20	78	20x78	31	20.0x78.0	0
4152	8046	Cancer	114_D1	114_D1_TTCTTGGAGTAATGAG	1	21	79	21x79	20	21.0x79.0	1
4000	8133	Cancer	114_D1	114_D1_GTCTCGATCTGCTTTC	1	20	80	20x80	22	20.0x80.0	1
4152	8220	Cancer	114_D1	114_D1_TACTCTCCGAACAAAT	1	21	81	21x81	29	21.0x81.0	0
4001	8308	Cancer	114_D1	114_D1_ATCACATTAGAATATC	1	20	82	20x82	34	20.0x82.0	0
4153	8395	Cancer	114_D1	114_D1_TACGGGATGCTAGCAG	1	21	83	21x83	41	21.0x83.0	0
4001	8482	Cancer	114_D1	114_D1_AGCTGAAGTAAACCAA	1	20	84	20x84	20	20.0x84.0	0
4153	8569	Cancer	114_D1	114_D1_CATGGGTCGGGTGTGG	1	21	85	21x85	37	21.0x85.0	0
4002	8657	Cancer	114_D1	114_D1_CACCCACGAGGCAATT	1	20	86	20x86	23	20.0x86.0	0
4154	8744	Cancer	114_D1	114_D1_TGCCATTACTAAAGAA	1	21	87	21x87	26	21.0x87.0	0
4002	8831	Cancer	114_D1	114_D1_CCGTTACGTTAGAACA	1	20	88	20x88	16	20.0x88.0	0
4154	8918	Cancer	114_D1	114_D1_GCCAGGAGTAACCGAT	1	21	89	21x89	22	21.0x89.0	0
4003	9006	Cancer	114_D1	114_D1_GGAAAGTGCCCATGCC	1	20	90	20x90	20	20.0x90.0	0
4155	9093	Cancer	114_D1	114_D1_TCTTACCGGAACTCGT	1	21	91	21x91	19	21.0x91.0	1
4003	9180	Cancer	114_D1	114_D1_TATGTCAAGACCGACT	1	20	92	20x92	26	20.0x92.0	0
4155	9267	Cancer	114_D1	114_D1_CCTAACTAAGGCTCTA	1	21	93	21x93	22	21.0x93.0	0
4004	9355	Cancer	114_D1	114_D1_GCGGTGAACTGCGCTC	1	20	94	20x94	27	20.0x94.0	0
4156	9441	Cancer	114_D1	114_D1_CCTCGCGCGATATAGG	1	21	95	21x95	16	21.0x95.0	1
4004	9529	Cancer	114_D1	114_D1_ATCGGCAAGCAGTCCA	1	20	96	20x96	17	20.0x96.0	1
4156	9616	Cancer	114_D1	114_D1_AGATCGTGCATAAGAT	1	21	97	21x97	24	21.0x97.0	0
4004	9704	Cancer	114_D1	114_D1_ATTCAGGACCTATTTC	1	20	98	20x98	40	20.0x98.0	0
4156	9790	Cancer	114_D1	114_D1_AGCTAGAAGCAGAAGT	1	21	99	21x99	44	21.0x99.0	0
4005	9878	Cancer	114_D1	114_D1_TTCGCTATCTGACGTG	1	20	100	20x100	34	20.0x100.0	0
4157	9965	Cancer	114_D1	114_D1_TTCCGCAGAGAAATAT	1	21	101	21x101	17	21.0x101.0	0
4005	10053	Cancer	114_D1	114_D1_CAGTACATTCTCTAAA	1	20	102	20x102	25	20.0x102.0	0
4157	10139	Cancer	114_D1	114_D1_GTGAAGATTTCAAGTG	1	21	103	21x103	26	21.0x103.0	1
4006	10227	Cancer	114_D1	114_D1_AACGCATGATCTGGGT	1	20	104	20x104	12	20.0x104.0	1
4158	10314	Cancer	114_D1	114_D1_CCCAGAGGAGGGCGTA	1	21	105	21x105	32	21.0x105.0	0
4006	10402	Cancer	114_D1	114_D1_GGAAACCTTGTTGAAT	1	20	106	20x106	27	20.0x106.0	1
4158	10488	Cancer	114_D1	114_D1_GTGAAGCCGTATAGTC	1	21	107	21x107	23	21.0x107.0	0
4007	10576	Cancer	114_D1	114_D1_GAGCTGTCGTCTCGGA	1	20	108	20x108	5	20.0x108.0	1
4159	10663	Cancer	114_D1	114_D1_TGTCATTTGTTGGGAA	1	21	109	21x109	17	21.0x109.0	1
4444	3508	Cancer	114_D1	114_D1_TGGGAAATGCCTTTCC	1	23	27	23x27	29	23.0x27.0	1
4293	3596	Cancer	114_D1	114_D1_AGACCATGGGATACAA	1	22	28	22x28	25	22.0x28.0	1
4445	3683	Cancer	114_D1	114_D1_TAAATGAATCCGTTTC	1	23	29	23x29	15	23.0x29.0	1
4293	3770	Cancer	114_D1	114_D1_ACAACGGTCCCTGCGA	1	22	30	22x30	21	22.0x30.0	1
4445	3857	Cancer	114_D1	114_D1_GTCACTCTCCAAATCT	1	23	31	23x31	24	23.0x31.0	1
4293	3945	Cancer	114_D1	114_D1_TTCTACTTGCGAGGGC	1	22	32	22x32	18	22.0x32.0	1
4445	4032	Cancer	114_D1	114_D1_CGCAATTACTTTCGGT	1	23	33	23x33	18	23.0x33.0	0
4294	4119	Cancer	114_D1	114_D1_CTGTTCATCTCACGGG	1	22	34	22x34	25	22.0x34.0	0
4446	4206	Cancer	114_D1	114_D1_TTCTTGTAACCTAATG	1	23	35	23x35	22	23.0x35.0	0
4294	4294	Cancer	114_D1	114_D1_GCTTGATGATAATCAG	1	22	36	22x36	22	22.0x36.0	1
4446	4381	Cancer	114_D1	114_D1_TTGGCTCGCATGAGAC	1	23	37	23x37	33	23.0x37.0	0
4295	4468	Cancer	114_D1	114_D1_GCCCAGTTGGTATGCC	1	22	38	22x38	19	22.0x38.0	0
4447	4555	Cancer	114_D1	114_D1_ATTCCTCCGCCAGTGC	1	23	39	23x39	22	23.0x39.0	0
4295	4643	Cancer	114_D1	114_D1_TCGTCCGCTGGCGTCT	1	22	40	22x40	17	22.0x40.0	0
4447	4730	Cancer	114_D1	114_D1_GGAGAAGTCATTGGCA	1	23	41	23x41	21	23.0x41.0	0
4296	4817	Cancer	114_D1	114_D1_TTGTTAGCAAATTCGA	1	22	42	22x42	22	22.0x42.0	0
4448	4904	Cancer	114_D1	114_D1_TCTAGCATCTTCGATG	1	23	43	23x43	18	23.0x43.0	0
4296	4992	Cancer	114_D1	114_D1_TTCTAGGCCAATTGTG	1	22	44	22x44	30	22.0x44.0	0
4448	5078	Cancer	114_D1	114_D1_TCACGGTCATCGCACA	1	23	45	23x45	31	23.0x45.0	0
4297	5166	Cancer	114_D1	114_D1_ATGAAGCCAAGGAGCC	1	22	46	22x46	24	22.0x46.0	0
4449	5253	Cancer	114_D1	114_D1_AATGACTGTCAGCCGG	1	23	47	23x47	26	23.0x47.0	0
4297	5341	Cancer	114_D1	114_D1_CCAAACAGAACCCTCG	1	22	48	22x48	27	22.0x48.0	0
4449	5427	Cancer	114_D1	114_D1_TATCGATGATTAAACG	1	23	49	23x49	38	23.0x49.0	0
4297	5515	Cancer	114_D1	114_D1_GAACACACATCAACCA	1	22	50	22x50	25	22.0x50.0	1
4449	5602	Cancer	114_D1	114_D1_CCCGTCAGCGTCTGAC	1	23	51	23x51	41	23.0x51.0	0
4298	5690	Cancer	114_D1	114_D1_AGCATCGTCGATAATT	1	22	52	22x52	26	22.0x52.0	0
4450	5776	Cancer	114_D1	114_D1_GACTAAGATCATGCAC	1	23	53	23x53	45	23.0x53.0	0
4298	5864	Cancer	114_D1	114_D1_TAGGGTGTTTCAAGAG	1	22	54	22x54	23	22.0x54.0	0
4450	5951	Cancer	114_D1	114_D1_TGGTTCGTAGCAAAGG	1	23	55	23x55	36	23.0x55.0	0
4299	6039	Cancer	114_D1	114_D1_CTGTTCACTGCCTGTG	1	22	56	22x56	22	22.0x56.0	0
4451	6125	Cancer	114_D1	114_D1_ATGTGCATCCGACGCA	1	23	57	23x57	30	23.0x57.0	0
4299	6213	Cancer	114_D1	114_D1_TTGTCGTTCAGTTACC	1	22	58	22x58	31	22.0x58.0	0
4451	6300	Cancer	114_D1	114_D1_CGGGATCAATGTAAGA	1	23	59	23x59	28	23.0x59.0	0
4300	6388	Cancer	114_D1	114_D1_TTATCTGTATCATAAC	1	22	60	22x60	26	22.0x60.0	0
4452	6474	Cancer	114_D1	114_D1_ATCGACTCTTTCCGTT	1	23	61	23x61	25	23.0x61.0	0
4300	6562	Cancer	114_D1	114_D1_CTCATTTGATGGGCGG	1	22	62	22x62	37	22.0x62.0	0
4452	6649	Cancer	114_D1	114_D1_GTAAGCGGGCAGTCAG	1	23	63	23x63	22	23.0x63.0	0
4301	6737	Cancer	114_D1	114_D1_TCTATCGGTCGCAACA	1	22	64	22x64	22	22.0x64.0	1
4453	6823	Cancer	114_D1	114_D1_AACGCGGTCTCCAGCC	1	23	65	23x65	28	23.0x65.0	0
4301	6911	Cancer	114_D1	114_D1_ATTAATACTACGCGGG	1	22	66	22x66	38	22.0x66.0	0
4453	6998	Cancer	114_D1	114_D1_CTTTAACTTTCAAAGG	1	23	67	23x67	38	23.0x67.0	0
4301	7086	Cancer	114_D1	114_D1_CGTACCTGATAGGCCT	1	22	68	22x68	28	22.0x68.0	1
4453	7172	Cancer	114_D1	114_D1_GAATGTTGGGTAATCT	1	23	69	23x69	34	23.0x69.0	1
4302	7260	Cancer	114_D1	114_D1_TGCGGAGTAAAGGTGC	1	22	70	22x70	25	22.0x70.0	1
4454	7347	Cancer	114_D1	114_D1_CCTGAATATTTACATA	1	23	71	23x71	14	23.0x71.0	0
4454	7521	Cancer	114_D1	114_D1_CCTCTAATCTGCCAAG	1	23	73	23x73	15	23.0x73.0	1
4303	7609	Cancer	114_D1	114_D1_AGGTTGAGGCACGCTT	1	22	74	22x74	23	22.0x74.0	1
4455	7696	Cancer	114_D1	114_D1_TCCCGTCAGTCCCGCA	1	23	75	23x75	15	23.0x75.0	1
4303	7783	Cancer	114_D1	114_D1_TCCGATGACTGAGCTC	1	22	76	22x76	18	22.0x76.0	0
4455	7870	Cancer	114_D1	114_D1_CAGCCTCCTGCAGAGG	1	23	77	23x77	29	23.0x77.0	1
4304	7958	Cancer	114_D1	114_D1_CTTAGCCTTCCACATG	1	22	78	22x78	24	22.0x78.0	0
4456	8045	Cancer	114_D1	114_D1_ATTAATGAACCAGTCG	1	23	79	23x79	29	23.0x79.0	0
4304	8132	Cancer	114_D1	114_D1_ACGATACATAGAACTA	1	22	80	22x80	30	22.0x80.0	0
4456	8219	Cancer	114_D1	114_D1_AGCCACTCCCGTGCTT	1	23	81	23x81	24	23.0x81.0	0
4305	8307	Cancer	114_D1	114_D1_ATACGGGTTTCGATTG	1	22	82	22x82	15	22.0x82.0	0
4457	8394	Cancer	114_D1	114_D1_CTGTCAAATGGCTCGG	1	23	83	23x83	12	23.0x83.0	1
4305	8481	Cancer	114_D1	114_D1_GCTCGGAATTTAAAGC	1	22	84	22x84	28	22.0x84.0	0
4457	8568	Cancer	114_D1	114_D1_TAGGCATGTTACGCCA	1	23	85	23x85	22	23.0x85.0	1
4305	8656	Cancer	114_D1	114_D1_TGGCAACTCGCGCGCC	1	22	86	22x86	23	22.0x86.0	0
4457	8743	Cancer	114_D1	114_D1_ATCAGTAGGCAGGGAT	1	23	87	23x87	29	23.0x87.0	0
4306	8830	Cancer	114_D1	114_D1_TATCGATCTATGCATA	1	22	88	22x88	21	22.0x88.0	0
4458	8917	Cancer	114_D1	114_D1_CGACTCAGGATGTTAT	1	23	89	23x89	30	23.0x89.0	0
4306	9005	Cancer	114_D1	114_D1_GCCATATTGCACACAG	1	22	90	22x90	19	22.0x90.0	0
4458	9092	Cancer	114_D1	114_D1_AATTCATAAGGGATCT	1	23	91	23x91	25	23.0x91.0	0
4307	9179	Cancer	114_D1	114_D1_CGGTAGAGGTGCAGGT	1	22	92	22x92	20	22.0x92.0	0
4459	9266	Cancer	114_D1	114_D1_AATGATGATACGCTAT	1	23	93	23x93	22	23.0x93.0	0
4307	9354	Cancer	114_D1	114_D1_CTTGTGCTCACCGATT	1	22	94	22x94	32	22.0x94.0	0
4459	9441	Cancer	114_D1	114_D1_TTCCAATCAGAGCTAG	1	23	95	23x95	22	23.0x95.0	0
4308	9528	Cancer	114_D1	114_D1_CGATGGACCCTACGCC	1	22	96	22x96	24	22.0x96.0	0
4460	9615	Cancer	114_D1	114_D1_GGTCGGATAAACGGCG	1	23	97	23x97	34	23.0x97.0	0
4308	9703	Cancer	114_D1	114_D1_TTAGCTAATACGATCT	1	22	98	22x98	18	22.0x98.0	0
4460	9790	Cancer	114_D1	114_D1_CTCGATATTTGCGAGC	1	23	99	23x99	26	23.0x99.0	0
4308	9877	Cancer	114_D1	114_D1_ATTACTTACTGGGCAT	1	22	100	22x100	18	22.0x100.0	0
4461	9964	Cancer	114_D1	114_D1_CTAGCCGATGTTATGA	1	23	101	23x101	22	23.0x101.0	0
4309	10052	Cancer	114_D1	114_D1_TACTGCAATCAATTAC	1	22	102	22x102	23	22.0x102.0	0
4461	10139	Cancer	114_D1	114_D1_TAGTCTGTGACGTTGC	1	23	103	23x103	36	23.0x103.0	0
4309	10226	Cancer	114_D1	114_D1_CTCGTTTCTAATGTTT	1	22	104	22x104	12	22.0x104.0	1
4461	10313	Cancer	114_D1	114_D1_TTCGTTCAACGAAGTT	1	23	105	23x105	19	23.0x105.0	1
4310	10401	Cancer	114_D1	114_D1_CTGAATTTATTGCCAG	1	22	106	22x106	20	22.0x106.0	0
4462	10488	Cancer	114_D1	114_D1_TGGAATATCCTTGACC	1	23	107	23x107	6	23.0x107.0	1
4310	10575	Cancer	114_D1	114_D1_CAGATCATTTAAAGTC	1	22	108	22x108	33	22.0x108.0	0
4462	10662	Cancer	114_D1	114_D1_CTCCTTTACGCAAGTC	1	23	109	23x109	26	23.0x109.0	1
4311	10750	Cancer	114_D1	114_D1_TCCCAAACAGACAACG	1	22	110	22x110	14	22.0x110.0	1
4747	3333	Cancer	114_D1	114_D1_ACCCACCTACATGCTC	1	25	25	25x25	13	25.0x25.0	1
4596	3420	Cancer	114_D1	114_D1_AAAGGGCAGCTTGAAT	1	24	26	24x26	15	24.0x26.0	1
4748	3507	Cancer	114_D1	114_D1_CACACAGGGATAGATT	1	25	27	25x27	36	25.0x27.0	1
4596	3595	Cancer	114_D1	114_D1_AGAGCGTACAAGCTCG	1	24	28	24x28	19	24.0x28.0	1
4748	3682	Cancer	114_D1	114_D1_TCTTACGGCATCCGAC	1	25	29	25x29	19	25.0x29.0	1
4597	3769	Cancer	114_D1	114_D1_GCCTATTCCGATATAG	1	24	30	24x30	26	24.0x30.0	1
4749	3856	Cancer	114_D1	114_D1_GAAAGTGACTAACTGC	1	25	31	25x31	22	25.0x31.0	1
4597	3944	Cancer	114_D1	114_D1_CCGGAATGGTTTCAGT	1	24	32	24x32	29	24.0x32.0	1
4749	4031	Cancer	114_D1	114_D1_AGTATAATACTAGGCA	1	25	33	25x33	29	25.0x33.0	0
4597	4118	Cancer	114_D1	114_D1_TAACTATCGAAGGTCC	1	24	34	24x34	25	24.0x34.0	1
4749	4205	Cancer	114_D1	114_D1_ATGAGGAGTGTTAATC	1	25	35	25x35	32	25.0x35.0	1
4598	4293	Cancer	114_D1	114_D1_TGTGTCGCGAGTTGCA	1	24	36	24x36	32	24.0x36.0	1
4750	4380	Cancer	114_D1	114_D1_ATCCAACGCAGTCATA	1	25	37	25x37	26	25.0x37.0	1
4598	4467	Cancer	114_D1	114_D1_AAGGCGCGTAAAGCTT	1	24	38	24x38	27	24.0x38.0	0
4750	4554	Cancer	114_D1	114_D1_AGTCGGCCCAAACGAC	1	25	39	25x39	22	25.0x39.0	0
4599	4642	Cancer	114_D1	114_D1_AACGTCAGACTAGTGG	1	24	40	24x40	21	24.0x40.0	0
4751	4729	Cancer	114_D1	114_D1_ACTACCAGCTCTCTGG	1	25	41	25x41	22	25.0x41.0	0
4599	4816	Cancer	114_D1	114_D1_GCAAGTGCACAGAGAA	1	24	42	24x42	27	24.0x42.0	0
4751	4903	Cancer	114_D1	114_D1_ACACCTTAAGTAGGGC	1	25	43	25x43	18	25.0x43.0	1
4600	4991	Cancer	114_D1	114_D1_TTCGACGGGAAGGGCG	1	24	44	24x44	32	24.0x44.0	0
4752	5078	Cancer	114_D1	114_D1_TTCGCACTCGCGTGCT	1	25	45	25x45	38	25.0x45.0	0
4600	5165	Cancer	114_D1	114_D1_TATTTGTTACCCTTTA	1	24	46	24x46	27	24.0x46.0	0
4752	5252	Cancer	114_D1	114_D1_CGCTGTGACGCCGCAC	1	25	47	25x47	27	25.0x47.0	0
4601	5340	Cancer	114_D1	114_D1_GTTGCACGGAGTTTCG	1	24	48	24x48	31	24.0x48.0	0
4753	5427	Cancer	114_D1	114_D1_GTTTCCTGGAGGGTGA	1	25	49	25x49	30	25.0x49.0	0
4601	5514	Cancer	114_D1	114_D1_ACACCCAGCATGCAGC	1	24	50	24x50	21	24.0x50.0	1
4753	5601	Cancer	114_D1	114_D1_TCAACCATGTTCGGGC	1	25	51	25x51	17	25.0x51.0	1
4601	5689	Cancer	114_D1	114_D1_TTACAACTACGCATCC	1	24	52	24x52	30	24.0x52.0	1
4753	5776	Cancer	114_D1	114_D1_TCCGATGGTGCGACAT	1	25	53	25x53	35	25.0x53.0	0
4602	5863	Cancer	114_D1	114_D1_GGGCGTACATTTATAT	1	24	54	24x54	11	24.0x54.0	0
4754	5950	Cancer	114_D1	114_D1_AGCGACCAACGATATT	1	25	55	25x55	18	25.0x55.0	1
4602	6038	Cancer	114_D1	114_D1_ACACAAAGACGGGTGG	1	24	56	24x56	30	24.0x56.0	0
4754	6125	Cancer	114_D1	114_D1_ATCGCACGCCGGGAGA	1	25	57	25x57	35	25.0x57.0	0
4603	6212	Cancer	114_D1	114_D1_GCTCTAAACCCTGACG	1	24	58	24x58	38	24.0x58.0	0
4755	6299	Cancer	114_D1	114_D1_AATGCAACCGGGTACC	1	25	59	25x59	32	25.0x59.0	0
4603	6387	Cancer	114_D1	114_D1_TCAAACAACCGCGTCG	1	24	60	24x60	23	24.0x60.0	0
4755	6474	Cancer	114_D1	114_D1_TATGCTCCCTACTTAC	1	25	61	25x61	29	25.0x61.0	0
4604	6561	Cancer	114_D1	114_D1_AAAGGGATGTAGCAAG	1	24	62	24x62	23	24.0x62.0	0
4756	6648	Cancer	114_D1	114_D1_ACGATCATACATAGAG	1	25	63	25x63	35	25.0x63.0	0
4604	6736	Cancer	114_D1	114_D1_TTGTTCAGTGTGCTAC	1	24	64	24x64	33	24.0x64.0	0
4756	6823	Cancer	114_D1	114_D1_ATGCATGATCCAGGAT	1	25	65	25x65	30	25.0x65.0	0
4605	6910	Cancer	114_D1	114_D1_AGTCTTCTCCTCAAAT	1	24	66	24x66	15	24.0x66.0	0
4757	6997	Cancer	114_D1	114_D1_GATTCCCTTGTCGCAG	1	25	67	25x67	31	25.0x67.0	0
4605	7085	Cancer	114_D1	114_D1_CTCGCACCTATATAGT	1	24	68	24x68	27	24.0x68.0	0
4757	7172	Cancer	114_D1	114_D1_ACTCAATAAAGGCACG	1	25	69	25x69	26	25.0x69.0	0
4605	7259	Cancer	114_D1	114_D1_AACCGAGCTTGGTCAT	1	24	70	24x70	30	24.0x70.0	1
4757	7346	Cancer	114_D1	114_D1_TAAGGCAACATAAGAT	1	25	71	25x71	36	25.0x71.0	0
4606	7434	Cancer	114_D1	114_D1_CACGCACAGCGCAGCT	1	24	72	24x72	16	24.0x72.0	1
4758	7521	Cancer	114_D1	114_D1_GGTTTACAATCTCAAT	1	25	73	25x73	15	25.0x73.0	1
4606	7608	Cancer	114_D1	114_D1_TGCAGGATCGGCAAAG	1	24	74	24x74	12	24.0x74.0	1
4758	7695	Cancer	114_D1	114_D1_ATAACGGAGTCCAACG	1	25	75	25x75	39	25.0x75.0	1
4607	7783	Cancer	114_D1	114_D1_AACGATATGTCAACTG	1	24	76	24x76	32	24.0x76.0	0
4759	7870	Cancer	114_D1	114_D1_GACAACGACCATTGAA	1	25	77	25x77	17	25.0x77.0	1
4607	7957	Cancer	114_D1	114_D1_TTGACCATGTTCTCCG	1	24	78	24x78	26	24.0x78.0	0
4759	8044	Cancer	114_D1	114_D1_AGTACGGGCACCTGGC	1	25	79	25x79	28	25.0x79.0	0
4608	8132	Cancer	114_D1	114_D1_CGCCATCCGATTATGA	1	24	80	24x80	23	24.0x80.0	0
4760	8219	Cancer	114_D1	114_D1_AAGGTATCCTAATATA	1	25	81	25x81	14	25.0x81.0	0
4608	8306	Cancer	114_D1	114_D1_TGTTGTCAAGAAGTCT	1	24	82	24x82	34	24.0x82.0	0
4760	8393	Cancer	114_D1	114_D1_CAGTGAATAAATGACT	1	25	83	25x83	8	25.0x83.0	0
4609	8481	Cancer	114_D1	114_D1_CACCTTGCGAAACTCG	1	24	84	24x84	30	24.0x84.0	0
4761	8568	Cancer	114_D1	114_D1_CATTTAGCGGACCATG	1	25	85	25x85	28	25.0x85.0	1
4609	8655	Cancer	114_D1	114_D1_CCAGTCTAGACGGCGC	1	24	86	24x86	34	24.0x86.0	0
4761	8742	Cancer	114_D1	114_D1_TCGCTTTAAACGTTTG	1	25	87	25x87	24	25.0x87.0	0
4609	8830	Cancer	114_D1	114_D1_GTGAAACGGCGCCACC	1	24	88	24x88	31	24.0x88.0	0
4761	8916	Cancer	114_D1	114_D1_GGGCTCATCGAACCCA	1	25	89	25x89	22	25.0x89.0	0
4610	9004	Cancer	114_D1	114_D1_TTGATGTGTAGTCCCG	1	24	90	24x90	21	24.0x90.0	0
4762	9091	Cancer	114_D1	114_D1_CAGTAGCCCACGCGGT	1	25	91	25x91	23	25.0x91.0	0
4610	9179	Cancer	114_D1	114_D1_AGCGCGGGTGCCAATG	1	24	92	24x92	24	24.0x92.0	0
4762	9265	Cancer	114_D1	114_D1_TAATCGATCCGTACGT	1	25	93	25x93	44	25.0x93.0	0
4611	9353	Cancer	114_D1	114_D1_AGTGGCGGCAATTTGA	1	24	94	24x94	18	24.0x94.0	0
4763	9440	Cancer	114_D1	114_D1_CCTTTCAATGAAGAAA	1	25	95	25x95	31	25.0x95.0	1
4611	9528	Cancer	114_D1	114_D1_CTCAGTCACGACAAAT	1	24	96	24x96	25	24.0x96.0	0
4763	9614	Cancer	114_D1	114_D1_ATAGGCTAGCTTCGCA	1	25	97	25x97	25	25.0x97.0	0
4612	9702	Cancer	114_D1	114_D1_CGGTTCAAGTAGGTGT	1	24	98	24x98	18	24.0x98.0	0
4764	9789	Cancer	114_D1	114_D1_CAGTCGAGGATGCAAT	1	25	99	25x99	22	25.0x99.0	0
4612	9877	Cancer	114_D1	114_D1_TATCACCCAACCGACC	1	24	100	24x100	35	24.0x100.0	0
4764	9963	Cancer	114_D1	114_D1_AATGATGCGACTCCTG	1	25	101	25x101	29	25.0x101.0	0
4613	10051	Cancer	114_D1	114_D1_TGGAACCACTGACACA	1	24	102	24x102	49	24.0x102.0	0
4765	10138	Cancer	114_D1	114_D1_GCCAATAGGGCATCTC	1	25	103	25x103	28	25.0x103.0	0
4613	10226	Cancer	114_D1	114_D1_TTCTTTGGTCGCGACG	1	24	104	24x104	34	24.0x104.0	1
4765	10312	Cancer	114_D1	114_D1_ATTAGATTCCTCAGCA	1	25	105	25x105	25	25.0x105.0	1
4613	10400	Cancer	114_D1	114_D1_CCGTGGAACGATCCAA	1	24	106	24x106	20	24.0x106.0	1
4765	10487	Cancer	114_D1	114_D1_GGGTCGTGGCAAGTGT	1	25	107	25x107	19	25.0x107.0	0
4614	10575	Cancer	114_D1	114_D1_TCGCTCGGCACCAGCG	1	24	108	24x108	4	24.0x108.0	1
4766	10661	Cancer	114_D1	114_D1_ACGCAATCACTACAGC	1	25	109	25x109	9	25.0x109.0	1
5051	3332	Cancer	114_D1	114_D1_ATTCAGTAGCAGGGTC	1	27	25	27x25	10	27.0x25.0	1
4899	3420	Cancer	114_D1	114_D1_CAGTTCCGCGGGTCGA	1	26	26	26x26	33	26.0x26.0	1
5051	3507	Cancer	114_D1	114_D1_AAGAGATGAATCGGTA	1	27	27	27x27	23	27.0x27.0	0
4900	3594	Cancer	114_D1	114_D1_CGCAATTCTACAATAA	1	26	28	26x28	36	26.0x28.0	1
5052	3681	Cancer	114_D1	114_D1_TAACGCTTTGAGAGCG	1	27	29	27x29	35	27.0x29.0	1
4900	3769	Cancer	114_D1	114_D1_AGGCTATGGTTAGCTT	1	26	30	26x30	18	26.0x30.0	0
5052	3856	Cancer	114_D1	114_D1_GAGGAATGGAGAGGTT	1	27	31	27x31	29	27.0x31.0	1
4901	3943	Cancer	114_D1	114_D1_TCCTCTACGAGATGGC	1	26	32	26x32	29	26.0x32.0	1
5053	4030	Cancer	114_D1	114_D1_TTGATTATGCAGATGA	1	27	33	27x33	16	27.0x33.0	1
4901	4118	Cancer	114_D1	114_D1_TCAGTACTGACCCGCG	1	26	34	26x34	12	26.0x34.0	1
5053	4205	Cancer	114_D1	114_D1_TTATGACAAACTGGAT	1	27	35	27x35	27	27.0x35.0	0
4902	4292	Cancer	114_D1	114_D1_GTAAGTAGGGTATACC	1	26	36	26x36	27	26.0x36.0	0
5054	4379	Cancer	114_D1	114_D1_CGCAAACACGAGTTAC	1	27	37	27x37	30	27.0x37.0	0
4902	4467	Cancer	114_D1	114_D1_TGGCCGTATATTGACC	1	26	38	26x38	16	26.0x38.0	0
5054	4553	Cancer	114_D1	114_D1_ACTGTAGCACTTTGGA	1	27	39	27x39	26	27.0x39.0	0
4902	4641	Cancer	114_D1	114_D1_GCTCTATGTTACGTGC	1	26	40	26x40	21	26.0x40.0	0
5054	4728	Cancer	114_D1	114_D1_TGCGCGATTAACGGAG	1	27	41	27x41	25	27.0x41.0	0
4903	4816	Cancer	114_D1	114_D1_GAATCGACATGGTCAC	1	26	42	26x42	33	26.0x42.0	0
5055	4902	Cancer	114_D1	114_D1_GACTAAGTAGGCTCAC	1	27	43	27x43	19	27.0x43.0	0
4903	4990	Cancer	114_D1	114_D1_ATCTTGACCTGCAACG	1	26	44	26x44	22	26.0x44.0	1
5055	5077	Cancer	114_D1	114_D1_ATGCACTACCGCATTG	1	27	45	27x45	19	27.0x45.0	1
4904	5165	Cancer	114_D1	114_D1_CAGATACTAACATAGT	1	26	46	26x46	25	26.0x46.0	0
5056	5251	Cancer	114_D1	114_D1_GATCGACACTATCTGA	1	27	47	27x47	25	27.0x47.0	0
4904	5339	Cancer	114_D1	114_D1_ATAGAGTACTGGGACA	1	26	48	26x48	29	26.0x48.0	0
5056	5426	Cancer	114_D1	114_D1_CCTACTGCTTACACTT	1	27	49	27x49	20	27.0x49.0	1
4905	5514	Cancer	114_D1	114_D1_CCTGCTATTTGAGAAG	1	26	50	26x50	24	26.0x50.0	0
5057	5600	Cancer	114_D1	114_D1_CGCGTTCATGAAATAC	1	27	51	27x51	25	27.0x51.0	0
4905	5688	Cancer	114_D1	114_D1_CATTATGCTTGTTGTG	1	26	52	26x52	27	26.0x52.0	0
5057	5775	Cancer	114_D1	114_D1_CCAGGGACGTGGCCTC	1	27	53	27x53	24	27.0x53.0	0
4906	5863	Cancer	114_D1	114_D1_TATGGATGTGCTACGC	1	26	54	26x54	28	26.0x54.0	0
5058	5949	Cancer	114_D1	114_D1_GTACTAAGATTTGGAG	1	27	55	27x55	17	27.0x55.0	0
4906	6037	Cancer	114_D1	114_D1_AGACCCGCCCTCCTCG	1	26	56	26x56	29	26.0x56.0	0
5058	6124	Cancer	114_D1	114_D1_CGCATTAGCTAATAGG	1	27	57	27x57	29	27.0x57.0	0
4906	6212	Cancer	114_D1	114_D1_GCTCTCGGGTACCGAA	1	26	58	26x58	26	26.0x58.0	0
5058	6298	Cancer	114_D1	114_D1_CACCGCCAGAAGGTTT	1	27	59	27x59	28	27.0x59.0	0
4907	6386	Cancer	114_D1	114_D1_TCCCAAAGACGAAGGA	1	26	60	26x60	25	26.0x60.0	0
5059	6473	Cancer	114_D1	114_D1_ATGGATTGACCAAACG	1	27	61	27x61	32	27.0x61.0	0
4907	6560	Cancer	114_D1	114_D1_GTCATGGACATGACTA	1	26	62	26x62	27	26.0x62.0	0
5059	6647	Cancer	114_D1	114_D1_CTACTGCCACCTGACC	1	27	63	27x63	20	27.0x63.0	0
4908	6735	Cancer	114_D1	114_D1_TTATATTTGGCAATCC	1	26	64	26x64	33	26.0x64.0	0
5060	6822	Cancer	114_D1	114_D1_AGCACCAGTACTCACG	1	27	65	27x65	27	27.0x65.0	0
4908	6909	Cancer	114_D1	114_D1_CATGGTCTAGATACCG	1	26	66	26x66	35	26.0x66.0	0
5060	6996	Cancer	114_D1	114_D1_TCTACCGTCCACAAGC	1	27	67	27x67	25	27.0x67.0	0
4909	7084	Cancer	114_D1	114_D1_CTAGTTGGGCCCGGTA	1	26	68	26x68	39	26.0x68.0	0
5061	7171	Cancer	114_D1	114_D1_TCCCGCGTACTCCTGG	1	27	69	27x69	32	27.0x69.0	0
4909	7258	Cancer	114_D1	114_D1_CAGAGCATGAGCTTGC	1	26	70	26x70	25	26.0x70.0	0
5061	7345	Cancer	114_D1	114_D1_ACACGGGAACTTAGGG	1	27	71	27x71	35	27.0x71.0	0
4910	7433	Cancer	114_D1	114_D1_GGCTCTGCTCCAACGC	1	26	72	26x72	24	26.0x72.0	0
5062	7520	Cancer	114_D1	114_D1_AGAACGTGGTACATTC	1	27	73	27x73	31	27.0x73.0	0
4910	7607	Cancer	114_D1	114_D1_CAATAAACCTTGGCCC	1	26	74	26x74	35	26.0x74.0	0
5062	7694	Cancer	114_D1	114_D1_ACTTCGCCATACGCAC	1	27	75	27x75	25	27.0x75.0	0
4910	7782	Cancer	114_D1	114_D1_ATCTGGTTAAGACTGT	1	26	76	26x76	25	26.0x76.0	0
5062	7869	Cancer	114_D1	114_D1_TCGTAAGACGACATTG	1	27	77	27x77	26	27.0x77.0	0
4911	7956	Cancer	114_D1	114_D1_GTGTACCTTGGCTACG	1	26	78	26x78	34	26.0x78.0	0
5063	8043	Cancer	114_D1	114_D1_GCCCGTAATACCTTCT	1	27	79	27x79	33	27.0x79.0	0
4911	8131	Cancer	114_D1	114_D1_CGGTCAAGTGGGAACC	1	26	80	26x80	17	26.0x80.0	1
5063	8218	Cancer	114_D1	114_D1_TTGTAAGGCCAGTTGG	1	27	81	27x81	14	27.0x81.0	1
4912	8305	Cancer	114_D1	114_D1_GGAGCACCAAGAACTA	1	26	82	26x82	31	26.0x82.0	0
5064	8392	Cancer	114_D1	114_D1_TAATAGTGACGACCAG	1	27	83	27x83	24	27.0x83.0	0
4912	8480	Cancer	114_D1	114_D1_CTAAATCCTATTCCGG	1	26	84	26x84	25	26.0x84.0	1
5064	8567	Cancer	114_D1	114_D1_CGAGTTCTGTCCCACC	1	27	85	27x85	15	27.0x85.0	1
4913	8654	Cancer	114_D1	114_D1_AGGCAGATGCGTAAAC	1	26	86	26x86	29	26.0x86.0	0
5065	8741	Cancer	114_D1	114_D1_AAGGATGAGGGACCTC	1	27	87	27x87	24	27.0x87.0	1
4913	8829	Cancer	114_D1	114_D1_AGAGAACCGTCTAGGA	1	26	88	26x88	24	26.0x88.0	0
5065	8916	Cancer	114_D1	114_D1_GAGGGCGCAGCTCTGC	1	27	89	27x89	19	27.0x89.0	0
4913	9003	Cancer	114_D1	114_D1_AAGATTGGCGGAACGT	1	26	90	26x90	22	26.0x90.0	1
5066	9090	Cancer	114_D1	114_D1_CCAGTAGTCTGATCCA	1	27	91	27x91	22	27.0x91.0	0
4914	9178	Cancer	114_D1	114_D1_AAGGGACAGATTCTGT	1	26	92	26x92	16	26.0x92.0	0
5066	9265	Cancer	114_D1	114_D1_ATAGAGTTATCAACTT	1	27	93	27x93	26	27.0x93.0	0
4914	9352	Cancer	114_D1	114_D1_AAATTACCTATCGATG	1	26	94	26x94	33	26.0x94.0	0
5066	9439	Cancer	114_D1	114_D1_GATCCTAAATCGGGAC	1	27	95	27x95	35	27.0x95.0	0
4915	9527	Cancer	114_D1	114_D1_TTACAGACCTAAATGA	1	26	96	26x96	16	26.0x96.0	1
5067	9614	Cancer	114_D1	114_D1_CCTCACCTTAGCATCG	1	27	97	27x97	25	27.0x97.0	0
4915	9701	Cancer	114_D1	114_D1_CATGCGACCAGTTTAA	1	26	98	26x98	19	26.0x98.0	0
5067	9788	Cancer	114_D1	114_D1_AACATATCAACTGGTG	1	27	99	27x99	23	27.0x99.0	1
4916	9876	Cancer	114_D1	114_D1_CTATAAGAGCCAATCG	1	26	100	26x100	14	26.0x100.0	0
5068	9963	Cancer	114_D1	114_D1_AATATCGAGGGTTCTC	1	27	101	27x101	25	27.0x101.0	0
4916	10050	Cancer	114_D1	114_D1_GTACTCCTGGGTATGC	1	26	102	26x102	15	26.0x102.0	1
5068	10137	Cancer	114_D1	114_D1_ATAAGTAGGATTCAGA	1	27	103	27x103	29	27.0x103.0	0
4917	10225	Cancer	114_D1	114_D1_AGGTCGCGGAGTTACT	1	26	104	26x104	19	26.0x104.0	1
5069	10312	Cancer	114_D1	114_D1_CTAATTCTCAGATATT	1	27	105	27x105	24	27.0x105.0	1
4917	10399	Cancer	114_D1	114_D1_GCCAACCATTTCCGGA	1	26	106	26x106	15	26.0x106.0	0
5069	10486	Cancer	114_D1	114_D1_TGATCCCAGCATTAGT	1	27	107	27x107	18	27.0x107.0	1
4917	10574	Cancer	114_D1	114_D1_CGTTGTAAGATTGATT	1	26	108	26x108	19	26.0x108.0	0
5070	10661	Cancer	114_D1	114_D1_GAAACCATGGTGCGCT	1	27	109	27x109	26	27.0x109.0	0
4918	10748	Cancer	114_D1	114_D1_AATCTATGCCGGAGCC	1	26	110	26x110	9	26.0x110.0	1
5070	11010	Cancer	114_D1	114_D1_CCGCTTGCTGACATGG	1	27	113	27x113	20	27.0x113.0	1
5203	3419	Cancer	114_D1	114_D1_CCGCACGTGACCTCGG	1	28	26	28x26	17	28.0x26.0	1
5355	3506	Cancer	114_D1	114_D1_AACTTGCCCGTATGCA	1	29	27	29x27	39	29.0x27.0	1
5203	3593	Cancer	114_D1	114_D1_GGGTATGTATGCACTT	1	28	28	28x28	35	28.0x28.0	1
5355	3680	Cancer	114_D1	114_D1_TTCGTACTCCAGAACG	1	29	29	29x29	26	29.0x29.0	1
5204	3768	Cancer	114_D1	114_D1_GAATTTCTCGCTGCAG	1	28	30	28x30	38	28.0x30.0	1
5356	3855	Cancer	114_D1	114_D1_AACAGGATGGGCCGCG	1	29	31	29x31	26	29.0x31.0	1
5204	3942	Cancer	114_D1	114_D1_GACGTGTAGGGATTAT	1	28	32	28x32	14	28.0x32.0	1
5356	4029	Cancer	114_D1	114_D1_TAGGTGAGCCCTACTC	1	29	33	29x33	32	29.0x33.0	0
5205	4117	Cancer	114_D1	114_D1_CTAATTCGCACGCGCT	1	28	34	28x34	22	28.0x34.0	1
5357	4204	Cancer	114_D1	114_D1_GAAGCTTGCTGACCGC	1	29	35	29x35	22	29.0x35.0	0
5205	4291	Cancer	114_D1	114_D1_GGTTAGGCTTGGAGAA	1	28	36	28x36	25	28.0x36.0	0
5357	4378	Cancer	114_D1	114_D1_ACAAGGACAAGAGGTT	1	29	37	29x37	25	29.0x37.0	0
5206	4466	Cancer	114_D1	114_D1_AGGCCACCCGTTATGA	1	28	38	28x38	22	28.0x38.0	0
5358	4553	Cancer	114_D1	114_D1_GTGGGCTTAGACACAC	1	29	39	29x39	14	29.0x39.0	0
5206	4640	Cancer	114_D1	114_D1_CGTGTCCCATTCGCGA	1	28	40	28x40	30	28.0x40.0	0
5358	4727	Cancer	114_D1	114_D1_TGGAGTGATGCGATGA	1	29	41	29x41	32	29.0x41.0	0
5206	4815	Cancer	114_D1	114_D1_AACAACTGGTAGTTGC	1	28	42	28x42	25	28.0x42.0	0
5358	4902	Cancer	114_D1	114_D1_CCTGGCTAGACCCGCC	1	29	43	29x43	26	29.0x43.0	0
5207	4989	Cancer	114_D1	114_D1_CGCAATTAGGGTAATA	1	28	44	28x44	36	28.0x44.0	0
5359	5076	Cancer	114_D1	114_D1_TCGAAATTTAGGACCA	1	29	45	29x45	34	29.0x45.0	0
5207	5164	Cancer	114_D1	114_D1_AGACTAGCCTTCCAGA	1	28	46	28x46	30	28.0x46.0	1
5359	5251	Cancer	114_D1	114_D1_TTGATCTAACTTTGTC	1	29	47	29x47	42	29.0x47.0	0
5208	5338	Cancer	114_D1	114_D1_AAGGAGCGGTTGGTGC	1	28	48	28x48	17	28.0x48.0	1
5360	5425	Cancer	114_D1	114_D1_ACTTGGGACCCGGTGG	1	29	49	29x49	23	29.0x49.0	0
5208	5513	Cancer	114_D1	114_D1_TGATCTCCGGCGCCAG	1	28	50	28x50	19	28.0x50.0	0
5360	5600	Cancer	114_D1	114_D1_CAGTTCAAATTGACAC	1	29	51	29x51	26	29.0x51.0	0
5209	5687	Cancer	114_D1	114_D1_GTCCGGCTGAATTGCG	1	28	52	28x52	19	28.0x52.0	0
5361	5774	Cancer	114_D1	114_D1_CTGGAAATGGATGCTT	1	29	53	29x53	31	29.0x53.0	0
5209	5862	Cancer	114_D1	114_D1_TGATCGGTTTGACCCT	1	28	54	28x54	23	28.0x54.0	0
5361	5949	Cancer	114_D1	114_D1_TAGAGTCTAAGCGAAC	1	29	55	29x55	35	29.0x55.0	0
5210	6036	Cancer	114_D1	114_D1_GAGACTGATGGGTAGA	1	28	56	28x56	11	28.0x56.0	0
5362	6123	Cancer	114_D1	114_D1_TAGCTAAGTCCGGGAG	1	29	57	29x57	25	29.0x57.0	0
5210	6211	Cancer	114_D1	114_D1_GGGCGATATGTGTGAA	1	28	58	28x58	29	28.0x58.0	0
5362	6298	Cancer	114_D1	114_D1_CTCGAGGTCGAACAGT	1	29	59	29x59	22	29.0x59.0	0
5210	6385	Cancer	114_D1	114_D1_GATCCCTTTATACTGC	1	28	60	28x60	25	28.0x60.0	0
5362	6472	Cancer	114_D1	114_D1_GTCATGCACCTCCGTT	1	29	61	29x61	34	29.0x61.0	0
5211	6560	Cancer	114_D1	114_D1_ACTTTCCTATAGCTTC	1	28	62	28x62	22	28.0x62.0	0
5363	6647	Cancer	114_D1	114_D1_TCGCTCGATATATTCC	1	29	63	29x63	36	29.0x63.0	0
5211	6734	Cancer	114_D1	114_D1_ATAGGTTGGGCAGATG	1	28	64	28x64	32	28.0x64.0	0
5363	6821	Cancer	114_D1	114_D1_CAATTAAGGGTGATGA	1	29	65	29x65	27	29.0x65.0	0
5212	6909	Cancer	114_D1	114_D1_ACCGACTGAGTCCCAC	1	28	66	28x66	25	28.0x66.0	0
5364	6996	Cancer	114_D1	114_D1_CCTGTCACCCGGGCTC	1	29	67	29x67	23	29.0x67.0	0
5212	7083	Cancer	114_D1	114_D1_GATCGGTGGCCATAAC	1	28	68	28x68	17	28.0x68.0	0
5364	7170	Cancer	114_D1	114_D1_CCTATGGGTTACCGTC	1	29	69	29x69	29	29.0x69.0	0
5213	7258	Cancer	114_D1	114_D1_TTGGGACACTGCCCGC	1	28	70	28x70	39	28.0x70.0	0
5365	7345	Cancer	114_D1	114_D1_CGAGGCTAAATATGGC	1	29	71	29x71	18	29.0x71.0	0
5213	7432	Cancer	114_D1	114_D1_TCAGGGTGTAACGTAA	1	28	72	28x72	24	28.0x72.0	0
5365	7519	Cancer	114_D1	114_D1_CGAGAGATGTGAACCT	1	29	73	29x73	22	29.0x73.0	0
5214	7607	Cancer	114_D1	114_D1_TCGCTGGGCGGATTGT	1	28	74	28x74	13	28.0x74.0	0
5366	7694	Cancer	114_D1	114_D1_AGATCTCAGGTGTGAT	1	29	75	29x75	39	29.0x75.0	0
5214	7781	Cancer	114_D1	114_D1_TGGCCAAACTGAAGTA	1	28	76	28x76	20	28.0x76.0	0
5366	7868	Cancer	114_D1	114_D1_GCTTCCGTCCCTAGAC	1	29	77	29x77	28	29.0x77.0	0
5214	7956	Cancer	114_D1	114_D1_CAGCAGCCCGTTCCTT	1	28	78	28x78	25	28.0x78.0	1
5366	8042	Cancer	114_D1	114_D1_TGTATAACAGATCCTG	1	29	79	29x79	24	29.0x79.0	0
5215	8130	Cancer	114_D1	114_D1_CGCGGGAATTAGGCAG	1	28	80	28x80	17	28.0x80.0	0
5367	8217	Cancer	114_D1	114_D1_TGCATGTGGTAATCTA	1	29	81	29x81	31	29.0x81.0	1
5215	8305	Cancer	114_D1	114_D1_ACAATTTGAGCAGTGG	1	28	82	28x82	23	28.0x82.0	0
5367	8391	Cancer	114_D1	114_D1_GAGCTAAGGGCATATC	1	29	83	29x83	22	29.0x83.0	0
5216	8479	Cancer	114_D1	114_D1_CCAGATAGTTGAGTGA	1	28	84	28x84	18	28.0x84.0	0
5368	8566	Cancer	114_D1	114_D1_CCACAATGTACGTCTT	1	29	85	29x85	40	29.0x85.0	0
5216	8654	Cancer	114_D1	114_D1_CAATGGATCTCTACCA	1	28	86	28x86	13	28.0x86.0	1
5368	8740	Cancer	114_D1	114_D1_TGTGGCAAAGCGTATG	1	29	87	29x87	9	29.0x87.0	1
5217	8828	Cancer	114_D1	114_D1_TAAAGCGTTAGGAGAA	1	28	88	28x88	25	28.0x88.0	1
5369	8915	Cancer	114_D1	114_D1_TCCGTTTAGCCTTGAA	1	29	89	29x89	7	29.0x89.0	0
5217	9003	Cancer	114_D1	114_D1_CAGCTCGACAAGTTAA	1	28	90	28x90	16	28.0x90.0	1
5369	9089	Cancer	114_D1	114_D1_GCCTATAGTGTCAGGG	1	29	91	29x91	16	29.0x91.0	0
5218	9177	Cancer	114_D1	114_D1_ATAGACAACGGGACCT	1	28	92	28x92	28	28.0x92.0	0
5370	9264	Cancer	114_D1	114_D1_CTACTATCTTTCAGAG	1	29	93	29x93	25	29.0x93.0	0
5218	9352	Cancer	114_D1	114_D1_GCGCTGCTTTGCATTT	1	28	94	28x94	34	28.0x94.0	0
5370	9438	Cancer	114_D1	114_D1_GCGCATCCAGTCAGCA	1	29	95	29x95	24	29.0x95.0	0
5218	9526	Cancer	114_D1	114_D1_GACTCGCGGGAATGAC	1	28	96	28x96	19	28.0x96.0	0
5370	9613	Cancer	114_D1	114_D1_CTGGTAACGAGCTCTT	1	29	97	29x97	34	29.0x97.0	0
5219	9701	Cancer	114_D1	114_D1_TCCGGCCTAGCGTACA	1	28	98	28x98	24	28.0x98.0	0
5371	9787	Cancer	114_D1	114_D1_TCTAGGTGGCGACGCT	1	29	99	29x99	29	29.0x99.0	0
5219	9875	Cancer	114_D1	114_D1_ACGCTAGTGATACACT	1	28	100	28x100	16	28.0x100.0	0
5371	9962	Cancer	114_D1	114_D1_ATCTGCACCTCTGCGA	1	29	101	29x101	21	29.0x101.0	0
5220	10050	Cancer	114_D1	114_D1_CCTCACCTGAGGGAGC	1	28	102	28x102	26	28.0x102.0	1
5372	10136	Cancer	114_D1	114_D1_AGTGAGCCTCGCCGCC	1	29	103	29x103	35	29.0x103.0	0
5220	10224	Cancer	114_D1	114_D1_ACGAGTACGGATGCCC	1	28	104	28x104	40	28.0x104.0	0
5372	10311	Cancer	114_D1	114_D1_GGTACCATTAAGACGG	1	29	105	29x105	42	29.0x105.0	0
5221	10398	Cancer	114_D1	114_D1_TTCTGCTAGACTCCAA	1	28	106	28x106	36	28.0x106.0	0
5373	10485	Cancer	114_D1	114_D1_TAACTATTACGCCAAA	1	29	107	29x107	35	29.0x107.0	0
5221	10573	Cancer	114_D1	114_D1_GCATTCAAGGCAACGC	1	28	108	28x108	30	28.0x108.0	0
5373	10660	Cancer	114_D1	114_D1_AGTACATCATTTATCA	1	29	109	29x109	27	29.0x109.0	0
5222	10747	Cancer	114_D1	114_D1_GTCGTGTCTGGTCATC	1	28	110	28x110	26	28.0x110.0	1
5374	10834	Cancer	114_D1	114_D1_AGTCTAAAGTATACTC	1	29	111	29x111	29	29.0x111.0	0
5222	10922	Cancer	114_D1	114_D1_CGGCCCAACCTGTAGT	1	28	112	28x112	30	28.0x112.0	0
5374	11009	Cancer	114_D1	114_D1_AGGGAGACATACTTCG	1	29	113	29x113	13	29.0x113.0	0
5222	11096	Cancer	114_D1	114_D1_TCCCTAGATCAATAGG	1	28	114	28x114	33	28.0x114.0	0
5374	11183	Cancer	114_D1	114_D1_TCCCGTCGCGTCATAG	1	29	115	29x115	17	29.0x115.0	1
5507	3593	Cancer	114_D1	114_D1_TCGGAATGCGCTCTGA	1	30	28	30x28	33	30.0x28.0	1
5507	3767	Cancer	114_D1	114_D1_TATGGCCCGGCCTCGC	1	30	30	30x30	21	30.0x30.0	1
5508	3942	Cancer	114_D1	114_D1_GTCAGAATAGTCTATG	1	30	32	30x32	17	30.0x32.0	0
5660	4028	Cancer	114_D1	114_D1_GGCGTCCTATCCGCTG	1	31	33	31x33	18	31.0x33.0	0
5660	4028	Cancer	114_D1	114_D1_GGCGTCCTATCCGCTG	1	31	33	31x33	18	31.0x33.0	0
5508	4116	Cancer	114_D1	114_D1_CGGAGTTTGAGAGACA	1	30	34	30x34	22	30.0x34.0	1
5660	4203	Cancer	114_D1	114_D1_AGCACTTAAGGACGCC	1	31	35	31x35	35	31.0x35.0	1
5660	4203	Cancer	114_D1	114_D1_AGCACTTAAGGACGCC	1	31	35	31x35	35	31.0x35.0	1
5509	4291	Cancer	114_D1	114_D1_TCCACAATGGTTTACG	1	30	36	30x36	29	30.0x36.0	1
5661	4377	Cancer	114_D1	114_D1_CCAACGATGCACTGAT	1	31	37	31x37	34	31.0x37.0	0
5509	4465	Cancer	114_D1	114_D1_ATTTACAGTTTACTGG	1	30	38	30x38	24	30.0x38.0	0
5661	4552	Cancer	114_D1	114_D1_CCCTGAAATGAGTTGA	1	31	39	31x39	18	31.0x39.0	1
5510	4640	Cancer	114_D1	114_D1_CAAACGGTCGCACTTT	1	30	40	30x40	32	30.0x40.0	0
5662	4726	Cancer	114_D1	114_D1_TGATTCGTCTATCACT	1	31	41	31x41	33	31.0x41.0	0
5510	4814	Cancer	114_D1	114_D1_TCAGGTTCTTTGAGAA	1	30	42	30x42	30	30.0x42.0	0
5662	4901	Cancer	114_D1	114_D1_CACGCAGCGAGGCTTT	1	31	43	31x43	32	31.0x43.0	0
5511	4989	Cancer	114_D1	114_D1_TTAAGCGCCTGACCCA	1	30	44	30x44	21	30.0x44.0	0
5663	5075	Cancer	114_D1	114_D1_CTTACACGGTATTCCA	1	31	45	31x45	25	31.0x45.0	0
5511	5163	Cancer	114_D1	114_D1_AAGGCTGTGCTCATCG	1	30	46	30x46	30	30.0x46.0	0
5663	5250	Cancer	114_D1	114_D1_GACCAGAGCCCTGTAG	1	31	47	31x47	24	31.0x47.0	0
5511	5338	Cancer	114_D1	114_D1_TCCCAGGCTTAGCTAA	1	30	48	30x48	29	30.0x48.0	0
5663	5424	Cancer	114_D1	114_D1_ATTGAAGATCTTAGTG	1	31	49	31x49	28	31.0x49.0	1
5512	5512	Cancer	114_D1	114_D1_AGTTCCTACAGAATTA	1	30	50	30x50	21	30.0x50.0	1
5664	5599	Cancer	114_D1	114_D1_GGGCTGGTTAGTCGCG	1	31	51	31x51	34	31.0x51.0	0
5512	5687	Cancer	114_D1	114_D1_GAAATGGCGGTGTTAG	1	30	52	30x52	37	30.0x52.0	0
5664	5773	Cancer	114_D1	114_D1_TACGAACACGACTTCA	1	31	53	31x53	21	31.0x53.0	0
5513	5861	Cancer	114_D1	114_D1_ACCACAAGTTTCTATC	1	30	54	30x54	26	30.0x54.0	1
5665	5948	Cancer	114_D1	114_D1_ATATTTAACCCTCAAG	1	31	55	31x55	42	31.0x55.0	0
5513	6035	Cancer	114_D1	114_D1_GATCATTCCAAACATT	1	30	56	30x56	35	30.0x56.0	0
5665	6122	Cancer	114_D1	114_D1_TCCAGGCGAGTACGGT	1	31	57	31x57	28	31.0x57.0	0
5514	6210	Cancer	114_D1	114_D1_GTTTGACCAAATCCTA	1	30	58	30x58	31	30.0x58.0	0
5666	6297	Cancer	114_D1	114_D1_CACAGCACCCACGGCA	1	31	59	31x59	29	31.0x59.0	0
5514	6384	Cancer	114_D1	114_D1_TGCAAGAATGACGTAA	1	30	60	30x60	33	30.0x60.0	0
5666	6471	Cancer	114_D1	114_D1_GCGAAGCCATACCCGT	1	31	61	31x61	36	31.0x61.0	0
5515	6559	Cancer	114_D1	114_D1_TCCTTTCTTACGCTTA	1	30	62	30x62	30	30.0x62.0	0
5667	6646	Cancer	114_D1	114_D1_GCTGCTCTCCGGACAC	1	31	63	31x63	32	31.0x63.0	0
5515	6733	Cancer	114_D1	114_D1_ACTGTCTTCTTTAGAA	1	30	64	30x64	21	30.0x64.0	0
5667	6820	Cancer	114_D1	114_D1_TCAAACTTAGATTGTT	1	31	65	31x65	25	31.0x65.0	0
5515	6908	Cancer	114_D1	114_D1_CTATGTCACTAGCCCA	1	30	66	30x66	34	30.0x66.0	0
5667	6995	Cancer	114_D1	114_D1_TGCGCAAAGCATTTGG	1	31	67	31x67	32	31.0x67.0	0
5516	7082	Cancer	114_D1	114_D1_TTAATGTAGACCAGGT	1	30	68	30x68	29	30.0x68.0	0
5668	7169	Cancer	114_D1	114_D1_GGCGGTAGGATCATTG	1	31	69	31x69	27	31.0x69.0	0
5516	7257	Cancer	114_D1	114_D1_GGCAATAGTCAATGAG	1	30	70	30x70	20	30.0x70.0	0
5668	7344	Cancer	114_D1	114_D1_ACACGAGACTCCTTCT	1	31	71	31x71	28	31.0x71.0	0
5517	7431	Cancer	114_D1	114_D1_GACACAAGGGAAGAAA	1	30	72	30x72	30	30.0x72.0	0
5669	7518	Cancer	114_D1	114_D1_TCAGCAAATGCATCTC	1	31	73	31x73	26	31.0x73.0	0
5517	7606	Cancer	114_D1	114_D1_GAGATCTGTCACTCCG	1	30	74	30x74	35	30.0x74.0	0
5669	7693	Cancer	114_D1	114_D1_ATGCCGGTCTTGCATA	1	31	75	31x75	25	31.0x75.0	0
5518	7780	Cancer	114_D1	114_D1_TTGGGCGGCGGTTGCC	1	30	76	30x76	23	30.0x76.0	0
5670	7867	Cancer	114_D1	114_D1_TTGTTGTGTGTCAAGA	1	31	77	31x77	32	31.0x77.0	0
5518	7955	Cancer	114_D1	114_D1_ACTGTACGATACACAT	1	30	78	30x78	25	30.0x78.0	0
5670	8042	Cancer	114_D1	114_D1_TCCACTTTATCTAGGT	1	31	79	31x79	28	31.0x79.0	0
5519	8129	Cancer	114_D1	114_D1_GGTCTGAGAATCTGGA	1	30	80	30x80	30	30.0x80.0	0
5671	8216	Cancer	114_D1	114_D1_TAGAAAGGTGGCGCTA	1	31	81	31x81	30	31.0x81.0	0
5519	8304	Cancer	114_D1	114_D1_TATGTCTCATTGTGCC	1	30	82	30x82	23	30.0x82.0	0
5671	8391	Cancer	114_D1	114_D1_GGATTTCACTTCTATA	1	31	83	31x83	11	31.0x83.0	1
5519	8478	Cancer	114_D1	114_D1_TGAGTGGTCCGTGACG	1	30	84	30x84	8	30.0x84.0	1
5671	8565	Cancer	114_D1	114_D1_CGCTTTCTTGCATTCG	1	31	85	31x85	6	31.0x85.0	1
5520	8653	Cancer	114_D1	114_D1_ACCCAACGCCCGTGGC	1	30	86	30x86	15	30.0x86.0	1
5672	8740	Cancer	114_D1	114_D1_GAACGTCTCATGGTCG	1	31	87	31x87	26	31.0x87.0	1
5520	8827	Cancer	114_D1	114_D1_AGGGTTCCCTTTGGTT	1	30	88	30x88	15	30.0x88.0	1
5672	8914	Cancer	114_D1	114_D1_GTAGCTTCCTCTTGTT	1	31	89	31x89	40	31.0x89.0	0
5521	9002	Cancer	114_D1	114_D1_GCATGAGGGACGCGGC	1	30	90	30x90	30	30.0x90.0	0
5673	9089	Cancer	114_D1	114_D1_CTACCCTAAGGTCATA	1	31	91	31x91	29	31.0x91.0	0
5521	9176	Cancer	114_D1	114_D1_TCACCGCTCGGCACTC	1	30	92	30x92	30	30.0x92.0	0
5673	9263	Cancer	114_D1	114_D1_GGCTCGCGTTGAGGTA	1	31	93	31x93	18	31.0x93.0	0
5522	9351	Cancer	114_D1	114_D1_CTAACGAAACTTGCTG	1	30	94	30x94	25	30.0x94.0	0
5674	9438	Cancer	114_D1	114_D1_TTAAACTCGAATTCAT	1	31	95	31x95	33	31.0x95.0	0
5522	9525	Cancer	114_D1	114_D1_TACTTTACTGAGCCGG	1	30	96	30x96	35	30.0x96.0	0
5674	9612	Cancer	114_D1	114_D1_GCTTGGATCGATTAGG	1	31	97	31x97	35	31.0x97.0	0
5522	9700	Cancer	114_D1	114_D1_CGGTTATCCAACAGTG	1	30	98	30x98	24	30.0x98.0	0
5675	9787	Cancer	114_D1	114_D1_CAGACCTGTAAGTGTT	1	31	99	31x99	38	31.0x99.0	0
5523	9874	Cancer	114_D1	114_D1_GACGGTCAATAGAAGC	1	30	100	30x100	25	30.0x100.0	0
5675	9961	Cancer	114_D1	114_D1_CTGACTGCGCAGCTCG	1	31	101	31x101	21	31.0x101.0	1
5523	10049	Cancer	114_D1	114_D1_CCATACCTTTACTTGT	1	30	102	30x102	12	30.0x102.0	0
5675	10136	Cancer	114_D1	114_D1_GTAATAAAGGGCTCCC	1	31	103	31x103	13	31.0x103.0	1
5524	10223	Cancer	114_D1	114_D1_GTGAACTCCCATTCGA	1	30	104	30x104	16	30.0x104.0	1
5676	10310	Cancer	114_D1	114_D1_GTGGTTACTTCTTTCG	1	31	105	31x105	11	31.0x105.0	1
5524	10398	Cancer	114_D1	114_D1_TCAGAACCTCCACAGG	1	30	106	30x106	29	30.0x106.0	0
5676	10485	Cancer	114_D1	114_D1_TCCCACTCTCTTCCGG	1	31	107	31x107	16	31.0x107.0	0
5525	10572	Cancer	114_D1	114_D1_ATCTTGACTTGTCCAA	1	30	108	30x108	25	30.0x108.0	0
5677	10659	Cancer	114_D1	114_D1_TCGGGAACGTGCCTAG	1	31	109	31x109	16	31.0x109.0	1
5525	10747	Cancer	114_D1	114_D1_GTTAGCCGTAAATCAA	1	30	110	30x110	21	30.0x110.0	0
5677	10834	Cancer	114_D1	114_D1_ATTTACTAAGTCCATT	1	31	111	31x111	21	31.0x111.0	1
5526	10921	Cancer	114_D1	114_D1_GGGTGCATATGAAAGC	1	30	112	30x112	23	30.0x112.0	1
5678	11008	Cancer	114_D1	114_D1_TCCGAATGGTCCTGAG	1	31	113	31x113	23	31.0x113.0	0
5526	11096	Cancer	114_D1	114_D1_TGATGGCTGTTTCTGA	1	30	114	30x114	41	30.0x114.0	0
5678	11183	Cancer	114_D1	114_D1_AAATAAGGTAGTGCCC	1	31	115	31x115	18	31.0x115.0	0
5526	11270	Cancer	114_D1	114_D1_CCACTATCCGGGTCAC	1	30	116	30x116	23	30.0x116.0	1
5679	11357	Cancer	114_D1	114_D1_ACACCACATAATTAGC	1	31	117	31x117	12	31.0x117.0	1
5813	4639	Cancer	114_D1	114_D1_CTTTGGCTTTAGTAAA	1	32	40	32x40	20	32.0x40.0	1
5813	4639	Cancer	114_D1	114_D1_CTTTGGCTTTAGTAAA	1	32	40	32x40	20	32.0x40.0	1
5814	4813	Cancer	114_D1	114_D1_CCATTAGCGATAATCC	1	32	42	32x42	19	32.0x42.0	0
5814	4988	Cancer	114_D1	114_D1_AGATAACTTCAGGGCC	1	32	44	32x44	20	32.0x44.0	0
5815	5162	Cancer	114_D1	114_D1_GGCGGAGTAATATTAG	1	32	46	32x46	35	32.0x46.0	0
5967	5249	Cancer	114_D1	114_D1_TGACCCACGTTAGACA	1	33	47	33x47	7	33.0x47.0	0
5967	5249	Cancer	114_D1	114_D1_TGACCCACGTTAGACA	1	33	47	33x47	7	33.0x47.0	0
5815	5337	Cancer	114_D1	114_D1_TCACAGGTTATTGGGC	1	32	48	32x48	28	32.0x48.0	0
5967	5424	Cancer	114_D1	114_D1_TCACGCATTGTAGATC	1	33	49	33x49	28	33.0x49.0	0
5815	5511	Cancer	114_D1	114_D1_TTGAAGAATTCCCAGG	1	32	50	32x50	30	32.0x50.0	0
5967	5598	Cancer	114_D1	114_D1_AAATGGTCAATGTGCC	1	33	51	33x51	21	33.0x51.0	0
5816	5686	Cancer	114_D1	114_D1_TAGTGCCCTCCAGAGT	1	32	52	32x52	28	32.0x52.0	0
5968	5773	Cancer	114_D1	114_D1_GGTATTGCCGAGTTTA	1	33	53	33x53	25	33.0x53.0	0
5816	5860	Cancer	114_D1	114_D1_CGTATTAAGAGATCTA	1	32	54	32x54	32	32.0x54.0	0
5968	5947	Cancer	114_D1	114_D1_ACTGTCCAGGATTATA	1	33	55	33x55	27	33.0x55.0	0
5817	6035	Cancer	114_D1	114_D1_CGGGCAGCTAAACCGC	1	32	56	32x56	30	32.0x56.0	0
5969	6122	Cancer	114_D1	114_D1_TTGCTGATCATGTTCG	1	33	57	33x57	25	33.0x57.0	0
5817	6209	Cancer	114_D1	114_D1_TATGGGTACGTATCGT	1	32	58	32x58	16	32.0x58.0	0
5969	6296	Cancer	114_D1	114_D1_CAGCTCACTGAGACAT	1	33	59	33x59	23	33.0x59.0	0
5818	6384	Cancer	114_D1	114_D1_GGGACTGCATAGATAG	1	32	60	32x60	27	32.0x60.0	0
5970	6471	Cancer	114_D1	114_D1_ACGCATTCGTGAGTAC	1	33	61	33x61	26	33.0x61.0	0
5818	6558	Cancer	114_D1	114_D1_CTCTGGACGCCTGGTG	1	32	62	32x62	35	32.0x62.0	0
5970	6645	Cancer	114_D1	114_D1_AGGGTTTAGTTCGGGA	1	33	63	33x63	34	33.0x63.0	0
5819	6733	Cancer	114_D1	114_D1_GGGAGAACTCACAGTA	1	32	64	32x64	31	32.0x64.0	0
5971	6820	Cancer	114_D1	114_D1_ATCAATCTGGGCTGCA	1	33	65	33x65	25	33.0x65.0	0
5819	6907	Cancer	114_D1	114_D1_TCTTCGATACCAATAA	1	32	66	32x66	32	32.0x66.0	0
5971	6994	Cancer	114_D1	114_D1_ACGTAGATTGCTGATG	1	33	67	33x67	29	33.0x67.0	0
5819	7082	Cancer	114_D1	114_D1_TCTTGATGCGTAGCGA	1	32	68	32x68	32	32.0x68.0	0
5971	7169	Cancer	114_D1	114_D1_GGGCTGCCTAGGGCGA	1	33	69	33x69	28	33.0x69.0	0
5820	7256	Cancer	114_D1	114_D1_CTCTCACAATCGATGA	1	32	70	32x70	36	32.0x70.0	0
5972	7343	Cancer	114_D1	114_D1_CCAAGCGTAACTCGTA	1	33	71	33x71	20	33.0x71.0	0
5820	7431	Cancer	114_D1	114_D1_ACAACAGCATGAGCTA	1	32	72	32x72	14	32.0x72.0	0
5972	7517	Cancer	114_D1	114_D1_GTCCCAACGTAAAGTA	1	33	73	33x73	17	33.0x73.0	0
5821	7605	Cancer	114_D1	114_D1_TCGGAGTACATGAGTA	1	32	74	32x74	19	32.0x74.0	0
5973	7692	Cancer	114_D1	114_D1_GGGAGTTAATGAGGCG	1	33	75	33x75	23	33.0x75.0	0
5821	7780	Cancer	114_D1	114_D1_CCGGGCGGTCTCGTCA	1	32	76	32x76	29	32.0x76.0	0
5973	7866	Cancer	114_D1	114_D1_CCGTAAGTTGGTCCCA	1	33	77	33x77	19	33.0x77.0	0
5822	7954	Cancer	114_D1	114_D1_GGAGGGCTTGGTTGGC	1	32	78	32x78	30	32.0x78.0	0
5974	8041	Cancer	114_D1	114_D1_TCGGACGCCCAGCCCA	1	33	79	33x79	16	33.0x79.0	0
5822	8129	Cancer	114_D1	114_D1_TCTGTGCCATCATAGT	1	32	80	32x80	29	32.0x80.0	0
5974	8215	Cancer	114_D1	114_D1_GTACTGGAGTTAGACC	1	33	81	33x81	18	33.0x81.0	0
5823	8303	Cancer	114_D1	114_D1_GGAATGCGCTAGCGTG	1	32	82	32x82	25	32.0x82.0	1
5975	8390	Cancer	114_D1	114_D1_GTGTGAATAACTTAGG	1	33	83	33x83	27	33.0x83.0	0
5823	8478	Cancer	114_D1	114_D1_GGTCGGCCAGGAGCTT	1	32	84	32x84	26	32.0x84.0	1
5975	8564	Cancer	114_D1	114_D1_TAGCCGGCGGTCAGCG	1	33	85	33x85	31	33.0x85.0	0
5823	8652	Cancer	114_D1	114_D1_CGGGTGTACCCATTTA	1	32	86	32x86	22	32.0x86.0	1
5975	8739	Cancer	114_D1	114_D1_AGTGATTCAAGCAGGA	1	33	87	33x87	33	33.0x87.0	0
5824	8827	Cancer	114_D1	114_D1_GTTGGATTGAGAACAC	1	32	88	32x88	37	32.0x88.0	0
5976	8913	Cancer	114_D1	114_D1_CACACGCGCTGTCTTA	1	33	89	33x89	28	33.0x89.0	0
5824	9001	Cancer	114_D1	114_D1_TAGACGCCCGTACCGG	1	32	90	32x90	27	32.0x90.0	0
5976	9088	Cancer	114_D1	114_D1_GGTTTCAATCGGTCAG	1	33	91	33x91	30	33.0x91.0	0
5825	9176	Cancer	114_D1	114_D1_AATCTGCGTTGGGACG	1	32	92	32x92	35	32.0x92.0	0
5977	9262	Cancer	114_D1	114_D1_TTACGGATGGTTCGAG	1	33	93	33x93	17	33.0x93.0	0
5825	9350	Cancer	114_D1	114_D1_CGGCAGGGTCGGGTTG	1	32	94	32x94	29	32.0x94.0	0
5977	9437	Cancer	114_D1	114_D1_GCTTTCAGAGGAGGTG	1	33	95	33x95	25	33.0x95.0	0
5826	9524	Cancer	114_D1	114_D1_TCTTCCCATGGGCACA	1	32	96	32x96	35	32.0x96.0	0
5978	9611	Cancer	114_D1	114_D1_TACCGCGGACTTGCAG	1	33	97	33x97	18	33.0x97.0	0
5826	9699	Cancer	114_D1	114_D1_AGAATTATGGATTCGA	1	32	98	32x98	38	32.0x98.0	0
5978	9786	Cancer	114_D1	114_D1_ATTGATGAGTCCTAAC	1	33	99	33x99	30	33.0x99.0	0
5827	9873	Cancer	114_D1	114_D1_TAGGTCGCCGGAACTG	1	32	100	32x100	31	32.0x100.0	0
5979	9960	Cancer	114_D1	114_D1_TAACCTACCGTCCGAG	1	33	101	33x101	36	33.0x101.0	0
5827	10048	Cancer	114_D1	114_D1_CTTAGTAGGCCTACAG	1	32	102	32x102	29	32.0x102.0	0
5979	10135	Cancer	114_D1	114_D1_CTAGATGTGAGTGTAA	1	33	103	33x103	33	33.0x103.0	0
5827	10222	Cancer	114_D1	114_D1_ACTCCCGAATTCGTTT	1	32	104	32x104	11	32.0x104.0	1
5979	10309	Cancer	114_D1	114_D1_GTTCATCGTTTGGCTG	1	33	105	33x105	28	33.0x105.0	0
5828	10397	Cancer	114_D1	114_D1_ACTTTACCCTCATGAA	1	32	106	32x106	23	32.0x106.0	1
5980	10484	Cancer	114_D1	114_D1_GCGAGAGTTGCGTCCA	1	33	107	33x107	16	33.0x107.0	0
5828	10571	Cancer	114_D1	114_D1_GTTCGGGCGTACCATT	1	32	108	32x108	12	32.0x108.0	1
5980	10658	Cancer	114_D1	114_D1_CGACTTTGTATAGCCT	1	33	109	33x109	7	33.0x109.0	1
5829	10746	Cancer	114_D1	114_D1_GCCATCGATGCTGCAT	1	32	110	32x110	22	32.0x110.0	1
5981	10833	Cancer	114_D1	114_D1_GCATTTCCAAGGCTCC	1	33	111	33x111	38	33.0x111.0	1
5829	10920	Cancer	114_D1	114_D1_ATGTAAGGCTGCTCTT	1	32	112	32x112	30	32.0x112.0	1
5981	11007	Cancer	114_D1	114_D1_ACGTTCGCAATCAATT	1	33	113	33x113	19	33.0x113.0	0
5830	11095	Cancer	114_D1	114_D1_GTGACGAGGGTGACCC	1	32	114	32x114	29	32.0x114.0	1
5982	11182	Cancer	114_D1	114_D1_ATTATAGCTACTTTAC	1	33	115	33x115	42	33.0x115.0	0
5830	11269	Cancer	114_D1	114_D1_CGTGTGTTAAACCCTG	1	32	116	32x116	23	32.0x116.0	1
5982	11356	Cancer	114_D1	114_D1_TTGGTATGGCTTGTGT	1	33	117	33x117	27	33.0x117.0	0
5983	11531	Cancer	114_D1	114_D1_TGCCGAAAGCGTATTC	1	33	119	33x119	16	33.0x119.0	1
5983	11705	Cancer	114_D1	114_D1_CTGCCTCATATGCAAC	1	33	121	33x121	10	33.0x121.0	1
6120	5685	Cancer	114_D1	114_D1_GTGCTCAAGTACTGTC	1	34	52	34x52	17	34.0x52.0	0
6120	5859	Cancer	114_D1	114_D1_TCTAGTTATCAGAAGA	1	34	54	34x54	29	34.0x54.0	0
6120	6034	Cancer	114_D1	114_D1_TCCCAGCTTTAGTCTG	1	34	56	34x56	29	34.0x56.0	0
6272	6121	Cancer	114_D1	114_D1_CTACGCACGGAGTACC	1	35	57	35x57	35	35.0x57.0	0
6121	6208	Cancer	114_D1	114_D1_AAATTAACGGGTAGCT	1	34	58	34x58	32	34.0x58.0	0
6273	6295	Cancer	114_D1	114_D1_CGGCCACGCACAAAGT	1	35	59	35x59	37	35.0x59.0	0
6121	6383	Cancer	114_D1	114_D1_GAAGCGTGAGGAATTT	1	34	60	34x60	31	34.0x60.0	0
6273	6470	Cancer	114_D1	114_D1_ATATCTTAGGGCCTTC	1	35	61	35x61	20	35.0x61.0	0
6122	6557	Cancer	114_D1	114_D1_ACGCGGGCCAAGGACA	1	34	62	34x62	22	34.0x62.0	0
6274	6644	Cancer	114_D1	114_D1_GCGAGTTCTGCAAAGA	1	35	63	35x63	21	35.0x63.0	0
6122	6732	Cancer	114_D1	114_D1_TATTCGTGCCAGAATA	1	34	64	34x64	29	34.0x64.0	0
6274	6819	Cancer	114_D1	114_D1_AGGGCTGCAGTTACAG	1	35	65	35x65	30	35.0x65.0	1
6123	6906	Cancer	114_D1	114_D1_CTAGCATAGTATAATG	1	34	66	34x66	36	34.0x66.0	0
6275	6993	Cancer	114_D1	114_D1_TAGGTTCGAGTTCGTC	1	35	67	35x67	34	35.0x67.0	0
6123	7081	Cancer	114_D1	114_D1_GAATTATAGTGAAAGG	1	34	68	34x68	35	34.0x68.0	0
6275	7168	Cancer	114_D1	114_D1_CTATCGGGTCTCAACA	1	35	69	35x69	32	35.0x69.0	0
6124	7255	Cancer	114_D1	114_D1_GCGCTAATTGAATAGA	1	34	70	34x70	30	34.0x70.0	0
6276	7342	Cancer	114_D1	114_D1_ATGCGACAGTCCCATT	1	35	71	35x71	20	35.0x71.0	0
6124	7430	Cancer	114_D1	114_D1_GGTAGTGCTCGCACCA	1	34	72	34x72	20	34.0x72.0	0
6276	7517	Cancer	114_D1	114_D1_AAGCTCGTGCCAAGTC	1	35	73	35x73	20	35.0x73.0	0
6124	7604	Cancer	114_D1	114_D1_TATTCAATTCTAATCC	1	34	74	34x74	20	34.0x74.0	0
6276	7691	Cancer	114_D1	114_D1_TTCAAAGTCTCTAGCC	1	35	75	35x75	35	35.0x75.0	0
6125	7779	Cancer	114_D1	114_D1_TTGAATATGGACTTTC	1	34	76	34x76	24	34.0x76.0	0
6277	7866	Cancer	114_D1	114_D1_AAGAGCTCTTTATCGG	1	35	77	35x77	17	35.0x77.0	0
6125	7953	Cancer	114_D1	114_D1_TTACTCCGGCCGGGAA	1	34	78	34x78	20	34.0x78.0	0
6277	8040	Cancer	114_D1	114_D1_AAACGAGACGGTTGAT	1	35	79	35x79	24	35.0x79.0	0
6126	8128	Cancer	114_D1	114_D1_GCTAAGTAGTTTCTCT	1	34	80	34x80	17	34.0x80.0	0
6278	8215	Cancer	114_D1	114_D1_ATAACGCCGGAGGGTC	1	35	81	35x81	24	35.0x81.0	0
6126	8302	Cancer	114_D1	114_D1_GGATCCGGAATATACT	1	34	82	34x82	32	34.0x82.0	0
6278	8389	Cancer	114_D1	114_D1_TGAAAGGACCTGACTC	1	35	83	35x83	21	35.0x83.0	1
6127	8477	Cancer	114_D1	114_D1_TCCGCGGCAGCATCTG	1	34	84	34x84	33	34.0x84.0	0
6279	8564	Cancer	114_D1	114_D1_TGCATATGTCTGTCAC	1	35	85	35x85	16	35.0x85.0	0
6127	8651	Cancer	114_D1	114_D1_TGTAGGAGAAATTTCC	1	34	86	34x86	28	34.0x86.0	0
6279	8738	Cancer	114_D1	114_D1_AGTGAGACTTCCAGTA	1	35	87	35x87	7	35.0x87.0	1
6128	8826	Cancer	114_D1	114_D1_CCCAAACATGCTGCTC	1	34	88	34x88	8	34.0x88.0	0
6280	8913	Cancer	114_D1	114_D1_GCTTATGAAGCAGGAA	1	35	89	35x89	24	35.0x89.0	1
6128	9000	Cancer	114_D1	114_D1_TTCTAACCGAAGCTTA	1	34	90	34x90	12	34.0x90.0	1
6280	9087	Cancer	114_D1	114_D1_GGATGTCCTTACCGCA	1	35	91	35x91	19	35.0x91.0	1
6128	9175	Cancer	114_D1	114_D1_AGGGTGCTCTCGAGGG	1	34	92	34x92	13	34.0x92.0	1
6129	9349	Cancer	114_D1	114_D1_TCTGAATTCCGTACAA	1	34	94	34x94	11	34.0x94.0	1
6129	9524	Cancer	114_D1	114_D1_CGTCGGATAGTGTTGA	1	34	96	34x96	12	34.0x96.0	1
6130	9698	Cancer	114_D1	114_D1_TCTTTAAGACTATGAA	1	34	98	34x98	21	34.0x98.0	0
6282	9785	Cancer	114_D1	114_D1_TCATTTAAGTCTCCGA	1	35	99	35x99	37	35.0x99.0	1
6130	9873	Cancer	114_D1	114_D1_GATATTGAGATTGGCG	1	34	100	34x100	29	34.0x100.0	0
6282	9960	Cancer	114_D1	114_D1_TGACATCGAGCGGACC	1	35	101	35x101	18	35.0x101.0	0
6131	10047	Cancer	114_D1	114_D1_GCGTAAATGGCCATAA	1	34	102	34x102	24	34.0x102.0	0
6283	10134	Cancer	114_D1	114_D1_ATTGTACAACTCGGCT	1	35	103	35x103	24	35.0x103.0	0
6131	10222	Cancer	114_D1	114_D1_TACGCTATAGAAACCT	1	34	104	34x104	30	34.0x104.0	0
6283	10309	Cancer	114_D1	114_D1_CACCCAAATCTTATGT	1	35	105	35x105	31	35.0x105.0	0
6131	10396	Cancer	114_D1	114_D1_AGATGATGGAGTCTGG	1	34	106	34x106	40	34.0x106.0	0
6284	10483	Cancer	114_D1	114_D1_CCACGGTGCCCGGTAG	1	35	107	35x107	19	35.0x107.0	0
6132	10571	Cancer	114_D1	114_D1_TCAAGAAATACTAGCT	1	34	108	34x108	11	34.0x108.0	0
6284	10658	Cancer	114_D1	114_D1_AGGTATAATTGATAGT	1	35	109	35x109	34	35.0x109.0	1
6132	10745	Cancer	114_D1	114_D1_CAAGGTCCTATAGGCT	1	34	110	34x110	15	34.0x110.0	1
6284	10832	Cancer	114_D1	114_D1_CCGGCACGACCGTTTC	1	35	111	35x111	28	35.0x111.0	1
6133	10920	Cancer	114_D1	114_D1_ACCTCCGTTATTCACC	1	34	112	34x112	35	34.0x112.0	1
6285	11006	Cancer	114_D1	114_D1_GCAGCCTATATCACAT	1	35	113	35x113	37	35.0x113.0	0
6133	11094	Cancer	114_D1	114_D1_GGTATAGTGACACATA	1	34	114	34x114	31	34.0x114.0	0
6285	11181	Cancer	114_D1	114_D1_AAATTCCAGGTCCAAA	1	35	115	35x115	39	35.0x115.0	0
6134	11269	Cancer	114_D1	114_D1_TCTTTAGCAGGCGAAC	1	34	116	34x116	25	34.0x116.0	0
6286	11355	Cancer	114_D1	114_D1_TATTGACATTTCTGCC	1	35	117	35x117	24	35.0x117.0	0
6134	11443	Cancer	114_D1	114_D1_TCTGATCGGGTGCTAG	1	34	118	34x118	40	34.0x118.0	0
6286	11530	Cancer	114_D1	114_D1_GGCCCGGAGCATGTCT	1	35	119	35x119	21	35.0x119.0	1
6135	11618	Cancer	114_D1	114_D1_GGGCGCAGCGTTACTC	1	34	120	34x120	5	34.0x120.0	1
6287	11704	Cancer	114_D1	114_D1_TTGGCGATCCGAATAT	1	35	121	35x121	2	35.0x121.0	1
6135	11792	Cancer	114_D1	114_D1_CCACGTAAATTAGACT	1	34	122	34x122	5	34.0x122.0	1
6287	11879	Cancer	114_D1	114_D1_TCTGATTGGAAATGGA	1	35	123	35x123	14	35.0x123.0	1
6288	12053	Cancer	114_D1	114_D1_ATCGCTTTACGTCTCA	1	35	125	35x125	6	35.0x125.0	1
6426	6731	Cancer	114_D1	114_D1_GTACACTTACCTGAAG	1	36	64	36x64	34	36.0x64.0	0
6578	6818	Cancer	114_D1	114_D1_CCAGCCTGGACCAATA	1	37	65	37x65	34	37.0x65.0	0
6426	6906	Cancer	114_D1	114_D1_ATGGAGCAGGCCGTGA	1	36	66	36x66	27	36.0x66.0	0
6578	6992	Cancer	114_D1	114_D1_GTCATTAGAGCGAACG	1	37	67	37x67	19	37.0x67.0	0
6427	7080	Cancer	114_D1	114_D1_AAGACTGCAAGCTACT	1	36	68	36x68	24	36.0x68.0	0
6579	7167	Cancer	114_D1	114_D1_CTAGTCACGTCTTAAG	1	37	69	37x69	29	37.0x69.0	0
6427	7255	Cancer	114_D1	114_D1_ACTCTTGTATAGTAAC	1	36	70	36x70	18	36.0x70.0	0
6579	7341	Cancer	114_D1	114_D1_ATTAGGCGATGCTTTC	1	37	71	37x71	14	37.0x71.0	0
6428	7429	Cancer	114_D1	114_D1_TTCGGGACTAATCGCG	1	36	72	36x72	30	36.0x72.0	0
6580	7516	Cancer	114_D1	114_D1_TGGACTGTTCGCTCAA	1	37	73	37x73	19	37.0x73.0	0
6428	7604	Cancer	114_D1	114_D1_AACGTGCGAAAGTCTC	1	36	74	36x74	25	36.0x74.0	0
6580	7690	Cancer	114_D1	114_D1_CCACCCAAGGAAAGTG	1	37	75	37x75	17	37.0x75.0	0
6428	7778	Cancer	114_D1	114_D1_CCGCACAAAGACCAAC	1	36	76	36x76	37	36.0x76.0	0
6580	7865	Cancer	114_D1	114_D1_GCGATTGTTAACGTTA	1	37	77	37x77	16	37.0x77.0	0
6429	7953	Cancer	114_D1	114_D1_ACTCGTCAGTAATCCC	1	36	78	36x78	19	36.0x78.0	0
6581	8039	Cancer	114_D1	114_D1_GGTGATAAGGAGCAGT	1	37	79	37x79	27	37.0x79.0	0
6429	8127	Cancer	114_D1	114_D1_AAGAGGCATGGATCGC	1	36	80	36x80	19	36.0x80.0	0
6581	8214	Cancer	114_D1	114_D1_CACGTTCGTGCTCTAG	1	37	81	37x81	29	37.0x81.0	0
6430	8302	Cancer	114_D1	114_D1_CTATTTGGTTACGGAT	1	36	82	36x82	22	36.0x82.0	0
6582	8388	Cancer	114_D1	114_D1_GTACAGAGGCAAGGGT	1	37	83	37x83	25	37.0x83.0	1
6430	8476	Cancer	114_D1	114_D1_GGGCCGGCCGAAGTAC	1	36	84	36x84	14	36.0x84.0	1
6582	8563	Cancer	114_D1	114_D1_CCTGAACGATATATTC	1	37	85	37x85	26	37.0x85.0	1
6431	8651	Cancer	114_D1	114_D1_CCGGGCTGCTCCATAC	1	36	86	36x86	21	36.0x86.0	1
6583	8737	Cancer	114_D1	114_D1_TACTTGTTAGTAGTCC	1	37	87	37x87	36	37.0x87.0	0
6431	8825	Cancer	114_D1	114_D1_CCTAGGCGTAGCGATC	1	36	88	36x88	24	36.0x88.0	1
6583	8912	Cancer	114_D1	114_D1_CTGGCGCACAGGTCTG	1	37	89	37x89	28	37.0x89.0	0
6432	8999	Cancer	114_D1	114_D1_ACTTATACTTACCCGG	1	36	90	36x90	10	36.0x90.0	1
6584	9086	Cancer	114_D1	114_D1_GAAGTCTCCCTAGCGA	1	37	91	37x91	12	37.0x91.0	1
6434	9872	Cancer	114_D1	114_D1_GTGCGACAGGGAGTGT	1	36	100	36x100	21	36.0x100.0	1
6586	9959	Cancer	114_D1	114_D1_CCGATCTCAACCTTAT	1	37	101	37x101	23	37.0x101.0	0
6434	10046	Cancer	114_D1	114_D1_ACGATCATCTTGTAAA	1	36	102	36x102	16	36.0x102.0	1
6586	10133	Cancer	114_D1	114_D1_GAAAGAACAGCGTTAT	1	37	103	37x103	20	37.0x103.0	0
6435	10221	Cancer	114_D1	114_D1_CTAGGTCTGAAGGAAT	1	36	104	36x104	37	36.0x104.0	0
6587	10308	Cancer	114_D1	114_D1_ATATCAACCTACAGAG	1	37	105	37x105	32	37.0x105.0	0
6435	10395	Cancer	114_D1	114_D1_AAATAGCTTAGACTTT	1	36	106	36x106	29	36.0x106.0	1
6587	10482	Cancer	114_D1	114_D1_GCGACATGTAAACATC	1	37	107	37x107	30	37.0x107.0	0
6436	10570	Cancer	114_D1	114_D1_ATAAGTAGGGCGACTC	1	36	108	36x108	26	36.0x108.0	0
6588	10657	Cancer	114_D1	114_D1_GCGAGCGCATGCTCCC	1	37	109	37x109	10	37.0x109.0	0
6436	10744	Cancer	114_D1	114_D1_AGGGACCGGCTGCGTT	1	36	110	36x110	12	36.0x110.0	0
6588	10831	Cancer	114_D1	114_D1_CCTATGAAGTGGTGCC	1	37	111	37x111	17	37.0x111.0	1
6436	10919	Cancer	114_D1	114_D1_GCTTACGTAGTTAGTA	1	36	112	36x112	21	36.0x112.0	1
6588	11006	Cancer	114_D1	114_D1_CATACTTAGGCAATAC	1	37	113	37x113	21	37.0x113.0	1
6437	11093	Cancer	114_D1	114_D1_CCTGTCCCTCACGTTA	1	36	114	36x114	14	36.0x114.0	0
6589	11180	Cancer	114_D1	114_D1_CAATGTGCCAACCCTT	1	37	115	37x115	17	37.0x115.0	1
6437	11268	Cancer	114_D1	114_D1_GTTAAGTTAGAGTGGG	1	36	116	36x116	10	36.0x116.0	1
6589	11355	Cancer	114_D1	114_D1_CTGGGATACGCTACCC	1	37	117	37x117	20	37.0x117.0	1
6438	11442	Cancer	114_D1	114_D1_AACCTGTCACGGAATT	1	36	118	36x118	8	36.0x118.0	1
6590	11529	Cancer	114_D1	114_D1_ACTGCGGACACACCGT	1	37	119	37x119	24	37.0x119.0	0
6438	11617	Cancer	114_D1	114_D1_CCGTGAGGCATTCATG	1	36	120	36x120	20	36.0x120.0	1
6590	11704	Cancer	114_D1	114_D1_GCCCAGATGCTGGAGA	1	37	121	37x121	30	37.0x121.0	0
6439	11791	Cancer	114_D1	114_D1_TCTGGCCGTTCAAGTT	1	36	122	36x122	16	36.0x122.0	1
6591	11878	Cancer	114_D1	114_D1_ATACGAAGGCTTTCCA	1	37	123	37x123	19	37.0x123.0	1
6439	11966	Cancer	114_D1	114_D1_GATCCGAATATAAGTG	1	36	124	36x124	14	36.0x124.0	1
6591	12053	Cancer	114_D1	114_D1_GTGGAGCATGTCGGCC	1	37	125	37x125	30	37.0x125.0	1
6440	12140	Cancer	114_D1	114_D1_ACTCTTCAGCTCCCGC	1	36	126	36x126	8	36.0x126.0	1
6592	12227	Cancer	114_D1	114_D1_CCCGATAGCCTCGCCT	1	37	127	37x127	12	37.0x127.0	1
6881	6817	Cancer	114_D1	114_D1_GCTAGTAGAGCTTGTA	1	39	65	39x65	14	39.0x65.0	0
6730	6905	Cancer	114_D1	114_D1_TGCTGTTGAAGAACTC	1	38	66	38x66	16	38.0x66.0	0
6882	6992	Cancer	114_D1	114_D1_CGGAGCATGGCGATCC	1	39	67	39x67	13	39.0x67.0	0
6730	7079	Cancer	114_D1	114_D1_TAGCGTTGGGTCTTAC	1	38	68	38x68	24	38.0x68.0	0
6882	7166	Cancer	114_D1	114_D1_GTAGCGGCTATACACT	1	39	69	39x69	23	39.0x69.0	0
6731	7254	Cancer	114_D1	114_D1_TAACATACAATGTGGG	1	38	70	38x70	37	38.0x70.0	0
6883	7341	Cancer	114_D1	114_D1_TCTTCGAATAGACGTT	1	39	71	39x71	27	39.0x71.0	0
6731	7428	Cancer	114_D1	114_D1_GATCGTGACTGATATC	1	38	72	38x72	26	38.0x72.0	0
6883	7515	Cancer	114_D1	114_D1_GATCCGGGAATTAACA	1	39	73	39x73	20	39.0x73.0	0
6732	7603	Cancer	114_D1	114_D1_TTATATACGCTGTCAC	1	38	74	38x74	18	38.0x74.0	0
6884	7690	Cancer	114_D1	114_D1_GTCGCGTAACCCGTTG	1	39	75	39x75	31	39.0x75.0	0
6732	7777	Cancer	114_D1	114_D1_AGCTCTAGACGTTCCA	1	38	76	38x76	28	38.0x76.0	0
6884	7864	Cancer	114_D1	114_D1_GTCAAGCGGACTCGGG	1	39	77	39x77	29	39.0x77.0	0
6733	7952	Cancer	114_D1	114_D1_CGAGGGACTGCGGTCG	1	38	78	38x78	19	38.0x78.0	0
6885	8039	Cancer	114_D1	114_D1_AATCGCCTCAGCGCCA	1	39	79	39x79	36	39.0x79.0	0
6733	8126	Cancer	114_D1	114_D1_CTTGTTGCTGAGTCAA	1	38	80	38x80	34	38.0x80.0	0
6885	8213	Cancer	114_D1	114_D1_GATATGAGACACTAAC	1	39	81	39x81	34	39.0x81.0	0
6733	8301	Cancer	114_D1	114_D1_TTATGATCTTAACGAA	1	38	82	38x82	22	38.0x82.0	0
6885	8388	Cancer	114_D1	114_D1_CGCCGCCCATGCCTGT	1	39	83	39x83	31	39.0x83.0	0
6734	8475	Cancer	114_D1	114_D1_CTGGGATAAATAATGG	1	38	84	38x84	37	38.0x84.0	1
6886	8562	Cancer	114_D1	114_D1_GTGCCCGTTCGGATTC	1	39	85	39x85	27	39.0x85.0	1
6734	8650	Cancer	114_D1	114_D1_TTCAATACTCTGAATC	1	38	86	38x86	24	38.0x86.0	1
6886	8737	Cancer	114_D1	114_D1_CGCACATGTCCACTAC	1	39	87	39x87	40	39.0x87.0	1
6887	8911	Cancer	114_D1	114_D1_GATAACTCGCACTGTG	1	39	89	39x89	33	39.0x89.0	0
6735	8999	Cancer	114_D1	114_D1_AGTCGACGGTCTCAAG	1	38	90	38x90	16	38.0x90.0	1
6887	9086	Cancer	114_D1	114_D1_GTGACCGCACACTACG	1	39	91	39x91	40	39.0x91.0	0
6736	9173	Cancer	114_D1	114_D1_GTATGTGGGTCTAGTT	1	38	92	38x92	19	38.0x92.0	1
6888	9260	Cancer	114_D1	114_D1_CTTGAGTTAGGGTAAT	1	39	93	39x93	25	39.0x93.0	0
6888	9435	Cancer	114_D1	114_D1_GCTGTTGCTACCGAAC	1	39	95	39x95	17	39.0x95.0	0
6889	9609	Cancer	114_D1	114_D1_TTGAATTCACGTGAGG	1	39	97	39x97	17	39.0x97.0	0
6889	9784	Cancer	114_D1	114_D1_CGCACGTGCGCTATCA	1	39	99	39x99	26	39.0x99.0	0
6737	9871	Cancer	114_D1	114_D1_ACCCGGATGACGCATC	1	38	100	38x100	23	38.0x100.0	0
6889	9958	Cancer	114_D1	114_D1_CGCTAGAGACCGCTGC	1	39	101	39x101	17	39.0x101.0	1
6738	10046	Cancer	114_D1	114_D1_ATAGTTCCACCCACTC	1	38	102	38x102	17	38.0x102.0	0
6890	10133	Cancer	114_D1	114_D1_GCAGACCCAGCACGTA	1	39	103	39x103	12	39.0x103.0	1
6738	10220	Cancer	114_D1	114_D1_TAGACTACCTAGCGTT	1	38	104	38x104	3	38.0x104.0	1
6890	10307	Cancer	114_D1	114_D1_GGTTCTACTCGTCTGA	1	39	105	39x105	16	39.0x105.0	1
6739	10395	Cancer	114_D1	114_D1_GACTCACCCACGTGAG	1	38	106	38x106	27	38.0x106.0	1
6891	10481	Cancer	114_D1	114_D1_AGCTCTTCGTAACCTT	1	39	107	39x107	31	39.0x107.0	1
6739	10569	Cancer	114_D1	114_D1_ACTATCCAGGGCATGG	1	38	108	38x108	12	38.0x108.0	0
6891	10656	Cancer	114_D1	114_D1_AAGGATCGATCGCTTG	1	39	109	39x109	22	39.0x109.0	0
6740	10744	Cancer	114_D1	114_D1_ATATCGGTAGGGAGAT	1	38	110	38x110	36	38.0x110.0	1
6892	10830	Cancer	114_D1	114_D1_TTCCAGACGAGATTTA	1	39	111	39x111	18	39.0x111.0	0
6740	10918	Cancer	114_D1	114_D1_GACCGACGTGAAAGCA	1	38	112	38x112	34	38.0x112.0	0
6892	11005	Cancer	114_D1	114_D1_CCTGGAAACGTTCTGC	1	39	113	39x113	23	39.0x113.0	0
6740	11093	Cancer	114_D1	114_D1_CCGGTAATGGCTAGTC	1	38	114	38x114	21	38.0x114.0	0
6893	11179	Cancer	114_D1	114_D1_GCCGTGGAAGAAATGT	1	39	115	39x115	28	39.0x115.0	0
6741	11267	Cancer	114_D1	114_D1_GTCTTGAGGAGCAGTG	1	38	116	38x116	21	38.0x116.0	1
6893	11354	Cancer	114_D1	114_D1_TCCCAAAGCCCTAAAT	1	39	117	39x117	33	39.0x117.0	0
6741	11442	Cancer	114_D1	114_D1_TTGAGCGCCACGTGAT	1	38	118	38x118	21	38.0x118.0	1
6893	11528	Cancer	114_D1	114_D1_TTGAGTCCCGCTGCTG	1	39	119	39x119	45	39.0x119.0	0
6742	11616	Cancer	114_D1	114_D1_ATGGAACCTTTGCACA	1	38	120	38x120	32	38.0x120.0	0
6894	11703	Cancer	114_D1	114_D1_GCTAGCACCTGGGCCA	1	39	121	39x121	29	39.0x121.0	0
6742	11791	Cancer	114_D1	114_D1_CGCCGTCTACCCATCG	1	38	122	38x122	30	38.0x122.0	0
6894	11877	Cancer	114_D1	114_D1_GATAGGTGTCCCGGGC	1	39	123	39x123	39	39.0x123.0	0
6743	11965	Cancer	114_D1	114_D1_AGGTATGCGGACATTA	1	38	124	38x124	23	38.0x124.0	0
6895	12052	Cancer	114_D1	114_D1_TTGGTTCGCTCAAAGG	1	39	125	39x125	35	39.0x125.0	0
6743	12140	Cancer	114_D1	114_D1_TCTGGAGCGTAAGAGT	1	38	126	38x126	29	38.0x126.0	0
6895	12226	Cancer	114_D1	114_D1_TGCCTAAATTTAATAG	1	39	127	39x127	43	39.0x127.0	0
7034	7079	Cancer	114_D1	114_D1_CAAGGATCGCATGTTC	1	40	68	40x68	18	40.0x68.0	0
7034	7079	Cancer	114_D1	114_D1_CAAGGATCGCATGTTC	1	40	68	40x68	18	40.0x68.0	0
7034	7253	Cancer	114_D1	114_D1_TCCAGAGCACCGGTTC	1	40	70	40x70	34	40.0x70.0	0
7186	7340	Cancer	114_D1	114_D1_GATTCGACGGTTCACG	1	41	71	41x71	31	41.0x71.0	0
7186	7340	Cancer	114_D1	114_D1_GATTCGACGGTTCACG	1	41	71	41x71	31	41.0x71.0	0
7035	7428	Cancer	114_D1	114_D1_GTTTCTGCAGTCTCCC	1	40	72	40x72	31	40.0x72.0	0
7187	7514	Cancer	114_D1	114_D1_GCTGCACGGTTTCTTA	1	41	73	41x73	42	41.0x73.0	0
7035	7602	Cancer	114_D1	114_D1_CGTGCAGACTGGGACA	1	40	74	40x74	25	40.0x74.0	0
7187	7689	Cancer	114_D1	114_D1_GTGTTACTATGCGTCC	1	41	75	41x75	28	41.0x75.0	0
7036	7777	Cancer	114_D1	114_D1_TCCTCGGGCTGGGCTT	1	40	76	40x76	30	40.0x76.0	0
7188	7863	Cancer	114_D1	114_D1_GTGAGGACACTTAAGG	1	41	77	41x77	30	41.0x77.0	0
7036	7951	Cancer	114_D1	114_D1_ATACGCCGGCGAAACC	1	40	78	40x78	32	40.0x78.0	0
7188	8038	Cancer	114_D1	114_D1_TCTGCCAGAAACTGCA	1	41	79	41x79	24	41.0x79.0	1
7037	8125	Cancer	114_D1	114_D1_TTCTGCGGGTTAGCGG	1	40	80	40x80	32	40.0x80.0	0
7189	8212	Cancer	114_D1	114_D1_CTCGGTACCACTGCTC	1	41	81	41x81	31	41.0x81.0	1
7037	8300	Cancer	114_D1	114_D1_GTAAGTAACAGTCTGG	1	40	82	40x82	23	40.0x82.0	0
7189	8387	Cancer	114_D1	114_D1_GTGCGTGTATATGAGC	1	41	83	41x83	28	41.0x83.0	0
7037	8474	Cancer	114_D1	114_D1_ATTTGTCTTGGGAGCT	1	40	84	40x84	24	40.0x84.0	0
7189	8561	Cancer	114_D1	114_D1_CCTCGGACCGGGATAG	1	41	85	41x85	31	41.0x85.0	0
7038	8649	Cancer	114_D1	114_D1_TAGGTGCTCGCCTAGC	1	40	86	40x86	14	40.0x86.0	1
7190	8736	Cancer	114_D1	114_D1_CTTTAGGAACACTGTT	1	41	87	41x87	37	41.0x87.0	1
7038	8823	Cancer	114_D1	114_D1_TCGGGCCGTCGTGGTA	1	40	88	40x88	26	40.0x88.0	1
7190	8910	Cancer	114_D1	114_D1_AGTGCTTGCACGAATA	1	41	89	41x89	30	41.0x89.0	0
7039	8998	Cancer	114_D1	114_D1_TGCAGTTTCCTCCCAT	1	40	90	40x90	33	40.0x90.0	0
7191	9085	Cancer	114_D1	114_D1_TGAGAGATTTACCACG	1	41	91	41x91	26	41.0x91.0	0
7039	9172	Cancer	114_D1	114_D1_GAAACAGATGACCACC	1	40	92	40x92	32	40.0x92.0	0
7191	9259	Cancer	114_D1	114_D1_AGCAACATATCTTATT	1	41	93	41x93	27	41.0x93.0	0
7040	9347	Cancer	114_D1	114_D1_CAAGTGTGGTTGCAAA	1	40	94	40x94	27	40.0x94.0	0
7192	9434	Cancer	114_D1	114_D1_GCCTCATCTGGAAATA	1	41	95	41x95	18	41.0x95.0	0
7040	9521	Cancer	114_D1	114_D1_AACCCTACTGTCAATA	1	40	96	40x96	27	40.0x96.0	0
7192	9608	Cancer	114_D1	114_D1_ACGTATTACTCCGATC	1	41	97	41x97	18	41.0x97.0	0
7041	9696	Cancer	114_D1	114_D1_TCTGGGAACCTTTGAA	1	40	98	40x98	27	40.0x98.0	0
7193	9783	Cancer	114_D1	114_D1_GCTCGCTCATGTCCAA	1	41	99	41x99	24	41.0x99.0	0
7041	9870	Cancer	114_D1	114_D1_GCGCAAGAGCGCGCTG	1	40	100	40x100	27	40.0x100.0	0
7193	9957	Cancer	114_D1	114_D1_TTGACGCTCCATGAGC	1	41	101	41x101	34	41.0x101.0	0
7041	10045	Cancer	114_D1	114_D1_TATAGATGGTCGCAGT	1	40	102	40x102	13	40.0x102.0	1
7193	10132	Cancer	114_D1	114_D1_TTACATGCCACAACTA	1	41	103	41x103	30	41.0x103.0	0
7042	10219	Cancer	114_D1	114_D1_ACATGGCGCCAAAGTA	1	40	104	40x104	20	40.0x104.0	0
7194	10306	Cancer	114_D1	114_D1_TATGGTTAGTGGGAGA	1	41	105	41x105	24	41.0x105.0	0
7042	10394	Cancer	114_D1	114_D1_CATGACTTCGCTGAAT	1	40	106	40x106	7	40.0x106.0	0
7194	10481	Cancer	114_D1	114_D1_ACCACCAATGTAACAA	1	41	107	41x107	18	41.0x107.0	0
7043	10568	Cancer	114_D1	114_D1_TCTTAGAGCTCCAATT	1	40	108	40x108	13	40.0x108.0	0
7195	10655	Cancer	114_D1	114_D1_CCACGAATTTAACCTC	1	41	109	41x109	23	41.0x109.0	0
7043	10743	Cancer	114_D1	114_D1_TTCTTGCTAGCATCTC	1	40	110	40x110	13	40.0x110.0	0
7195	10830	Cancer	114_D1	114_D1_ACACCTTACTACTTGC	1	41	111	41x111	32	41.0x111.0	0
7044	10917	Cancer	114_D1	114_D1_AGTCGGTTGCGTGAGA	1	40	112	40x112	30	40.0x112.0	0
7196	11004	Cancer	114_D1	114_D1_ACCTACAGTATGTGGT	1	41	113	41x113	27	41.0x113.0	0
7044	11092	Cancer	114_D1	114_D1_GAGGATAAACAGTGCT	1	40	114	40x114	32	40.0x114.0	0
7196	11179	Cancer	114_D1	114_D1_TTCCGGTATCTGTGTC	1	41	115	41x115	34	41.0x115.0	0
7045	11266	Cancer	114_D1	114_D1_GGAGGCCGAAGTCGTC	1	40	116	40x116	36	40.0x116.0	0
7197	11353	Cancer	114_D1	114_D1_TTCGCTAGGAAGTTGT	1	41	117	41x117	33	41.0x117.0	0
7045	11441	Cancer	114_D1	114_D1_TAAAGACAACCCTTTA	1	40	118	40x118	37	40.0x118.0	1
7197	11528	Cancer	114_D1	114_D1_GTTGCGCTAACATTAC	1	41	119	41x119	36	41.0x119.0	0
7045	11615	Cancer	114_D1	114_D1_GCTGAACTCTCCAGGG	1	40	120	40x120	41	40.0x120.0	0
7197	11702	Cancer	114_D1	114_D1_AGCCCTGTCGCACCGT	1	41	121	41x121	9	41.0x121.0	1
7046	11790	Cancer	114_D1	114_D1_AGCGCTAGAGCGATGT	1	40	122	40x122	33	40.0x122.0	0
7198	11877	Cancer	114_D1	114_D1_TGCGCCGTTAATAACG	1	41	123	41x123	12	41.0x123.0	1
7046	11964	Cancer	114_D1	114_D1_TGACAACGCATGTCGC	1	40	124	40x124	29	40.0x124.0	0
7198	12051	Cancer	114_D1	114_D1_CGTCTTGAGTGTGACG	1	41	125	41x125	34	41.0x125.0	0
7047	12139	Cancer	114_D1	114_D1_GATAGGATTAATTACA	1	40	126	40x126	45	40.0x126.0	0
7199	12226	Cancer	114_D1	114_D1_GATACCGTGTCGGAGT	1	41	127	41x127	43	41.0x127.0	0
7490	7165	Cancer	114_D1	114_D1_GCTACGACTTATTGGG	1	43	69	43x69	11	43.0x69.0	0
7490	7165	Cancer	114_D1	114_D1_GCTACGACTTATTGGG	1	43	69	43x69	11	43.0x69.0	0
7490	7339	Cancer	114_D1	114_D1_ACGCCGCTAGACGACC	1	43	71	43x71	19	43.0x71.0	0
7490	7339	Cancer	114_D1	114_D1_ACGCCGCTAGACGACC	1	43	71	43x71	19	43.0x71.0	0
7338	7427	Cancer	114_D1	114_D1_ACTTGACTCCCTCTTT	1	42	72	42x72	26	42.0x72.0	0
7338	7427	Cancer	114_D1	114_D1_ACTTGACTCCCTCTTT	1	42	72	42x72	26	42.0x72.0	0
7490	7514	Cancer	114_D1	114_D1_CGCCTCCCTCCTCTAT	1	43	73	43x73	45	43.0x73.0	0
7490	7514	Cancer	114_D1	114_D1_CGCCTCCCTCCTCTAT	1	43	73	43x73	45	43.0x73.0	0
7339	7601	Cancer	114_D1	114_D1_CTAGATTTACGACGGC	1	42	74	42x74	34	42.0x74.0	0
7491	7688	Cancer	114_D1	114_D1_GATGCTGTATTTCATC	1	43	75	43x75	32	43.0x75.0	0
7491	7688	Cancer	114_D1	114_D1_GATGCTGTATTTCATC	1	43	75	43x75	32	43.0x75.0	0
7339	7776	Cancer	114_D1	114_D1_TGCGTTTGTTGACACT	1	42	76	42x76	31	42.0x76.0	0
7491	7863	Cancer	114_D1	114_D1_CGTGCCCTCCCGAAGA	1	43	77	43x77	22	43.0x77.0	0
7340	7950	Cancer	114_D1	114_D1_ACTCTCTGACTTAGGT	1	42	78	42x78	32	42.0x78.0	0
7492	8037	Cancer	114_D1	114_D1_CTGGGTAGGCAGTTAA	1	43	79	43x79	34	43.0x79.0	0
7340	8125	Cancer	114_D1	114_D1_GTTTGGCCCAAGTTAT	1	42	80	42x80	15	42.0x80.0	0
7492	8212	Cancer	114_D1	114_D1_GAATGTGGTCCGGATT	1	43	81	43x81	23	43.0x81.0	0
7341	8299	Cancer	114_D1	114_D1_CCCAGTTAAGGCGCCG	1	42	82	42x82	34	42.0x82.0	0
7493	8386	Cancer	114_D1	114_D1_CGGTACTAGAATCAAA	1	43	83	43x83	24	43.0x83.0	0
7341	8474	Cancer	114_D1	114_D1_GCTTAATGTAACTAAC	1	42	84	42x84	33	42.0x84.0	0
7493	8561	Cancer	114_D1	114_D1_AGGACAGTCGAATCCC	1	43	85	43x85	22	43.0x85.0	0
7342	8648	Cancer	114_D1	114_D1_GACAGCCAGACCTGAC	1	42	86	42x86	36	42.0x86.0	0
7494	8735	Cancer	114_D1	114_D1_GGCGAAATCTAACTTG	1	43	87	43x87	18	43.0x87.0	1
7342	8823	Cancer	114_D1	114_D1_CTGGTAACACATAGAA	1	42	88	42x88	32	42.0x88.0	1
7494	8910	Cancer	114_D1	114_D1_TAGCCATTTCAAAGTC	1	43	89	43x89	21	43.0x89.0	0
7342	8997	Cancer	114_D1	114_D1_GGGATTTACCGCACCT	1	42	90	42x90	29	42.0x90.0	0
7494	9084	Cancer	114_D1	114_D1_ATGCCATTTGCGACCA	1	43	91	43x91	16	43.0x91.0	0
7343	9172	Cancer	114_D1	114_D1_GAATAGACGCGACCCA	1	42	92	42x92	29	42.0x92.0	0
7495	9259	Cancer	114_D1	114_D1_TGTATGGCGCAGACAG	1	43	93	43x93	30	43.0x93.0	0
7343	9346	Cancer	114_D1	114_D1_GGATGAAGATCGCTGA	1	42	94	42x94	30	42.0x94.0	0
7495	9433	Cancer	114_D1	114_D1_CGACAATTTGATCTAA	1	43	95	43x95	24	43.0x95.0	0
7344	9521	Cancer	114_D1	114_D1_AAAGTTGACTCCCGTA	1	42	96	42x96	24	42.0x96.0	0
7496	9607	Cancer	114_D1	114_D1_CGCGGCTCAACTTGAA	1	43	97	43x97	31	43.0x97.0	1
7344	9695	Cancer	114_D1	114_D1_CACGCGGAACTGTTGC	1	42	98	42x98	22	42.0x98.0	0
7496	9782	Cancer	114_D1	114_D1_TCTTAGAGTGAACTCT	1	43	99	43x99	25	43.0x99.0	0
7345	9870	Cancer	114_D1	114_D1_AGTCCATTGGCTGATG	1	42	100	42x100	20	42.0x100.0	1
7497	9956	Cancer	114_D1	114_D1_TTAAGATAGGATTGAC	1	43	101	43x101	16	43.0x101.0	0
7345	10044	Cancer	114_D1	114_D1_ACATCCTGGTAACTGT	1	42	102	42x102	11	42.0x102.0	0
7497	10131	Cancer	114_D1	114_D1_CACCTTGGCGCCTTTG	1	43	103	43x103	19	43.0x103.0	0
7345	10219	Cancer	114_D1	114_D1_GCTAGACCGTCTACTG	1	42	104	42x104	24	42.0x104.0	0
7498	10305	Cancer	114_D1	114_D1_CGGCCCAGGTATATCC	1	43	105	43x105	22	43.0x105.0	0
7346	10393	Cancer	114_D1	114_D1_GTCCATTACTGCTACG	1	42	106	42x106	28	42.0x106.0	0
7498	10480	Cancer	114_D1	114_D1_GGGTTTAGGATAGGAT	1	43	107	43x107	12	43.0x107.0	0
7346	10568	Cancer	114_D1	114_D1_TAATTAGGACATCCGT	1	42	108	42x108	8	42.0x108.0	0
7498	10654	Cancer	114_D1	114_D1_GCTCCCAGTCGGTCCA	1	43	109	43x109	19	43.0x109.0	1
7347	10742	Cancer	114_D1	114_D1_ATTCGTGCTATCTCTT	1	42	110	42x110	19	42.0x110.0	1
7499	10829	Cancer	114_D1	114_D1_GTTAACTATGTTGTCA	1	43	111	43x111	29	43.0x111.0	0
7347	10917	Cancer	114_D1	114_D1_GCTCCGCTCGCTTCAG	1	42	112	42x112	35	42.0x112.0	0
7499	11003	Cancer	114_D1	114_D1_GCAACGGCTAGTTATG	1	43	113	43x113	28	43.0x113.0	0
7348	11091	Cancer	114_D1	114_D1_AATCGCGCAGAGGACT	1	42	114	42x114	22	42.0x114.0	0
7500	11178	Cancer	114_D1	114_D1_AGGTTACACCATGCCG	1	43	115	43x115	29	43.0x115.0	0
7348	11266	Cancer	114_D1	114_D1_CGAGATTTCGCTCGGG	1	42	116	42x116	25	42.0x116.0	0
7500	11352	Cancer	114_D1	114_D1_CGATAATACTCAGGTT	1	43	117	43x117	15	43.0x117.0	1
7349	11440	Cancer	114_D1	114_D1_AAGGCAGGCTGTCTCC	1	42	118	42x118	29	42.0x118.0	0
7501	11527	Cancer	114_D1	114_D1_GTAAGTCCACACTCTA	1	43	119	43x119	26	43.0x119.0	0
7349	11615	Cancer	114_D1	114_D1_ATGAGGGCAGCGGCTA	1	42	120	42x120	30	42.0x120.0	0
7501	11701	Cancer	114_D1	114_D1_GCCGCACTCCGTTTCA	1	43	121	43x121	33	43.0x121.0	0
7349	11789	Cancer	114_D1	114_D1_GAGCACGGCGCCTCTT	1	42	122	42x122	34	42.0x122.0	1
7502	11876	Cancer	114_D1	114_D1_ACAATTTGGCCATATT	1	43	123	43x123	27	43.0x123.0	0
7350	11963	Cancer	114_D1	114_D1_CTGGTTCGCGAGCTAC	1	42	124	42x124	5	42.0x124.0	1
7502	12050	Cancer	114_D1	114_D1_GACGGTCCTAGGGTGT	1	43	125	43x125	15	43.0x125.0	1
7350	12138	Cancer	114_D1	114_D1_ACTCGCGATCTGACGC	1	42	126	42x126	30	42.0x126.0	1
7502	12225	Cancer	114_D1	114_D1_GTGTACGAACCGTTCC	1	43	127	43x127	29	43.0x127.0	0
7641	7077	Cancer	114_D1	114_D1_GTACGTTTGCCCGTCA	1	44	68	44x68	10	44.0x68.0	0
7641	7077	Cancer	114_D1	114_D1_GTACGTTTGCCCGTCA	1	44	68	44x68	10	44.0x68.0	0
7793	7164	Cancer	114_D1	114_D1_GGCAAGGCGAAATAGC	1	45	69	45x69	6	45.0x69.0	0
7793	7164	Cancer	114_D1	114_D1_GGCAAGGCGAAATAGC	1	45	69	45x69	6	45.0x69.0	0
7642	7252	Cancer	114_D1	114_D1_GATCTTGGAGGGCATA	1	44	70	44x70	28	44.0x70.0	0
7642	7252	Cancer	114_D1	114_D1_GATCTTGGAGGGCATA	1	44	70	44x70	28	44.0x70.0	0
7794	7338	Cancer	114_D1	114_D1_AGCGTGGTATTCTACT	1	45	71	45x71	26	45.0x71.0	0
7642	7426	Cancer	114_D1	114_D1_CTAAGGGAATGATTGG	1	44	72	44x72	27	44.0x72.0	0
7642	7426	Cancer	114_D1	114_D1_CTAAGGGAATGATTGG	1	44	72	44x72	27	44.0x72.0	0
7794	7513	Cancer	114_D1	114_D1_CATGGTAAGTAGCGTT	1	45	73	45x73	28	45.0x73.0	0
7642	7600	Cancer	114_D1	114_D1_CGTTGAGCGACCGTCG	1	44	74	44x74	30	44.0x74.0	0
7642	7600	Cancer	114_D1	114_D1_CGTTGAGCGACCGTCG	1	44	74	44x74	30	44.0x74.0	0
7794	7687	Cancer	114_D1	114_D1_TGCCCGTACCGTTAAA	1	45	75	45x75	23	45.0x75.0	0
7643	7775	Cancer	114_D1	114_D1_ACAAGGGCAGGCTCTG	1	44	76	44x76	28	44.0x76.0	0
7795	7862	Cancer	114_D1	114_D1_GAGATCTTCCATGACA	1	45	77	45x77	24	45.0x77.0	0
7643	7949	Cancer	114_D1	114_D1_AATGACGTAGGATGTC	1	44	78	44x78	26	44.0x78.0	0
7795	8036	Cancer	114_D1	114_D1_GTGGTGGCCAAGTGAA	1	45	79	45x79	21	45.0x79.0	0
7644	8124	Cancer	114_D1	114_D1_TCCCGTGTGCAATTTG	1	44	80	44x80	27	44.0x80.0	0
7796	8211	Cancer	114_D1	114_D1_ACATCGTATGCAATGG	1	45	81	45x81	26	45.0x81.0	0
7644	8298	Cancer	114_D1	114_D1_GCGAAACTTAACTGGA	1	44	82	44x82	30	44.0x82.0	0
7796	8385	Cancer	114_D1	114_D1_AATTGAACGCTCTGGT	1	45	83	45x83	32	45.0x83.0	0
7645	8473	Cancer	114_D1	114_D1_ACAAATGGTAGTGTTT	1	44	84	44x84	16	44.0x84.0	0
7797	8560	Cancer	114_D1	114_D1_ATGGTCGCGTGGTTTC	1	45	85	45x85	33	45.0x85.0	0
7645	8647	Cancer	114_D1	114_D1_TGTTATTGTATGTGGC	1	44	86	44x86	34	44.0x86.0	0
7797	8734	Cancer	114_D1	114_D1_TTCCGGTTACCCACTT	1	45	87	45x87	24	45.0x87.0	1
7646	8822	Cancer	114_D1	114_D1_GAGTGTGCGGTACCCA	1	44	88	44x88	36	44.0x88.0	0
7798	8909	Cancer	114_D1	114_D1_CAAGATATTATAACGT	1	45	89	45x89	29	45.0x89.0	0
7646	8996	Cancer	114_D1	114_D1_ACACACCAGGACCAGT	1	44	90	44x90	38	44.0x90.0	0
7798	9083	Cancer	114_D1	114_D1_ATGGGCCTCGGCCTCT	1	45	91	45x91	30	45.0x91.0	0
7646	9171	Cancer	114_D1	114_D1_AAGGTGATAAACCAGC	1	44	92	44x92	34	44.0x92.0	0
7798	9258	Cancer	114_D1	114_D1_TCTTACTTATGCCTCT	1	45	93	45x93	37	45.0x93.0	0
7647	9345	Cancer	114_D1	114_D1_AAAGTGTGATTTATCT	1	44	94	44x94	27	44.0x94.0	0
7799	9432	Cancer	114_D1	114_D1_TGCTCCACAGTTCTTA	1	45	95	45x95	14	45.0x95.0	0
7647	9520	Cancer	114_D1	114_D1_CTGGCTGATTCATCCT	1	44	96	44x96	26	44.0x96.0	0
7799	9607	Cancer	114_D1	114_D1_TAAGGCTGAATCCCTC	1	45	97	45x97	19	45.0x97.0	0
7648	9694	Cancer	114_D1	114_D1_TCTAGTGATATCGTGG	1	44	98	44x98	30	44.0x98.0	0
7800	9781	Cancer	114_D1	114_D1_TCGAAGAACCGAGCAC	1	45	99	45x99	18	45.0x99.0	0
7648	9869	Cancer	114_D1	114_D1_GACAAACATATGCAGG	1	44	100	44x100	10	44.0x100.0	0
7800	9956	Cancer	114_D1	114_D1_AAGTCAATTGTCGTCA	1	45	101	45x101	39	45.0x101.0	0
7649	10043	Cancer	114_D1	114_D1_AGTGAACAAACTTCTC	1	44	102	44x102	30	44.0x102.0	0
7801	10130	Cancer	114_D1	114_D1_CATGATGGAAGTTAGC	1	45	103	45x103	22	45.0x103.0	0
7649	10218	Cancer	114_D1	114_D1_AAGTGCCTTGACTGTA	1	44	104	44x104	13	44.0x104.0	0
7801	10305	Cancer	114_D1	114_D1_ATCGCCAGTCAACATT	1	45	105	45x105	4	45.0x105.0	0
7650	10392	Cancer	114_D1	114_D1_ACCGCGGTGGAAGTCG	1	44	106	44x106	1	44.0x106.0	0
7802	10479	Cancer	114_D1	114_D1_TCTTCTATAACCCGCC	1	45	107	45x107	4	45.0x107.0	1
7650	10567	Cancer	114_D1	114_D1_CACATTTCTTGTCAGA	1	44	108	44x108	26	44.0x108.0	0
7802	10654	Cancer	114_D1	114_D1_TAGCGTCCCTCGATTG	1	45	109	45x109	26	45.0x109.0	0
7650	10741	Cancer	114_D1	114_D1_GTTCGGATCGGGAACA	1	44	110	44x110	22	44.0x110.0	0
7802	10828	Cancer	114_D1	114_D1_CAAACTCGCGACGCCG	1	45	111	45x111	25	45.0x111.0	0
7651	10916	Cancer	114_D1	114_D1_GTCTTGTAGCTATTCA	1	44	112	44x112	33	44.0x112.0	0
7803	11003	Cancer	114_D1	114_D1_TCTCGACGTATCGCCG	1	45	113	45x113	20	45.0x113.0	0
7651	11090	Cancer	114_D1	114_D1_TTGCCAAGCAGAACCC	1	44	114	44x114	22	44.0x114.0	0
7803	11177	Cancer	114_D1	114_D1_AAACCCGAACGAAATC	1	45	115	45x115	31	45.0x115.0	0
7652	11265	Cancer	114_D1	114_D1_TTGAGCAGCCCACGGT	1	44	116	44x116	28	44.0x116.0	0
7804	11352	Cancer	114_D1	114_D1_CGCCTTTAGCATGCTC	1	45	117	45x117	37	45.0x117.0	0
7652	11439	Cancer	114_D1	114_D1_TGTGGCTCCCACCAAC	1	44	118	44x118	18	44.0x118.0	1
7804	11526	Cancer	114_D1	114_D1_CCGCCGTTGAGGATAA	1	45	119	45x119	25	45.0x119.0	0
7653	11614	Cancer	114_D1	114_D1_CAATACGAGAGTCTGA	1	44	120	44x120	19	44.0x120.0	0
7805	11701	Cancer	114_D1	114_D1_CATCTAGTGAAGGGAA	1	45	121	45x121	27	45.0x121.0	0
7653	11788	Cancer	114_D1	114_D1_GGTGGAGGTTGATACG	1	44	122	44x122	31	44.0x122.0	0
7805	11875	Cancer	114_D1	114_D1_CCGCACACGAACGTGT	1	45	123	45x123	35	45.0x123.0	0
7654	11963	Cancer	114_D1	114_D1_AGAACCCAGCGTGACA	1	44	124	44x124	23	44.0x124.0	1
7806	12050	Cancer	114_D1	114_D1_GCGCTCGATCACCTGT	1	45	125	45x125	22	45.0x125.0	1
7654	12137	Cancer	114_D1	114_D1_ATCATGGACTACCGAC	1	44	126	44x126	40	44.0x126.0	1
7806	12224	Cancer	114_D1	114_D1_TACGCCGCCTCAGAAG	1	45	127	45x127	30	45.0x127.0	0
7947	7949	Cancer	114_D1	114_D1_GCGGAGAGGGAGAACG	1	46	78	46x78	28	46.0x78.0	0
8099	8036	Cancer	114_D1	114_D1_TCACAGGGAATCGCAA	1	47	79	47x79	29	47.0x79.0	0
7947	8123	Cancer	114_D1	114_D1_GACTGCACCAGCCCAG	1	46	80	46x80	33	46.0x80.0	0
8099	8210	Cancer	114_D1	114_D1_TCCGCTGTCATCCCGG	1	47	81	47x81	22	47.0x81.0	1
7948	8298	Cancer	114_D1	114_D1_AGATACTCAAGATCGA	1	46	82	46x82	24	46.0x82.0	0
[truncated: 1,264 more rows]

## Sheet: SB2-B
pixel_x	pixel_y	type	section	barcode	existance	x	y	coordinates_x	nuclei	coordinates_y	cluster
[truncated: 2,481 more rows]

[truncated: 2 more sheets: SB3-A, SB3-B]
