# Supplementary material for: Integrative spatial and genomic analysis of tumor heterogeneity with Tumoroscope
Source: Nat Commun. 2024 Oct 29;15:9343. doi: 10.1038/s41467-024-53374-3 (PMC11522407; doi:10.1038/s41467-024-53374-3)
Supplement: Supplementary file 4 — Source Data [file 41467_2024_53374_MOESM4_ESM.zip › Source Data/Figure_5.d-e&Supplementary_Fig_14.xlsx]

## Sheet: prostate
section	coordinates	nuclei	type_x	x	y	barcode	C1	C2	C3	C4	cell	clone	prob_max	type_y	Clone1	Clone2	Clone3	Clone4	entropy_P	max_tum	max_h	agreement	A_reads	D_reads	non_agreement
P1.2	18x10	52	Suspected Cancer	18	10	P1.2_CACGGGTAGTGAAATCTA	0.0035	0.2965	0.3045	0.396	P1.2_CACGGGTAGTGAAATCTA	Clone3	0.670564	Cancer	0	0	1	0	1.09712	Clone4	0.4065	0	0	34	1
P1.2	18x11	80	Suspected Cancer	18	11	P1.2_CATACTCGGATGCCGCGT	0.003	0.1575	0.0285	0.811	P1.2_CATACTCGGATGCCGCGT	Clone3	0.667605	Cancer	0	0	1	0	0.968355	Clone2	0.4935	0	2	18	1
P1.2	18x12	40	Suspected Cancer	18	12	P1.2_GTTAACTGGACAGAGCGT	0.004	0.3145	0.356	0.326	P1.2_GTTAACTGGACAGAGCGT	Clone4	0.59395	Cancer	0	0	0	1	1.38033	Clone4	0.3545	1	4	24	0
P1.2	19x10	85	Suspected Cancer	19	10	P1.2_CTTTAATTAGAGGCATCG	0.002	0.0835	0.0455	0.869	P1.2_CTTTAATTAGAGGCATCG	Clone4	0.86637	Cancer	0	0	0	1	0.616891	Clone4	0.485	1	8	56	0
P1.2	19x11	74	Suspected Cancer	19	11	P1.2_GACCTCGAGTAAGCCGCG	0.003	0.0865	0.0535	0.857	P1.2_GACCTCGAGTAAGCCGCG	Clone4	0.457956	Cancer	0	0	0	1	1.44609	Clone4	0.491	1	3	27	0
P1.2	19x12	35	Suspected Cancer	19	12	P1.2_GTGCTATTTAAGCCGATT	0.0035	0.4885	0.215	0.2935	P1.2_GTGCTATTTAAGCCGATT	Clone2	0.5259	Cancer	0	1	0	0	0.999243	Clone4	0.3945	0	3	10	1
P1.2	20x10	56	Suspected Cancer	20	10	P1.2_CTCCGTTGCCAGCCATCG	0.005	0.4005	0.205	0.39	P1.2_CTCCGTTGCCAGCCATCG	Clone4	0.962513	Cancer	0	0	0	1	0.230657	Clone2	0.446	0	7	27	1
P1.2	20x11	43	Suspected Cancer	20	11	P1.2_CTCTATGGTTCCCGAGAG	0.0035	0.375	0.2345	0.387	P1.2_CTCTATGGTTCCCGAGAG	Clone2	0.88889	Cancer	0	1	0	0	0.545038	Clone2	0.4115	1	10	28	0
P1.2	20x12	83	Suspected Cancer	20	12	P1.2_CGTCTATCCAACGTATAG	0.004	0.2175	0.17	0.6085	P1.2_CGTCTATCCAACGTATAG	Clone2	0.982351	Cancer	0	1	0	0	0.141954	Clone4	0.409	0	3	20	1
P1.2	21x10	49	Suspected Cancer	21	10	P1.2_AGTTTAACAACCGCGCCT	0.004	0.3675	0.2415	0.387	P1.2_AGTTTAACAACCGCGCCT	Clone2	0.496632	Cancer	0	1	0	0	1.5411	Clone2	0.416	1	1	12	0
P1.2	21x11	43	Suspected Cancer	21	11	P1.2_ATAGGTTGTATGAGACGA	0.004	0.4215	0.213	0.3615	P1.2_ATAGGTTGTATGAGACGA	Clone4	0.839382	Cancer	0	0	0	1	0.635907	Clone2	0.511	0	4	34	1
P1.2	21x12	92	Suspected Cancer	21	12	P1.2_GTTAACGAATCAGATTGA	0.002	0.1855	0.2095	0.6025	P1.2_GTTAACGAATCAGATTGA	Clone4	0.999886	Cancer	0	0	0	1	0.00168407	Clone4	0.4035	1	2	13	0
P1.2	21x13	58	Suspected Cancer	21	13	P1.2_GAGGCGTACACTACAACC	0.003	0.177	0.1175	0.703	P1.2_GAGGCGTACACTACAACC	Clone4	0.990055	Cancer	0	0	0	1	0.0804591	Clone4	0.453	1	14	75	0
P1.2	21x9	53	Suspected Cancer	21	9	P1.2_CCTAGGATAGTTCGACGC	0.0045	0.0155	0.088	0.8925	P1.2_CCTAGGATAGTTCGACGC	Clone4	0.334233	Cancer	0	0	0	1	1.58496	Clone4	0.4685	1	1	10	0
P1.2	22x10	46	Suspected Cancer	22	10	P1.2_CTTGACGCGTGGACAAAC	0.003	0.417	0.1835	0.3965	P1.2_CTTGACGCGTGGACAAAC	Clone2	0.984725	Cancer	0	1	0	0	0.115132	Clone2	0.4365	1	5	39	0
P1.2	22x11	99	Cancer	22	11	P1.2_CTCACGTGCAAGGTTTAG	0.002	0.1825	0.107	0.7085	P1.2_CTCACGTGCAAGGTTTAG	Clone2	1	Cancer	0	1	0	0	2.1084e-06	Clone2	0.4635	1	2	17	0
P1.2	22x12	110	Cancer	22	12	P1.2_CGTTAGGCGATATCTGTA	0.001	0.0355	0.004	0.959	P1.2_CGTTAGGCGATATCTGTA	Clone1	0.483881	Cancer	1	0	0	0	1.67304	Clone2	0.498	0	4	51	1
P1.2	22x13	39	Suspected Cancer	22	13	P1.2_TAACGCGTGCTGAGTAGG	0.004	0.2235	0.205	0.5675	P1.2_TAACGCGTGCTGAGTAGG	Clone3	0.702301	Cancer	0	0	1	0	1.1569	Clone4	0.4475	0	7	35	1
P1.2	22x14	91	Suspected Cancer	22	14	P1.2_ATGCGTACCGCGATCTAT	0.003	0.1835	0.1575	0.6565	P1.2_ATGCGTACCGCGATCTAT	Clone2	0.965334	Cancer	0	1	0	0	0.24776	Clone4	0.4455	0	10	54	1
P1.2	22x9	32	Suspected Cancer	22	9	P1.2_GTACAGGTCTAAATCTAA	0.0045	0.4475	0.1105	0.4375	P1.2_GTACAGGTCTAAATCTAA	Clone3	0.44572	Cancer	0	0	1	0	1.50087	Clone2	0.4415	0	4	20	1
P1.2	23x10	29	Suspected Cancer	23	10	P1.2_GCTTCCGATGAGTTGTGG	0.005	0.5365	0.048	0.411	P1.2_GCTTCCGATGAGTTGTGG	Clone2	0.395571	Cancer	0	1	0	0	1.56377	Clone2	0.5045	1	13	61	0
P1.2	23x11	42	Suspected Cancer	23	11	P1.2_CGAGCACTCAATTCCGGG	0.007	0.3315	0.33	0.332	P1.2_CGAGCACTCAATTCCGGG	Clone4	0.999984	Cancer	0	0	0	1	0.000281351	Clone2	0.372	0	4	8	1
P1.2	23x12	45	Suspected Cancer	23	12	P1.2_ACGTAAGGTGATGCGACG	0.007	0.2345	0.103	0.655	P1.2_ACGTAAGGTGATGCGACG	Clone2	0.33543	Cancer	0	1	0	0	1.58493	Clone4	0.4595	0	5	37	1
P1.2	23x13	50	Suspected Cancer	23	13	P1.2_TGAACATAGGTGGTACCA	0.003	0.004	0.01	0.983	P1.2_TGAACATAGGTGGTACCA	Clone2	0.326743	Cancer	0	1	0	0	1.71008	Clone4	0.495	0	2	26	1
P1.2	23x8	37	Suspected Cancer	23	8	P1.2_CCGTAACATCATTACACC	0.004	0.4695	0.297	0.2295	P1.2_CCGTAACATCATTACACC	Clone2	0.792302	Cancer	0	1	0	0	0.739363	Clone4	0.3975	0	7	33	1
P1.2	23x9	53	Suspected Cancer	23	9	P1.2_GCCGCCTAAGTGATCTTG	0.004	0.2945	0.1355	0.566	P1.2_GCCGCCTAAGTGATCTTG	Clone2	0.39901	Cancer	0	1	0	0	1.55556	Clone4	0.435	0	5	30	1
P1.2	24x10	64	Suspected Cancer	24	10	P1.2_CACTCACGAAGGGCGGAG	0.003	0.351	0.1505	0.4945	P1.2_CACTCACGAAGGGCGGAG	Clone4	0.588611	Cancer	0	0	0	1	1.19561	Clone4	0.461	1	4	34	0
P1.2	24x11	33	Suspected Cancer	24	11	P1.2_TTCCTTGTTACGGGTGAG	0.004	0.4525	0.4155	0.128	P1.2_TTCCTTGTTACGGGTGAG	Clone4	0.96968	Cancer	0	0	0	1	0.210721	Clone3	0.42	0	1	22	1
P1.2	24x9	31	Suspected Cancer	24	9	P1.2_GCACCTCTCAACTGCAGT	0.004	0.392	0.2715	0.3325	P1.2_GCACCTCTCAACTGCAGT	Clone3	0.629538	Cancer	0	0	1	0	0.979296	Clone2	0.3815	0	4	26	1
P1.2	25x10	72	Suspected Cancer	25	10	P1.2_ACCCTCGTTGTCGATACG	0.0035	0.4445	0.2255	0.327	P1.2_ACCCTCGTTGTCGATACG	Clone2	0.998665	Cancer	0	1	0	0	0.0148338	Clone2	0.3935	1	6	33	0
P1.2	25x11	58	Suspected Cancer	25	11	P1.2_CCGTTCGAGCGTTCGCTA	0.002	0.725	0.251	0.022	P1.2_CCGTTCGAGCGTTCGCTA	Clone2	0.978908	Cancer	0	1	0	0	0.147531	Clone2	0.4125	1	5	35	0
P1.2	25x9	16	Suspected Cancer	25	9	P1.2_TATTTAGAAGCTATGACG	0.004	0.559	0.407	0.03	P1.2_TATTTAGAAGCTATGACG	Clone4	0.688677	Cancer	0	0	0	1	0.894727	Clone3	0.375	0	4	35	1
P1.2	26x10	74	Suspected Cancer	26	10	P1.2_TCTCCCTATAGACTCTGT	0.0025	0.1535	0.0865	0.7575	P1.2_TCTCCCTATAGACTCTGT	Clone2	0.63599	Cancer	0	1	0	0	0.948282	Clone2	0.4645	1	2	26	0
P1.2	26x11	42	Suspected Cancer	26	11	P1.2_TTATCGACTTTGCAACGT	0.004	0.2605	0.2585	0.4775	P1.2_TTATCGACTTTGCAACGT	Clone3	0.631323	Cancer	0	0	1	0	1.25361	Clone4	0.432	0	6	42	1
P1.2	26x12	57	Cancer	26	12	P1.2_GATTGCCATGGTGCCACC	0.002	0.0185	0.015	0.964	P1.2_GATTGCCATGGTGCCACC	Clone2	0.431692	Cancer	0	1	0	0	1.64897	Clone2	0.4955	1	2	12	0
P1.2	26x8	56	Suspected Cancer	26	8	P1.2_ACTTATTAACTCCGCTCC	0.002	0.167	0.264	0.567	P1.2_ACTTATTAACTCCGCTCC	Clone4	0.546452	Cancer	0	0	0	1	0.993765	Clone4	0.588	1	4	21	0
P1.2	27x8	29	Suspected Cancer	27	8	P1.2_TGGCGAACAGTTATCGGC	0.0035	0.2255	0.362	0.4095	P1.2_TGGCGAACAGTTATCGGC	Clone3	0.600389	Cancer	0	0	1	0	0.970723	Clone4	0.5235	0	4	41	1
P1.2	28x8	33	Suspected Cancer	28	8	P1.2_CCTATGTCATCTGACGGA	0.0045	0.402	0.246	0.347	P1.2_CCTATGTCATCTGACGGA	Clone3	0.950371	Cancer	0	0	1	0	0.326926	Clone2	0.404	0	1	19	1
P1.2	28x9	67	Suspected Cancer	28	9	P1.2_ACGCGGGTCCTGAGGTCA	0.002	0.5715	0.2985	0.128	P1.2_ACGCGGGTCCTGAGGTCA	Clone2	1	Cancer	0	1	0	0	5.74123e-13	Clone2	0.3495	1	0	4	0
P1.2	29x10	1	Suspected Cancer	29	10	P1.2_GACAGGCCATTTAACGTT	0.0075	0.556	0.3835	0.0525	P1.2_GACAGGCCATTTAACGTT	Clone4	0.999659	Cancer	0	0	0	1	0.00458127	Clone3	0.4285	0	5	42	1
P1.2	29x9	5	Suspected Cancer	29	9	P1.2_ATTTACCAATCGAATGGA	0.0075	0.503	0.4685	0.0215	P1.2_ATTTACCAATCGAATGGA	Clone2	0.777225	Cancer	0	1	0	0	0.919266	Clone3	0.517	0	8	25	1
P1.2	30x10	47	Suspected Cancer	30	10	P1.2_TTGGAGTCAACATGTGCC	0.004	0.4615	0.2	0.3345	P1.2_TTGGAGTCAACATGTGCC	Clone2	0.67007	Cancer	0	1	0	0	1.24127	Clone2	0.4255	1	3	17	0
P1.2	30x9	22	Suspected Cancer	30	9	P1.2_CAGCCGCCCGAACATAGC	0.011	0.0575	0.3915	0.5405	P1.2_CAGCCGCCCGAACATAGC	Clone3	0.256571	Cancer	0	0	1	0	1.99956	Clone3	0.364	1	5	20	0
P2.4	14x21	54	Suspected Cancer	14	21	P2.4_GAATATGAGTTGATACAG	0.003	0.2315	0.3135	0.452	P2.4_GAATATGAGTTGATACAG	Clone2	0.96887	Cancer	0	1	0	0	0.214752	Clone4	0.4135	0	0	37	1
P2.4	14x22	39	Suspected Cancer	14	22	P2.4_GACCGAGGCGACGCCAAT	0.0035	0.3435	0.2855	0.367	P2.4_GACCGAGGCGACGCCAAT	Clone2	0.998716	Cancer	0	1	0	0	0.0145455	Clone4	0.4305	0	4	57	1
P2.4	14x23	45	Suspected Cancer	14	23	P2.4_TAACTTCGATCAGGCTTA	0.003	0.061	0.2715	0.664	P2.4_TAACTTCGATCAGGCTTA	Clone3	0.683735	Cancer	0	0	1	0	1.12124	Clone2	0.39	0	7	73	1
P2.4	14x24	27	Suspected Cancer	14	24	P2.4_AGGGACGTCGTTTGCCTG	0.009	0.266	0.232	0.4925	P2.4_AGGGACGTCGTTTGCCTG	Clone4	0.393875	Cancer	0	0	0	1	1.56205	Clone2	0.541	0	33	100	1
P2.4	15x20	60	Suspected Cancer	15	20	P2.4_CCTCTGCAATAAACAAAG	0.003	0.147	0.1155	0.7345	P2.4_CCTCTGCAATAAACAAAG	Clone4	0.918925	Cancer	0	0	0	1	0.481767	Clone4	0.4855	1	14	70	0
P2.4	15x21	58	Suspected Cancer	15	21	P2.4_GCCGAAAGACTAGGTCTC	0.0025	0.265	0.277	0.4555	P2.4_GCCGAAAGACTAGGTCTC	Clone2	0.994788	Cancer	0	1	0	0	0.0470288	Clone2	0.426	1	24	62	0
P2.4	15x23	46	Suspected Cancer	15	23	P2.4_TCTCCGTACACGCGCCTT	0.003	0.3055	0.2465	0.445	P2.4_TCTCCGTACACGCGCCTT	Clone2	0.966897	Cancer	0	1	0	0	0.210076	Clone2	0.394	1	36	287	0
P2.4	16x18	146	Suspected Cancer	16	18	P2.4_GGACTTACGACAACTATG	0.001	0.178	0.064	0.756	P2.4_GGACTTACGACAACTATG	Clone3	0.48833	Cancer	0	0	1	0	1.20745	Clone4	0.493	0	36	296	1
P2.4	16x19	55	Suspected Cancer	16	19	P2.4_ACGTAAGCGGACGCATGA	0.003	0.2965	0.3015	0.3985	P2.4_ACGTAAGCGGACGCATGA	Clone4	0.694017	Cancer	0	0	0	1	1.09935	Clone4	0.359	1	13	17	0
P2.4	16x20	125	Suspected Cancer	16	20	P2.4_AGCGCCCTCCGAATGTTG	0.0025	0.066	0.022	0.91	P2.4_AGCGCCCTCCGAATGTTG	Clone3	0.335717	Cancer	0	0	1	0	1.58494	Clone2	0.491	0	14	153	1
P2.4	16x21	141	Suspected Cancer	16	21	P2.4_CTTCCAACTCTCGCATAG	0.001	0.081	0.0505	0.868	P2.4_CTTCCAACTCTCGCATAG	Clone4	0.591233	Cancer	0	0	0	1	1.25821	Clone2	0.4715	0	11	174	1
P2.4	16x22	64	Suspected Cancer	16	22	P2.4_GAAGATTCGCCCGGTCCA	0.002	0.1185	0.151	0.7285	P2.4_GAAGATTCGCCCGGTCCA	Clone2	0.828575	Cancer	0	1	0	0	0.76057	Clone4	0.54	0	49	238	1
P2.4	16x24	49	Suspected Cancer	16	24	P2.4_GGCTATCCTCTAGAGCAG	0.003	0.658	0.265	0.074	P2.4_GGCTATCCTCTAGAGCAG	Clone4	0.693249	Cancer	0	0	0	1	0.894633	Clone3	0.3395	0	26	167	1
P2.4	16x25	57	Suspected Cancer	16	25	P2.4_GAATGAGGCGTGCCAAGG	0.005	0.3275	0.22	0.448	P2.4_GAATGAGGCGTGCCAAGG	Clone2	0.789994	Cancer	0	1	0	0	0.950872	Clone2	0.394	1	27	134	0
P2.4	17x16	82	Suspected Cancer	17	16	P2.4_AGACTTGCGATATACTAT	0.002	0.266	0.297	0.435	P2.4_AGACTTGCGATATACTAT	Clone4	0.993923	Cancer	0	0	0	1	0.053487	Clone2	0.3665	0	3	37	1
P2.4	17x17	105	Suspected Cancer	17	17	P2.4_TCTAATAAACCGACCGTA	0.002	0.064	0.2065	0.728	P2.4_TCTAATAAACCGACCGTA	Clone3	0.562659	Cancer	0	0	1	0	0.988642	Clone2	0.385	0	1	158	1
P2.4	17x18	66	Suspected Cancer	17	18	P2.4_CCCTTTCAACCTCTCGAT	0.002	0.045	0.0755	0.8775	P2.4_CCCTTTCAACCTCTCGAT	Clone2	0.50211	Cancer	0	1	0	0	1.0409	Clone4	0.494	0	9	275	1
P2.4	17x19	79	Suspected Cancer	17	19	P2.4_TACCTTTGTGTAATGGCG	0.002	0.2995	0.1235	0.575	P2.4_TACCTTTGTGTAATGGCG	Clone2	0.976455	Cancer	0	1	0	0	0.16091	Clone2	0.4905	1	7	11	0
P2.4	17x20	141	Suspected Cancer	17	20	P2.4_GCGAACATTCCTTTATGA	0.0015	0.097	0.1365	0.7645	P2.4_GCGAACATTCCTTTATGA	Clone2	0.730986	Cancer	0	1	0	0	0.840499	Clone4	0.443	0	1	56	1
P2.4	17x21	68	Suspected Cancer	17	21	P2.4_GGATCGATGCATTTGGAG	0.002	0.353	0.2095	0.435	P2.4_GGATCGATGCATTTGGAG	Clone2	0.658578	Cancer	0	1	0	0	0.926188	Clone2	0.3925	1	24	234	0
P2.4	17x22	58	Suspected Cancer	17	22	P2.4_CGGCCAAAGATACTTTAA	0.003	0.458	0.1885	0.35	P2.4_CGGCCAAAGATACTTTAA	Clone4	0.735441	Cancer	0	0	0	1	0.834038	Clone4	0.5145	1	10	274	0
P2.4	17x25	27	Suspected Cancer	17	25	P2.4_TCCATTGTCGACCGTACC	0.005	0.494	0.212	0.29	P2.4_TCCATTGTCGACCGTACC	Clone3	0.970001	Cancer	0	0	1	0	0.223836	Clone2	0.4465	0	4	78	1
P2.4	17x26	24	Suspected Cancer	17	26	P2.4_CATCTGCTGTAGTCCGAT	0.004	0.4235	0.363	0.209	P2.4_CATCTGCTGTAGTCCGAT	Clone2	0.689412	Cancer	0	1	0	0	0.912961	Clone3	0.413	0	29	119	1
P2.4	18x16	49	Suspected Cancer	18	16	P2.4_GACCAAGAGTAGCGAGGG	0.0045	0.447	0.15	0.3985	P2.4_GACCAAGAGTAGCGAGGG	Clone2	0.538159	Cancer	0	1	0	0	0.998564	Clone2	0.446	1	0	30	0
P2.4	18x17	27	Suspected Cancer	18	17	P2.4_GTTATGTAATAACCCTCT	0.0045	0.3145	0.168	0.513	P2.4_GTTATGTAATAACCCTCT	Clone4	0.496214	Cancer	0	0	0	1	1.0692	Clone4	0.4425	1	33	200	0
P2.4	18x18	43	Suspected Cancer	18	18	P2.4_TAAGAAACACCCGCTGAC	0.004	0.4005	0.1565	0.4395	P2.4_TAAGAAACACCCGCTGAC	Clone2	0.558458	Cancer	0	1	0	0	1.03191	Clone2	0.4185	1	8	59	0
P2.4	18x19	56	Suspected Cancer	18	19	P2.4_TATCGAACTAAGGTCGCG	0.003	0.3435	0.267	0.3865	P2.4_TATCGAACTAAGGTCGCG	Clone4	0.803063	Cancer	0	0	0	1	0.896643	Clone2	0.359	0	3	74	1
P2.4	18x21	58	Suspected Cancer	18	21	P2.4_CAGCACATGATGTTCTAG	0.003	0.4565	0.265	0.2755	P2.4_CAGCACATGATGTTCTAG	Clone2	0.766445	Cancer	0	1	0	0	0.784172	Clone4	0.41	0	17	139	1
P2.4	18x23	49	Suspected Cancer	18	23	P2.4_CGTCCTAGCTAAGTCGCC	0.0045	0.311	0.118	0.5675	P2.4_CGTCCTAGCTAAGTCGCC	Clone4	0.614031	Cancer	0	0	0	1	0.962189	Clone2	0.422	0	6	72	1
P2.4	18x27	25	Suspected Cancer	18	27	P2.4_CTCGTTACGTCAAGCAAC	0.0035	0.578	0.352	0.066	P2.4_CTCGTTACGTCAAGCAAC	Clone4	0.671536	Cancer	0	0	0	1	0.928324	Clone3	0.3625	0	11	49	1
P2.4	19x14	36	Suspected Cancer	19	14	P2.4_GCGGCACTTGGGATCGCC	0.0045	0.53	0.146	0.32	P2.4_GCGGCACTTGGGATCGCC	Clone4	0.525959	Cancer	0	0	0	1	1.46921	Clone4	0.4495	1	14	71	0
P2.4	19x15	28	Suspected Cancer	19	15	P2.4_ATCCGTAACATCTTATCA	0.003	0.3715	0.219	0.406	P2.4_ATCCGTAACATCTTATCA	Clone4	0.98418	Cancer	0	0	0	1	0.117278	Clone4	0.5625	1	11	120	0
P2.4	19x16	41	Suspected Cancer	19	16	P2.4_GTGCGGTTGTATCTTCAG	0.0035	0.614	0.122	0.26	P2.4_GTGCGGTTGTATCTTCAG	Clone2	0.580725	Cancer	0	1	0	0	1.39875	Clone4	0.4605	0	5	63	1
P2.4	19x17	39	Suspected Cancer	19	17	P2.4_TTAGACGAGCTCGTAGTT	0.0035	0.479	0.4995	0.0185	P2.4_TTAGACGAGCTCGTAGTT	Clone4	0.772467	Cancer	0	0	0	1	0.807334	Clone3	0.5035	0	4	51	1
P2.4	19x18	85	Suspected Cancer	19	18	P2.4_CTGAGGGTTGTATAAGTC	0.002	0.2595	0.108	0.6305	P2.4_CTGAGGGTTGTATAAGTC	Clone2	0.53255	Cancer	0	1	0	0	0.999642	Clone4	0.4905	0	8	192	1
P2.4	19x19	87	Suspected Cancer	19	19	P2.4_TAAGCTTACGAGCCCGCC	0.002	0.206	0.0325	0.7595	P2.4_TAAGCTTACGAGCCCGCC	Clone3	0.720314	Cancer	0	0	1	0	1.1347	Clone4	0.5295	0	28	124	1
P2.4	19x20	29	Suspected Cancer	19	20	P2.4_ACTGCTGTACATTCGATC	0.0075	0.0765	0.039	0.877	P2.4_ACTGCTGTACATTCGATC	Clone1	0.252677	Cancer	1	0	0	0	1.99981	Clone4	0.492	0	48	233	1
P2.4	19x23	86	Cancer	19	23	P2.4_TATGTAACCGCAGGCCAA	0.002	0.111	0.1575	0.7295	P2.4_TATGTAACCGCAGGCCAA	Clone4	0.743276	Cancer	0	0	0	1	0.950821	Clone4	0.446	1	5	162	0
P2.4	19x27	50	Suspected Cancer	19	27	P2.4_TACTTGTTAAGGCGACGC	0.0155	0.04	0.112	0.832	P2.4_TACTTGTTAAGGCGACGC	Clone4	0.459103	Cancer	0	0	0	1	1.4987	Clone4	0.4515	1	7	254	0
P2.4	20x13	86	Cancer	20	13	P2.4_TTTCTAACTCATAAGGAT	0.002	0.113	0.084	0.801	P2.4_TTTCTAACTCATAAGGAT	Clone2	0.394102	Cancer	0	1	0	0	1.57196	Clone2	0.459	1	15	160	0
P2.4	20x14	42	Suspected Cancer	20	14	P2.4_TAGTCGCTATATCAGGAT	0.0045	0.3365	0.2115	0.4475	P2.4_TAGTCGCTATATCAGGAT	Clone2	0.999801	Cancer	0	1	0	0	0.00297857	Clone2	0.412	1	14	61	0
P2.4	20x15	28	Suspected Cancer	20	15	P2.4_TCACTCATACTTGGCCGG	0.005	0.3875	0.2275	0.3805	P2.4_TCACTCATACTTGGCCGG	Clone2	0.97642	Cancer	0	1	0	0	0.163453	Clone2	0.413	1	4	108	0
P2.4	20x16	15	Suspected Cancer	20	16	P2.4_CTTGTCGTCTCCACCTCA	0.0055	0.47	0.246	0.2785	P2.4_CTTGTCGTCTCCACCTCA	Clone4	0.9874	Cancer	0	0	0	1	0.0993967	Clone3	0.3865	0	6	27	1
P2.4	20x17	16	Suspected Cancer	20	17	P2.4_TGAAGGCATCTAAATGTG	0.008	0.3705	0.3205	0.301	P2.4_TGAAGGCATCTAAATGTG	Clone2	0.3909	Cancer	0	1	0	0	1.57372	Clone2	0.388	1	5	69	0
P2.4	20x18	21	Suspected Cancer	20	18	P2.4_GCGCGTGTATTACGACGA	0.0105	0.3605	0.298	0.331	P2.4_GCGCGTGTATTACGACGA	Clone2	0.673773	Cancer	0	1	0	0	1.224	Clone4	0.4195	0	4	61	1
P2.4	20x19	18	Suspected Cancer	20	19	P2.4_TTGACTTATCCAGGTAGC	0.005	0.4695	0.493	0.032	P2.4_TTGACTTATCCAGGTAGC	Clone2	0.594532	Cancer	0	1	0	0	1.05481	Clone3	0.4985	0	7	75	1
P2.4	20x20	25	Suspected Cancer	20	20	P2.4_TTTATTTGCGATCAAGGA	0.004	0.556	0.19	0.251	P2.4_TTTATTTGCGATCAAGGA	Clone4	0.590183	Cancer	0	0	0	1	1.297	Clone4	0.3805	1	2	50	0
P2.4	20x21	34	Suspected Cancer	20	21	P2.4_GTCAAAGATTACTCCTGC	0.006	0.226	0.3845	0.3835	P2.4_GTCAAAGATTACTCCTGC	Clone3	0.369496	Cancer	0	0	1	0	1.57534	Clone3	0.394	1	5	197	0
P2.4	20x22	33	Suspected Cancer	20	22	P2.4_CGACCATGGCCTGTGAGG	0.005	0.1395	0.2175	0.638	P2.4_CGACCATGGCCTGTGAGG	Clone4	0.643794	Cancer	0	0	0	1	0.944282	Clone4	0.471	1	6	98	0
P2.4	20x23	23	Suspected Cancer	20	23	P2.4_CGTTATGGAGCCATCCCT	0.0055	0.3115	0.453	0.23	P2.4_CGTTATGGAGCCATCCCT	Clone3	0.477673	Cancer	0	0	1	0	1.51285	Clone3	0.608	1	5	31	0
P2.4	20x24	38	Cancer	20	24	P2.4_GTTGCCTCTTGTAAATTC	0.004	0.508	0.1405	0.3475	P2.4_GTTGCCTCTTGTAAATTC	Clone2	0.9608	Cancer	0	1	0	0	0.238613	Clone2	0.493	1	39	218	0
P2.4	20x25	24	Cancer	20	25	P2.4_TTAACTGGCCAGCAACAG	0.0035	0.327	0.62	0.0495	P2.4_TTAACTGGCCAGCAACAG	Clone2	0.509227	Cancer	0	1	0	0	1.48381	Clone3	0.5715	0	0	8	1
P2.4	21x12	17	Cancer	21	12	P2.4_GTTAACGAATCAGATTGA	0.007	0.583	0.2765	0.1335	P2.4_GTTAACGAATCAGATTGA	Clone4	0.837117	Cancer	0	0	0	1	0.641205	Clone2	0.3385	0	14	370	1
P2.4	21x13	24	Cancer	21	13	P2.4_GAGGCGTACACTACAACC	0.0065	0.5235	0.237	0.233	P2.4_GAGGCGTACACTACAACC	Clone4	0.795299	Cancer	0	0	0	1	0.77585	Clone4	0.411	1	5	27	0
P2.4	21x18	22	Suspected Cancer	21	18	P2.4_GTGATCGGTCCTGTATAG	0.0085	0.433	0.1925	0.366	P2.4_GTGATCGGTCCTGTATAG	Clone3	0.812339	Cancer	0	0	1	0	0.818158	Clone2	0.3905	0	3	81	1
P2.4	21x19	31	Suspected Cancer	21	19	P2.4_GACTCATTTGCAACAGGT	0.005	0.5615	0.412	0.021	P2.4_GACTCATTTGCAACAGGT	Clone2	0.833661	Cancer	0	1	0	0	0.65157	Clone3	0.365	0	9	26	1
P2.4	21x20	18	Suspected Cancer	21	20	P2.4_GTTGTCATGCCATATCGG	0.004	0.6645	0.2625	0.069	P2.4_GTTGTCATGCCATATCGG	Clone4	0.499592	Cancer	0	0	0	1	1.131	Clone3	0.3755	0	51	144	1
P2.4	21x21	17	Suspected Cancer	21	21	P2.4_TTAGGTGATGTCAGACAC	0.007	0.0105	0.394	0.588	P2.4_TTAGGTGATGTCAGACAC	Clone2	0.372477	Cancer	0	1	0	0	1.56852	Clone3	0.365	0	8	69	1
P2.4	21x25	30	Cancer	21	25	P2.4_TACTTATGCATTACAATT	0.0045	0.0795	0.0975	0.8185	P2.4_TACTTATGCATTACAATT	Clone2	0.406133	Cancer	0	1	0	0	1.56047	Clone4	0.567	0	10	60	1
P2.4	22x10	15	Cancer	22	10	P2.4_CTTGACGCGTGGACAAAC	0.006	0.5485	0.4075	0.038	P2.4_CTTGACGCGTGGACAAAC	Clone2	0.572706	Cancer	0	1	0	0	1.02855	Clone3	0.4055	0	11	74	1
P2.4	22x12	20	Cancer	22	12	P2.4_CGTTAGGCGATATCTGTA	0.006	0.5095	0.135	0.349	P2.4_CGTTAGGCGATATCTGTA	Clone4	0.666832	Cancer	0	0	0	1	0.91813	Clone4	0.4935	1	7	73	0
P2.4	22x13	14	Cancer	22	13	P2.4_TAACGCGTGCTGAGTAGG	0.007	0.3375	0.523	0.1325	P2.4_TAACGCGTGCTGAGTAGG	Clone2	0.99806	Cancer	0	1	0	0	0.0221379	Clone3	0.4955	0	13	46	1
P2.4	22x24	24	Cancer	22	24	P2.4_GGTAATAGTTGATGGGCT	0.008	0.527	0.2725	0.193	P2.4_GGTAATAGTTGATGGGCT	Clone4	0.445742	Cancer	0	0	0	1	1.54619	Clone2	0.4825	0	6	207	1
P2.4	22x9	16	Cancer	22	9	P2.4_GTACAGGTCTAAATCTAA	0.0055	0.722	0.2135	0.059	P2.4_GTACAGGTCTAAATCTAA	Clone4	0.634859	Cancer	0	0	0	1	1.12908	Clone4	0.3585	1	1	34	0
P2.4	23x10	76	Cancer	23	10	P2.4_GCTTCCGATGAGTTGTGG	0.0025	0.1785	0.2995	0.5195	P2.4_GCTTCCGATGAGTTGTGG	Clone2	1	Cancer	0	1	0	0	4.37967e-14	Clone4	0.4235	0	9	108	1
P2.4	23x11	36	Cancer	23	11	P2.4_CGAGCACTCAATTCCGGG	0.003	0.4765	0.219	0.301	P2.4_CGAGCACTCAATTCCGGG	Clone2	0.826035	Cancer	0	1	0	0	0.754082	Clone4	0.4175	0	7	127	1
P2.4	23x12	22	Cancer	23	12	P2.4_ACGTAAGGTGATGCGACG	0.005	0.4785	0.4635	0.0535	P2.4_ACGTAAGGTGATGCGACG	Clone4	0.618063	Cancer	0	0	0	1	1.23261	Clone3	0.4145	0	9	38	1
P2.4	23x26	21	Cancer	23	26	P2.4_TTCCGAGCTGTACAAGTC	0.0055	0.4975	0.4685	0.028	P2.4_TTCCGAGCTGTACAAGTC	Clone4	0.875802	Cancer	0	0	0	1	0.567355	Clone3	0.545	0	1	45	1
P2.4	23x9	36	Cancer	23	9	P2.4_GCCGCCTAAGTGATCTTG	0.005	0.0115	0.0185	0.965	P2.4_GCCGCCTAAGTGATCTTG	Clone4	0.332527	Cancer	0	0	0	1	1.61774	Clone2	0.4915	0	3	85	1
P2.4	24x11	29	Cancer	24	11	P2.4_TTCCTTGTTACGGGTGAG	0.004	0.342	0.406	0.2485	P2.4_TTCCTTGTTACGGGTGAG	Clone2	0.69426	Cancer	0	1	0	0	0.91935	Clone3	0.423	0	6	102	1
P3.3	10x15	32	Cancer	10	15	P3.3_CTCTATGTTTACGCAGGT	0.0045	0.422	0.256	0.3175	P3.3_CTCTATGTTTACGCAGGT	Clone4	0.564758	Cancer	0	0	0	1	0.988161	Clone2	0.387	0	23	177	1
P3.3	10x16	60	Cancer	10	16	P3.3_CTGGAGCATCGACTTGAG	0.003	0.2135	0.261	0.523	P3.3_CTGGAGCATCGACTTGAG	Clone4	0.448285	Cancer	0	0	0	1	1.52889	Clone4	0.4055	1	7	55	0
P3.3	10x17	21	Cancer	10	17	P3.3_CGCTCATTCGCAGACGTA	0.0045	0.361	0.33	0.304	P3.3_CGCTCATTCGCAGACGTA	Clone4	0.81748	Cancer	0	0	0	1	0.685558	Clone4	0.427	1	20	122	0
P3.3	10x18	24	Cancer	10	18	P3.3_CCCGCGGAATGAAGCATC	0.003	0.6095	0.343	0.0455	P3.3_CCCGCGGAATGAAGCATC	Clone4	0.999999	Cancer	0	0	0	1	1.65882e-05	Clone3	0.3705	0	4	48	1
P3.3	10x19	28	Cancer	10	19	P3.3_AGGGACGTTAGTGTGCCA	0.003	0.5535	0.379	0.0645	P3.3_AGGGACGTTAGTGTGCCA	Clone2	0.366163	Cancer	0	1	0	0	1.574	Clone2	0.529	1	1	34	0
P3.3	10x21	30	Cancer	10	21	P3.3_CTTGAGATCTTCTTGCGG	0.325	0.052	0.0325	0.5905	P3.3_CTTGAGATCTTCTTGCGG	Clone2	0.548148	Cancer	0	1	0	0	1.26037	Clone2	0.331	1	8	36	0
P3.3	10x22	17	Cancer	10	22	P3.3_TGCCGGATTGACGGTTAT	0.0155	0.135	0.0195	0.83	P3.3_TGCCGGATTGACGGTTAT	Clone2	0.449621	Cancer	0	1	0	0	1.4986	Clone2	0.499	1	15	128	0
P3.3	10x23	21	Cancer	10	23	P3.3_ATTTGCAAGAAGCCGGGC	0.0105	0.635	0.0575	0.297	P3.3_ATTTGCAAGAAGCCGGGC	Clone4	0.784621	Cancer	0	0	0	1	1.0108	Clone2	0.5565	0	40	185	1
P3.3	10x24	85	Cancer	10	24	P3.3_GTACTTAAGCCTCAGTTA	0.002	0.337	0.312	0.3485	P3.3_GTACTTAAGCCTCAGTTA	Clone4	0.85774	Cancer	0	0	0	1	0.590127	Clone4	0.5245	1	14	77	0
P3.3	10x25	99	Cancer	10	25	P3.3_GAGCCTGTTGCGCGCTAG	0.002	0.052	0.04	0.9065	P3.3_GAGCCTGTTGCGCGCTAG	Clone4	0.407897	Cancer	0	0	0	1	1.50871	Clone4	0.4915	1	24	65	0
P3.3	11x14	34	Cancer	11	14	P3.3_CGCTAATTGCCCGATCCG	0.106	0.056	0.068	0.7705	P3.3_CGCTAATTGCCCGATCCG	Clone3	0.755032	Cancer	0	0	1	0	1.02343	Clone2	0.419	0	17	77	1
P3.3	11x15	120	Cancer	11	15	P3.3_CGTCTCAAACATTCGGCC	0.002	0.0105	0.002	0.9865	P3.3_CGTCTCAAACATTCGGCC	Clone4	0.514125	Cancer	0	0	0	1	1.09778	Clone2	0.499	0	7	100	1
P3.3	11x19	46	Cancer	11	19	P3.3_CAACATCGACCCTATTCC	0.003	0.014	0.0045	0.9785	P3.3_CAACATCGACCCTATTCC	Clone2	0.370557	Cancer	0	1	0	0	1.57113	Clone4	0.4925	0	16	127	1
P3.3	11x20	40	Cancer	11	20	P3.3_CCACGTCAGCCCTGTGAG	0.4005	0.0235	0.0055	0.571	P3.3_CCACGTCAGCCCTGTGAG	Clone3	0.737956	Cancer	0	0	1	0	1.06054	Clone1	0.4055	0	19	66	1
P3.3	11x21	26	Cancer	11	21	P3.3_ATATGGGTGTAACAAGAA	0.023	0.0515	0.0115	0.9135	P3.3_ATATGGGTGTAACAAGAA	Clone2	0.638155	Cancer	0	1	0	0	0.94427	Clone2	0.5045	1	17	113	0
P3.3	11x22	18	Cancer	11	22	P3.3_ATGAATGACGGAGGTACT	0.008	0.105	0.0255	0.8615	P3.3_ATGAATGACGGAGGTACT	Clone2	0.975467	Cancer	0	1	0	0	0.16783	Clone2	0.5095	1	19	66	0
P3.3	11x23	26	Cancer	11	23	P3.3_CTTGTCAGATTTATGCAG	0.5935	0.1815	0.0035	0.2215	P3.3_CTTGTCAGATTTATGCAG	Clone3	1	Cancer	0	0	1	0	2.87659e-10	Clone1	0.5205	0	7	81	1
P3.3	12x14	53	Cancer	12	14	P3.3_TTATGGAGCTTAAGCCGC	0.014	0.0245	0.007	0.955	P3.3_TTATGGAGCTTAAGCCGC	Clone2	0.640107	Cancer	0	1	0	0	0.961427	Clone2	0.4995	1	34	287	0
P3.3	12x15	27	Cancer	12	15	P3.3_CGGAGCCAAGACTCGTCT	0.843	0.0085	0.007	0.142	P3.3_CGGAGCCAAGACTCGTCT	Clone3	0.923851	Cancer	0	0	1	0	0.460735	Clone1	0.8715	0	5	47	1
P3.3	12x18	24	Cancer	12	18	P3.3_GAATTATTCCGCAGGGCT	0.3245	0.137	0.0185	0.5205	P3.3_GAATTATTCCGCAGGGCT	Clone3	0.719505	Cancer	0	0	1	0	0.87388	Clone2	0.442	0	26	150	1
P3.3	12x19	53	Cancer	12	19	P3.3_TCCGAATTCAAATTAAGG	0.005	0.037	0.003	0.955	P3.3_TCCGAATTCAAATTAAGG	Clone2	0.586513	Cancer	0	1	0	0	0.989013	Clone2	0.5015	1	3	47	0
P3.3	12x20	75	Cancer	12	20	P3.3_GTCACGGATCGAGGGATA	0.229	0.0275	0.017	0.726	P3.3_GTCACGGATCGAGGGATA	Clone3	1	Cancer	0	0	1	0	4.64322e-07	Clone4	0.382	0	11	40	1
P3.3	12x21	80	Cancer	12	21	P3.3_TGTCAAAGGCCTATCAGC	0.002	0.016	0.0035	0.9785	P3.3_TGTCAAAGGCCTATCAGC	Clone2	0.356852	Cancer	0	1	0	0	1.61625	Clone2	0.502	1	13	55	0
P3.3	12x22	86	Cancer	12	22	P3.3_CCGCCAGTTAATCAGCAA	0.0105	0.038	0.0085	0.943	P3.3_CCGCCAGTTAATCAGCAA	Clone2	0.64424	Cancer	0	1	0	0	0.939111	Clone2	0.503	1	2	43	0
P3.3	12x23	34	Cancer	12	23	P3.3_TCTTCCCAAGTGCTTATA	0.308	0.005	0.013	0.6745	P3.3_TCTTCCCAAGTGCTTATA	Clone3	0.618417	Cancer	0	0	1	0	1.34017	Clone4	0.4355	0	13	29	1
P3.3	13x14	27	Cancer	13	14	P3.3_CATCATCTTACAAGAAAG	0.598	0.023	0.0045	0.374	P3.3_CATCATCTTACAAGAAAG	Clone3	1	Cancer	0	0	1	0	4.68356e-12	Clone1	0.6315	0	5	80	1
P3.3	13x15	48	Cancer	13	15	P3.3_CTCATCTACAAAGAGGTC	0.045	0.004	0.0045	0.9465	P3.3_CTCATCTACAAAGAGGTC	Clone3	0.252719	Cancer	0	0	1	0	1.99996	Clone4	0.4765	0	46	222	1
P3.3	13x18	24	Cancer	13	18	P3.3_TCTGATCCCGCCGGAAAG	0.542	0.008	0.009	0.441	P3.3_TCTGATCCCGCCGGAAAG	Clone3	0.657831	Cancer	0	0	1	0	1.26891	Clone1	0.6055	0	20	75	1
P3.3	13x19	64	Cancer	13	19	P3.3_CTCAGTATGCATGAGCAG	0.2755	0.005	0.0035	0.716	P3.3_CTCAGTATGCATGAGCAG	Clone3	0.738747	Cancer	0	0	1	0	0.870447	Clone4	0.3615	0	24	168	1
P3.3	13x20	38	Cancer	13	20	P3.3_TACTTGCCAATCTCTGAG	0.239	0.0115	0.0045	0.745	P3.3_TACTTGCCAATCTCTGAG	Clone3	0.481575	Cancer	0	0	1	0	1.43208	Clone2	0.38	0	13	61	1
P3.3	13x21	32	Cancer	13	21	P3.3_ACATCACCTGCGCGCTCT	0.0235	0.1225	0.0215	0.8325	P3.3_ACATCACCTGCGCGCTCT	Clone2	0.51835	Cancer	0	1	0	0	1.01048	Clone2	0.507	1	8	89	0
P3.3	13x25	59	Cancer	13	25	P3.3_TAAAGGAACATTCCGGTG	0.2315	0.003	0.003	0.763	P3.3_TAAAGGAACATTCCGGTG	Clone2	0.666665	Cancer	0	1	0	0	0.918298	Clone4	0.4315	0	41	190	1
P3.3	13x26	77	Cancer	13	26	P3.3_TTAAGGACTGTAATTGGG	0.114	0.019	0.0055	0.8615	P3.3_TTAAGGACTGTAATTGGG	Clone3	0.701746	Cancer	0	0	1	0	0.880177	Clone2	0.4525	0	37	187	1
P3.3	14x12	78	Cancer	14	12	P3.3_CATGGTACGATCGCGCCC	0.0045	0.022	0.0025	0.9705	P3.3_CATGGTACGATCGCGCCC	Clone2	0.664584	Cancer	0	1	0	0	1.25582	Clone2	0.5035	1	7	67	0
P3.3	14x13	94	Cancer	14	13	P3.3_CGAACTAGAATCGATAGC	0.2445	0.0125	0.005	0.738	P3.3_CGAACTAGAATCGATAGC	Clone3	0.999226	Cancer	0	0	1	0	0.0091201	Clone4	0.4025	0	16	52	1
P3.3	14x14	63	Cancer	14	14	P3.3_TGAAACTCCTGTCTCGCG	0.537	0.354	0.033	0.0765	P3.3_TGAAACTCCTGTCTCGCG	Clone3	0.782494	Cancer	0	0	1	0	0.943238	Clone2	0.508	0	18	73	1
P3.3	14x15	34	Cancer	14	15	P3.3_CGCTTACATAGAAGATTA	0.0105	0.046	0.0215	0.9225	P3.3_CGCTTACATAGAAGATTA	Clone3	0.593922	Cancer	0	0	1	0	1.37981	Clone2	0.493	0	10	79	1
P3.3	14x16	112	Cancer	14	16	P3.3_GTATACTGGGCGAACCAA	0.002	0.0545	0.002	0.942	P3.3_GTATACTGGGCGAACCAA	Clone4	0.364639	Cancer	0	0	0	1	1.58172	Clone2	0.516	0	20	94	1
P3.3	14x18	13	Cancer	14	18	P3.3_ACATTTAAGGCGCATGAT	0.384	0.5715	0.0105	0.034	P3.3_ACATTTAAGGCGCATGAT	Clone3	0.612791	Cancer	0	0	1	0	1.26632	Clone2	0.6555	0	7	65	1
P3.3	14x19	35	Cancer	14	19	P3.3_GTGCCCGCCGGACTTAAG	0.003	0.0925	0.012	0.892	P3.3_GTGCCCGCCGGACTTAAG	Clone4	0.614661	Cancer	0	0	0	1	1.33762	Clone2	0.5115	0	18	98	1
P3.3	14x20	15	Cancer	14	20	P3.3_GCGGACGTGTACCAGTAA	0.6165	0.0155	0.054	0.3135	P3.3_GCGGACGTGTACCAGTAA	Clone1	0.266778	Cancer	1	0	0	0	1.99734	Clone1	0.6105	1	70	197	0
P3.3	14x21	8	Cancer	14	21	P3.3_GAATATGAGTTGATACAG	0.0345	0.0535	0.009	0.903	P3.3_GAATATGAGTTGATACAG	Clone4	0.548837	Cancer	0	0	0	1	0.995214	Clone2	0.4945	0	35	175	1
P3.3	14x22	68	Cancer	14	22	P3.3_GACCGAGGCGACGCCAAT	0.002	0.005	0.0025	0.99	P3.3_GACCGAGGCGACGCCAAT	Clone4	0.547476	Cancer	0	0	0	1	1.05971	Clone2	0.4985	0	11	117	1
P3.3	14x23	24	Cancer	14	23	P3.3_TAACTTCGATCAGGCTTA	0.844	0.02	0.0465	0.09	P3.3_TAACTTCGATCAGGCTTA	Clone3	0.969785	Cancer	0	0	1	0	0.224716	Clone1	0.8415	0	18	94	1
P3.3	14x24	41	Cancer	14	24	P3.3_AGGGACGTCGTTTGCCTG	0.011	0.056	0.007	0.926	P3.3_AGGGACGTCGTTTGCCTG	Clone2	0.534207	Cancer	0	1	0	0	1.00992	Clone2	0.5065	1	3	92	0
P3.3	14x25	44	Cancer	14	25	P3.3_CCATAGAAGTTGTAGTGA	0.431	0.0935	0.013	0.4625	P3.3_CCATAGAAGTTGTAGTGA	Clone3	0.903793	Cancer	0	0	1	0	0.535264	Clone1	0.3835	0	16	110	1
P3.3	14x26	64	Cancer	14	26	P3.3_GATCTGCACAACTCTGCC	0.2115	0.015	0.1005	0.6725	P3.3_GATCTGCACAACTCTGCC	Clone3	0.756927	Cancer	0	0	1	0	1.01944	Clone2	0.379	0	4	79	1
P3.3	15x12	31	Cancer	15	12	P3.3_ATGTGTTGGGAATCCCAG	0.5695	0.005	0.1435	0.2825	P3.3_ATGTGTTGGGAATCCCAG	Clone3	0.465621	Cancer	0	0	1	0	1.52966	Clone1	0.657	0	3	47	1
P3.3	15x13	8	Cancer	15	13	P3.3_ATGGGCTGAATGTCACAC	0.0135	0.157	0.0075	0.8225	P3.3_ATGGGCTGAATGTCACAC	Clone4	0.550044	Cancer	0	0	0	1	1.01228	Clone2	0.509	0	4	68	1
P3.3	15x14	37	Cancer	15	14	P3.3_TAACAGGGCCCGAGGTTC	0.257	0.114	0.032	0.596	P3.3_TAACAGGGCCCGAGGTTC	Clone3	0.710647	Cancer	0	0	1	0	1.15354	Clone4	0.3535	0	16	71	1
P3.3	15x15	70	Cancer	15	15	P3.3_GATACTTCGGGATGCGGG	0.002	0.017	0.003	0.9785	P3.3_GATACTTCGGGATGCGGG	Clone2	0.596977	Cancer	0	1	0	0	1.03469	Clone4	0.4985	0	36	95	1
P3.3	15x16	84	Cancer	15	16	P3.3_CTATTCATACTCGGGTAC	0.0095	0.002	0.0065	0.9825	P3.3_CTATTCATACTCGGGTAC	Clone3	0.999975	Cancer	0	0	1	0	0.000432548	Clone4	0.5045	0	19	85	1
P3.3	15x18	28	Cancer	15	18	P3.3_TCTGCACAAACAGTGACT	0.007	0.086	0.0035	0.9035	P3.3_TCTGCACAAACAGTGACT	Clone4	0.409113	Cancer	0	0	0	1	1.56129	Clone2	0.5235	0	27	85	1
P3.3	15x19	50	Cancer	15	19	P3.3_TGATTCTTGTCGCAGCAT	0.595	0.033	0.019	0.3525	P3.3_TGATTCTTGTCGCAGCAT	Clone3	0.720683	Cancer	0	0	1	0	1.08225	Clone1	0.5625	0	2	20	1
P3.3	15x20	88	Cancer	15	20	P3.3_CCTCTGCAATAAACAAAG	0.0095	0.047	0.002	0.9415	P3.3_CCTCTGCAATAAACAAAG	Clone2	0.662112	Cancer	0	1	0	0	0.923015	Clone2	0.5085	1	27	242	0
P3.3	15x21	51	Cancer	15	21	P3.3_GCCGAAAGACTAGGTCTC	0.43	0.094	0.1015	0.3745	P3.3_GCCGAAAGACTAGGTCTC	Clone3	1	Cancer	0	0	1	0	3.11861e-08	Clone1	0.396	0	17	103	1
P3.3	15x23	71	Cancer	15	23	P3.3_TCTCCGTACACGCGCCTT	0.139	0.0175	0.0035	0.84	P3.3_TCTCCGTACACGCGCCTT	Clone3	0.757526	Cancer	0	0	1	0	1.03182	Clone4	0.4695	0	5	69	1
P3.3	15x24	43	Cancer	15	24	P3.3_CATATAGCGCACATCGAA	0.1115	0.0055	0.004	0.879	P3.3_CATATAGCGCACATCGAA	Clone3	0.362823	Cancer	0	0	1	0	1.58087	Clone4	0.4895	0	13	38	1
P3.3	15x25	53	Cancer	15	25	P3.3_GCAACCTAGACAAACCAC	0.003	0.0585	0.008	0.9305	P3.3_GCAACCTAGACAAACCAC	Clone4	0.374283	Cancer	0	0	0	1	1.57333	Clone2	0.5045	0	11	93	1
P3.3	16x12	9	Cancer	16	12	P3.3_ACCCGGCGTAACTAGATA	0.906	0.026	0.0355	0.0325	P3.3_ACCCGGCGTAACTAGATA	Clone3	0.813313	Cancer	0	0	1	0	0.799262	Clone1	0.912	0	10	137	1
P3.3	16x13	11	Cancer	16	13	P3.3_TTCCGGCAATCACTCAGA	0.7345	0.0265	0.233	0.006	P3.3_TTCCGGCAATCACTCAGA	Clone4	0.666676	Cancer	0	0	0	1	0.918286	Clone1	0.7475	0	16	102	1
P3.3	16x14	19	Cancer	16	14	P3.3_GTAACGCCTACTAGGAAG	0.0085	0.034	0.0095	0.9475	P3.3_GTAACGCCTACTAGGAAG	Clone1	0.257343	Cancer	1	0	0	0	1.99974	Clone2	0.501	0	12	51	1
P3.3	16x15	68	Cancer	16	15	P3.3_TCCTAACGCTACTATCTG	0.1705	0.023	0.042	0.765	P3.3_TCCTAACGCTACTATCTG	Clone3	0.89326	Cancer	0	0	1	0	0.490003	Clone4	0.471	0	2	42	1
P3.3	16x16	47	Cancer	16	16	P3.3_ACAACTATGGGTTGGCGG	0.003	0.0535	0.0155	0.9275	P3.3_ACAACTATGGGTTGGCGG	Clone2	0.531609	Cancer	0	1	0	0	1.35438	Clone2	0.5005	1	40	149	0
P3.3	16x18	11	Cancer	16	18	P3.3_GGACTTACGACAACTATG	0.053	0.1355	0.0085	0.8025	P3.3_GGACTTACGACAACTATG	Clone1	0.392202	Cancer	1	0	0	0	1.74826	Clone2	0.51	0	12	144	1
P3.3	16x19	72	Cancer	16	19	P3.3_ACGTAAGCGGACGCATGA	0.011	0.0255	0.006	0.957	P3.3_ACGTAAGCGGACGCATGA	Clone4	0.549848	Cancer	0	0	0	1	1.05763	Clone2	0.504	0	5	62	1
P3.3	16x20	99	Cancer	16	20	P3.3_AGCGCCCTCCGAATGTTG	0.233	0.0045	0.0145	0.7485	P3.3_AGCGCCCTCCGAATGTTG	Clone3	1	Cancer	0	0	1	0	3.39215e-41	Clone4	0.529	0	1	20	1
P3.3	16x21	78	Cancer	16	21	P3.3_CTTCCAACTCTCGCATAG	0.002	0.0295	0.0025	0.966	P3.3_CTTCCAACTCTCGCATAG	Clone4	0.410062	Cancer	0	0	0	1	1.56469	Clone2	0.5015	0	9	45	1
P3.3	16x22	77	Cancer	16	22	P3.3_GAAGATTCGCCCGGTCCA	0.591	0.017	0.009	0.383	P3.3_GAAGATTCGCCCGGTCCA	Clone3	0.732871	Cancer	0	0	1	0	1.09068	Clone1	0.587	0	0	9	1
P3.3	16x23	52	Cancer	16	23	P3.3_TCTCAGGTGATAAGGATG	0.4975	0.0245	0.0025	0.4745	P3.3_TCTCAGGTGATAAGGATG	Clone3	1	Cancer	0	0	1	0	4.8132e-37	Clone1	0.5565	0	14	96	1
P3.3	16x24	45	Cancer	16	24	P3.3_GGCTATCCTCTAGAGCAG	0.1655	0.035	0.0165	0.7825	P3.3_GGCTATCCTCTAGAGCAG	Clone3	0.666893	Cancer	0	0	1	0	0.919943	Clone2	0.4225	0	20	182	1
P3.3	17x13	12	Cancer	17	13	P3.3_CTCAAACCGGAACTCTGT	0.493	0.0115	0.0475	0.4475	P3.3_CTCAAACCGGAACTCTGT	Clone2	0.401061	Cancer	0	1	0	0	1.56347	Clone1	0.562	0	1	12	1
P3.3	17x14	19	Cancer	17	14	P3.3_ACATGTGTCGTTTCAAGA	0.5635	0.1165	0.0555	0.2645	P3.3_ACATGTGTCGTTTCAAGA	Clone3	0.999999	Cancer	0	0	1	0	2.03145e-05	Clone1	0.6105	0	23	113	1
P3.3	17x16	15	Cancer	17	16	P3.3_AGACTTGCGATATACTAT	0.242	0.1205	0.245	0.3925	P3.3_AGACTTGCGATATACTAT	Clone3	0.996434	Cancer	0	0	1	0	0.0375893	Clone3	0.3435	1	6	25	0
P3.3	17x17	71	Cancer	17	17	P3.3_TCTAATAAACCGACCGTA	0.002	0.0475	0.0025	0.948	P3.3_TCTAATAAACCGACCGTA	Clone2	0.748553	Cancer	0	1	0	0	0.840367	Clone2	0.5035	1	12	33	0
P3.3	17x18	103	Cancer	17	18	P3.3_CCCTTTCAACCTCTCGAT	0.562	0.0275	0.018	0.3925	P3.3_CCCTTTCAACCTCTCGAT	Clone3	0.991865	Cancer	0	0	1	0	0.0737567	Clone1	0.5125	0	32	133	1
P3.3	17x19	148	Cancer	17	19	P3.3_TACCTTTGTGTAATGGCG	0.0565	0.001	0.0015	0.941	P3.3_TACCTTTGTGTAATGGCG	Clone3	0.420377	Cancer	0	0	1	0	1.56135	Clone4	0.4745	0	24	115	1
P3.3	17x21	66	Cancer	17	21	P3.3_GGATCGATGCATTTGGAG	0.004	0.0245	0.0265	0.945	P3.3_GGATCGATGCATTTGGAG	Clone4	0.785459	Cancer	0	0	0	1	0.830236	Clone2	0.494	0	14	157	1
P3.3	17x22	101	Cancer	17	22	P3.3_CGGCCAAAGATACTTTAA	0.0035	0.029	0.0065	0.961	P3.3_CGGCCAAAGATACTTTAA	Clone2	0.647337	Cancer	0	1	0	0	0.948184	Clone2	0.5025	1	11	38	0
P3.3	17x23	103	Cancer	17	23	P3.3_CTAACATTAGTCGCCGTT	0.2125	0.047	0.0085	0.732	P3.3_CTAACATTAGTCGCCGTT	Clone3	0.999999	Cancer	0	0	1	0	1.4269e-05	Clone2	0.4225	0	7	51	1
P3.3	18x17	22	Cancer	18	17	P3.3_GTTATGTAATAACCCTCT	0.2145	0.1525	0.0265	0.6065	P3.3_GTTATGTAATAACCCTCT	Clone3	0.999993	Cancer	0	0	1	0	0.000126551	Clone2	0.474	0	8	53	1
P3.3	18x18	26	Cancer	18	18	P3.3_TAAGAAACACCCGCTGAC	0.491	0.0305	0.0075	0.471	P3.3_TAAGAAACACCCGCTGAC	Clone3	0.785433	Cancer	0	0	1	0	0.93849	Clone1	0.4885	0	6	47	1
P3.3	18x19	71	Cancer	18	19	P3.3_TATCGAACTAAGGTCGCG	0.002	0.028	0.004	0.966	P3.3_TATCGAACTAAGGTCGCG	Clone2	0.420939	Cancer	0	1	0	0	1.55571	Clone2	0.501	1	15	146	0
P3.3	18x20	107	Cancer	18	20	P3.3_TTCACCAATGCTGTAGTA	0.133	0.002	0.0075	0.858	P3.3_TTCACCAATGCTGTAGTA	Clone3	0.993516	Cancer	0	0	1	0	0.0565567	Clone4	0.438	0	9	69	1
P3.3	18x21	91	Cancer	18	21	P3.3_CAGCACATGATGTTCTAG	0.6005	0.006	0.021	0.373	P3.3_CAGCACATGATGTTCTAG	Clone4	0.475485	Cancer	0	0	0	1	1.5177	Clone1	0.6135	0	11	99	1
P3.3	18x22	131	Cancer	18	22	P3.3_CAGAAGCGAGCCGAAGTC	0.1325	0.0105	0.011	0.846	P3.3_CAGAAGCGAGCCGAAGTC	Clone3	0.999985	Cancer	0	0	1	0	0.000260402	Clone4	0.4285	0	23	71	1
P3.3	18x23	12	Cancer	18	23	P3.3_CGTCCTAGCTAAGTCGCC	0.0115	0.124	0.0065	0.8585	P3.3_CGTCCTAGCTAAGTCGCC	Clone2	0.651203	Cancer	0	1	0	0	0.944591	Clone2	0.5175	1	6	45	0
P3.3	19x17	14	Cancer	19	17	P3.3_TTAGACGAGCTCGTAGTT	0.5285	0.092	0.1725	0.2075	P3.3_TTAGACGAGCTCGTAGTT	Clone3	0.938844	Cancer	0	0	1	0	0.370339	Clone1	0.5145	0	17	80	1
P3.3	19x18	48	Cancer	19	18	P3.3_CTGAGGGTTGTATAAGTC	0.2725	0.031	0.0135	0.683	P3.3_CTGAGGGTTGTATAAGTC	Clone2	0.472284	Cancer	0	1	0	0	1.51087	Clone2	0.37	1	12	77	0
P3.3	19x19	60	Cancer	19	19	P3.3_TAAGCTTACGAGCCCGCC	0.01	0.0425	0.0025	0.9445	P3.3_TAAGCTTACGAGCCCGCC	Clone2	0.640021	Cancer	0	1	0	0	0.942667	Clone2	0.514	1	8	34	0
P3.3	19x20	66	Cancer	19	20	P3.3_ACTGCTGTACATTCGATC	0.1775	0.008	0.0035	0.8105	P3.3_ACTGCTGTACATTCGATC	Clone3	0.662838	Cancer	0	0	1	0	1.29342	Clone4	0.4095	0	5	24	1
P3.3	20x17	64	Cancer	20	17	P3.3_TGAAGGCATCTAAATGTG	0.004	0.0145	0.0085	0.973	P3.3_TGAAGGCATCTAAATGTG	Clone4	0.678133	Cancer	0	0	0	1	0.989183	Clone2	0.5	0	10	130	1
P3.3	20x18	71	Cancer	20	18	P3.3_GCGCGTGTATTACGACGA	0.2115	0.048	0.003	0.738	P3.3_GCGCGTGTATTACGACGA	Clone3	0.963152	Cancer	0	0	1	0	0.264434	Clone2	0.4015	0	14	81	1
P3.3	20x19	72	Cancer	20	19	P3.3_TTGACTTATCCAGGTAGC	0.002	0.0575	0.002	0.9375	P3.3_TTGACTTATCCAGGTAGC	Clone2	0.632795	Cancer	0	1	0	0	0.976475	Clone2	0.5125	1	14	117	0
P3.3	20x20	55	Cancer	20	20	P3.3_TTTATTTGCGATCAAGGA	0.054	0.2765	0.0055	0.6635	P3.3_TTTATTTGCGATCAAGGA	Clone3	0.975662	Cancer	0	0	1	0	0.170737	Clone2	0.5155	0	7	37	1
P3.3	21x17	25	Cancer	21	17	P3.3_CCTCAGGAAGGGTGTATC	0.027	0.064	0.0375	0.872	P3.3_CCTCAGGAAGGGTGTATC	Clone4	0.591201	Cancer	0	0	0	1	1.13309	Clone2	0.47	0	19	96	1
P3.3	21x18	74	Cancer	21	18	P3.3_GTGATCGGTCCTGTATAG	0.249	0.012	0.003	0.736	P3.3_GTGATCGGTCCTGTATAG	Clone3	0.838037	Cancer	0	0	1	0	0.771989	Clone2	0.394	0	5	29	1
P3.3	21x20	2	Cancer	21	20	P3.3_GTTGTCATGCCATATCGG	0.0455	0.2775	0.023	0.6545	P3.3_GTTGTCATGCCATATCGG	Clone2	0.545565	Cancer	0	1	0	0	1.00464	Clone2	0.5475	1	20	124	0
P3.3	22x18	59	Cancer	22	18	P3.3_GATGGCCAGATTCGTTAG	0.079	0.008	0.01	0.9025	P3.3_GATGGCCAGATTCGTTAG	Clone2	0.585421	Cancer	0	1	0	0	1.18717	Clone4	0.458	0	3	33	1
P3.3	22x19	1	Cancer	22	19	P3.3_AGCTAGATGTTCCGAGCG	0.082	0.068	0.061	0.79	P3.3_AGCTAGATGTTCCGAGCG	Clone4	0.666847	Cancer	0	0	0	1	0.918116	Clone2	0.47	0	33	126	1
P3.3	5x11	71	Cancer	5	11	P3.3_ATAAATGAGCTCTTCACG	0.007	0.0895	0.0455	0.858	P3.3_ATAAATGAGCTCTTCACG	Clone2	0.339429	Cancer	0	1	0	0	1.61408	Clone4	0.479	0	16	97	1
P3.3	5x12	35	Cancer	5	12	P3.3_TGCTTACCGGTGGATTAC	0.0065	0.3505	0.4255	0.217	P3.3_TGCTTACCGGTGGATTAC	Clone4	0.970282	Cancer	0	0	0	1	0.222501	Clone3	0.43	0	12	95	1
P3.3	5x13	90	Cancer	5	13	P3.3_TCTATCTAGACCTAGATG	0.209	0.002	0.008	0.781	P3.3_TCTATCTAGACCTAGATG	Clone3	0.376136	Cancer	0	0	1	0	1.57943	Clone4	0.402	0	5	53	1
P3.3	5x14	77	Cancer	5	14	P3.3_ACAAACCTACTCCGCTGT	0.002	0.2775	0.2325	0.4875	P3.3_ACAAACCTACTCCGCTGT	Clone2	0.976105	Cancer	0	1	0	0	0.18663	Clone4	0.416	0	17	114	1
P3.3	5x15	88	Cancer	5	15	P3.3_ACCGATCCCATACTAGCG	0.002	0.3385	0.1995	0.46	P3.3_ACCGATCCCATACTAGCG	Clone2	0.997422	Cancer	0	1	0	0	0.0260196	Clone2	0.423	1	13	59	0
P3.3	5x16	64	Cancer	5	16	P3.3_GCATTAATAGATAGGATC	0.003	0.08	0.0965	0.821	P3.3_GCATTAATAGATAGGATC	Clone4	0.527381	Cancer	0	0	0	1	0.998072	Clone4	0.5505	1	5	82	0
P3.3	5x17	58	Cancer	5	17	P3.3_CAATCGCTGCTCTGGAAT	0.002	0.6055	0.0955	0.297	P3.3_CAATCGCTGCTCTGGAAT	Clone2	0.515479	Cancer	0	1	0	0	1.47057	Clone4	0.4415	0	2	75	1
P3.3	5x18	50	Cancer	5	18	P3.3_GAGGGCGCGTCATTACGG	0.0035	0.34	0.271	0.3855	P3.3_GAGGGCGCGTCATTACGG	Clone2	0.636106	Cancer	0	1	0	0	0.945879	Clone4	0.559	0	27	141	1
P3.3	5x19	69	Cancer	5	19	P3.3_GGGTTCTTAGCGGGAGTG	0.003	0.4025	0.2875	0.307	P3.3_GGGTTCTTAGCGGGAGTG	Clone3	0.652676	Cancer	0	0	1	0	0.949412	Clone4	0.469	0	4	61	1
P3.3	5x20	63	Cancer	5	20	P3.3_TTACACGCCCGATCGATA	0.003	0.194	0.1455	0.657	P3.3_TTACACGCCCGATCGATA	Clone2	0.452561	Cancer	0	1	0	0	1.53081	Clone4	0.425	0	17	83	1
P3.3	5x21	70	Cancer	5	21	P3.3_CAAGCGCGCATTAGATGT	0.002	0.523	0.362	0.1125	P3.3_CAAGCGCGCATTAGATGT	Clone4	0.99993	Cancer	0	0	0	1	0.00107242	Clone4	0.3565	1	23	88	0
P3.3	5x22	71	Cancer	5	22	P3.3_AGCGCCATTTAGGTCGAA	0.0025	0.273	0.2095	0.515	P3.3_AGCGCCATTTAGGTCGAA	Clone3	0.993975	Cancer	0	0	1	0	0.0531565	Clone4	0.3855	0	13	60	1
P3.3	5x24	39	Cancer	5	24	P3.3_GTTGTCGCGGAGTACTGG	0.006	0.168	0.1135	0.713	P3.3_GTTGTCGCGGAGTACTGG	Clone2	0.978473	Cancer	0	1	0	0	0.165666	Clone4	0.493	0	2	52	1
P3.3	5x25	37	Cancer	5	25	P3.3_CACCAGGCTCGAAACGCG	0.0035	0.519	0.254	0.223	P3.3_CACCAGGCTCGAAACGCG	Clone2	0.397908	Cancer	0	1	0	0	1.54023	Clone4	0.4195	0	27	131	1
P3.3	5x8	48	Cancer	5	8	P3.3_CGTGTCCATAGAAGCTGT	0.003	0.4255	0.2035	0.368	P3.3_CGTGTCCATAGAAGCTGT	Clone2	0.99921	Cancer	0	1	0	0	0.0100111	Clone2	0.4205	1	8	14	0
P3.3	5x9	43	Cancer	5	9	P3.3_TATGTAGCGTCGAAGATC	0.004	0.7035	0.2665	0.026	P3.3_TATGTAGCGTCGAAGATC	Clone4	0.396069	Cancer	0	0	0	1	1.56739	Clone2	0.3685	0	14	60	1
P3.3	6x11	33	Cancer	6	11	P3.3_GTGAAGCTTTGCTGTCAA	0.002	0.004	0.1005	0.8935	P3.3_GTGAAGCTTTGCTGTCAA	Clone2	0.667339	Cancer	0	1	0	0	0.918661	Clone2	0.467	1	29	82	0
P3.3	6x12	83	Cancer	6	12	P3.3_TATGTTGGCCAATGTGCA	0.002	0.3795	0.3195	0.299	P3.3_TATGTTGGCCAATGTGCA	Clone4	0.988683	Cancer	0	0	0	1	0.0894195	Clone3	0.371	0	7	46	1
P3.3	6x13	90	Cancer	6	13	P3.3_AGACGGTGTTAAGGCTAC	0.0025	0.097	0.0965	0.8035	P3.3_AGACGGTGTTAAGGCTAC	Clone2	0.667035	Cancer	0	1	0	0	0.920571	Clone4	0.4635	0	5	85	1
P3.3	6x14	78	Cancer	6	14	P3.3_GTATGCTCGGTCAACAAT	0.2365	0.0145	0.0035	0.7455	P3.3_GTATGCTCGGTCAACAAT	Clone3	0.999868	Cancer	0	0	1	0	0.00188901	Clone2	0.3925	0	6	68	1
P3.3	6x15	114	Cancer	6	15	P3.3_CAGCATCTTTGGAGCGGT	0.001	0.1105	0.15	0.7385	P3.3_CAGCATCTTTGGAGCGGT	Clone2	0.989119	Cancer	0	1	0	0	0.0898259	Clone4	0.4865	0	14	135	1
P3.3	6x16	42	Cancer	6	16	P3.3_AGTATACATCTAGCCGGT	0.004	0.4395	0.211	0.345	P3.3_AGTATACATCTAGCCGGT	Clone4	0.335576	Cancer	0	0	0	1	1.58495	Clone2	0.403	0	13	50	1
P3.3	6x19	50	Cancer	6	19	P3.3_TCTGCCAGGTGCCGGACG	0.003	0.419	0.2585	0.3195	P3.3_TCTGCCAGGTGCCGGACG	Clone4	0.999822	Cancer	0	0	0	1	0.00264574	Clone4	0.4595	1	19	93	0
P3.3	6x20	48	Cancer	6	20	P3.3_AGACATTAAACGTGGATG	0.003	0.374	0.261	0.362	P3.3_AGACATTAAACGTGGATG	Clone2	0.984505	Cancer	0	1	0	0	0.115335	Clone4	0.5335	0	19	90	1
P3.3	6x21	42	Cancer	6	21	P3.3_GTTCTCGCAAGGCGTGGG	0.0035	0.2	0.301	0.496	P3.3_GTTCTCGCAAGGCGTGGG	Clone4	0.460724	Cancer	0	0	0	1	1.53447	Clone4	0.3905	1	19	120	0
P3.3	6x22	77	Cancer	6	22	P3.3_ATCTCACATCACTGAAGC	0.003	0.3925	0.254	0.35	P3.3_ATCTCACATCACTGAAGC	Clone2	0.825736	Cancer	0	1	0	0	0.736916	Clone4	0.4095	0	4	57	1
P3.3	6x23	79	Cancer	6	23	P3.3_GCATTGATAGGAATCCTG	0.0035	0.098	0.064	0.8345	P3.3_GCATTGATAGGAATCCTG	Clone2	0.946181	Cancer	0	1	0	0	0.304063	Clone4	0.4685	0	29	81	1
P3.3	6x24	50	Cancer	6	24	P3.3_GTTCAACACCTCACCAGC	0.0035	0.2585	0.1585	0.58	P3.3_GTTCAACACCTCACCAGC	Clone2	0.999771	Cancer	0	1	0	0	0.00309749	Clone2	0.492	1	13	38	0
P3.3	6x25	32	Cancer	6	25	P3.3_GAACATAATTGCACCGTC	0.0035	0.466	0.518	0.013	P3.3_GAACATAATTGCACCGTC	Clone4	0.440942	Cancer	0	0	0	1	1.54476	Clone3	0.5195	0	17	51	1
P3.3	6x26	31	Cancer	6	26	P3.3_GACCTATGCATGTTGAAT	0.004	0.4205	0.264	0.311	P3.3_GACCTATGCATGTTGAAT	Clone4	0.694901	Cancer	0	0	0	1	1.17873	Clone4	0.346	1	11	78	0
P3.3	7x10	17	Cancer	7	10	P3.3_CGTGTTGTATCTTTGGAG	0.006	0.6105	0.3205	0.0635	P3.3_CGTGTTGTATCTTTGGAG	Clone2	0.438656	Cancer	0	1	0	0	1.45988	Clone3	0.356	0	12	99	1
P3.3	7x11	21	Cancer	7	11	P3.3_TGTACGATTAGTCCGACG	0.0075	0.4795	0.0275	0.4855	P3.3_TGTACGATTAGTCCGACG	Clone2	0.417177	Cancer	0	1	0	0	1.55664	Clone2	0.5275	1	12	69	0
P3.3	7x12	53	Cancer	7	12	P3.3_AGAACAAACTGTTAACAC	0.0025	0.207	0.0095	0.781	P3.3_AGAACAAACTGTTAACAC	Clone3	0.469718	Cancer	0	0	1	0	1.55537	Clone4	0.5535	0	12	66	1
P3.3	7x13	55	Cancer	7	13	P3.3_AGCCGACATGCTCTAAAC	0.0045	0.3995	0.27	0.326	P3.3_AGCCGACATGCTCTAAAC	Clone4	0.976474	Cancer	0	0	0	1	0.163934	Clone4	0.403	1	1	2	0
P3.3	7x14	70	Cancer	7	14	P3.3_ATGAACCGCGTTAGTACG	0.002	0.3725	0.262	0.3635	P3.3_ATGAACCGCGTTAGTACG	Clone4	0.758094	Cancer	0	0	0	1	1.03951	Clone2	0.3965	0	12	112	1
P3.3	7x15	44	Cancer	7	15	P3.3_GCCCGAGCGCGTGTAACA	0.004	0.3415	0.265	0.3895	P3.3_GCCCGAGCGCGTGTAACA	Clone4	0.42901	Cancer	0	0	0	1	1.52391	Clone2	0.397	0	9	62	1
P3.3	7x16	64	Cancer	7	16	P3.3_TAAGGCCGGTTTCCAAAT	0.002	0.504	0.163	0.3305	P3.3_TAAGGCCGGTTTCCAAAT	Clone4	0.778543	Cancer	0	0	0	1	0.839014	Clone4	0.4995	1	10	62	0
P3.3	7x17	38	Cancer	7	17	P3.3_TATCTTTACTCGGCGGCC	0.0065	0.5205	0.2925	0.1805	P3.3_TATCTTTACTCGGCGGCC	Clone4	0.353471	Cancer	0	0	0	1	1.57986	Clone3	0.375	0	29	119	1
P3.3	7x18	26	Cancer	7	18	P3.3_CTTACACTAGGCGTAAGG	0.006	0.514	0.289	0.191	P3.3_CTTACACTAGGCGTAAGG	Clone2	0.880267	Cancer	0	1	0	0	0.528898	Clone2	0.386	1	5	66	0
P3.3	7x19	20	Cancer	7	19	P3.3_GCGTTTCCAAGCACGCGG	0.0085	0.1145	0.052	0.8255	P3.3_GCGTTTCCAAGCACGCGG	Clone4	0.251629	Cancer	0	0	0	1	1.99997	Clone2	0.505	0	27	75	1
P3.3	7x20	44	Cancer	7	20	P3.3_CTCATGATCGTTCAAACC	0.0085	0.2865	0.1935	0.512	P3.3_CTCATGATCGTTCAAACC	Clone3	0.455548	Cancer	0	0	1	0	1.5642	Clone2	0.432	0	10	73	1
P3.3	7x21	29	Cancer	7	21	P3.3_TTCCGATTGTATAGCCGC	0.005	0.432	0.3565	0.206	P3.3_TTCCGATTGTATAGCCGC	Clone2	1	Cancer	0	1	0	0	3.22835e-08	Clone3	0.417	0	24	181	1
P3.3	7x22	54	Cancer	7	22	P3.3_CCCAGCAACCGTTGATCC	0.002	0.308	0.6255	0.0645	P3.3_CCCAGCAACCGTTGATCC	Clone2	0.998538	Cancer	0	1	0	0	0.0158787	Clone3	0.4855	0	10	83	1
P3.3	7x23	60	Cancer	7	23	P3.3_CTATATGTTGTCCTGTGA	0.008	0.006	0.094	0.892	P3.3_CTATATGTTGTCCTGTGA	Clone3	0.2545	Cancer	0	0	1	0	1.99984	Clone2	0.4625	0	2	4	1
P3.3	7x24	101	Cancer	7	24	P3.3_GAATAATCAAACCGATCG	0.001	0.0205	0.0065	0.972	P3.3_GAATAATCAAACCGATCG	Clone2	0.354796	Cancer	0	1	0	0	1.58077	Clone4	0.5295	0	12	51	1
P3.3	7x26	78	Cancer	7	26	P3.3_GGCTCAAATTAAATGCGA	0.3305	0.0065	0.0135	0.6495	P3.3_GGCTCAAATTAAATGCGA	Clone3	0.751087	Cancer	0	0	1	0	0.979044	Clone4	0.3425	0	23	100	1
P3.3	7x8	9	Cancer	7	8	P3.3_GAGTAACGAGATTCTCCC	0.004	0.6385	0.3145	0.043	P3.3_GAGTAACGAGATTCTCCC	Clone4	0.990373	Cancer	0	0	0	1	0.0860943	Clone4	0.3535	1	3	35	0
P3.3	7x9	26	Cancer	7	9	P3.3_ATATTGCCACCCTACCAA	0.0045	0.319	0.651	0.026	P3.3_ATATTGCCACCCTACCAA	Clone4	0.439684	Cancer	0	0	0	1	1.54552	Clone3	0.5895	0	26	189	1
P3.3	8x10	32	Cancer	8	10	P3.3_GCTTATCGATCTGCTCGG	0.003	0.055	0.027	0.915	P3.3_GCTTATCGATCTGCTCGG	Clone4	0.530545	Cancer	0	0	0	1	1.06786	Clone2	0.49	0	11	88	1
P3.3	8x11	43	Cancer	8	11	P3.3_CAAACAGCGTCTGGAACA	0.002	0.401	0.3315	0.266	P3.3_CAAACAGCGTCTGGAACA	Clone2	1	Cancer	0	1	0	0	1.30947e-11	Clone4	0.382	0	29	79	1
P3.3	8x12	75	Cancer	8	12	P3.3_TAACTGCGTTACGCGATT	0.005	0.103	0.0195	0.8725	P3.3_TAACTGCGTTACGCGATT	Clone2	0.391624	Cancer	0	1	0	0	1.58154	Clone4	0.4995	0	12	89	1
P3.3	8x13	15	Cancer	8	13	P3.3_CCTAGGTCGCGCTCGAGG	0.006	0.5585	0.4145	0.021	P3.3_CCTAGGTCGCGCTCGAGG	Clone2	0.552996	Cancer	0	1	0	0	1.37028	Clone3	0.393	0	15	84	1
P3.3	8x14	23	Cancer	8	14	P3.3_GTTCCTGTGGTATTATGA	0.006	0.1985	0.467	0.329	P3.3_GTTCCTGTGGTATTATGA	Clone2	0.672633	Cancer	0	1	0	0	0.916388	Clone3	0.4375	0	4	53	1
P3.3	8x15	9	Cancer	8	15	P3.3_AGCAACTGTGCGACCATC	0.027	0.3345	0.445	0.1945	P3.3_AGCAACTGTGCGACCATC	Clone2	0.427319	Cancer	0	1	0	0	1.56668	Clone2	0.434	1	7	48	0
P3.3	8x16	19	Cancer	8	16	P3.3_ACCGGAGTAAATTAGCGG	0.006	0.416	0.303	0.275	P3.3_ACCGGAGTAAATTAGCGG	Clone4	0.65476	Cancer	0	0	0	1	0.941936	Clone3	0.3805	0	13	102	1
P3.3	8x17	61	Cancer	8	17	P3.3_TATCCTCCAGTTATGTTG	0.003	0.4045	0.2105	0.382	P3.3_TATCCTCCAGTTATGTTG	Clone2	0.999242	Cancer	0	1	0	0	0.00895137	Clone2	0.4445	1	10	90	0
P3.3	8x18	92	Cancer	8	18	P3.3_TCGTCAAGACCCGTCAGG	0.003	0.182	0.169	0.646	P3.3_TCGTCAAGACCCGTCAGG	Clone4	0.344312	Cancer	0	0	0	1	1.58432	Clone2	0.3915	0	35	190	1
P3.3	8x19	77	Cancer	8	19	P3.3_GGCCTCACGCTGGATATT	0.003	0.2775	0.2775	0.443	P3.3_GGCCTCACGCTGGATATT	Clone4	0.999989	Cancer	0	0	0	1	0.000190795	Clone4	0.417	1	4	47	0
P3.3	8x20	28	Cancer	8	20	P3.3_CATTTATCTGGTTGGTAC	0.005	0.313	0.3005	0.3815	P3.3_CATTTATCTGGTTGGTAC	Clone3	0.533713	Cancer	0	0	1	0	1.19922	Clone4	0.596	0	5	59	1
P3.3	8x21	26	Cancer	8	21	P3.3_AGGCCGCTGCACAAGTCT	0.004	0.38	0.3725	0.2435	P3.3_AGGCCGCTGCACAAGTCT	Clone2	0.965219	Cancer	0	1	0	0	0.245749	Clone3	0.443	0	22	54	1
P3.3	8x22	27	Cancer	8	22	P3.3_ATACAGTGGTGCATCCGC	0.0065	0.5895	0.377	0.027	P3.3_ATACAGTGGTGCATCCGC	Clone2	0.443832	Cancer	0	1	0	0	1.5299	Clone4	0.3525	0	10	63	1
P3.3	8x23	87	Cancer	8	23	P3.3_TGGTCCAATAAATTAAGC	0.0025	0.3535	0.14	0.5035	P3.3_TGGTCCAATAAATTAAGC	Clone3	0.679652	Cancer	0	0	1	0	0.988145	Clone2	0.428	0	14	77	1
P3.3	8x24	28	Cancer	8	24	P3.3_GAGTAGCTTGGATGATGT	0.0045	0.3555	0.251	0.389	P3.3_GAGTAGCTTGGATGATGT	Clone4	0.50291	Cancer	0	0	0	1	0.999976	Clone4	0.53	1	1	65	0
P3.3	8x25	97	Cancer	8	25	P3.3_CATGTCCGAATTTCATAC	0.0555	0.002	0.002	0.941	P3.3_CATGTCCGAATTTCATAC	Clone3	0.610673	Cancer	0	0	1	0	1.35247	Clone4	0.476	0	7	31	1
P3.3	8x26	67	Cancer	8	26	P3.3_TATCTGCTGTGTTTACGT	0.002	0.0765	0.099	0.822	P3.3_TATCTGCTGTGTTTACGT	Clone2	0.493454	Cancer	0	1	0	0	1.41076	Clone4	0.4965	0	16	94	1
P3.3	8x7	21	Cancer	8	7	P3.3_ACCGATCCGTAGTTCCAA	0.006	0.3725	0.5915	0.03	P3.3_ACCGATCCGTAGTTCCAA	Clone4	0.600994	Cancer	0	0	0	1	1.35075	Clone3	0.689	0	19	81	1
P3.3	8x8	24	Cancer	8	8	P3.3_CCCAGACACAACCTACGC	0.002	0.648	0.3425	0.0075	P3.3_CCCAGACACAACCTACGC	Clone2	0.989992	Cancer	0	1	0	0	0.0808481	Clone2	0.367	1	2	49	0
P3.3	8x9	22	Cancer	8	9	P3.3_CGTTGAGTTGGTCCTCCG	0.005	0.59	0.012	0.393	P3.3_CGTTGAGTTGGTCCTCCG	Clone4	0.617214	Cancer	0	0	0	1	0.959988	Clone2	0.578	0	21	103	1
P3.3	9x14	38	Cancer	9	14	P3.3_TCCGGAGCGAACACGATT	0.0045	0.005	0.0915	0.8995	P3.3_TCCGGAGCGAACACGATT	Clone3	0.334286	Cancer	0	0	1	0	1.58496	Clone2	0.459	0	7	70	1
P3.3	9x15	45	Cancer	9	15	P3.3_TTTATGCCACTCGGCTAG	0.002	0.192	0.3185	0.4875	P3.3_TTTATGCCACTCGGCTAG	Clone3	0.666667	Cancer	0	0	1	0	0.918296	Clone4	0.421	0	23	137	1
P3.3	9x16	78	Cancer	9	16	P3.3_AGCCTGAACAGCGCTAGC	0.002	0.0125	0.0045	0.981	P3.3_AGCCTGAACAGCGCTAGC	Clone4	0.349967	Cancer	0	0	0	1	1.62042	Clone4	0.498	1	10	57	0
P3.3	9x17	68	Cancer	9	17	P3.3_CTGAGCTATTGGGCGTCG	0.003	0.387	0.246	0.3635	P3.3_CTGAGCTATTGGGCGTCG	Clone4	0.707976	Cancer	0	0	0	1	1.07363	Clone2	0.374	0	9	66	1
P3.3	9x18	33	Cancer	9	18	P3.3_ATCCCGTGATCGCACCAT	0.003	0.6935	0.282	0.0215	P3.3_ATCCCGTGATCGCACCAT	Clone4	0.804832	Cancer	0	0	0	1	0.848919	Clone2	0.383	0	13	144	1
P3.3	9x19	70	Cancer	9	19	P3.3_ATGAATTTAGCGCCCGCT	0.003	0.1095	0.1165	0.771	P3.3_ATGAATTTAGCGCCCGCT	Clone4	0.731165	Cancer	0	0	0	1	1.10227	Clone4	0.4625	1	11	70	0
P3.3	9x20	80	Cancer	9	20	P3.3_GGTTAGTTAGACCAACTA	0.003	0.229	0.1325	0.636	P3.3_GGTTAGTTAGACCAACTA	Clone2	1	Cancer	0	1	0	0	2.26025e-06	Clone4	0.5115	0	4	66	1
P3.3	9x21	43	Cancer	9	21	P3.3_ATGATCCTTCGCCTGTAC	0.003	0.3895	0.233	0.374	P3.3_ATGATCCTTCGCCTGTAC	Clone4	0.817414	Cancer	0	0	0	1	0.685702	Clone4	0.415	1	17	67	0
P3.3	9x22	23	Cancer	9	22	P3.3_TACCGCCGATTCCTGCAG	0.003	0.6225	0.2705	0.1045	P3.3_TACCGCCGATTCCTGCAG	Clone2	0.998394	Cancer	0	1	0	0	0.0172206	Clone2	0.3615	1	10	50	0
P3.3	9x23	25	Cancer	9	23	P3.3_ACCGGGTAAGATGTAGGC	0.002	0.629	0.3185	0.0505	P3.3_ACCGGGTAAGATGTAGGC	Clone4	0.896781	Cancer	0	0	0	1	0.479116	Clone4	0.348	1	3	88	0
P3.3	9x24	28	Cancer	9	24	P3.3_CCTTTGACACTGTCTCTA	0.2265	0.1045	0.0065	0.6625	P3.3_CCTTTGACACTGTCTCTA	Clone3	0.568979	Cancer	0	0	1	0	1.45643	Clone2	0.4265	0	9	45	1
P3.3	9x25	40	Cancer	9	25	P3.3_CCTTAGGGCCTCTCCACA	0.004	0.4155	0.204	0.3765	P3.3_CCTTAGGGCCTCTCCACA	Clone2	0.762355	Cancer	0	1	0	0	0.809419	Clone2	0.421	1	4	41	0
P3.3	9x26	46	Cancer	9	26	P3.3_CCGTCATTGTGTTAGGAC	0.003	0.531	0.2	0.266	P3.3_CCGTCATTGTGTTAGGAC	Clone4	0.748453	Cancer	0	0	0	1	1.06005	Clone4	0.4685	1	13	85	0
