# Supplementary material for: Integrative spatial and genomic analysis of tumor heterogeneity with Tumoroscope
Source: Nat Commun. 2024 Oct 29;15:9343. doi: 10.1038/s41467-024-53374-3 (PMC11522407; doi:10.1038/s41467-024-53374-3)
Supplement: Supplementary file 4 — Source Data [file 41467_2024_53374_MOESM4_ESM.zip › Source Data/Figure_3.f-g&Supplementary_Fig_10.xlsx]

## Sheet: breast
Unnamed: 0	pixel_x_x	pixel_y_x	type	section	barcode	existance_x	x	y	coordinates	nuclei	C1	C2	C3	C4	C5	C6	C7	cell	clone	prob_max	pixel_x_y	pixel_y_y	existance_y	Clone1	Clone2	Clone3	Clone4	Clone5	Clone6	Clone7	entropy_P	max_tum	max_h	agreement	A_reads	D_reads	non_agreement
0	1717	5609	Cancer	114_D1	114_D1_GGCATCAACGAGCACG	1	5	51	5x51	17	0.015	0.019	0.3045	0.2705	0.3665	0.0135	0.011	114_D1_GGCATCAACGAGCACG	Clone2	0.150525	1717	5609	1	0	1	0	0	0	0	0	2.80043	Clone5	0.3665	0	0	5	1
1	1717	5783	Cancer	114_D1	114_D1_TTATAGATGCACATTA	1	5	53	5x53	30	0.0095	0.0225	0.302	0.25	0.3975	0.0115	0.007	114_D1_TTATAGATGCACATTA	Clone2	0.153204	1717	5783	1	0	1	0	0	0	0	0	2.79405	Clone5	0.3975	0	0	9	1
2	1718	5958	Cancer	114_D1	114_D1_TGCTATACAAACGGAC	1	5	55	5x55	17	0.013	0.0185	0.4665	0.375	0.057	0.0585	0.01	114_D1_TGCTATACAAACGGAC	Clone3	0.172889	1718	5958	1	0	0	1	0	0	0	0	2.63421	Clone3	0.4665	1	2	11	0
3	1718	6132	Cancer	114_D1	114_D1_TATTCCGGCAGTCCTA	1	5	57	5x57	24	0.0155	0.016	0.2635	0.2245	0.4565	0.011	0.013	114_D1_TATTCCGGCAGTCCTA	Clone2	0.172518	1718	6132	1	0	1	0	0	0	0	0	2.67329	Clone5	0.4565	0	1	5	1
4	1567	6220	Cancer	114_D1	114_D1_GACGGACCGCGTTCCT	1	4	58	4x58	30	0.011	0.024	0.032	0.026	0.857	0.043	0.0075	114_D1_GACGGACCGCGTTCCT	Clone6	0.164778	1567	6220	1	0	0	0	0	0	1	0	2.74842	Clone5	0.857	0	1	2	1
5	1719	6307	Cancer	114_D1	114_D1_ATGTGTAGTTTAGTCA	1	5	59	5x59	17	0.0275	0.0225	0.4315	0.4315	0.0595	0.0175	0.011	114_D1_ATGTGTAGTTTAGTCA	Clone2	0.154032	1719	6307	1	0	1	0	0	0	0	0	2.78988	Clone3	0.4315	0	0	11	1
6	1567	6394	Cancer	114_D1	114_D1_ATACCAGCAAATTGCT	1	4	60	4x60	25	0.0225	0.014	0.3045	0.2745	0.3265	0.049	0.009	114_D1_ATACCAGCAAATTGCT	Clone6	0.166668	1567	6394	1	0	0	0	0	0	1	0	2.73023	Clone5	0.3265	0	1	9	1
7	1719	6481	Cancer	114_D1	114_D1_AAGTTTACTAATGGCA	1	5	61	5x61	22	0.0145	0.032	0.1585	0.0925	0.6765	0.0165	0.01	114_D1_AAGTTTACTAATGGCA	Clone2	0.145179	1719	6481	1	0	1	0	0	0	0	0	2.80692	Clone5	0.6765	0	0	3	1
8	1568	6569	Cancer	114_D1	114_D1_CTCTCGATGTGCGCCT	1	4	62	4x62	38	0.036	0.016	0.1995	0.1615	0.484	0.0885	0.015	114_D1_CTCTCGATGTGCGCCT	Clone5	0.232609	1568	6569	1	0	0	0	0	1	0	0	2.62729	Clone5	0.484	1	4	11	0
9	1720	6656	Cancer	114_D1	114_D1_GATTGACACTCTGCTC	1	5	63	5x63	33	0.0095	0.0175	0.091	0.077	0.742	0.0525	0.01	114_D1_GATTGACACTCTGCTC	Clone2	0.170021	1720	6656	1	0	1	0	0	0	0	0	2.67976	Clone5	0.742	0	1	5	1
10	1568	6743	Cancer	114_D1	114_D1_TATCACAGCACGGGCA	1	4	64	4x64	30	0.0205	0.0135	0.2485	0.2045	0.4535	0.0515	0.008	114_D1_TATCACAGCACGGGCA	Clone5	0.151311	1568	6743	1	0	0	0	0	1	0	0	2.80326	Clone5	0.4535	1	1	8	0
11	1720	6830	Cancer	114_D1	114_D1_ACCGTTCCCGCTCTGA	1	5	65	5x65	29	0.0235	0.015	0.269	0.2525	0.4225	0.009	0.008	114_D1_ACCGTTCCCGCTCTGA	Clone6	0.175834	1720	6830	1	0	0	0	0	0	1	0	2.63395	Clone5	0.4225	0	2	8	1
12	2019	5085	Cancer	114_D1	114_D1_TTATGCGTCCCGGTCC	1	7	45	7x45	22	0.028	0.039	0.039	0.0475	0.7535	0.0635	0.03	114_D1_TTATGCGTCCCGGTCC	Clone7	0.182158	2019	5085	1	0	0	0	0	0	0	1	2.71401	Clone5	0.7535	0	1	4	1
13	2020	5259	Cancer	114_D1	114_D1_AGACATAGATCCTTCC	1	7	47	7x47	24	0.016	0.0165	0.459	0.468	0.024	0.0095	0.007	114_D1_AGACATAGATCCTTCC	Clone5	0.169829	2020	5259	1	0	0	0	0	1	0	0	2.76979	Clone4	0.468	0	0	26	1
14	1868	5347	Cancer	114_D1	114_D1_GGTGAAACCGGGAATG	1	6	48	6x48	24	0.0385	0.014	0.18	0.1875	0.5245	0.046	0.01	114_D1_GGTGAAACCGGGAATG	Clone7	0.18924	1868	5347	1	0	0	0	0	0	0	1	2.64749	Clone5	0.5245	0	3	10	1
15	2020	5434	Cancer	114_D1	114_D1_AACTGGTGTGGGCCTT	1	7	49	7x49	15	0.0205	0.028	0.0815	0.069	0.769	0.0175	0.015	114_D1_AACTGGTGTGGGCCTT	Clone3	0.144619	2020	5434	1	0	0	1	0	0	0	0	2.80716	Clone5	0.769	0	0	1	1
16	1869	5521	Cancer	114_D1	114_D1_GTAGCGCTGTTGTAGT	1	6	50	6x50	16	0.017	0.0205	0.277	0.2315	0.4245	0.017	0.013	114_D1_GTAGCGCTGTTGTAGT	Clone2	0.147459	1869	5521	1	0	1	0	0	0	0	0	2.80464	Clone5	0.4245	0	0	3	1
17	2021	5608	Cancer	114_D1	114_D1_TTGTTTGTGTAAATTC	1	7	51	7x51	24	0.0845	0.015	0.392	0.4175	0.0365	0.012	0.0425	114_D1_TTGTTTGTGTAAATTC	Clone2	0.162016	2021	5608	1	0	1	0	0	0	0	0	2.75248	Clone4	0.4175	0	0	20	1
18	1869	5696	Cancer	114_D1	114_D1_GGATCAAAGGACGAGG	1	6	52	6x52	31	0.021	0.013	0.4485	0.434	0.0645	0.0085	0.01	114_D1_GGATCAAAGGACGAGG	Clone2	0.160376	1869	5696	1	0	1	0	0	0	0	0	2.76584	Clone3	0.4485	0	0	17	1
19	2021	5783	Cancer	114_D1	114_D1_CGTAGCGCCGACGTTG	1	7	53	7x53	24	0.012	0.017	0.2375	0.205	0.508	0.0115	0.0095	114_D1_CGTAGCGCCGACGTTG	Clone2	0.149119	2021	5783	1	0	1	0	0	0	0	0	2.80271	Clone5	0.508	0	0	4	1
20	1869	5870	Cancer	114_D1	114_D1_CAAGTGAACTTTGGTT	1	6	54	6x54	22	0.019	0.0175	0.397	0.412	0.043	0.103	0.008	114_D1_CAAGTGAACTTTGGTT	Clone7	0.17236	1869	5870	1	0	0	0	0	0	0	1	2.61061	Clone4	0.412	0	3	17	1
21	2021	5957	Cancer	114_D1	114_D1_GTAGACAACCGATGAA	1	7	55	7x55	24	0.038	0.088	0.023	0.0185	0.6765	0.107	0.049	114_D1_GTAGACAACCGATGAA	Clone4	0.180809	2021	5957	1	0	0	0	1	0	0	0	2.6544	Clone5	0.6765	0	4	6	1
22	1870	6045	Cancer	114_D1	114_D1_CAATGGTCGGCCTGGG	1	6	56	6x56	25	0.0105	0.0175	0.416	0.3725	0.1245	0.05	0.008	114_D1_CAATGGTCGGCCTGGG	Clone6	0.170563	1870	6045	1	0	0	0	0	0	1	0	2.70273	Clone3	0.416	0	1	12	1
23	2022	6132	Cancer	114_D1	114_D1_ACAGATTAGGTTAGTG	1	7	57	7x57	23	0.025	0.0255	0.4445	0.4375	0.0235	0.034	0.01	114_D1_ACAGATTAGGTTAGTG	Clone6	0.200948	2022	6132	1	0	0	0	0	0	1	0	2.59676	Clone3	0.4445	0	5	26	1
24	1870	6219	Cancer	114_D1	114_D1_GTTATCACCTTCTGAA	1	6	58	6x58	12	0.023	0.178	0.243	0.37	0.031	0.1445	0.0105	114_D1_GTTATCACCTTCTGAA	Clone6	0.183673	1870	6219	1	0	0	0	0	0	1	0	2.63311	Clone4	0.37	0	2	14	1
25	1871	6394	Cancer	114_D1	114_D1_GGAATAACCTCAAGAA	1	6	60	6x60	18	0.008	0.0465	0.4515	0.458	0.021	0.009	0.006	114_D1_GGAATAACCTCAAGAA	Clone6	0.18096	1871	6394	1	0	0	0	0	0	1	0	2.622	Clone4	0.458	0	6	24	1
26	2321	4560	Cancer	114_D1	114_D1_GGTGATTTCATCTTGT	1	9	39	9x39	28	0.017	0.0135	0.2975	0.276	0.379	0.009	0.0085	114_D1_GGTGATTTCATCTTGT	Clone2	0.170679	2321	4560	1	0	1	0	0	0	0	0	2.67054	Clone5	0.379	0	1	9	1
27	2322	4735	Cancer	114_D1	114_D1_CAACTTGTAGTGGGCA	1	9	41	9x41	34	0.009	0.0265	0.1605	0.0925	0.6935	0.0115	0.0065	114_D1_CAACTTGTAGTGGGCA	Clone4	0.14737	2322	4735	1	0	0	0	1	0	0	0	2.80544	Clone5	0.6935	0	0	5	1
28	2170	4823	Cancer	114_D1	114_D1_AATATCAAGGTCGGAT	1	8	42	8x42	17	0.0425	0.0265	0.265	0.235	0.4015	0.0145	0.014	114_D1_AATATCAAGGTCGGAT	Clone2	0.145612	2170	4823	1	0	1	0	0	0	0	0	2.80637	Clone5	0.4015	0	0	4	1
29	2322	4909	Cancer	114_D1	114_D1_ACTCAGACCTGCTTCT	1	9	43	9x43	26	0.0275	0.0165	0.4165	0.3885	0.09	0.0505	0.011	114_D1_ACTCAGACCTGCTTCT	Clone6	0.176773	2322	4909	1	0	0	0	0	0	1	0	2.63779	Clone3	0.4165	0	2	14	1
30	2171	4997	Cancer	114_D1	114_D1_TTGGAGTCTCCCTTCT	1	8	44	8x44	25	0.012	0.0715	0.067	0.0435	0.7845	0.0115	0.009	114_D1_TTGGAGTCTCCCTTCT	Clone6	0.165828	2171	4997	1	0	0	0	0	0	1	0	2.73159	Clone5	0.7845	0	1	2	1
31	2323	5084	Cancer	114_D1	114_D1_GGATACTCATGAATTG	1	9	45	9x45	26	0.0175	0.0105	0.463	0.465	0.0245	0.01	0.0105	114_D1_GGATACTCATGAATTG	Clone6	0.198056	2323	5084	1	0	0	0	0	0	1	0	2.59322	Clone4	0.465	0	3	26	1
32	2171	5172	Cancer	114_D1	114_D1_TGGGCACAAACAGAAC	1	8	46	8x46	19	0.018	0.1805	0.2165	0.211	0.3385	0.0185	0.017	114_D1_TGGGCACAAACAGAAC	Clone4	0.176268	2171	5172	1	0	0	0	1	0	0	0	2.6616	Clone5	0.3385	0	1	5	1
33	2323	5258	Cancer	114_D1	114_D1_GAGCCACGGTAGTAGG	1	9	47	9x47	21	0.012	0.018	0.444	0.432	0.0735	0.012	0.009	114_D1_GAGCCACGGTAGTAGG	Clone2	0.156594	2323	5258	1	0	1	0	0	0	0	0	2.77797	Clone3	0.444	0	0	12	1
34	2172	5346	Cancer	114_D1	114_D1_TCGATAGGCTAGTCGC	1	8	48	8x48	26	0.0355	0.016	0.3835	0.331	0.167	0.05	0.0165	114_D1_TCGATAGGCTAGTCGC	Clone3	0.176916	2172	5346	1	0	0	1	0	0	0	0	2.63647	Clone3	0.3835	1	2	13	0
35	2324	5433	Cancer	114_D1	114_D1_TAACCGCCCGCAGTGC	1	9	49	9x49	16	0.0175	0.0265	0.258	0.2155	0.454	0.016	0.013	114_D1_TAACCGCCCGCAGTGC	Clone3	0.148161	2324	5433	1	0	0	1	0	0	0	0	2.80526	Clone5	0.454	0	0	3	1
36	2172	5521	Cancer	114_D1	114_D1_GCCTATTTGCTACACA	1	8	50	8x50	24	0.0125	0.1475	0.1835	0.088	0.5465	0.013	0.0095	114_D1_GCCTATTTGCTACACA	Clone3	0.17315	2172	5521	1	0	0	1	0	0	0	0	2.67727	Clone5	0.5465	0	1	4	1
37	2324	5607	Cancer	114_D1	114_D1_TTGACGATTCAGCACG	1	9	51	9x51	37	0.0165	0.015	0.2615	0.2295	0.4315	0.0395	0.0065	114_D1_TTGACGATTCAGCACG	Clone6	0.169326	2324	5607	1	0	0	0	0	0	1	0	2.71614	Clone5	0.4315	0	1	11	1
38	2173	5695	Cancer	114_D1	114_D1_TTAAACCGGTAGCGAC	1	8	52	8x52	27	0.0125	0.0135	0.4145	0.428	0.034	0.0655	0.0315	114_D1_TTAAACCGGTAGCGAC	Clone5	0.180279	2173	5695	1	0	0	0	0	1	0	0	2.60542	Clone4	0.428	0	5	23	1
39	2325	5782	Cancer	114_D1	114_D1_ACCGAAAGGGCCCTGC	1	9	53	9x53	34	0.0135	0.0135	0.424	0.273	0.235	0.035	0.007	114_D1_ACCGAAAGGGCCCTGC	Clone5	0.186078	2325	5782	1	0	0	0	0	1	0	0	2.64092	Clone3	0.424	0	5	15	1
40	2173	5869	Cancer	114_D1	114_D1_ACGTTCCGCGCTCCGT	1	8	54	8x54	19	0.017	0.0195	0.364	0.295	0.279	0.0125	0.0135	114_D1_ACGTTCCGCGCTCCGT	Clone2	0.152074	2173	5869	1	0	1	0	0	0	0	0	2.79636	Clone3	0.364	0	0	7	1
41	2173	6044	Cancer	114_D1	114_D1_CGGCTTTGTATGATAA	1	8	56	8x56	18	0.0155	0.018	0.4125	0.403	0.0805	0.052	0.0185	114_D1_CGGCTTTGTATGATAA	Clone2	0.173642	2173	6044	1	0	1	0	0	0	0	0	2.67585	Clone3	0.4125	0	1	10	1
42	2474	4647	Cancer	114_D1	114_D1_GTAACTTGCGGCAGTC	1	10	40	10x40	15	0.0145	0.027	0.2375	0.2135	0.4765	0.019	0.0115	114_D1_GTAACTTGCGGCAGTC	Clone1	0.215298	2474	4647	1	1	0	0	0	0	0	0	2.77818	Clone5	0.4765	0	1	5	1
43	2474	4822	Cancer	114_D1	114_D1_GGGAGTAATGGCTGGC	1	10	42	10x42	6	0.1015	0.03	0.3775	0.408	0.031	0.0245	0.028	114_D1_GGGAGTAATGGCTGGC	Clone5	0.151368	2474	4822	1	0	0	0	0	1	0	0	2.80318	Clone4	0.408	0	0	11	1
44	2474	4996	Cancer	114_D1	114_D1_TCTGTCATACAAGAGC	1	10	44	10x44	26	0.01	0.014	0.456	0.4515	0.0495	0.012	0.007	114_D1_TCTGTCATACAAGAGC	Clone5	0.157492	2474	4996	1	0	0	0	0	1	0	0	2.77132	Clone3	0.456	0	0	16	1
45	2626	5083	Cancer	114_D1	114_D1_GTCGTCAATTATAAGG	1	11	45	11x45	14	0.0195	0.024	0.2625	0.2075	0.4535	0.018	0.0155	114_D1_GTCGTCAATTATAAGG	Clone2	0.146159	2626	5083	1	0	1	0	0	0	0	0	2.80614	Clone5	0.4535	0	0	2	1
46	2475	5171	Cancer	114_D1	114_D1_TAAAGAGCCCGAAACC	1	10	46	10x46	19	0.023	0.098	0.354	0.2945	0.2055	0.014	0.01	114_D1_TAAAGAGCCCGAAACC	Clone7	0.18281	2475	5171	1	0	0	0	0	0	0	1	2.63334	Clone3	0.354	0	2	8	1
47	2475	5345	Cancer	114_D1	114_D1_AAAGACCCAAGTCGCG	1	10	48	10x48	25	0.0125	0.0265	0.0285	0.0225	0.8895	0.012	0.0085	114_D1_AAAGACCCAAGTCGCG	Clone2	0.144079	2475	5345	1	0	1	0	0	0	0	0	2.80722	Clone5	0.8895	0	0	1	1
48	2476	5520	Cancer	114_D1	114_D1_TGTATCCTTATTCCAT	1	10	50	10x50	11	0.051	0.0675	0.3065	0.32	0.0755	0.158	0.022	114_D1_TGTATCCTTATTCCAT	Clone3	0.158139	2476	5520	1	0	0	1	0	0	0	0	2.78884	Clone4	0.32	0	1	8	1
49	2482	7788	Cancer	114_D1	114_D1_TAGAATTAAGGGCAAC	1	10	76	10x76	20	0.0135	0.0195	0.2845	0.2485	0.41	0.0145	0.01	114_D1_TAGAATTAAGGGCAAC	Clone2	0.149779	2482	7788	1	0	1	0	0	0	0	0	2.80034	Clone5	0.41	0	0	5	1
50	2634	7875	Cancer	114_D1	114_D1_CGAAACATAGATGGCA	1	11	77	11x77	35	0.008	0.0125	0.327	0.2395	0.3665	0.0405	0.006	114_D1_CGAAACATAGATGGCA	Clone2	0.17221	2634	7875	1	0	1	0	0	0	0	0	2.64623	Clone5	0.3665	0	2	12	1
51	2482	7963	Cancer	114_D1	114_D1_GATGGTGCCCTAGGCA	1	10	78	10x78	18	0.0555	0.0275	0.0705	0.061	0.705	0.061	0.0185	114_D1_GATGGTGCCCTAGGCA	Clone2	0.17205	2482	7963	1	0	1	0	0	0	0	0	2.69921	Clone5	0.705	0	1	3	1
52	2634	8049	Cancer	114_D1	114_D1_CCCGCAGGGCCCAAAG	1	11	79	11x79	23	0.0115	0.018	0.327	0.341	0.211	0.0835	0.008	114_D1_CCCGCAGGGCCCAAAG	Clone6	0.179765	2634	8049	1	0	0	0	0	0	1	0	2.63856	Clone4	0.341	0	3	11	1
53	2634	8224	Cancer	114_D1	114_D1_GGTAAATGTGCGTTAC	1	11	81	11x81	19	0.0125	0.018	0.384	0.3405	0.222	0.013	0.01	114_D1_GGTAAATGTGCGTTAC	Clone2	0.15295	2634	8224	1	0	1	0	0	0	0	0	2.79224	Clone3	0.384	0	0	8	1
54	2485	9184	Cancer	114_D1	114_D1_CTGCGGTAGTCACGTG	1	10	92	10x92	16	0.0295	0.052	0.396	0.373	0.114	0.0225	0.013	114_D1_CTGCGGTAGTCACGTG	Clone2	0.149872	2485	9184	1	0	1	0	0	0	0	0	2.80105	Clone3	0.396	0	0	9	1
55	2485	9358	Cancer	114_D1	114_D1_ATCGTTCACTTTCGCC	1	10	94	10x94	28	0.0095	0.073	0.275	0.262	0.3655	0.0085	0.007	114_D1_ATCGTTCACTTTCGCC	Clone6	0.171475	2485	9358	1	0	0	0	0	0	1	0	2.69211	Clone5	0.3655	0	1	9	1
56	2638	9445	Cancer	114_D1	114_D1_ACTTACCGGGCGCGCA	1	11	95	11x95	28	0.01	0.032	0.2795	0.2535	0.406	0.011	0.0075	114_D1_ACTTACCGGGCGCGCA	Clone5	0.149824	2638	9445	1	0	0	0	0	1	0	0	2.80288	Clone5	0.406	1	0	9	0
57	2486	9533	Cancer	114_D1	114_D1_CTAGACTGCATTTCGT	1	10	96	10x96	22	0.0535	0.0245	0.025	0.017	0.8555	0.013	0.0125	114_D1_CTAGACTGCATTTCGT	Clone1	0.151927	2486	9533	1	1	0	0	0	0	0	0	2.80687	Clone5	0.8555	0	0	1	1
58	2638	9620	Cancer	114_D1	114_D1_TTGCCGGTGATCCCTC	1	11	97	11x97	22	0.039	0.008	0.423	0.4275	0.016	0.0795	0.007	114_D1_TTGCCGGTGATCCCTC	Clone6	0.180415	2638	9620	1	0	0	0	0	0	1	0	2.64166	Clone4	0.4275	0	2	35	1
59	2930	4908	Cancer	114_D1	114_D1_GCACTAGTCGCGCTAT	1	13	43	13x43	23	0.013	0.022	0.214	0.185	0.534	0.022	0.0095	114_D1_GCACTAGTCGCGCTAT	Clone2	0.170709	2930	4908	1	0	1	0	0	0	0	0	2.68955	Clone5	0.534	0	1	4	1
60	2930	5082	Cancer	114_D1	114_D1_GCGGTCCCTAGACGCA	1	13	45	13x45	29	0.027	0.0175	0.2255	0.1975	0.5125	0.012	0.0085	114_D1_GCGGTCCCTAGACGCA	Clone5	0.147932	2930	5082	1	0	0	0	0	1	0	0	2.80603	Clone5	0.5125	1	0	6	0
61	2778	5170	Cancer	114_D1	114_D1_CGAGCGTTGATCAGCC	1	12	46	12x46	23	0.0635	0.047	0.257	0.096	0.386	0.141	0.0105	114_D1_CGAGCGTTGATCAGCC	Clone2	0.179012	2778	5170	1	0	1	0	0	0	0	0	2.62871	Clone5	0.386	0	3	10	1
62	2930	5257	Cancer	114_D1	114_D1_AATCCAAGGGCCTGAG	1	13	47	13x47	32	0.01	0.0155	0.0455	0.0345	0.8785	0.009	0.007	114_D1_AATCCAAGGGCCTGAG	Clone2	0.144558	2930	5257	1	0	1	0	0	0	0	0	2.80704	Clone5	0.8785	0	0	1	1
63	2779	5344	Cancer	114_D1	114_D1_CCGTGCCCATGACGGC	1	12	48	12x48	20	0.0265	0.0165	0.3035	0.291	0.336	0.014	0.0115	114_D1_CCGTGCCCATGACGGC	Clone2	0.152558	2779	5344	1	0	1	0	0	0	0	0	2.79627	Clone5	0.336	0	0	7	1
64	2931	5431	Cancer	114_D1	114_D1_GAAATTCACATCGCTG	1	13	49	13x49	33	0.013	0.017	0.112	0.0915	0.746	0.0085	0.0125	114_D1_GAAATTCACATCGCTG	Clone2	0.149219	2931	5431	1	0	1	0	0	0	0	0	2.8027	Clone5	0.746	0	0	4	1
65	2779	5519	Cancer	114_D1	114_D1_CTCTGCGAAGCAAGCA	1	12	50	12x50	28	0.011	0.0155	0.2525	0.2235	0.4635	0.0265	0.0075	114_D1_CTCTGCGAAGCAAGCA	Clone2	0.151339	2779	5519	1	0	1	0	0	0	0	0	2.79906	Clone5	0.4635	0	0	6	1
66	2931	5606	Cancer	114_D1	114_D1_AGTAGGTAACATACAT	1	13	51	13x51	30	0.01	0.015	0.2295	0.1935	0.5335	0.0095	0.0095	114_D1_AGTAGGTAACATACAT	Clone6	0.180929	2931	5606	1	0	0	0	0	0	1	0	2.66582	Clone5	0.5335	0	1	5	1
67	2932	5780	Cancer	114_D1	114_D1_TAGAGCTACGAAGAAC	1	13	53	13x53	34	0.009	0.0295	0.076	0.0895	0.7255	0.063	0.0065	114_D1_TAGAGCTACGAAGAAC	Clone6	0.167869	2932	5780	1	0	0	0	0	0	1	0	2.73407	Clone5	0.7255	0	1	7	1
68	2934	6653	Cancer	114_D1	114_D1_CTCATGGCTCACAATC	1	13	63	13x63	16	0.0175	0.023	0.2965	0.254	0.371	0.024	0.0135	114_D1_CTCATGGCTCACAATC	Clone2	0.148849	2934	6653	1	0	1	0	0	0	0	0	2.80272	Clone5	0.371	0	0	4	1
69	2785	7787	Cancer	114_D1	114_D1_AGGTACGATATTGCCA	1	12	76	12x76	46	0.019	0.015	0.095	0.1	0.756	0.0095	0.006	114_D1_AGGTACGATATTGCCA	Clone1	0.158352	2785	7787	1	1	0	0	0	0	0	0	2.80539	Clone5	0.756	0	0	6	1
70	2786	7962	Cancer	114_D1	114_D1_GTCTTAGTACAGCCGG	1	12	78	12x78	29	0.0105	0.016	0.259	0.2255	0.471	0.0105	0.008	114_D1_GTCTTAGTACAGCCGG	Clone2	0.151374	2786	7962	1	0	1	0	0	0	0	0	2.79813	Clone5	0.471	0	0	6	1
71	2938	8049	Cancer	114_D1	114_D1_TGGGTAAGGTTCCCGC	1	13	79	13x79	36	0.008	0.013	0.4315	0.4325	0.0565	0.0525	0.005	114_D1_TGGGTAAGGTTCCCGC	Clone5	0.172589	2938	8049	1	0	0	0	0	1	0	0	2.63187	Clone4	0.4325	0	2	21	1
72	2938	8223	Cancer	114_D1	114_D1_GACCGTCAGGTCGTGA	1	13	81	13x81	32	0.0235	0.016	0.243	0.236	0.4515	0.022	0.0075	114_D1_GACCGTCAGGTCGTGA	Clone2	0.15277	2938	8223	1	0	1	0	0	0	0	0	2.80018	Clone5	0.4515	0	0	8	1
73	2786	8311	Cancer	114_D1	114_D1_TAGTTAAGATAGGATA	1	12	82	12x82	26	0.0085	0.02	0.307	0.2605	0.382	0.015	0.0065	114_D1_TAGTTAAGATAGGATA	Clone6	0.181785	2786	8311	1	0	0	0	0	0	1	0	2.77037	Clone5	0.382	0	2	12	1
74	2938	8398	Cancer	114_D1	114_D1_GAATATTCGGAGTCCC	1	13	83	13x83	20	0.0155	0.0165	0.3755	0.327	0.2395	0.0135	0.013	114_D1_GAATATTCGGAGTCCC	Clone2	0.172579	2938	8398	1	0	1	0	0	0	0	0	2.66511	Clone3	0.3755	0	1	8	1
75	2787	8485	Cancer	114_D1	114_D1_CAAACTACGATAGAGA	1	12	84	12x84	12	0.08	0.013	0.392	0.4185	0.018	0.063	0.0155	114_D1_CAAACTACGATAGAGA	Clone5	0.182355	2787	8485	1	0	0	0	0	1	0	0	2.61597	Clone4	0.4185	0	3	25	1
76	2939	8572	Cancer	114_D1	114_D1_CAGGAAGACTTTATAT	1	13	85	13x85	22	0.0125	0.019	0.2725	0.2385	0.437	0.0115	0.0095	114_D1_CAGGAAGACTTTATAT	Clone2	0.149755	2939	8572	1	0	1	0	0	0	0	0	2.80025	Clone5	0.437	0	0	5	1
77	2939	8747	Cancer	114_D1	114_D1_GTGAGGAGCGGTTGAG	1	13	87	13x87	16	0.01	0.081	0.3745	0.413	0.0305	0.075	0.0155	114_D1_GTGAGGAGCGGTTGAG	Clone6	0.174484	2939	8747	1	0	0	0	0	0	1	0	2.61885	Clone4	0.413	0	3	17	1
78	2940	8921	Cancer	114_D1	114_D1_AGGGAAACGAGGTACT	1	13	89	13x89	23	0.0135	0.0175	0.2505	0.217	0.4805	0.0115	0.009	114_D1_AGGGAAACGAGGTACT	Clone2	0.148776	2940	8921	1	0	1	0	0	0	0	0	2.80267	Clone5	0.4805	0	0	4	1
79	2941	9270	Cancer	114_D1	114_D1_GCTCATTACTGCATGT	1	13	93	13x93	10	0.02	0.024	0.397	0.376	0.0635	0.105	0.0145	114_D1_GCTCATTACTGCATGT	Clone1	0.563054	2941	9270	1	1	0	0	0	0	0	0	2.10249	Clone3	0.397	0	1	7	1
80	2789	9358	Cancer	114_D1	114_D1_TCTCGAACGAGGTCAC	1	12	94	12x94	25	0.03	0.0175	0.2885	0.2015	0.4405	0.012	0.01	114_D1_TCTCGAACGAGGTCAC	Clone5	0.180115	2789	9358	1	0	0	0	0	1	0	0	2.67411	Clone5	0.4405	1	2	6	0
81	2941	9445	Cancer	114_D1	114_D1_TCACTACGACCAATGC	1	13	95	13x95	22	0.011	0.1985	0.3635	0.1985	0.176	0.034	0.018	114_D1_TCACTACGACCAATGC	Clone2	0.176697	2941	9445	1	0	1	0	0	0	0	0	2.62315	Clone3	0.3635	0	3	8	1
82	2790	9532	Cancer	114_D1	114_D1_GTGATGCACAACATCT	1	12	96	12x96	16	0.016	0.0225	0.364	0.3115	0.1995	0.074	0.0125	114_D1_GTGATGCACAACATCT	Clone3	0.180516	2790	9532	1	0	0	1	0	0	0	0	2.66367	Clone3	0.364	1	2	7	0
83	2942	9619	Cancer	114_D1	114_D1_CCGACGTAAACACAAC	1	13	97	13x97	18	0.024	0.019	0.2775	0.243	0.397	0.013	0.0265	114_D1_CCGACGTAAACACAAC	Clone3	0.172945	2942	9619	1	0	0	1	0	0	0	0	2.67298	Clone5	0.397	0	1	5	1
84	2790	9707	Cancer	114_D1	114_D1_TGGGATGCACTCATTC	1	12	98	12x98	29	0.0095	0.0285	0.4545	0.421	0.0695	0.0105	0.007	114_D1_TGGGATGCACTCATTC	Clone5	0.190075	2790	9707	1	0	0	0	0	1	0	0	2.63006	Clone3	0.4545	0	2	16	1
85	2942	9794	Cancer	114_D1	114_D1_TTCCATCATGCGGTGA	1	13	99	13x99	10	0.0175	0.0275	0.365	0.416	0.1165	0.0355	0.022	114_D1_TTCCATCATGCGGTGA	Clone6	0.173316	2942	9794	1	0	0	0	0	0	1	0	2.68616	Clone4	0.416	0	2	8	1
86	3232	4384	Cancer	114_D1	114_D1_CAGTGTCCGCAGAATG	1	15	37	15x37	33	0.022	0.023	0.0505	0.0525	0.824	0.0165	0.01	114_D1_CAGTGTCCGCAGAATG	Clone1	0.158488	3232	4384	1	1	0	0	0	0	0	0	2.80583	Clone5	0.824	0	0	3	1
87	3232	4558	Cancer	114_D1	114_D1_AACCCAGAGACGGAGA	1	15	39	15x39	13	0.019	0.0345	0.2995	0.267	0.279	0.0875	0.0135	114_D1_AACCCAGAGACGGAGA	Clone3	0.163597	3232	4558	1	0	0	1	0	0	0	0	2.75744	Clone3	0.2995	1	1	5	0
88	3233	4733	Cancer	114_D1	114_D1_GATAAATCGGTGGATG	1	15	41	15x41	16	0.015	0.019	0.3055	0.292	0.342	0.0145	0.0115	114_D1_GATAAATCGGTGGATG	Clone3	0.150854	3233	4733	1	0	0	1	0	0	0	0	2.80113	Clone5	0.342	0	0	5	1
89	3081	4820	Cancer	114_D1	114_D1_CAGCTCGTGCTTGTGT	1	14	42	14x42	15	0.017	0.037	0.312	0.272	0.32	0.028	0.0135	114_D1_CAGCTCGTGCTTGTGT	Clone1	0.173611	3081	4820	1	1	0	0	0	0	0	0	2.8015	Clone5	0.32	0	0	5	1
90	3233	4907	Cancer	114_D1	114_D1_GAGTACGGGTATACAA	1	15	43	15x43	30	0.0145	0.016	0.302	0.2735	0.373	0.0085	0.0125	114_D1_GAGTACGGGTATACAA	Clone5	0.153383	3233	4907	1	0	0	0	0	1	0	0	2.80367	Clone5	0.373	1	0	10	0
91	3082	4995	Cancer	114_D1	114_D1_CATCGCCCGCGGCCAA	1	14	44	14x44	19	0.0185	0.0205	0.268	0.2265	0.4365	0.0135	0.0175	114_D1_CATCGCCCGCGGCCAA	Clone3	0.149187	3082	4995	1	0	0	1	0	0	0	0	2.80322	Clone5	0.4365	0	0	4	1
92	3234	5082	Cancer	114_D1	114_D1_TCTTACAGAGGTACCG	1	15	45	15x45	10	0.078	0.0265	0.379	0.3865	0.0715	0.025	0.0335	114_D1_TCTTACAGAGGTACCG	Clone2	0.150437	3234	5082	1	0	1	0	0	0	0	0	2.80184	Clone4	0.3865	0	0	7	1
93	3082	5169	Cancer	114_D1	114_D1_TGGAAGACGAACACCA	1	14	46	14x46	32	0.024	0.0135	0.3445	0.288	0.2845	0.036	0.009	114_D1_TGGAAGACGAACACCA	Clone2	0.154983	3082	5169	1	0	1	0	0	0	0	0	2.7949	Clone3	0.3445	0	0	14	1
94	3234	5256	Cancer	114_D1	114_D1_GTTGTCGTGTTAGTTG	1	15	47	15x47	28	0.011	0.0195	0.072	0.061	0.817	0.0105	0.0085	114_D1_GTTGTCGTGTTAGTTG	Clone3	0.146145	3234	5256	1	0	0	1	0	0	0	0	2.80606	Clone5	0.817	0	0	2	1
95	3083	5344	Cancer	114_D1	114_D1_CCAAGGAACAGAGAGG	1	14	48	14x48	23	0.062	0.0185	0.239	0.22	0.4065	0.018	0.0355	114_D1_CCAAGGAACAGAGAGG	Clone2	0.153654	3083	5344	1	0	1	0	0	0	0	0	2.79564	Clone5	0.4065	0	0	7	1
96	3235	5431	Cancer	114_D1	114_D1_CTGCACCTGGAACCGC	1	15	49	15x49	29	0.011	0.0135	0.289	0.2555	0.4125	0.009	0.009	114_D1_CTGCACCTGGAACCGC	Clone2	0.153394	3235	5431	1	0	1	0	0	0	0	0	2.79324	Clone5	0.4125	0	0	8	1
97	3083	5518	Cancer	114_D1	114_D1_CGCTTTCATACCGGTG	1	14	50	14x50	14	0.0235	0.021	0.3005	0.2685	0.349	0.0165	0.022	114_D1_CGCTTTCATACCGGTG	Clone2	0.172406	3083	5518	1	0	1	0	0	0	0	0	2.67625	Clone5	0.349	0	1	4	1
98	3235	5605	Cancer	114_D1	114_D1_GTTCTTCCCTCGATGT	1	15	51	15x51	40	0.007	0.0125	0.093	0.079	0.7915	0.0115	0.0055	114_D1_GTTCTTCCCTCGATGT	Clone5	0.177357	3235	5605	1	0	0	0	0	1	0	0	2.68233	Clone5	0.7915	1	1	4	0
99	3083	5693	Cancer	114_D1	114_D1_ATTTAACTCGTATTAC	1	14	52	14x52	22	0.0135	0.0165	0.336	0.303	0.3075	0.0115	0.0115	114_D1_ATTTAACTCGTATTAC	Clone2	0.153958	3083	5693	1	0	1	0	0	0	0	0	2.79099	Clone3	0.336	0	0	8	1
100	3235	5780	Cancer	114_D1	114_D1_AACGATAGAAGGGCCG	1	15	53	15x53	34	0.0195	0.0145	0.256	0.2235	0.471	0.008	0.0075	114_D1_AACGATAGAAGGGCCG	Clone2	0.150455	3235	5780	1	0	1	0	0	0	0	0	2.79931	Clone5	0.471	0	0	8	1
101	3084	5867	Cancer	114_D1	114_D1_TATCCTGCATGGGAAT	1	14	54	14x54	32	0.009	0.012	0.3095	0.2905	0.3635	0.008	0.008	114_D1_TATCCTGCATGGGAAT	Clone2	0.156813	3084	5867	1	0	1	0	0	0	0	0	2.78011	Clone5	0.3635	0	0	11	1
102	3236	5954	Cancer	114_D1	114_D1_AGGCCCATTGTACAGG	1	15	55	15x55	39	0.008	0.016	0.039	0.0365	0.882	0.013	0.0055	114_D1_AGGCCCATTGTACAGG	Clone2	0.145859	3236	5954	1	0	1	0	0	0	0	0	2.80611	Clone5	0.882	0	0	2	1
103	3084	6042	Cancer	114_D1	114_D1_CCGGCGCATATTGGAT	1	14	56	14x56	21	0.0125	0.018	0.3145	0.2675	0.324	0.055	0.0095	114_D1_CCGGCGCATATTGGAT	Clone6	0.185742	3084	6042	1	0	0	0	0	0	1	0	2.61806	Clone5	0.324	0	3	8	1
104	3236	6129	Cancer	114_D1	114_D1_ATCTGTAATTGTACCC	1	15	57	15x57	28	0.025	0.014	0.35	0.332	0.252	0.017	0.01	114_D1_ATCTGTAATTGTACCC	Clone2	0.155638	3236	6129	1	0	1	0	0	0	0	0	2.78465	Clone3	0.35	0	0	12	1
105	3085	6216	Cancer	114_D1	114_D1_GAGCGAGGGAGTACCG	1	14	58	14x58	31	0.0185	0.014	0.446	0.4295	0.074	0.009	0.008	114_D1_GAGCGAGGGAGTACCG	Clone5	0.158504	3085	6216	1	0	0	0	0	1	0	0	2.77343	Clone3	0.446	0	0	17	1
106	3237	6303	Cancer	114_D1	114_D1_TTATTAGGGAAGCATC	1	15	59	15x59	32	0.035	0.033	0.407	0.3405	0.1605	0.014	0.01	114_D1_TTATTAGGGAAGCATC	Clone5	0.182078	3237	6303	1	0	0	0	0	1	0	0	2.64146	Clone3	0.407	0	2	15	1
107	3085	6391	Cancer	114_D1	114_D1_CTTCTTACGTCGTATA	1	14	60	14x60	38	0.016	0.017	0.2335	0.211	0.4705	0.0455	0.007	114_D1_CTTCTTACGTCGTATA	Clone6	0.159333	3085	6391	1	0	0	0	0	0	1	0	2.77098	Clone5	0.4705	0	1	10	1
108	3237	6477	Cancer	114_D1	114_D1_GAAGTGCTGGATAGCT	1	15	61	15x61	30	0.03	0.018	0.3995	0.401	0.0965	0.045	0.011	114_D1_GAAGTGCTGGATAGCT	Clone6	0.192703	3237	6477	1	0	0	0	0	0	1	0	2.62742	Clone4	0.401	0	2	16	1
109	3086	6565	Cancer	114_D1	114_D1_GTGCAACAAATGTGGC	1	14	62	14x62	26	0.0115	0.04	0.4495	0.464	0.0215	0.0085	0.005	114_D1_GTGCAACAAATGTGGC	Clone5	0.179531	3086	6565	1	0	0	0	0	1	0	0	2.64587	Clone4	0.464	0	1	30	1
110	3238	6652	Cancer	114_D1	114_D1_CATGCGTTAGACAGAA	1	15	63	15x63	23	0.014	0.0205	0.0915	0.078	0.7725	0.0135	0.0095	114_D1_CATGCGTTAGACAGAA	Clone2	0.145919	3238	6652	1	0	1	0	0	0	0	0	2.80614	Clone5	0.7725	0	0	2	1
111	3086	6740	Cancer	114_D1	114_D1_ACACACTTTCTACACG	1	14	64	14x64	44	0.0175	0.017	0.23	0.2065	0.515	0.007	0.007	114_D1_ACACACTTTCTACACG	Clone5	0.175283	3086	6740	1	0	0	0	0	1	0	0	2.66631	Clone5	0.515	1	1	10	0
112	3238	6826	Cancer	114_D1	114_D1_AGCCCTAAGCGAAGTT	1	15	65	15x65	6	0.0345	0.04	0.4265	0.4335	0.0335	0.016	0.0155	114_D1_AGCCCTAAGCGAAGTT	Clone2	0.152689	3238	6826	1	0	1	0	0	0	0	0	2.79215	Clone4	0.4335	0	0	10	1
113	3241	7873	Cancer	114_D1	114_D1_CATAGTACATTGAGAG	1	15	77	15x77	21	0.013	0.0265	0.286	0.257	0.3885	0.0145	0.015	114_D1_CATAGTACATTGAGAG	Clone5	0.170587	3241	7873	1	0	0	0	0	1	0	0	2.64457	Clone5	0.3885	1	2	6	0
114	3089	7961	Cancer	114_D1	114_D1_ATTTCATTATTTCGCG	1	14	78	14x78	20	0.039	0.03	0.157	0.1535	0.574	0.0155	0.031	114_D1_ATTTCATTATTTCGCG	Clone1	0.223614	3089	7961	1	1	0	0	0	0	0	0	2.7719	Clone5	0.574	0	0	4	1
115	3241	8048	Cancer	114_D1	114_D1_CAACTATATCGAATGC	1	15	79	15x79	36	0.0085	0.0145	0.0365	0.026	0.898	0.01	0.0065	114_D1_CAACTATATCGAATGC	Clone5	0.144419	3241	8048	1	0	0	0	0	1	0	0	2.80704	Clone5	0.898	1	0	1	0
116	3090	8136	Cancer	114_D1	114_D1_CTAGTATTCGGAATTA	1	14	80	14x80	25	0.011	0.0155	0.237	0.2155	0.4845	0.018	0.0185	114_D1_CTAGTATTCGGAATTA	Clone3	0.174869	3090	8136	1	0	0	1	0	0	0	0	2.659	Clone5	0.4845	0	2	6	1
117	3242	8222	Cancer	114_D1	114_D1_GTGGAACCTACATGCG	1	15	81	15x81	21	0.014	0.019	0.2555	0.2165	0.473	0.0125	0.01	114_D1_GTGGAACCTACATGCG	Clone3	0.146269	3242	8222	1	0	0	1	0	0	0	0	2.80627	Clone5	0.473	0	0	4	1
118	3090	8310	Cancer	114_D1	114_D1_CCTAAAGGCTGACGCT	1	14	82	14x82	30	0.046	0.0245	0.097	0.081	0.7185	0.021	0.0125	114_D1_CCTAAAGGCTGACGCT	Clone2	0.14732	3090	8310	1	0	1	0	0	0	0	0	2.8052	Clone5	0.7185	0	0	5	1
119	3242	8397	Cancer	114_D1	114_D1_CGTGACATTGGGTCGT	1	15	83	15x83	24	0.053	0.0135	0.431	0.4325	0.0425	0.018	0.0095	114_D1_CGTGACATTGGGTCGT	Clone5	0.165069	3242	8397	1	0	0	0	0	1	0	0	2.78796	Clone4	0.4325	0	0	17	1
120	3091	8485	Cancer	114_D1	114_D1_CCAATCGGTAGATCGA	1	14	84	14x84	31	0.009	0.013	0.4225	0.405	0.089	0.051	0.011	114_D1_CCAATCGGTAGATCGA	Clone2	0.173253	3091	8485	1	0	1	0	0	0	0	0	2.64528	Clone3	0.4225	0	1	16	1
121	3243	8571	Cancer	114_D1	114_D1_ATTGTCGCAATACCTT	1	15	85	15x85	16	0.0275	0.035	0.4185	0.4335	0.056	0.018	0.012	114_D1_ATTGTCGCAATACCTT	Clone1	0.163997	3243	8571	1	1	0	0	0	0	0	0	2.80476	Clone4	0.4335	0	0	11	1
122	3091	8659	Cancer	114_D1	114_D1_AAATTACACGACTCTG	1	14	86	14x86	23	0.013	0.019	0.1455	0.1595	0.631	0.0225	0.0095	114_D1_AAATTACACGACTCTG	Clone2	0.174377	3091	8659	1	0	1	0	0	0	0	0	2.64192	Clone5	0.631	0	2	4	1
123	3243	8746	Cancer	114_D1	114_D1_CACTCCTCTCGGTCGG	1	15	87	15x87	28	0.0095	0.0205	0.3595	0.329	0.2405	0.032	0.009	114_D1_CACTCCTCTCGGTCGG	Clone5	0.180653	3243	8746	1	0	0	0	0	1	0	0	2.66792	Clone3	0.3595	0	1	12	1
124	3091	8833	Cancer	114_D1	114_D1_AAATAACCATACGGGA	1	14	88	14x88	20	0.0455	0.0205	0.152	0.1045	0.6075	0.058	0.013	114_D1_AAATAACCATACGGGA	Clone6	0.163101	3091	8833	1	0	0	0	0	0	1	0	2.75406	Clone5	0.6075	0	1	4	1
125	3243	8920	Cancer	114_D1	114_D1_AGTTACTCTATCGTGG	1	15	89	15x89	23	0.0795	0.0205	0.3635	0.3825	0.0795	0.0525	0.0225	114_D1_AGTTACTCTATCGTGG	Clone6	0.217518	3243	8920	1	0	0	0	0	0	1	0	2.60764	Clone4	0.3825	0	3	14	1
126	3092	9008	Cancer	114_D1	114_D1_CGTTAGCTCACAACTG	1	14	90	14x90	28	0.033	0.024	0.0705	0.064	0.7895	0.0105	0.009	114_D1_CGTTAGCTCACAACTG	Clone6	0.144392	3092	9008	1	0	0	0	0	0	1	0	2.80715	Clone5	0.7895	0	0	3	1
127	3244	9095	Cancer	114_D1	114_D1_GAATGTATGGCAGGTC	1	15	91	15x91	15	0.0165	0.033	0.363	0.316	0.2395	0.0195	0.0125	114_D1_GAATGTATGGCAGGTC	Clone5	0.149041	3244	9095	1	0	0	0	0	1	0	0	2.80644	Clone3	0.363	0	0	6	1
128	3092	9182	Cancer	114_D1	114_D1_GCAACCACCAGACCGG	1	14	92	14x92	18	0.0425	0.035	0.239	0.1965	0.4585	0.0145	0.0135	114_D1_GCAACCACCAGACCGG	Clone6	0.14582	3092	9182	1	0	0	0	0	0	1	0	2.80634	Clone5	0.4585	0	0	4	1
129	3244	9269	Cancer	114_D1	114_D1_TCACTCGTGCAACGGC	1	15	93	15x93	12	0.0655	0.15	0.283	0.313	0.1245	0.042	0.021	114_D1_TCACTCGTGCAACGGC	Clone5	0.168442	3244	9269	1	0	0	0	0	1	0	0	2.67217	Clone4	0.313	0	1	6	1
130	3093	9357	Cancer	114_D1	114_D1_AAACAGAGCGACTCCT	1	14	94	14x94	22	0.013	0.0195	0.091	0.0765	0.695	0.096	0.0095	114_D1_AAACAGAGCGACTCCT	Clone6	0.179058	3093	9357	1	0	0	0	0	0	1	0	2.68651	Clone5	0.695	0	2	4	1
131	3245	9444	Cancer	114_D1	114_D1_CAGCCTCTCCTCAAGA	1	15	95	15x95	33	0.0085	0.028	0.2785	0.229	0.436	0.014	0.006	114_D1_CAGCCTCTCCTCAAGA	Clone5	0.170932	3245	9444	1	0	0	0	0	1	0	0	2.70913	Clone5	0.436	1	1	9	0
132	3093	9531	Cancer	114_D1	114_D1_TTGCGTGAACGCTTAG	1	14	96	14x96	19	0.0365	0.02	0.2715	0.2435	0.4015	0.015	0.012	114_D1_TTGCGTGAACGCTTAG	Clone2	0.147476	3093	9531	1	0	1	0	0	0	0	0	2.80521	Clone5	0.4015	0	0	5	1
133	3245	9618	Cancer	114_D1	114_D1_CCGCCTGCGAATTGGT	1	15	97	15x97	22	0.058	0.0905	0.353	0.373	0.05	0.0645	0.01	114_D1_CCGCCTGCGAATTGGT	Clone4	0.152649	3245	9618	1	0	0	0	1	0	0	0	2.8021	Clone4	0.373	1	2	18	0
134	3094	9706	Cancer	114_D1	114_D1_AGATGAGGGTTGCGAT	1	14	98	14x98	16	0.0215	0.058	0.412	0.4205	0.0295	0.0485	0.0105	114_D1_AGATGAGGGTTGCGAT	Clone6	0.18137	3094	9706	1	0	0	0	0	0	1	0	2.64175	Clone4	0.4205	0	3	18	1
135	3246	9793	Cancer	114_D1	114_D1_CGGTGGGCTCCAGCCT	1	15	99	15x99	28	0.0105	0.0205	0.078	0.069	0.802	0.011	0.009	114_D1_CGGTGGGCTCCAGCCT	Clone2	0.163192	3246	9793	1	0	1	0	0	0	0	0	2.72309	Clone5	0.802	0	1	3	1
136	3094	9880	Cancer	114_D1	114_D1_GGCAGCGGTAATCCTA	1	14	100	14x100	27	0.0115	0.018	0.1655	0.131	0.608	0.056	0.01	114_D1_GGCAGCGGTAATCCTA	Clone3	0.173762	3094	9880	1	0	0	1	0	0	0	0	2.68494	Clone5	0.608	0	1	5	1
137	3246	9967	Cancer	114_D1	114_D1_GCTAGCAGGGAGTGGG	1	15	101	15x101	31	0.0135	0.0195	0.4445	0.4475	0.032	0.036	0.007	114_D1_GCTAGCAGGGAGTGGG	Clone5	0.163217	3246	9967	1	0	0	0	0	1	0	0	2.76587	Clone4	0.4475	0	1	25	1
138	3535	4034	Cancer	114_D1	114_D1_GTACTTGGGCACTTCT	1	17	33	17x33	13	0.022	0.0305	0.09	0.0755	0.744	0.0205	0.017	114_D1_GTACTTGGGCACTTCT	Clone2	0.144585	3535	4034	1	0	1	0	0	0	0	0	2.80711	Clone5	0.744	0	0	1	1
139	3383	4122	Cancer	114_D1	114_D1_TGATTTCCTCCTGACG	1	16	34	16x34	28	0.01	0.015	0.276	0.245	0.436	0.0105	0.0075	114_D1_TGATTTCCTCCTGACG	Clone2	0.152141	3383	4122	1	0	1	0	0	0	0	0	2.79452	Clone5	0.436	0	0	7	1
140	3535	4208	Cancer	114_D1	114_D1_CCTCACCAATCTTGAC	1	17	35	17x35	24	0.0105	0.017	0.3555	0.304	0.291	0.013	0.008	114_D1_CCTCACCAATCTTGAC	Clone2	0.154187	3535	4208	1	0	1	0	0	0	0	0	2.78733	Clone3	0.3555	0	0	9	1
141	3383	4296	Cancer	114_D1	114_D1_GGTGAGATGCAGATAA	1	16	36	16x36	28	0.0285	0.018	0.0535	0.0295	0.81	0.021	0.04	114_D1_GGTGAGATGCAGATAA	Clone2	0.148623	3383	4296	1	0	1	0	0	0	0	0	2.80458	Clone5	0.81	0	0	3	1
142	3535	4383	Cancer	114_D1	114_D1_GCTAGTTTCATTGAGG	1	17	37	17x37	19	0.123	0.0335	0.0575	0.0465	0.65	0.015	0.0745	114_D1_GCTAGTTTCATTGAGG	Clone3	0.150471	3535	4383	1	0	0	1	0	0	0	0	2.80267	Clone5	0.65	0	0	5	1
143	3384	4470	Cancer	114_D1	114_D1_AGGACATCGCACGTCG	1	16	38	16x38	33	0.0295	0.0475	0.3245	0.289	0.262	0.04	0.008	114_D1_AGGACATCGCACGTCG	Clone6	0.173734	3384	4470	1	0	0	0	0	0	1	0	2.64026	Clone3	0.3245	0	2	14	1
144	3536	4557	Cancer	114_D1	114_D1_GTGGACGTGCTGAGAC	1	17	39	17x39	31	0.0095	0.016	0.0455	0.036	0.8755	0.0095	0.007	114_D1_GTGGACGTGCTGAGAC	Clone2	0.144558	3536	4557	1	0	1	0	0	0	0	0	2.80704	Clone5	0.8755	0	0	1	1
145	3384	4645	Cancer	114_D1	114_D1_TAAGGAACTTGTGGGA	1	16	40	16x40	29	0.01	0.0155	0.098	0.0875	0.7715	0.0095	0.0075	114_D1_TAAGGAACTTGTGGGA	Clone3	0.147181	3384	4645	1	0	0	1	0	0	0	0	2.80506	Clone5	0.7715	0	0	3	1
146	3536	4732	Cancer	114_D1	114_D1_TCGCTGTGCGTAAATC	1	17	41	17x41	28	0.0115	0.026	0.0215	0.0195	0.893	0.0205	0.0085	114_D1_TCGCTGTGCGTAAATC	Clone1	0.169768	3536	4732	1	1	0	0	0	0	0	0	2.8031	Clone5	0.893	0	0	1	1
147	3385	4819	Cancer	114_D1	114_D1_GCATCCCTAACTTTGA	1	16	42	16x42	28	0.011	0.0245	0.1795	0.169	0.596	0.012	0.008	114_D1_GCATCCCTAACTTTGA	Clone1	0.15043	3385	4819	1	1	0	0	0	0	0	0	2.80696	Clone5	0.596	0	0	4	1
148	3537	4906	Cancer	114_D1	114_D1_CACCCACACGTCACCC	1	17	43	17x43	40	0.008	0.016	0.0545	0.043	0.866	0.0075	0.0055	114_D1_CACCCACACGTCACCC	Clone2	0.145809	3537	4906	1	0	1	0	0	0	0	0	2.80612	Clone5	0.866	0	0	2	1
149	3385	4994	Cancer	114_D1	114_D1_CCCTCATTCTGGAATT	1	16	44	16x44	32	0.055	0.0215	0.0835	0.183	0.6005	0.045	0.0115	114_D1_CCCTCATTCTGGAATT	Clone5	0.190168	3385	4994	1	0	0	0	0	1	0	0	2.71195	Clone5	0.6005	1	1	7	0
150	3537	5081	Cancer	114_D1	114_D1_AGGGCGTGATCGGCTA	1	17	45	17x45	26	0.012	0.0255	0.1975	0.164	0.582	0.011	0.0085	114_D1_AGGGCGTGATCGGCTA	Clone3	0.148628	3537	5081	1	0	0	1	0	0	0	0	2.80264	Clone5	0.582	0	0	4	1
151	3386	5168	Cancer	114_D1	114_D1_GGTGCGGATAAGTGGC	1	16	46	16x46	29	0.018	0.0205	0.294	0.28	0.3655	0.0135	0.008	114_D1_GGTGCGGATAAGTGGC	Clone5	0.150747	3386	5168	1	0	0	0	0	1	0	0	2.80434	Clone5	0.3655	1	0	10	0
152	3538	5255	Cancer	114_D1	114_D1_TAATATTGAAATTCGC	1	17	47	17x47	27	0.0115	0.0665	0.0465	0.021	0.822	0.0235	0.0085	114_D1_TAATATTGAAATTCGC	Clone5	0.164829	3538	5255	1	0	0	0	0	1	0	0	2.7435	Clone5	0.822	1	1	2	0
153	3386	5343	Cancer	114_D1	114_D1_CTTACACTGGGAAATA	1	16	48	16x48	24	0.0125	0.018	0.433	0.423	0.061	0.011	0.0415	114_D1_CTTACACTGGGAAATA	Clone5	0.155532	3386	5343	1	0	0	0	0	1	0	0	2.80361	Clone3	0.433	0	1	14	1
154	3538	5430	Cancer	114_D1	114_D1_ACCAAGAACGCGTGTC	1	17	49	17x49	27	0.02	0.131	0.3975	0.405	0.031	0.009	0.007	114_D1_ACCAAGAACGCGTGTC	Clone6	0.174978	3538	5430	1	0	0	0	0	0	1	0	2.61705	Clone4	0.405	0	4	24	1
155	3387	5517	Cancer	114_D1	114_D1_GCCTTCAGCCCTACCG	1	16	50	16x50	25	0.0195	0.081	0.374	0.329	0.137	0.051	0.009	114_D1_GCCTTCAGCCCTACCG	Clone7	0.173287	3387	5517	1	0	0	0	0	0	0	1	2.63388	Clone3	0.374	0	3	14	1
156	3539	5604	Cancer	114_D1	114_D1_GATGCTACAAGCGCCT	1	17	51	17x51	34	0.0265	0.0175	0.0485	0.0365	0.8215	0.041	0.008	114_D1_GATGCTACAAGCGCCT	Clone5	0.146174	3539	5604	1	0	0	0	0	1	0	0	2.80636	Clone5	0.8215	1	0	4	0
157	3387	5692	Cancer	114_D1	114_D1_CCGGGACCCGCAGAGA	1	16	52	16x52	40	0.008	0.0175	0.0405	0.0355	0.88	0.0125	0.0055	114_D1_CCGGGACCCGCAGAGA	Clone5	0.182532	3387	5692	1	0	0	0	0	1	0	0	2.70095	Clone5	0.88	1	1	2	0
158	3539	5779	Cancer	114_D1	114_D1_GTTCCAGTCTGACCAT	1	17	53	17x53	29	0.01	0.016	0.0765	0.072	0.7605	0.057	0.0075	114_D1_GTTCCAGTCTGACCAT	Clone6	0.166868	3539	5779	1	0	0	0	0	0	1	0	2.74195	Clone5	0.7605	0	1	4	1
159	3387	5866	Cancer	114_D1	114_D1_ATGATCGGGAATAGAC	1	16	54	16x54	34	0.009	0.0175	0.062	0.0505	0.817	0.037	0.0065	114_D1_ATGATCGGGAATAGAC	Clone6	0.165575	3387	5866	1	0	0	0	0	0	1	0	2.74348	Clone5	0.817	0	1	3	1
160	3539	5953	Cancer	114_D1	114_D1_TTGGATTGGGTACCAC	1	17	55	17x55	29	0.0105	0.015	0.136	0.16	0.661	0.0095	0.0075	114_D1_TTGGATTGGGTACCAC	Clone5	0.176553	3539	5953	1	0	0	0	0	1	0	0	2.68639	Clone5	0.661	1	1	4	0
161	3388	6041	Cancer	114_D1	114_D1_TACCTCACGCTTGTAC	1	16	56	16x56	35	0.0385	0.015	0.3085	0.286	0.3095	0.034	0.0085	114_D1_TACCTCACGCTTGTAC	Clone6	0.176387	3388	6041	1	0	0	0	0	0	1	0	2.63912	Clone5	0.3095	0	2	14	1
162	3540	6128	Cancer	114_D1	114_D1_CATGGCAGGAAGATCG	1	17	57	17x57	27	0.01	0.0195	0.433	0.3865	0.084	0.056	0.01	114_D1_CATGGCAGGAAGATCG	Clone5	0.198427	3540	6128	1	0	0	0	0	1	0	0	2.62253	Clone3	0.433	0	5	14	1
163	3388	6215	Cancer	114_D1	114_D1_ATGACGCCGGCTCTAA	1	16	58	16x58	44	0.007	0.0125	0.0665	0.0585	0.8435	0.0065	0.005	114_D1_ATGACGCCGGCTCTAA	Clone3	0.147621	3388	6215	1	0	0	1	0	0	0	0	2.80472	Clone5	0.8435	0	0	3	1
164	3540	6302	Cancer	114_D1	114_D1_AGCGACATCCCATTCA	1	17	59	17x59	31	0.0095	0.015	0.274	0.237	0.4415	0.0135	0.01	114_D1_AGCGACATCCCATTCA	Clone6	0.183434	3540	6302	1	0	0	0	0	0	1	0	2.62642	Clone5	0.4415	0	3	8	1
165	3389	6390	Cancer	114_D1	114_D1_AGTAATGTCTTGCCGC	1	16	60	16x60	24	0.013	0.0205	0.036	0.0195	0.827	0.075	0.009	114_D1_AGTAATGTCTTGCCGC	Clone6	0.164731	3389	6390	1	0	0	0	0	0	1	0	2.74851	Clone5	0.827	0	1	2	1
166	3541	6477	Cancer	114_D1	114_D1_TTCTTAGTGGCTCAGA	1	17	61	17x61	26	0.014	0.0145	0.251	0.2285	0.4415	0.013	0.0375	114_D1_TTCTTAGTGGCTCAGA	Clone2	0.170316	3541	6477	1	0	1	0	0	0	0	0	2.7249	Clone5	0.4415	0	1	8	1
167	3389	6564	Cancer	114_D1	114_D1_CGTCTGGAAGGGCCCG	1	16	62	16x62	36	0.0095	0.0125	0.2715	0.2525	0.429	0.0175	0.007	114_D1_CGTCTGGAAGGGCCCG	Clone2	0.155938	3389	6564	1	0	1	0	0	0	0	0	2.78697	Clone5	0.429	0	0	10	1
168	3541	6651	Cancer	114_D1	114_D1_ACGTGCGCCTCGTGCA	1	17	63	17x63	27	0.011	0.015	0.232	0.223	0.4775	0.033	0.008	114_D1_ACGTGCGCCTCGTGCA	Clone5	0.173621	3541	6651	1	0	0	0	0	1	0	0	2.67189	Clone5	0.4775	1	1	6	0
169	3544	7698	Cancer	114_D1	114_D1_CCACGAGAAGAGAATC	1	17	75	17x75	23	0.026	0.024	0.3015	0.2885	0.223	0.1275	0.01	114_D1_CCACGAGAAGAGAATC	Clone6	0.178837	3544	7698	1	0	0	0	0	0	1	0	2.67438	Clone3	0.3015	0	2	11	1
170	3544	7873	Cancer	114_D1	114_D1_GTCGGATGTAGCGCGC	1	17	77	17x77	8	0.015	0.015	0.46	0.4695	0.0185	0.014	0.0085	114_D1_GTCGGATGTAGCGCGC	Clone5	0.196523	3544	7873	1	0	0	0	0	1	0	0	2.62347	Clone4	0.4695	0	2	21	1
171	3393	7960	Cancer	114_D1	114_D1_TATTTATACCGAGTAG	1	16	78	16x78	26	0.027	0.021	0.201	0.211	0.505	0.025	0.01	114_D1_TATTTATACCGAGTAG	Clone6	0.182804	3393	7960	1	0	0	0	0	0	1	0	2.63942	Clone5	0.505	0	2	6	1
172	3545	8047	Cancer	114_D1	114_D1_GTAGGTGATCCGTGTA	1	17	79	17x79	22	0.0575	0.053	0.386	0.3675	0.048	0.079	0.009	114_D1_GTAGGTGATCCGTGTA	Clone6	0.183078	3545	8047	1	0	0	0	0	0	1	0	2.63244	Clone3	0.386	0	4	17	1
173	3393	8135	Cancer	114_D1	114_D1_AGTTAAGCGGTCCCGG	1	16	80	16x80	30	0.0095	0.034	0.2825	0.1485	0.491	0.0265	0.007	114_D1_AGTTAAGCGGTCCCGG	Clone5	0.178354	3393	8135	1	0	0	0	0	1	0	0	2.79686	Clone5	0.491	1	2	7	0
174	3545	8222	Cancer	114_D1	114_D1_CTGGCGACATAAGTCC	1	17	81	17x81	33	0.009	0.015	0.042	0.032	0.8875	0.0085	0.0065	114_D1_CTGGCGACATAAGTCC	Clone2	0.144558	3545	8222	1	0	1	0	0	0	0	0	2.80704	Clone5	0.8875	0	0	1	1
175	3394	8309	Cancer	114_D1	114_D1_TTGGCCTAGAATTTCG	1	16	82	16x82	28	0.0275	0.0155	0.2335	0.203	0.4615	0.0355	0.023	114_D1_TTGGCCTAGAATTTCG	Clone2	0.177592	3394	8309	1	0	1	0	0	0	0	0	2.61881	Clone5	0.4615	0	3	7	1
176	3546	8396	Cancer	114_D1	114_D1_GGCATATCGGTTCTGC	1	17	83	17x83	23	0.037	0.017	0.2265	0.1775	0.4685	0.011	0.062	114_D1_GGCATATCGGTTCTGC	Clone2	0.150947	3546	8396	1	0	1	0	0	0	0	0	2.80178	Clone5	0.4685	0	0	6	1
177	3394	8484	Cancer	114_D1	114_D1_GGGCGTCCACTGGCTC	1	16	84	16x84	22	0.0155	0.043	0.0535	0.049	0.815	0.013	0.0105	114_D1_GGGCGTCCACTGGCTC	Clone3	0.146042	3394	8484	1	0	0	1	0	0	0	0	2.80607	Clone5	0.815	0	0	2	1
178	3546	8571	Cancer	114_D1	114_D1_TTACCCATTGCCGGGT	1	17	85	17x85	36	0.018	0.0445	0.014	0.0085	0.8905	0.0125	0.0125	114_D1_TTACCCATTGCCGGGT	Clone6	0.179595	3546	8571	1	0	0	0	0	0	1	0	2.66291	Clone5	0.8905	0	2	3	1
179	3395	8658	Cancer	114_D1	114_D1_TTAGACACGATCGTTG	1	16	86	16x86	30	0.0455	0.015	0.4045	0.3925	0.058	0.074	0.01	114_D1_TTAGACACGATCGTTG	Clone2	0.176086	3395	8658	1	0	1	0	0	0	0	0	2.63552	Clone3	0.4045	0	2	18	1
180	3547	8745	Cancer	114_D1	114_D1_GCGCTGATCCAGACTC	1	17	87	17x87	32	0.0095	0.0145	0.2745	0.2305	0.4545	0.0095	0.007	114_D1_GCGCTGATCCAGACTC	Clone5	0.151104	3547	8745	1	0	0	0	0	1	0	0	2.79976	Clone5	0.4545	1	0	7	0
181	3395	8833	Cancer	114_D1	114_D1_TTCGGCAACCCGCTGA	1	16	88	16x88	22	0.0205	0.022	0.423	0.418	0.052	0.0485	0.015	114_D1_TTCGGCAACCCGCTGA	Clone6	0.201143	3395	8833	1	0	0	0	0	0	1	0	2.60681	Clone3	0.423	0	4	15	1
182	3547	8920	Cancer	114_D1	114_D1_GATATTTCCTACATGG	1	17	89	17x89	37	0.0085	0.019	0.044	0.038	0.8695	0.0145	0.0065	114_D1_GATATTTCCTACATGG	Clone1	0.161347	3547	8920	1	1	0	0	0	0	0	0	2.80526	Clone5	0.8695	0	0	2	1
183	3395	9007	Cancer	114_D1	114_D1_CTGCGTTACGATATAA	1	16	90	16x90	24	0.0205	0.017	0.405	0.3935	0.083	0.0315	0.049	114_D1_CTGCGTTACGATATAA	Clone1	0.236468	3395	9007	1	1	0	0	0	0	0	0	2.7605	Clone3	0.405	0	1	14	1
184	3547	9094	Cancer	114_D1	114_D1_TAATAAACAAGGAGAT	1	17	91	17x91	21	0.023	0.043	0.381	0.32	0.096	0.127	0.01	114_D1_TAATAAACAAGGAGAT	Clone6	0.181306	3547	9094	1	0	0	0	0	0	1	0	2.64204	Clone3	0.381	0	3	13	1
185	3396	9182	Cancer	114_D1	114_D1_AACCTTTACGACGTCT	1	16	92	16x92	18	0.0845	0.0265	0.3645	0.3975	0.025	0.086	0.0165	114_D1_AACCTTTACGACGTCT	Clone6	0.177815	3396	9182	1	0	0	0	0	0	1	0	2.6502	Clone4	0.3975	0	2	24	1
186	3548	9269	Cancer	114_D1	114_D1_AGTCCCGCCTTTAATT	1	17	93	17x93	21	0.013	0.019	0.2545	0.224	0.467	0.0125	0.0105	114_D1_AGTCCCGCCTTTAATT	Clone3	0.148896	3548	9269	1	0	0	1	0	0	0	0	2.80255	Clone5	0.467	0	0	4	1
187	3396	9356	Cancer	114_D1	114_D1_TGAGATTAGGCCCTAA	1	16	94	16x94	29	0.018	0.022	0.3025	0.2775	0.357	0.014	0.008	114_D1_TGAGATTAGGCCCTAA	Clone5	0.182546	3396	9356	1	0	0	0	0	1	0	0	2.68373	Clone5	0.357	1	1	11	0
188	3548	9443	Cancer	114_D1	114_D1_AGTGTATTGCGCATTG	1	17	95	17x95	30	0.0175	0.015	0.432	0.427	0.09	0.01	0.0075	114_D1_AGTGTATTGCGCATTG	Clone2	0.158282	3548	9443	1	0	1	0	0	0	0	0	2.76793	Clone3	0.432	0	0	15	1
189	3397	9531	Cancer	114_D1	114_D1_GTTGGATTCAGTGGCT	1	16	96	16x96	9	0.0195	0.029	0.435	0.424	0.051	0.0255	0.0155	114_D1_GTTGGATTCAGTGGCT	Clone5	0.15163	3397	9531	1	0	0	0	0	1	0	0	2.8052	Clone3	0.435	0	0	7	1
190	3549	9618	Cancer	114_D1	114_D1_TAAAGCTGCAATAGGG	1	17	97	17x97	18	0.014	0.014	0.459	0.463	0.023	0.0185	0.0075	114_D1_TAAAGCTGCAATAGGG	Clone5	0.183817	3549	9618	1	0	0	0	0	1	0	0	2.60582	Clone4	0.463	0	2	22	1
191	3397	9705	Cancer	114_D1	114_D1_AGTAGGAAGGAAGTTG	1	16	98	16x98	16	0.0195	0.0275	0.0795	0.0645	0.778	0.0175	0.014	114_D1_AGTAGGAAGGAAGTTG	Clone2	0.144558	3397	9705	1	0	1	0	0	0	0	0	2.80704	Clone5	0.778	0	0	1	1
192	3838	3859	Cancer	114_D1	114_D1_CGCTATTCAATGTATG	1	19	31	19x31	14	0.012	0.02	0.4845	0.4495	0.0185	0.0085	0.007	114_D1_CGCTATTCAATGTATG	Clone6	0.172707	3838	3859	1	0	0	0	0	0	1	0	2.64105	Clone3	0.4845	0	1	24	1
193	3686	3946	Cancer	114_D1	114_D1_ATATTGCTGTCAAAGT	1	18	32	18x32	25	0.0115	0.0215	0.077	0.068	0.802	0.011	0.0085	114_D1_ATATTGCTGTCAAAGT	Clone2	0.145809	3686	3946	1	0	1	0	0	0	0	0	2.80612	Clone5	0.802	0	0	2	1
194	3838	4033	Cancer	114_D1	114_D1_GGATTCAGTACGGTGG	1	19	33	19x33	15	0.0265	0.149	0.2695	0.2715	0.2535	0.015	0.015	114_D1_GGATTCAGTACGGTGG	Clone1	0.216019	3838	4033	1	1	0	0	0	0	0	0	2.77872	Clone4	0.2715	0	0	5	1
195	3687	4121	Cancer	114_D1	114_D1_TTCTTAGTGAACGGTG	1	18	34	18x34	31	0.01	0.0155	0.098	0.085	0.775	0.009	0.0075	114_D1_TTCTTAGTGAACGGTG	Clone2	0.147806	3687	4121	1	0	1	0	0	0	0	0	2.80472	Clone5	0.775	0	0	3	1
196	3839	4208	Cancer	114_D1	114_D1_AATGGTTCTCACAAGC	1	19	35	19x35	28	0.048	0.016	0.2705	0.2425	0.3875	0.0115	0.023	114_D1_AATGGTTCTCACAAGC	Clone2	0.153574	3839	4208	1	0	1	0	0	0	0	0	2.79618	Clone5	0.3875	0	0	9	1
197	3687	4295	Cancer	114_D1	114_D1_TATACACGCAAAGTAT	1	18	36	18x36	32	0.0095	0.0165	0.043	0.0345	0.8505	0.039	0.007	114_D1_TATACACGCAAAGTAT	Clone6	0.164802	3687	4295	1	0	0	0	0	0	1	0	2.74858	Clone5	0.8505	0	1	2	1
198	3839	4382	Cancer	114_D1	114_D1_CTTCATAGCTCAAGAA	1	19	37	19x37	23	0.053	0.0295	0.123	0.139	0.61	0.03	0.016	114_D1_CTTCATAGCTCAAGAA	Clone2	0.170336	3839	4382	1	0	1	0	0	0	0	0	2.71815	Clone5	0.61	0	1	5	1
199	3688	4470	Cancer	114_D1	114_D1_CAACGGTTCTTGATAC	1	18	38	18x38	33	0.0085	0.0135	0.424	0.3965	0.1425	0.0095	0.006	114_D1_CAACGGTTCTTGATAC	Clone2	0.158441	3688	4470	1	0	1	0	0	0	0	0	2.76549	Clone3	0.424	0	0	15	1
200	3840	4557	Cancer	114_D1	114_D1_ACACCCGAGAAATCCG	1	19	39	19x39	35	0.0085	0.0165	0.087	0.1	0.716	0.066	0.0065	114_D1_ACACCCGAGAAATCCG	Clone6	0.169123	3840	4557	1	0	0	0	0	0	1	0	2.73095	Clone5	0.716	0	1	7	1
201	3688	4644	Cancer	114_D1	114_D1_TCTATCATGCAGTTAC	1	18	40	18x40	31	0.01	0.015	0.0685	0.0595	0.831	0.0085	0.007	114_D1_TCTATCATGCAGTTAC	Clone2	0.146281	3688	4644	1	0	1	0	0	0	0	0	2.80618	Clone5	0.831	0	0	2	1
202	3840	4731	Cancer	114_D1	114_D1_CCCGCCATGCTCCCGT	1	19	41	19x41	25	0.011	0.0145	0.313	0.28	0.365	0.01	0.008	114_D1_CCCGCCATGCTCCCGT	Clone2	0.153635	3840	4731	1	0	1	0	0	0	0	0	2.79139	Clone5	0.365	0	0	8	1
203	3688	4819	Cancer	114_D1	114_D1_CGCTTCCACTGAAATC	1	18	42	18x42	35	0.008	0.0135	0.4725	0.3695	0.1225	0.008	0.006	114_D1_CGCTTCCACTGAAATC	Clone4	0.153489	3688	4819	1	0	0	0	1	0	0	0	2.78749	Clone3	0.4725	0	1	16	1
204	3840	4906	Cancer	114_D1	114_D1_CACTGTCCAAGTGAGA	1	19	43	19x43	26	0.0305	0.032	0.4215	0.374	0.0335	0.076	0.0325	114_D1_CACTGTCCAAGTGAGA	Clone6	0.185346	3840	4906	1	0	0	0	0	0	1	0	2.61851	Clone3	0.4215	0	7	25	1
205	3689	4993	Cancer	114_D1	114_D1_ATTACTAGCCTCTTGC	1	18	44	18x44	37	0.0155	0.0195	0.3945	0.315	0.1835	0.0505	0.021	114_D1_ATTACTAGCCTCTTGC	Clone6	0.185712	3689	4993	1	0	0	0	0	0	1	0	2.64795	Clone3	0.3945	0	3	18	1
206	3841	5080	Cancer	114_D1	114_D1_CATAGTAGCATAGTAG	1	19	45	19x45	25	0.012	0.031	0.29	0.2595	0.38	0.0195	0.0085	114_D1_CATAGTAGCATAGTAG	Clone6	0.183454	3841	5080	1	0	0	0	0	0	1	0	2.68129	Clone5	0.38	0	1	8	1
207	3689	5168	Cancer	114_D1	114_D1_CAACTCCTTGATCCCG	1	18	46	18x46	41	0.0075	0.012	0.055	0.0455	0.8675	0.007	0.0055	114_D1_CAACTCCTTGATCCCG	Clone2	0.146159	3689	5168	1	0	1	0	0	0	0	0	2.80614	Clone5	0.8675	0	0	2	1
208	3841	5255	Cancer	114_D1	114_D1_AAGTAGAAGACCGGGT	1	19	47	19x47	26	0.0275	0.0145	0.426	0.427	0.047	0.046	0.0105	114_D1_AAGTAGAAGACCGGGT	Clone3	0.180014	3841	5255	1	0	0	1	0	0	0	0	2.65272	Clone4	0.427	0	2	17	1
209	3690	5342	Cancer	114_D1	114_D1_GCGGGAACCAGGCCCT	1	18	48	18x48	26	0.021	0.015	0.454	0.4465	0.045	0.009	0.0095	114_D1_GCGGGAACCAGGCCCT	Clone5	0.179356	3690	5342	1	0	0	0	0	1	0	0	2.61882	Clone3	0.454	0	2	18	1
210	3842	5429	Cancer	114_D1	114_D1_ATTAGATTGATAGCGG	1	19	49	19x49	23	0.025	0.0175	0.3215	0.279	0.312	0.032	0.014	114_D1_ATTAGATTGATAGCGG	Clone2	0.153091	3842	5429	1	0	1	0	0	0	0	0	2.79539	Clone3	0.3215	0	0	9	1
211	3690	5517	Cancer	114_D1	114_D1_CTCGGTCCGTAGCCTG	1	18	50	18x50	21	0.0295	0.0215	0.291	0.2655	0.3685	0.013	0.011	114_D1_CTCGGTCCGTAGCCTG	Clone2	0.150004	3690	5517	1	0	1	0	0	0	0	0	2.80143	Clone5	0.3685	0	0	7	1
212	3842	5604	Cancer	114_D1	114_D1_TGGCTTTGGGTAGACA	1	19	51	19x51	32	0.028	0.015	0.074	0.054	0.7775	0.0415	0.0095	114_D1_TGGCTTTGGGTAGACA	Clone3	0.165912	3842	5604	1	0	0	1	0	0	0	0	2.73992	Clone5	0.7775	0	1	4	1
213	3691	5691	Cancer	114_D1	114_D1_TATCCATATCATGCGA	1	18	52	18x52	31	0.0095	0.0165	0.018	0.0105	0.897	0.0415	0.0075	114_D1_TATCCATATCATGCGA	Clone6	0.163942	3691	5691	1	0	0	0	0	0	1	0	2.75356	Clone5	0.897	0	1	1	1
214	3843	5778	Cancer	114_D1	114_D1_GGAGTGCCGCCCTGGA	1	19	53	19x53	21	0.0265	0.02	0.249	0.2425	0.4085	0.0415	0.0115	114_D1_GGAGTGCCGCCCTGGA	Clone3	0.175985	3843	5778	1	0	0	1	0	0	0	0	2.66805	Clone5	0.4085	0	1	6	1
215	3691	5866	Cancer	114_D1	114_D1_TGAGAATGCTTTACCG	1	18	54	18x54	22	0.0145	0.0415	0.0545	0.0495	0.7735	0.0565	0.0105	114_D1_TGAGAATGCTTTACCG	Clone6	0.165554	3691	5866	1	0	0	0	0	0	1	0	2.7433	Clone5	0.7735	0	1	3	1
216	3843	5952	Cancer	114_D1	114_D1_TTAACCAACCCTCCCT	1	19	55	19x55	29	0.009	0.0135	0.1165	0.1	0.7455	0.0085	0.0065	114_D1_TTAACCAACCCTCCCT	Clone1	0.448025	3843	5952	1	1	0	0	0	0	0	0	2.36712	Clone5	0.7455	0	1	5	1
217	3692	6040	Cancer	114_D1	114_D1_TGTTTCGGTACTTCTC	1	18	56	18x56	45	0.025	0.022	0.2305	0.1925	0.5175	0.0065	0.0065	114_D1_TGTTTCGGTACTTCTC	Clone5	0.173389	3692	6040	1	0	0	0	0	1	0	0	2.72141	Clone5	0.5175	1	1	10	0
218	3844	6127	Cancer	114_D1	114_D1_TTGCTGAAGGAACCAC	1	19	57	19x57	40	0.0115	0.012	0.4425	0.431	0.057	0.0245	0.0215	114_D1_TTGCTGAAGGAACCAC	Clone6	0.184759	3844	6127	1	0	0	0	0	0	1	0	2.61831	Clone3	0.4425	0	3	23	1
219	3692	6215	Cancer	114_D1	114_D1_TATTTAGTCTAGATCG	1	18	58	18x58	28	0.011	0.0165	0.2095	0.135	0.6035	0.017	0.0075	114_D1_TATTTAGTCTAGATCG	Clone2	0.149184	3692	6215	1	0	1	0	0	0	0	0	2.80277	Clone5	0.6035	0	0	4	1
220	3844	6301	Cancer	114_D1	114_D1_CTCCGGCCTAATATGC	1	19	59	19x59	38	0.0575	0.015	0.2725	0.2435	0.313	0.091	0.007	114_D1_CTCCGGCCTAATATGC	Clone6	0.174174	3844	6301	1	0	0	0	0	0	1	0	2.68322	Clone5	0.313	0	2	17	1
221	3692	6389	Cancer	114_D1	114_D1_TTGTGGCCCTGACAGT	1	18	60	18x60	25	0.012	0.0205	0.2765	0.247	0.422	0.0135	0.0085	114_D1_TTGTGGCCCTGACAGT	Clone3	0.175438	3692	6389	1	0	0	1	0	0	0	0	2.67555	Clone5	0.422	0	1	6	1
222	3844	6476	Cancer	114_D1	114_D1_TCGCCGGTCGATCCGT	1	19	61	19x61	24	0.013	0.02	0.091	0.0745	0.781	0.0115	0.0095	114_D1_TCGCCGGTCGATCCGT	Clone2	0.146159	3844	6476	1	0	1	0	0	0	0	0	2.80614	Clone5	0.781	0	0	2	1
223	3693	6564	Cancer	114_D1	114_D1_CCATAGGTTGGCGTGG	1	18	62	18x62	22	0.034	0.038	0.4095	0.4405	0.037	0.0305	0.011	114_D1_CCATAGGTTGGCGTGG	Clone1	0.174724	3693	6564	1	1	0	0	0	0	0	0	2.79901	Clone4	0.4405	0	0	20	1
224	3845	6650	Cancer	114_D1	114_D1_GAACGACCGAATGATA	1	19	63	19x63	22	0.011	0.03	0.4385	0.4345	0.0405	0.0375	0.009	114_D1_GAACGACCGAATGATA	Clone5	0.173314	3845	6650	1	0	0	0	0	1	0	0	2.68218	Clone3	0.4385	0	1	17	1
225	3693	6738	Cancer	114_D1	114_D1_TCCGATAATTGCCATA	1	18	64	18x64	24	0.011	0.0215	0.2825	0.259	0.3465	0.071	0.008	114_D1_TCCGATAATTGCCATA	Clone3	0.162184	3693	6738	1	0	0	1	0	0	0	0	2.75316	Clone5	0.3465	0	1	9	1
226	3845	6825	Cancer	114_D1	114_D1_CATTACGTCGGCCCGT	1	19	65	19x65	26	0.038	0.197	0.185	0.1435	0.393	0.0315	0.0115	114_D1_CATTACGTCGGCCCGT	Clone2	0.155376	3845	6825	1	0	1	0	0	0	0	0	2.79469	Clone5	0.393	0	0	7	1
227	3846	6999	Cancer	114_D1	114_D1_TGCATGGATCGGATCT	1	19	67	19x67	19	0.012	0.0145	0.455	0.448	0.048	0.0135	0.009	114_D1_TGCATGGATCGGATCT	Clone5	0.179494	3846	6999	1	0	0	0	0	1	0	0	2.65233	Clone3	0.455	0	1	13	1
228	3696	7611	Cancer	114_D1	114_D1_CCTCGCCAGCAAATTA	1	18	74	18x74	27	0.01	0.017	0.3065	0.2845	0.3625	0.0115	0.0075	114_D1_CCTCGCCAGCAAATTA	Clone2	0.171644	3696	7611	1	0	1	0	0	0	0	0	2.67298	Clone5	0.3625	0	1	9	1
229	3848	7697	Cancer	114_D1	114_D1_TTCATGGCGCAACAGG	1	19	75	19x75	39	0.0075	0.0135	0.0955	0.0855	0.786	0.007	0.005	114_D1_TTCATGGCGCAACAGG	Clone2	0.1488	3848	7697	1	0	1	0	0	0	0	0	2.80258	Clone5	0.786	0	0	4	1
230	3696	7785	Cancer	114_D1	114_D1_TTAATCAGTACGTCAG	1	18	76	18x76	26	0.0165	0.012	0.437	0.442	0.0355	0.0485	0.008	114_D1_TTAATCAGTACGTCAG	Clone6	0.172267	3696	7785	1	0	0	0	0	0	1	0	2.68091	Clone4	0.442	0	1	21	1
231	3848	7872	Cancer	114_D1	114_D1_CCTATCTATATCGGAA	1	19	77	19x77	37	0.0075	0.012	0.394	0.31	0.244	0.0275	0.0055	114_D1_CCTATCTATATCGGAA	Clone7	0.19201	3848	7872	1	0	0	0	0	0	0	1	2.61686	Clone3	0.394	0	3	17	1
232	3696	7959	Cancer	114_D1	114_D1_ATTATACTTTGCTCGT	1	18	78	18x78	17	0.0285	0.068	0.3955	0.393	0.037	0.061	0.0165	114_D1_ATTATACTTTGCTCGT	Clone6	0.170054	3696	7959	1	0	0	0	0	0	1	0	2.64186	Clone3	0.3955	0	3	16	1
233	3848	8046	Cancer	114_D1	114_D1_ATGGATCCGGCGTCCG	1	19	79	19x79	28	0.017	0.0145	0.442	0.419	0.087	0.011	0.0085	114_D1_ATGGATCCGGCGTCCG	Clone5	0.158114	3848	8046	1	0	0	0	0	1	0	0	2.77455	Clone3	0.442	0	0	15	1
234	3697	8134	Cancer	114_D1	114_D1_CGCCCGCTTCCGTACA	1	18	80	18x80	18	0.0135	0.1325	0.303	0.281	0.2455	0.014	0.01	114_D1_CGCCCGCTTCCGTACA	Clone6	0.172572	3697	8134	1	0	0	0	0	0	1	0	2.69988	Clone3	0.303	0	1	7	1
235	3849	8221	Cancer	114_D1	114_D1_GGATTCCGCTATACCC	1	19	81	19x81	21	0.0135	0.0215	0.0955	0.088	0.755	0.0155	0.011	114_D1_GGATTCCGCTATACCC	Clone2	0.146315	3849	8221	1	0	1	0	0	0	0	0	2.80613	Clone5	0.755	0	0	2	1
236	3697	8308	Cancer	114_D1	114_D1_CGGTCTATCAACCCGT	1	18	82	18x82	28	0.039	0.019	0.074	0.0655	0.782	0.01	0.01	114_D1_CGGTCTATCAACCCGT	Clone1	0.146533	3697	8308	1	1	0	0	0	0	0	0	2.80716	Clone5	0.782	0	0	3	1
237	3849	8395	Cancer	114_D1	114_D1_ATGCCGGTTGATGGGA	1	19	83	19x83	25	0.0125	0.0175	0.1435	0.16	0.645	0.0115	0.009	114_D1_ATGCCGGTTGATGGGA	Clone2	0.147386	3849	8395	1	0	1	0	0	0	0	0	2.80507	Clone5	0.645	0	0	3	1
238	3698	8483	Cancer	114_D1	114_D1_TCATGCAGGTTCTCAT	1	18	84	18x84	28	0.0105	0.0195	0.1035	0.0885	0.76	0.0095	0.008	114_D1_TCATGCAGGTTCTCAT	Clone5	0.176536	3698	8483	1	0	0	0	0	1	0	0	2.68533	Clone5	0.76	1	1	3	0
239	3850	8570	Cancer	114_D1	114_D1_TGAGCTTTAATGACGC	1	19	85	19x85	23	0.0285	0.016	0.3	0.269	0.321	0.0545	0.011	114_D1_TGAGCTTTAATGACGC	Clone6	0.170323	3850	8570	1	0	0	0	0	0	1	0	2.71501	Clone5	0.321	0	1	9	1
240	3698	8657	Cancer	114_D1	114_D1_TCCCTTAGATTACTCG	1	18	86	18x86	31	0.0075	0.0275	0.452	0.433	0.0325	0.043	0.0055	114_D1_TCCCTTAGATTACTCG	Clone6	0.173068	3698	8657	1	0	0	0	0	0	1	0	2.65902	Clone3	0.452	0	2	25	1
241	3850	8744	Cancer	114_D1	114_D1_ATATCTCCCTCGTTAA	1	19	87	19x87	34	0.009	0.015	0.041	0.0335	0.887	0.0085	0.0065	114_D1_ATATCTCCCTCGTTAA	Clone2	0.144594	3850	8744	1	0	1	0	0	0	0	0	2.80702	Clone5	0.887	0	0	1	1
242	3699	8832	Cancer	114_D1	114_D1_AGCTCTTCCCAGTGCA	1	18	88	18x88	27	0.0215	0.017	0.418	0.427	0.0305	0.076	0.0105	114_D1_AGCTCTTCCCAGTGCA	Clone6	0.178526	3699	8832	1	0	0	0	0	0	1	0	2.625	Clone4	0.427	0	3	27	1
243	3851	8919	Cancer	114_D1	114_D1_TCGCTAAACCGCTATC	1	19	89	19x89	20	0.0255	0.0205	0.2405	0.158	0.431	0.092	0.032	114_D1_TCGCTAAACCGCTATC	Clone3	0.165337	3851	8919	1	0	0	1	0	0	0	0	2.7477	Clone5	0.431	0	1	6	1
244	3699	9006	Cancer	114_D1	114_D1_CACATTCTTTCGATGG	1	18	90	18x90	21	0.0145	0.023	0.0985	0.0835	0.757	0.0135	0.0105	114_D1_CACATTCTTTCGATGG	Clone2	0.146159	3699	9006	1	0	1	0	0	0	0	0	2.80614	Clone5	0.757	0	0	2	1
245	3851	9093	Cancer	114_D1	114_D1_GATATGCGGTAGCCAA	1	19	91	19x91	33	0.0145	0.028	0.422	0.4335	0.0515	0.044	0.0065	114_D1_GATATGCGGTAGCCAA	Clone6	0.180103	3851	9093	1	0	0	0	0	0	1	0	2.63777	Clone4	0.4335	0	2	22	1
246	3699	9181	Cancer	114_D1	114_D1_CGTTTCACTTCGGGCG	1	18	92	18x92	25	0.022	0.0175	0.4525	0.4315	0.013	0.058	0.005	114_D1_CGTTTCACTTCGGGCG	Clone6	0.196932	3699	9181	1	0	0	0	0	0	1	0	2.58461	Clone3	0.4525	0	8	42	1
247	3852	9268	Cancer	114_D1	114_D1_CCAATTACGGGTCGAG	1	19	93	19x93	34	0.009	0.0255	0.121	0.115	0.7125	0.011	0.0065	114_D1_CCAATTACGGGTCGAG	Clone2	0.171497	3852	9268	1	0	1	0	0	0	0	0	2.68056	Clone5	0.7125	0	1	5	1
248	3700	9355	Cancer	114_D1	114_D1_GCAGGTAGAGTATGGT	1	18	94	18x94	26	0.0115	0.02	0.13	0.105	0.68	0.036	0.018	114_D1_GCAGGTAGAGTATGGT	Clone2	0.171072	3700	9355	1	0	1	0	0	0	0	0	2.67033	Clone5	0.68	0	1	4	1
249	3852	9442	Cancer	114_D1	114_D1_GTCGTATTGGCGTACA	1	19	95	19x95	16	0.085	0.04	0.427	0.397	0.0305	0.012	0.009	114_D1_GTCGTATTGGCGTACA	Clone6	0.172605	3852	9442	1	0	0	0	0	0	1	0	2.66063	Clone3	0.427	0	1	16	1
250	3700	9530	Cancer	114_D1	114_D1_GAAATTAGCACGGATA	1	18	96	18x96	30	0.0105	0.0165	0.136	0.1325	0.6555	0.042	0.0075	114_D1_GAAATTAGCACGGATA	Clone6	0.167027	3700	9530	1	0	0	0	0	0	1	0	2.73389	Clone5	0.6555	0	1	5	1
251	3852	9617	Cancer	114_D1	114_D1_AATGCACCAAGCAATG	1	19	97	19x97	27	0.0115	0.0175	0.211	0.175	0.5655	0.0105	0.0085	114_D1_AATGCACCAAGCAATG	Clone2	0.148776	3852	9617	1	0	1	0	0	0	0	0	2.80267	Clone5	0.5655	0	0	4	1
252	3701	9704	Cancer	114_D1	114_D1_AGGACGCTCGATGTTG	1	18	98	18x98	19	0.0145	0.0365	0.3485	0.275	0.2455	0.069	0.0105	114_D1_AGGACGCTCGATGTTG	Clone6	0.167853	3701	9704	1	0	0	0	0	0	1	0	2.72629	Clone3	0.3485	0	1	8	1
253	3853	9791	Cancer	114_D1	114_D1_GGCTAAAGGGCGGGTC	1	19	99	19x99	25	0.013	0.0305	0.179	0.121	0.636	0.012	0.0095	114_D1_GGCTAAAGGGCGGGTC	Clone2	0.148971	3853	9791	1	0	1	0	0	0	0	0	2.80419	Clone5	0.636	0	0	4	1
254	3701	9879	Cancer	114_D1	114_D1_CATCTATCCCGTGTCT	1	18	100	18x100	13	0.0195	0.0225	0.2915	0.249	0.385	0.018	0.0145	114_D1_CATCTATCCCGTGTCT	Clone2	0.147712	3701	9879	1	0	1	0	0	0	0	0	2.80465	Clone5	0.385	0	0	3	1
255	3853	9966	Cancer	114_D1	114_D1_CAGTAACTATTTATTG	1	19	101	19x101	15	0.04	0.048	0.4165	0.4615	0.016	0.0085	0.0095	114_D1_CAGTAACTATTTATTG	Clone6	0.18338	3853	9966	1	0	0	0	0	0	1	0	2.60492	Clone4	0.4615	0	2	31	1
256	3854	10140	Cancer	114_D1	114_D1_GCGTTCGGAGACCGGG	1	19	103	19x103	6	0.082	0.034	0.3915	0.394	0.0445	0.0205	0.033	114_D1_GCGTTCGGAGACCGGG	Clone2	0.14917	3854	10140	1	0	1	0	0	0	0	0	2.80315	Clone4	0.394	0	0	6	1
257	3854	10315	Cancer	114_D1	114_D1_CGAAGCTATAAATTCA	1	19	105	19x105	16	0.028	0.051	0.189	0.1425	0.5155	0.0455	0.0275	114_D1_CGAAGCTATAAATTCA	Clone1	0.146204	3854	10315	1	1	0	0	0	0	0	0	2.80716	Clone5	0.5155	0	0	4	1
258	4141	3683	Cancer	114_D1	114_D1_ATGCTCAGTGTTGCAT	1	21	29	21x29	21	0.014	0.019	0.231	0.1775	0.535	0.013	0.0105	114_D1_ATGCTCAGTGTTGCAT	Clone3	0.147948	4141	3683	1	0	0	1	0	0	0	0	2.80531	Clone5	0.535	0	0	3	1
259	3989	3771	Cancer	114_D1	114_D1_GATGTTTGTGCGAGAT	1	20	30	20x30	15	0.02	0.253	0.0415	0.0385	0.609	0.018	0.021	114_D1_GATGTTTGTGCGAGAT	Clone2	0.173524	3989	3771	1	0	1	0	0	0	0	0	2.68911	Clone5	0.609	0	1	2	1
260	4141	3858	Cancer	114_D1	114_D1_CACTTCGCCACAGGCT	1	21	31	21x31	30	0.0175	0.0795	0.4005	0.3205	0.165	0.009	0.0075	114_D1_CACTTCGCCACAGGCT	Clone2	0.166615	4141	3858	1	0	1	0	0	0	0	0	2.7356	Clone3	0.4005	0	2	14	1
261	3990	3945	Cancer	114_D1	114_D1_CTGTATGGTGTAGAAA	1	20	32	20x32	21	0.0325	0.055	0.0565	0.0575	0.7705	0.0145	0.0135	114_D1_CTGTATGGTGTAGAAA	Clone3	0.145459	3990	3945	1	0	0	1	0	0	0	0	2.80714	Clone5	0.7705	0	0	3	1
262	4142	4032	Cancer	114_D1	114_D1_TACGTGCACTATGCTG	1	21	33	21x33	21	0.0365	0.0185	0.302	0.2845	0.2075	0.136	0.016	114_D1_TACGTGCACTATGCTG	Clone6	0.174957	4142	4032	1	0	0	0	0	0	1	0	2.68912	Clone3	0.302	0	2	10	1
263	3990	4120	Cancer	114_D1	114_D1_GTATCAGCTTGGGTTC	1	20	34	20x34	23	0.0325	0.0215	0.0885	0.093	0.7325	0.0155	0.0155	114_D1_GTATCAGCTTGGGTTC	Clone2	0.147244	3990	4120	1	0	1	0	0	0	0	0	2.80558	Clone5	0.7325	0	0	3	1
264	4142	4207	Cancer	114_D1	114_D1_TAACAAAGGGAGAAGC	1	21	35	21x35	34	0.0095	0.0145	0.0405	0.0315	0.8895	0.0085	0.0065	114_D1_TAACAAAGGGAGAAGC	Clone3	0.144448	4142	4207	1	0	0	1	0	0	0	0	2.80711	Clone5	0.8895	0	0	1	1
265	3991	4294	Cancer	114_D1	114_D1_TTACATCGTGGCCTGG	1	20	36	20x36	26	0.0125	0.0165	0.338	0.2865	0.3235	0.0125	0.01	114_D1_TTACATCGTGGCCTGG	Clone5	0.151826	3991	4294	1	0	0	0	0	1	0	0	2.80159	Clone3	0.338	0	0	9	1
266	4143	4381	Cancer	114_D1	114_D1_TCTGAACCGGTCGGCT	1	21	37	21x37	13	0.0175	0.019	0.4085	0.4415	0.026	0.0765	0.011	114_D1_TCTGAACCGGTCGGCT	Clone5	0.1824	4143	4381	1	0	0	0	0	1	0	0	2.60911	Clone4	0.4415	0	2	18	1
267	3991	4469	Cancer	114_D1	114_D1_GGCTCGTGCCACCAGC	1	20	38	20x38	34	0.009	0.0135	0.23	0.213	0.477	0.049	0.0095	114_D1_GGCTCGTGCCACCAGC	Clone3	0.175422	3991	4469	1	0	0	1	0	0	0	0	2.62557	Clone5	0.477	0	2	8	1
268	4143	4556	Cancer	114_D1	114_D1_TATAAGTGAGGATAGC	1	21	39	21x39	28	0.011	0.0685	0.07	0.065	0.768	0.01	0.0075	114_D1_TATAAGTGAGGATAGC	Clone6	0.177189	4143	4556	1	0	0	0	0	0	1	0	2.69299	Clone5	0.768	0	1	3	1
269	3992	4643	Cancer	114_D1	114_D1_GCCCGCGCGTTTGACA	1	20	40	20x40	25	0.0265	0.022	0.1945	0.196	0.528	0.022	0.011	114_D1_GCCCGCGCGTTTGACA	Clone5	0.147037	3992	4643	1	0	0	0	0	1	0	0	2.80723	Clone5	0.528	1	0	5	0
270	4144	4730	Cancer	114_D1	114_D1_TGCTGGTTGGACAATT	1	21	41	21x41	37	0.014	0.0145	0.319	0.29	0.3475	0.0095	0.0065	114_D1_TGCTGGTTGGACAATT	Clone5	0.157443	4144	4730	1	0	0	0	0	1	0	0	2.80296	Clone5	0.3475	1	0	14	0
271	3992	4818	Cancer	114_D1	114_D1_GCCTAGCGATCTGACC	1	20	42	20x42	26	0.0155	0.015	0.4015	0.4605	0.09	0.0105	0.007	114_D1_GCCTAGCGATCTGACC	Clone3	0.176723	3992	4818	1	0	0	1	0	0	0	0	2.67267	Clone4	0.4605	0	1	17	1
272	4144	4905	Cancer	114_D1	114_D1_CCATGCTCTGCAGGAA	1	21	43	21x43	34	0.0305	0.024	0.0435	0.0675	0.7705	0.055	0.009	114_D1_CCATGCTCTGCAGGAA	Clone5	0.176986	4144	4905	1	0	0	0	0	1	0	0	2.67283	Clone5	0.7705	1	2	7	0
273	3992	4992	Cancer	114_D1	114_D1_TATAAATCCACAAGCT	1	20	44	20x44	19	0.017	0.025	0.1555	0.0155	0.761	0.015	0.0115	114_D1_TATAAATCCACAAGCT	Clone5	0.151541	3992	4992	1	0	0	0	0	1	0	0	2.79501	Clone5	0.761	1	1	1	0
274	4144	5079	Cancer	114_D1	114_D1_CGCTCGACATAATGAT	1	21	45	21x45	20	0.025	0.097	0.342	0.292	0.215	0.0185	0.0105	114_D1_CGCTCGACATAATGAT	Clone2	0.15487	4144	5079	1	0	1	0	0	0	0	0	2.79176	Clone3	0.342	0	0	8	1
275	3993	5167	Cancer	114_D1	114_D1_CCAATTGAATGTTAAT	1	20	46	20x46	23	0.012	0.0185	0.4385	0.429	0.0775	0.016	0.009	114_D1_CCAATTGAATGTTAAT	Clone5	0.154607	3993	5167	1	0	0	0	0	1	0	0	2.79691	Clone3	0.4385	0	0	12	1
276	4145	5254	Cancer	114_D1	114_D1_GCTAATACCGAATGCC	1	21	47	21x47	26	0.012	0.021	0.196	0.1555	0.59	0.0165	0.008	114_D1_GCTAATACCGAATGCC	Clone5	0.147626	4145	5254	1	0	0	0	0	1	0	0	2.80713	Clone5	0.59	1	0	4	0
277	3993	5341	Cancer	114_D1	114_D1_TTCAACGACCCGACCG	1	20	48	20x48	29	0.0105	0.0165	0.115	0.0875	0.719	0.0445	0.0075	114_D1_TTCAACGACCCGACCG	Clone6	0.166206	3993	5341	1	0	0	0	0	0	1	0	2.73907	Clone5	0.719	0	1	4	1
278	4145	5428	Cancer	114_D1	114_D1_TTCCTCGAGGGTGTCT	1	21	49	21x49	35	0.0075	0.0125	0.345	0.3045	0.316	0.008	0.0065	114_D1_TTCCTCGAGGGTGTCT	Clone6	0.18338	4145	5428	1	0	0	0	0	0	1	0	2.64297	Clone3	0.345	0	1	13	1
279	3994	5516	Cancer	114_D1	114_D1_CAACGACCCGTTTACA	1	20	50	20x50	27	0.011	0.0155	0.246	0.2125	0.464	0.035	0.017	114_D1_CAACGACCCGTTTACA	Clone2	0.175437	3994	5516	1	0	1	0	0	0	0	0	2.62765	Clone5	0.464	0	2	6	1
280	4146	5603	Cancer	114_D1	114_D1_CTTGTACTTGTTGACT	1	21	51	21x51	28	0.017	0.0345	0.1115	0.0805	0.7145	0.024	0.0175	114_D1_CTTGTACTTGTTGACT	Clone7	0.182623	4146	5603	1	0	0	0	0	0	0	1	2.68316	Clone5	0.7145	0	1	5	1
281	3994	5690	Cancer	114_D1	114_D1_TCTCTAATAGCTGGTA	1	20	52	20x52	31	0.035	0.0155	0.1215	0.1455	0.6565	0.01	0.016	114_D1_TCTCTAATAGCTGGTA	Clone2	0.150202	3994	5690	1	0	1	0	0	0	0	0	2.80216	Clone5	0.6565	0	0	5	1
282	4146	5777	Cancer	114_D1	114_D1_ATTATGCCATAGGGAG	1	21	53	21x53	43	0.007	0.0235	0.3075	0.2795	0.3655	0.012	0.0055	114_D1_ATTATGCCATAGGGAG	Clone5	0.161038	4146	5777	1	0	0	0	0	1	0	0	2.79927	Clone5	0.3655	1	0	16	0
283	3995	5865	Cancer	114_D1	114_D1_GACAACGCAGCTTACG	1	20	54	20x54	34	0.0095	0.015	0.0395	0.033	0.889	0.0085	0.0065	114_D1_GACAACGCAGCTTACG	Clone2	0.144558	3995	5865	1	0	1	0	0	0	0	0	2.80704	Clone5	0.889	0	0	1	1
284	4147	5952	Cancer	114_D1	114_D1_AGATGACTCGCCCACG	1	21	55	21x55	32	0.0095	0.016	0.2465	0.186	0.504	0.027	0.011	114_D1_AGATGACTCGCCCACG	Clone6	0.18469	4147	5952	1	0	0	0	0	0	1	0	2.64305	Clone5	0.504	0	3	7	1
285	3995	6039	Cancer	114_D1	114_D1_GTGCGGGTCTCCAAAT	1	20	56	20x56	28	0.014	0.0195	0.4075	0.4315	0.0315	0.087	0.0075	114_D1_GTGCGGGTCTCCAAAT	Clone3	0.18026	3995	6039	1	0	0	1	0	0	0	0	2.62168	Clone4	0.4315	0	3	25	1
286	4147	6126	Cancer	114_D1	114_D1_GTACGAGATTGCGACA	1	21	57	21x57	34	0.0185	0.0225	0.0845	0.1325	0.703	0.032	0.0075	114_D1_GTACGAGATTGCGACA	Clone2	0.149156	4147	6126	1	0	1	0	0	0	0	0	2.80262	Clone5	0.703	0	0	7	1
287	3996	6214	Cancer	114_D1	114_D1_GTATAGGACTCAGTAG	1	20	58	20x58	21	0.0125	0.017	0.416	0.393	0.0965	0.0555	0.009	114_D1_GTATAGGACTCAGTAG	Clone6	0.170545	3996	6214	1	0	0	0	0	0	1	0	2.70621	Clone3	0.416	0	1	11	1
288	4148	6301	Cancer	114_D1	114_D1_TTGCACGGAGCAGCAC	1	21	59	21x59	17	0.019	0.0415	0.233	0.1745	0.5025	0.0155	0.013	114_D1_TTGCACGGAGCAGCAC	Clone2	0.146226	4148	6301	1	0	1	0	0	0	0	0	2.80604	Clone5	0.5025	0	0	2	1
289	3996	6388	Cancer	114_D1	114_D1_CACAGCTAGGGAGTGA	1	20	60	20x60	26	0.0185	0.0755	0.3845	0.3085	0.191	0.012	0.009	114_D1_CACAGCTAGGGAGTGA	Clone6	0.171792	3996	6388	1	0	0	0	0	0	1	0	2.69564	Clone3	0.3845	0	1	12	1
290	4148	6475	Cancer	114_D1	114_D1_ATACTAGCATGACCCT	1	21	61	21x61	17	0.054	0.168	0.3105	0.37	0.06	0.023	0.0145	114_D1_ATACTAGCATGACCCT	Clone1	0.158193	4148	6475	1	1	0	0	0	0	0	0	2.8048	Clone4	0.37	0	0	11	1
291	3996	6563	Cancer	114_D1	114_D1_CCAAGACTTCTGCGAA	1	20	62	20x62	22	0.016	0.0175	0.264	0.2335	0.402	0.04	0.027	114_D1_CCAAGACTTCTGCGAA	Clone5	0.180322	3996	6563	1	0	0	0	0	1	0	0	2.68316	Clone5	0.402	1	2	6	0
292	4148	6650	Cancer	114_D1	114_D1_ACATAATAAGGCGGTG	1	21	63	21x63	25	0.011	0.0165	0.2865	0.238	0.43	0.0105	0.008	114_D1_ACATAATAAGGCGGTG	Clone2	0.151314	4148	6650	1	0	1	0	0	0	0	0	2.79755	Clone5	0.43	0	0	6	1
293	3997	6737	Cancer	114_D1	114_D1_TAATACACAGTAGTAT	1	20	64	20x64	40	0.008	0.012	0.105	0.127	0.7265	0.016	0.0055	114_D1_TAATACACAGTAGTAT	Clone2	0.150196	3997	6737	1	0	1	0	0	0	0	0	2.80167	Clone5	0.7265	0	0	5	1
294	4149	6824	Cancer	114_D1	114_D1_TCTTGGTAACACCAAA	1	21	65	21x65	31	0.037	0.016	0.042	0.0205	0.8535	0.0215	0.01	114_D1_TCTTGGTAACACCAAA	Clone2	0.145824	4149	6824	1	0	1	0	0	0	0	0	2.80661	Clone5	0.8535	0	0	2	1
295	3997	6912	Cancer	114_D1	114_D1_AACTGGGTCCCGACGT	1	20	66	20x66	30	0.0205	0.014	0.2655	0.2365	0.41	0.045	0.008	114_D1_AACTGGGTCCCGACGT	Clone6	0.176242	3997	6912	1	0	0	0	0	0	1	0	2.64699	Clone5	0.41	0	2	9	1
296	4149	6999	Cancer	114_D1	114_D1_ATCACTTCATCCTCGC	1	21	67	21x67	27	0.0105	0.018	0.219	0.1655	0.569	0.0105	0.008	114_D1_ATCACTTCATCCTCGC	Clone2	0.148728	4149	6999	1	0	1	0	0	0	0	0	2.80275	Clone5	0.569	0	0	4	1
297	3998	7086	Cancer	114_D1	114_D1_TGGAAGGATAAAGATG	1	20	68	20x68	29	0.011	0.036	0.078	0.073	0.7825	0.012	0.008	114_D1_TGGAAGGATAAAGATG	Clone1	0.154019	3998	7086	1	1	0	0	0	0	0	0	2.80663	Clone5	0.7825	0	0	3	1
298	4150	7173	Cancer	114_D1	114_D1_CATGATGCACAATTCT	1	21	69	21x69	31	0.0315	0.017	0.42	0.409	0.0805	0.009	0.0335	114_D1_CATGATGCACAATTCT	Clone4	0.169398	4150	7173	1	0	0	0	1	0	0	0	2.7033	Clone3	0.42	0	1	17	1
299	3999	7610	Cancer	114_D1	114_D1_CCCGACCATAGTCCGC	1	20	74	20x74	34	0.008	0.0135	0.3	0.2635	0.3975	0.0115	0.006	114_D1_CCCGACCATAGTCCGC	Clone2	0.155263	3999	7610	1	0	1	0	0	0	0	0	2.78362	Clone5	0.3975	0	0	10	1
300	4151	7697	Cancer	114_D1	114_D1_CGCGCCCGACTTAATA	1	21	75	21x75	27	0.011	0.019	0.238	0.197	0.5125	0.0145	0.008	114_D1_CGCGCCCGACTTAATA	Clone5	0.148488	4151	7697	1	0	0	0	0	1	0	0	2.80711	Clone5	0.5125	1	0	5	0
301	4000	7784	Cancer	114_D1	114_D1_TGCCACCTGGCGAAAC	1	20	76	20x76	27	0.0115	0.0175	0.1735	0.1685	0.577	0.0435	0.0085	114_D1_TGCCACCTGGCGAAAC	Clone3	0.176333	4000	7784	1	0	0	1	0	0	0	0	2.67175	Clone5	0.577	0	1	5	1
302	4152	7871	Cancer	114_D1	114_D1_CTGCCAAGGTTGGAAG	1	21	77	21x77	29	0.011	0.025	0.074	0.069	0.7915	0.0215	0.008	114_D1_CTGCCAAGGTTGGAAG	Clone1	0.153722	4152	7871	1	1	0	0	0	0	0	0	2.80647	Clone5	0.7915	0	0	3	1
303	4000	7959	Cancer	114_D1	114_D1_TCTCCAACGTAGGTTA	1	20	78	20x78	31	0.024	0.0125	0.441	0.434	0.058	0.021	0.0095	114_D1_TCTCCAACGTAGGTTA	Clone2	0.163451	4000	7959	1	0	1	0	0	0	0	0	2.75589	Clone3	0.441	0	0	18	1
304	4152	8046	Cancer	114_D1	114_D1_TTCTTGGAGTAATGAG	1	21	79	21x79	20	0.013	0.0195	0.3295	0.293	0.2785	0.0565	0.0095	114_D1_TTCTTGGAGTAATGAG	Clone6	0.16926	4152	8046	1	0	0	0	0	0	1	0	2.7227	Clone3	0.3295	0	1	8	1
305	4000	8133	Cancer	114_D1	114_D1_GTCTCGATCTGCTTTC	1	20	80	20x80	22	0.0545	0.039	0.405	0.4375	0.036	0.019	0.009	114_D1_GTCTCGATCTGCTTTC	Clone5	0.172212	4000	8133	1	0	0	0	0	1	0	0	2.6866	Clone4	0.4375	0	1	24	1
306	4152	8220	Cancer	114_D1	114_D1_TACTCTCCGAACAAAT	1	21	81	21x81	29	0.0805	0.027	0.4335	0.404	0.0355	0.0095	0.0105	114_D1_TACTCTCCGAACAAAT	Clone1	0.652047	4152	8220	1	1	0	0	0	0	0	0	1.80519	Clone3	0.4335	0	1	24	1
307	4001	8308	Cancer	114_D1	114_D1_ATCACATTAGAATATC	1	20	82	20x82	34	0.015	0.0225	0.0985	0.095	0.752	0.01	0.0065	114_D1_ATCACATTAGAATATC	Clone5	0.170919	4001	8308	1	0	0	0	0	1	0	0	2.68307	Clone5	0.752	1	1	5	0
308	4153	8395	Cancer	114_D1	114_D1_TACGGGATGCTAGCAG	1	21	83	21x83	41	0.0445	0.0175	0.0735	0.0655	0.7865	0.007	0.0065	114_D1_TACGGGATGCTAGCAG	Clone6	0.144389	4153	8395	1	0	0	0	0	0	1	0	2.80725	Clone5	0.7865	0	0	5	1
309	4001	8482	Cancer	114_D1	114_D1_AGCTGAAGTAAACCAA	1	20	84	20x84	20	0.099	0.0285	0.3695	0.402	0.037	0.046	0.018	114_D1_AGCTGAAGTAAACCAA	Clone6	0.182639	4001	8482	1	0	0	0	0	0	1	0	2.66414	Clone4	0.402	0	2	18	1
310	4153	8569	Cancer	114_D1	114_D1_CATGGGTCGGGTGTGG	1	21	85	21x85	37	0.0265	0.0195	0.0555	0.0495	0.834	0.0075	0.007	114_D1_CATGGGTCGGGTGTGG	Clone6	0.144399	4153	8569	1	0	0	0	0	0	1	0	2.80713	Clone5	0.834	0	0	3	1
311	4002	8657	Cancer	114_D1	114_D1_CACCCACGAGGCAATT	1	20	86	20x86	23	0.012	0.0175	0.3525	0.31	0.2395	0.06	0.0085	114_D1_CACCCACGAGGCAATT	Clone3	0.166302	4002	8657	1	0	0	1	0	0	0	0	2.73007	Clone3	0.3525	1	1	10	0
312	4154	8744	Cancer	114_D1	114_D1_TGCCATTACTAAAGAA	1	21	87	21x87	26	0.0105	0.015	0.312	0.2705	0.374	0.01	0.0075	114_D1_TGCCATTACTAAAGAA	Clone3	0.154025	4154	8744	1	0	0	1	0	0	0	0	2.79249	Clone5	0.374	0	0	8	1
313	4002	8831	Cancer	114_D1	114_D1_CCGTTACGTTAGAACA	1	20	88	20x88	16	0.026	0.041	0.455	0.4395	0.0175	0.013	0.007	114_D1_CCGTTACGTTAGAACA	Clone5	0.194604	4002	8831	1	0	0	0	0	1	0	0	2.61964	Clone3	0.455	0	3	28	1
314	4154	8918	Cancer	114_D1	114_D1_GCCAGGAGTAACCGAT	1	21	89	21x89	22	0.022	0.106	0.0825	0.064	0.6885	0.0125	0.025	114_D1_GCCAGGAGTAACCGAT	Clone5	0.167275	4154	8918	1	0	0	0	0	1	0	0	2.77982	Clone5	0.6885	1	1	3	0
315	4003	9006	Cancer	114_D1	114_D1_GGAAAGTGCCCATGCC	1	20	90	20x90	20	0.0165	0.0205	0.372	0.3285	0.2315	0.0175	0.0135	114_D1_GGAAAGTGCCCATGCC	Clone5	0.149907	4003	9006	1	0	0	0	0	1	0	0	2.80407	Clone3	0.372	0	0	8	1
316	4155	9093	Cancer	114_D1	114_D1_TCTTACCGGAACTCGT	1	21	91	21x91	19	0.016	0.023	0.1375	0.0895	0.7085	0.015	0.0115	114_D1_TCTTACCGGAACTCGT	Clone3	0.176803	4155	9093	1	0	0	1	0	0	0	0	2.67665	Clone5	0.7085	0	1	2	1
317	4003	9180	Cancer	114_D1	114_D1_TATGTCAAGACCGACT	1	20	92	20x92	26	0.011	0.019	0.2895	0.2455	0.39	0.0145	0.0305	114_D1_TATGTCAAGACCGACT	Clone6	0.196039	4003	9180	1	0	0	0	0	0	1	0	2.59865	Clone5	0.39	0	4	8	1
318	4155	9267	Cancer	114_D1	114_D1_CCTAACTAAGGCTCTA	1	21	93	21x93	22	0.012	0.019	0.308	0.2775	0.3605	0.0145	0.0085	114_D1_CCTAACTAAGGCTCTA	Clone5	0.147985	4155	9267	1	0	0	0	0	1	0	0	2.80581	Clone5	0.3605	1	0	7	0
319	4004	9355	Cancer	114_D1	114_D1_GCGGTGAACTGCGCTC	1	20	94	20x94	27	0.0115	0.016	0.273	0.2355	0.445	0.0105	0.008	114_D1_GCGGTGAACTGCGCTC	Clone3	0.171809	4004	9355	1	0	0	1	0	0	0	0	2.67114	Clone5	0.445	0	1	6	1
320	4156	9441	Cancer	114_D1	114_D1_CCTCGCGCGATATAGG	1	21	95	21x95	16	0.0165	0.025	0.445	0.404	0.018	0.083	0.0085	114_D1_CCTCGCGCGATATAGG	Clone6	0.196508	4156	9441	1	0	0	0	0	0	1	0	2.58427	Clone3	0.445	0	7	28	1
321	4004	9529	Cancer	114_D1	114_D1_ATCGGCAAGCAGTCCA	1	20	96	20x96	17	0.0155	0.0235	0.303	0.2675	0.3655	0.014	0.0115	114_D1_ATCGGCAAGCAGTCCA	Clone3	0.149949	4004	9529	1	0	0	1	0	0	0	0	2.80048	Clone5	0.3655	0	0	5	1
322	4156	9616	Cancer	114_D1	114_D1_AGATCGTGCATAAGAT	1	21	97	21x97	24	0.017	0.02	0.2785	0.246	0.4135	0.012	0.013	114_D1_AGATCGTGCATAAGAT	Clone5	0.151389	4156	9616	1	0	0	0	0	1	0	0	2.80662	Clone5	0.4135	1	0	6	0
323	4004	9704	Cancer	114_D1	114_D1_ATTCAGGACCTATTTC	1	20	98	20x98	40	0.0105	0.015	0.099	0.093	0.763	0.01	0.009	114_D1_ATTCAGGACCTATTTC	Clone5	0.147581	4004	9704	1	0	0	0	0	1	0	0	2.80717	Clone5	0.763	1	0	5	0
324	4156	9790	Cancer	114_D1	114_D1_AGCTAGAAGCAGAAGT	1	21	99	21x99	44	0.0075	0.0115	0.0505	0.0415	0.878	0.0065	0.0045	114_D1_AGCTAGAAGCAGAAGT	Clone2	0.146203	4156	9790	1	0	1	0	0	0	0	0	2.8061	Clone5	0.878	0	0	2	1
325	4005	9878	Cancer	114_D1	114_D1_TTCGCTATCTGACGTG	1	20	100	20x100	34	0.009	0.014	0.111	0.097	0.7525	0.0105	0.0065	114_D1_TTCGCTATCTGACGTG	Clone2	0.149341	4005	9878	1	0	1	0	0	0	0	0	2.80271	Clone5	0.7525	0	0	4	1
326	4157	9965	Cancer	114_D1	114_D1_TTCCGCAGAGAAATAT	1	21	101	21x101	17	0.0145	0.028	0.374	0.3375	0.217	0.0175	0.0115	114_D1_TTCCGCAGAGAAATAT	Clone3	0.146239	4157	9965	1	0	0	1	0	0	0	0	2.80616	Clone3	0.374	1	0	7	0
327	4005	10053	Cancer	114_D1	114_D1_CAGTACATTCTCTAAA	1	20	102	20x102	25	0.012	0.019	0.084	0.069	0.7945	0.012	0.0085	114_D1_CAGTACATTCTCTAAA	Clone2	0.145919	4005	10053	1	0	1	0	0	0	0	0	2.80614	Clone5	0.7945	0	0	2	1
328	4157	10139	Cancer	114_D1	114_D1_GTGAAGATTTCAAGTG	1	21	103	21x103	26	0.011	0.017	0.248	0.213	0.4925	0.0105	0.0085	114_D1_GTGAAGATTTCAAGTG	Clone2	0.147301	4157	10139	1	0	1	0	0	0	0	0	2.80462	Clone5	0.4925	0	0	5	1
329	4006	10227	Cancer	114_D1	114_D1_AACGCATGATCTGGGT	1	20	104	20x104	12	0.0795	0.0265	0.1125	0.115	0.5535	0.0925	0.0205	114_D1_AACGCATGATCTGGGT	Clone6	0.162459	4006	10227	1	0	0	0	0	0	1	0	2.75941	Clone5	0.5535	0	1	3	1
330	4158	10314	Cancer	114_D1	114_D1_CCCAGAGGAGGGCGTA	1	21	105	21x105	32	0.01	0.012	0.468	0.469	0.0285	0.0075	0.005	114_D1_CCCAGAGGAGGGCGTA	Clone5	0.173064	4158	10314	1	0	0	0	0	1	0	0	2.76081	Clone4	0.469	0	0	27	1
331	4006	10402	Cancer	114_D1	114_D1_GGAAACCTTGTTGAAT	1	20	106	20x106	27	0.0105	0.0225	0.26	0.2245	0.4615	0.013	0.008	114_D1_GGAAACCTTGTTGAAT	Clone5	0.149428	4006	10402	1	0	0	0	0	1	0	0	2.80674	Clone5	0.4615	1	0	6	0
332	4158	10488	Cancer	114_D1	114_D1_GTGAAGCCGTATAGTC	1	21	107	21x107	23	0.027	0.1185	0.238	0.2215	0.3365	0.0505	0.009	114_D1_GTGAAGCCGTATAGTC	Clone6	0.168182	4158	10488	1	0	0	0	0	0	1	0	2.73065	Clone5	0.3365	0	1	7	1
333	4007	10576	Cancer	114_D1	114_D1_GAGCTGTCGTCTCGGA	1	20	108	20x108	5	0.0375	0.0295	0.409	0.3965	0.0635	0.026	0.0385	114_D1_GAGCTGTCGTCTCGGA	Clone2	0.149344	4007	10576	1	0	1	0	0	0	0	0	2.80286	Clone3	0.409	0	0	4	1
334	4159	10663	Cancer	114_D1	114_D1_TGTCATTTGTTGGGAA	1	21	109	21x109	17	0.015	0.027	0.313	0.267	0.348	0.019	0.012	114_D1_TGTCATTTGTTGGGAA	Clone5	0.147145	4159	10663	1	0	0	0	0	1	0	0	2.80721	Clone5	0.348	1	0	5	0
335	4444	3508	Cancer	114_D1	114_D1_TGGGAAATGCCTTTCC	1	23	27	23x27	29	0.0105	0.017	0.274	0.235	0.4115	0.0445	0.0075	114_D1_TGGGAAATGCCTTTCC	Clone6	0.168719	4444	3508	1	0	0	0	0	0	1	0	2.72059	Clone5	0.4115	0	1	8	1
336	4293	3596	Cancer	114_D1	114_D1_AGACCATGGGATACAA	1	22	28	22x28	25	0.011	0.0395	0.4365	0.43	0.06	0.015	0.008	114_D1_AGACCATGGGATACAA	Clone5	0.149894	4293	3596	1	0	0	0	0	1	0	0	2.80693	Clone3	0.4365	0	0	15	1
337	4445	3683	Cancer	114_D1	114_D1_TAAATGAATCCGTTTC	1	23	29	23x29	15	0.029	0.021	0.4045	0.407	0.035	0.09	0.0135	114_D1_TAAATGAATCCGTTTC	Clone6	0.18004	4445	3683	1	0	0	0	0	0	1	0	2.66069	Clone4	0.407	0	2	15	1
338	4293	3770	Cancer	114_D1	114_D1_ACAACGGTCCCTGCGA	1	22	30	22x30	21	0.0135	0.018	0.284	0.2495	0.412	0.014	0.0095	114_D1_ACAACGGTCCCTGCGA	Clone2	0.150324	4293	3770	1	0	1	0	0	0	0	0	2.8003	Clone5	0.412	0	0	5	1
339	4445	3857	Cancer	114_D1	114_D1_GTCACTCTCCAAATCT	1	23	31	23x31	24	0.012	0.019	0.254	0.2185	0.434	0.055	0.009	114_D1_GTCACTCTCCAAATCT	Clone6	0.167508	4445	3857	1	0	0	0	0	0	1	0	2.72854	Clone5	0.434	0	1	6	1
340	4293	3945	Cancer	114_D1	114_D1_TTCTACTTGCGAGGGC	1	22	32	22x32	18	0.0405	0.024	0.41	0.3875	0.1095	0.0135	0.0165	114_D1_TTCTACTTGCGAGGGC	Clone2	0.152436	4293	3945	1	0	1	0	0	0	0	0	2.79587	Clone3	0.41	0	0	9	1
341	4445	4032	Cancer	114_D1	114_D1_CGCAATTACTTTCGGT	1	23	33	23x33	18	0.0175	0.0595	0.4305	0.4365	0.036	0.012	0.009	114_D1_CGCAATTACTTTCGGT	Clone2	0.170326	4445	4032	1	0	1	0	0	0	0	0	2.69748	Clone4	0.4365	0	1	16	1
342	4294	4119	Cancer	114_D1	114_D1_CTGTTCATCTCACGGG	1	22	34	22x34	25	0.0245	0.1235	0.239	0.2015	0.3815	0.02	0.0095	114_D1_CTGTTCATCTCACGGG	Clone6	0.175822	4294	4119	1	0	0	0	0	0	1	0	2.67061	Clone5	0.3815	0	2	8	1
343	4446	4206	Cancer	114_D1	114_D1_TTCTTGTAACCTAATG	1	23	35	23x35	22	0.017	0.0165	0.28	0.249	0.359	0.035	0.044	114_D1_TTCTTGTAACCTAATG	Clone2	0.173284	4446	4206	1	0	1	0	0	0	0	0	2.6233	Clone5	0.359	0	2	8	1
344	4294	4294	Cancer	114_D1	114_D1_GCTTGATGATAATCAG	1	22	36	22x36	22	0.0075	0.0125	0.466	0.4105	0.0265	0.064	0.0125	114_D1_GCTTGATGATAATCAG	Clone6	0.18016	4294	4294	1	0	0	0	0	0	1	0	2.61177	Clone3	0.466	0	4	23	1
345	4446	4381	Cancer	114_D1	114_D1_TTGGCTCGCATGAGAC	1	23	37	23x37	33	0.0095	0.0315	0.2095	0.1115	0.6225	0.0085	0.0065	114_D1_TTGGCTCGCATGAGAC	Clone5	0.165529	4446	4381	1	0	0	0	0	1	0	0	2.73015	Clone5	0.6225	1	1	5	0
346	4295	4468	Cancer	114_D1	114_D1_GCCCAGTTGGTATGCC	1	22	38	22x38	19	0.032	0.0275	0.3665	0.342	0.1615	0.059	0.0115	114_D1_GCCCAGTTGGTATGCC	Clone3	0.177026	4295	4468	1	0	0	1	0	0	0	0	2.63278	Clone3	0.3665	1	2	9	0
347	4447	4555	Cancer	114_D1	114_D1_ATTCCTCCGCCAGTGC	1	23	39	23x39	22	0.014	0.0265	0.201	0.13	0.604	0.0135	0.01	114_D1_ATTCCTCCGCCAGTGC	Clone3	0.147265	4447	4555	1	0	0	1	0	0	0	0	2.80463	Clone5	0.604	0	0	3	1
348	4295	4643	Cancer	114_D1	114_D1_TCGTCCGCTGGCGTCT	1	22	40	22x40	17	0.018	0.0325	0.162	0.1	0.6545	0.0195	0.0135	114_D1_TCGTCCGCTGGCGTCT	Clone2	0.14596	4295	4643	1	0	1	0	0	0	0	0	2.80609	Clone5	0.6545	0	0	2	1
349	4447	4730	Cancer	114_D1	114_D1_GGAGAAGTCATTGGCA	1	23	41	23x41	21	0.1055	0.0305	0.303	0.296	0.2375	0.016	0.0125	114_D1_GGAGAAGTCATTGGCA	Clone1	0.198274	4447	4730	1	1	0	0	0	0	0	0	2.78911	Clone3	0.303	0	0	9	1
350	4296	4817	Cancer	114_D1	114_D1_TTGTTAGCAAATTCGA	1	22	42	22x42	22	0.0375	0.017	0.434	0.42	0.063	0.012	0.016	114_D1_TTGTTAGCAAATTCGA	Clone5	0.17724	4296	4817	1	0	0	0	0	1	0	0	2.66635	Clone3	0.434	0	1	12	1
351	4448	4904	Cancer	114_D1	114_D1_TCTAGCATCTTCGATG	1	23	43	23x43	18	0.018	0.034	0.0965	0.0745	0.7375	0.0275	0.013	114_D1_TCTAGCATCTTCGATG	Clone1	0.161705	4448	4904	1	1	0	0	0	0	0	0	2.80519	Clone5	0.7375	0	0	2	1
352	4296	4992	Cancer	114_D1	114_D1_TTCTAGGCCAATTGTG	1	22	44	22x44	30	0.0195	0.018	0.333	0.2895	0.296	0.0375	0.0075	114_D1_TTCTAGGCCAATTGTG	Clone6	0.17584	4296	4992	1	0	0	0	0	0	1	0	2.63993	Clone3	0.333	0	2	12	1
353	4448	5078	Cancer	114_D1	114_D1_TCACGGTCATCGCACA	1	23	45	23x45	31	0.01	0.0165	0.15	0.122	0.683	0.011	0.0075	114_D1_TCACGGTCATCGCACA	Clone2	0.148943	4448	5078	1	0	1	0	0	0	0	0	2.80275	Clone5	0.683	0	0	4	1
354	4297	5166	Cancer	114_D1	114_D1_ATGAAGCCAAGGAGCC	1	22	46	22x46	24	0.0115	0.0175	0.4265	0.3795	0.101	0.0545	0.0085	114_D1_ATGAAGCCAAGGAGCC	Clone3	0.176425	4297	5166	1	0	0	1	0	0	0	0	2.62768	Clone3	0.4265	1	3	12	0
355	4449	5253	Cancer	114_D1	114_D1_AATGACTGTCAGCCGG	1	23	47	23x47	26	0.0115	0.016	0.2595	0.2195	0.4745	0.0115	0.008	114_D1_AATGACTGTCAGCCGG	Clone2	0.150425	4449	5253	1	0	1	0	0	0	0	0	2.80041	Clone5	0.4745	0	0	5	1
356	4297	5341	Cancer	114_D1	114_D1_CCAAACAGAACCCTCG	1	22	48	22x48	27	0.01	0.015	0.278	0.2465	0.431	0.011	0.0075	114_D1_CCAAACAGAACCCTCG	Clone5	0.150406	4297	5341	1	0	0	0	0	1	0	0	2.79969	Clone5	0.431	1	0	7	0
357	4449	5427	Cancer	114_D1	114_D1_TATCGATGATTAAACG	1	23	49	23x49	38	0.025	0.0135	0.413	0.418	0.0545	0.07	0.0065	114_D1_TATCGATGATTAAACG	Clone6	0.179727	4449	5427	1	0	0	0	0	0	1	0	2.6255	Clone4	0.418	0	4	24	1
358	4297	5515	Cancer	114_D1	114_D1_GAACACACATCAACCA	1	22	50	22x50	25	0.027	0.0525	0.3835	0.408	0.07	0.049	0.01	114_D1_GAACACACATCAACCA	Clone5	0.1538	4297	5515	1	0	0	0	0	1	0	0	2.80583	Clone4	0.408	0	0	16	1
359	4449	5602	Cancer	114_D1	114_D1_CCCGTCAGCGTCTGAC	1	23	51	23x51	41	0.026	0.032	0.254	0.224	0.411	0.043	0.0095	114_D1_CCCGTCAGCGTCTGAC	Clone3	0.177502	4449	5602	1	0	0	1	0	0	0	0	2.64428	Clone5	0.411	0	2	14	1
360	4298	5690	Cancer	114_D1	114_D1_AGCATCGTCGATAATT	1	22	52	22x52	26	0.022	0.0235	0.2815	0.2685	0.361	0.034	0.0095	114_D1_AGCATCGTCGATAATT	Clone6	0.190483	4298	5690	1	0	0	0	0	0	1	0	2.6854	Clone5	0.361	0	1	9	1
361	4450	5776	Cancer	114_D1	114_D1_GACTAAGATCATGCAC	1	23	53	23x53	45	0.035	0.014	0.0305	0.022	0.878	0.006	0.0135	114_D1_GACTAAGATCATGCAC	Clone3	0.148017	4450	5776	1	0	0	1	0	0	0	0	2.80532	Clone5	0.878	0	0	3	1
362	4298	5864	Cancer	114_D1	114_D1_TAGGGTGTTTCAAGAG	1	22	54	22x54	23	0.0125	0.06	0.4255	0.3855	0.094	0.014	0.0095	114_D1_TAGGGTGTTTCAAGAG	Clone1	0.1735	4298	5864	1	1	0	0	0	0	0	0	2.80151	Clone3	0.4255	0	0	11	1
363	4450	5951	Cancer	114_D1	114_D1_TGGTTCGTAGCAAAGG	1	23	55	23x55	36	0.031	0.012	0.3225	0.2935	0.32	0.014	0.006	114_D1_TGGTTCGTAGCAAAGG	Clone2	0.156256	4450	5951	1	0	1	0	0	0	0	0	2.7826	Clone3	0.3225	0	0	14	1
364	4299	6039	Cancer	114_D1	114_D1_CTGTTCACTGCCTGTG	1	22	56	22x56	22	0.0155	0.0265	0.079	0.072	0.7815	0.0145	0.0105	114_D1_CTGTTCACTGCCTGTG	Clone3	0.145901	4299	6039	1	0	0	1	0	0	0	0	2.80611	Clone5	0.7815	0	0	2	1
365	4451	6125	Cancer	114_D1	114_D1_ATGTGCATCCGACGCA	1	23	57	23x57	30	0.0105	0.0175	0.0975	0.086	0.771	0.0095	0.0075	114_D1_ATGTGCATCCGACGCA	Clone2	0.147357	4451	6125	1	0	1	0	0	0	0	0	2.8046	Clone5	0.771	0	0	3	1
366	4299	6213	Cancer	114_D1	114_D1_TTGTCGTTCAGTTACC	1	22	58	22x58	31	0.018	0.0225	0.2775	0.2555	0.4075	0.0115	0.0075	114_D1_TTGTCGTTCAGTTACC	Clone6	0.17516	4299	6213	1	0	0	0	0	0	1	0	2.64068	Clone5	0.4075	0	2	9	1
367	4451	6300	Cancer	114_D1	114_D1_CGGGATCAATGTAAGA	1	23	59	23x59	28	0.0225	0.0605	0.426	0.4275	0.0405	0.0135	0.0085	114_D1_CGGGATCAATGTAAGA	Clone6	0.185566	4451	6300	1	0	0	0	0	0	1	0	2.64847	Clone4	0.4275	0	2	21	1
368	4300	6388	Cancer	114_D1	114_D1_TTATCTGTATCATAAC	1	22	60	22x60	26	0.048	0.0195	0.023	0.012	0.875	0.0115	0.011	114_D1_TTATCTGTATCATAAC	Clone3	0.144376	4300	6388	1	0	0	1	0	0	0	0	2.80725	Clone5	0.875	0	0	1	1
369	4452	6474	Cancer	114_D1	114_D1_ATCGACTCTTTCCGTT	1	23	61	23x61	25	0.011	0.0165	0.2935	0.24	0.405	0.026	0.0085	114_D1_ATCGACTCTTTCCGTT	Clone2	0.151208	4452	6474	1	0	1	0	0	0	0	0	2.79848	Clone5	0.405	0	0	7	1
370	4300	6562	Cancer	114_D1	114_D1_CTCATTTGATGGGCGG	1	22	62	22x62	37	0.034	0.026	0.419	0.3975	0.1015	0.0135	0.0075	114_D1_CTCATTTGATGGGCGG	Clone5	0.188916	4300	6562	1	0	0	0	0	1	0	0	2.79072	Clone3	0.419	0	3	20	1
371	4452	6649	Cancer	114_D1	114_D1_GTAAGCGGGCAGTCAG	1	23	63	23x63	22	0.0125	0.0195	0.4435	0.4135	0.088	0.014	0.009	114_D1_GTAAGCGGGCAGTCAG	Clone5	0.155736	4452	6649	1	0	0	0	0	1	0	0	2.7794	Clone3	0.4435	0	0	11	1
372	4301	6737	Cancer	114_D1	114_D1_TCTATCGGTCGCAACA	1	22	64	22x64	22	0.035	0.0175	0.4125	0.4195	0.0515	0.0535	0.0105	114_D1_TCTATCGGTCGCAACA	Clone6	0.176026	4301	6737	1	0	0	0	0	0	1	0	2.64142	Clone4	0.4195	0	2	15	1
373	4453	6823	Cancer	114_D1	114_D1_AACGCGGTCTCCAGCC	1	23	65	23x65	28	0.054	0.0175	0.3685	0.3705	0.1355	0.0415	0.012	114_D1_AACGCGGTCTCCAGCC	Clone5	0.176493	4453	6823	1	0	0	0	0	1	0	0	2.62556	Clone4	0.3705	0	2	15	1
374	4301	6911	Cancer	114_D1	114_D1_ATTAATACTACGCGGG	1	22	66	22x66	38	0.0085	0.0135	0.1025	0.0895	0.7715	0.0085	0.006	114_D1_ATTAATACTACGCGGG	Clone5	0.147124	4301	6911	1	0	0	0	0	1	0	0	2.80522	Clone5	0.7715	1	0	4	0
375	4453	6998	Cancer	114_D1	114_D1_CTTTAACTTTCAAAGG	1	23	67	23x67	38	0.0085	0.0855	0.035	0.0305	0.7895	0.027	0.025	114_D1_CTTTAACTTTCAAAGG	Clone2	0.172763	4453	6998	1	0	1	0	0	0	0	0	2.69062	Clone5	0.7895	0	1	4	1
376	4301	7086	Cancer	114_D1	114_D1_CGTACCTGATAGGCCT	1	22	68	22x68	28	0.018	0.0155	0.2865	0.334	0.279	0.059	0.0075	114_D1_CGTACCTGATAGGCCT	Clone5	0.176097	4301	7086	1	0	0	0	0	1	0	0	2.76312	Clone4	0.334	0	3	13	1
377	4453	7172	Cancer	114_D1	114_D1_GAATGTTGGGTAATCT	1	23	69	23x69	34	0.013	0.0635	0.111	0.097	0.6975	0.011	0.0065	114_D1_GAATGTTGGGTAATCT	Clone5	0.146978	4453	7172	1	0	0	0	0	1	0	0	2.80676	Clone5	0.6975	1	0	6	0
378	4302	7260	Cancer	114_D1	114_D1_TGCGGAGTAAAGGTGC	1	22	70	22x70	25	0.028	0.017	0.1915	0.194	0.485	0.0715	0.0135	114_D1_TGCGGAGTAAAGGTGC	Clone6	0.18302	4302	7260	1	0	0	0	0	0	1	0	2.64039	Clone5	0.485	0	2	6	1
379	4454	7347	Cancer	114_D1	114_D1_CCTGAATATTTACATA	1	23	71	23x71	14	0.019	0.0425	0.247	0.215	0.4365	0.0245	0.015	114_D1_CCTGAATATTTACATA	Clone1	0.154497	4454	7347	1	1	0	0	0	0	0	0	2.80644	Clone5	0.4365	0	0	3	1
380	4454	7521	Cancer	114_D1	114_D1_CCTCTAATCTGCCAAG	1	23	73	23x73	15	0.022	0.032	0.075	0.0575	0.7725	0.0265	0.0155	114_D1_CCTCTAATCTGCCAAG	Clone2	0.144709	4454	7521	1	0	1	0	0	0	0	0	2.80703	Clone5	0.7725	0	0	1	1
381	4303	7609	Cancer	114_D1	114_D1_AGGTTGAGGCACGCTT	1	22	74	22x74	23	0.0095	0.015	0.4625	0.4575	0.039	0.009	0.007	114_D1_AGGTTGAGGCACGCTT	Clone6	0.154062	4303	7609	1	0	0	0	0	0	1	0	2.78432	Clone3	0.4625	0	0	17	1
382	4455	7696	Cancer	114_D1	114_D1_TCCCGTCAGTCCCGCA	1	23	75	23x75	15	0.0215	0.045	0.054	0.047	0.797	0.019	0.016	114_D1_TCCCGTCAGTCCCGCA	Clone3	0.144498	4455	7696	1	0	0	1	0	0	0	0	2.80702	Clone5	0.797	0	0	1	1
383	4303	7783	Cancer	114_D1	114_D1_TCCGATGACTGAGCTC	1	22	76	22x76	18	0.012	0.015	0.393	0.3615	0.037	0.1535	0.028	114_D1_TCCGATGACTGAGCTC	Clone6	0.175105	4303	7783	1	0	0	0	0	0	1	0	2.61541	Clone3	0.393	0	5	17	1
384	4455	7870	Cancer	114_D1	114_D1_CAGCCTCCTGCAGAGG	1	23	77	23x77	29	0.0105	0.049	0.0735	0.0565	0.7875	0.015	0.0075	114_D1_CAGCCTCCTGCAGAGG	Clone2	0.173385	4455	7870	1	0	1	0	0	0	0	0	2.68092	Clone5	0.7875	0	1	3	1
385	4304	7958	Cancer	114_D1	114_D1_CTTAGCCTTCCACATG	1	22	78	22x78	24	0.0115	0.0435	0.3865	0.284	0.2065	0.049	0.019	114_D1_CTTAGCCTTCCACATG	Clone5	0.180073	4304	7958	1	0	0	0	0	1	0	0	2.60414	Clone3	0.3865	0	4	11	1
386	4456	8045	Cancer	114_D1	114_D1_ATTAATGAACCAGTCG	1	23	79	23x79	29	0.0145	0.016	0.2345	0.193	0.521	0.0095	0.0115	114_D1_ATTAATGAACCAGTCG	Clone2	0.150692	4456	8045	1	0	1	0	0	0	0	0	2.80035	Clone5	0.521	0	0	5	1
387	4304	8132	Cancer	114_D1	114_D1_ACGATACATAGAACTA	1	22	80	22x80	30	0.027	0.0175	0.343	0.315	0.2745	0.01	0.0125	114_D1_ACGATACATAGAACTA	Clone6	0.195312	4304	8132	1	0	0	0	0	0	1	0	2.60618	Clone3	0.343	0	2	12	1
388	4456	8219	Cancer	114_D1	114_D1_AGCCACTCCCGTGCTT	1	23	81	23x81	24	0.01	0.033	0.3505	0.281	0.293	0.0235	0.008	114_D1_AGCCACTCCCGTGCTT	Clone5	0.184808	4456	8219	1	0	0	0	0	1	0	0	2.63818	Clone3	0.3505	0	2	10	1
389	4305	8307	Cancer	114_D1	114_D1_ATACGGGTTTCGATTG	1	22	82	22x82	15	0.0765	0.034	0.0335	0.0235	0.7955	0.018	0.018	114_D1_ATACGGGTTTCGATTG	Clone1	0.151927	4305	8307	1	1	0	0	0	0	0	0	2.80687	Clone5	0.7955	0	0	1	1
390	4457	8394	Cancer	114_D1	114_D1_CTGTCAAATGGCTCGG	1	23	83	23x83	12	0.021	0.025	0.268	0.238	0.4125	0.019	0.0165	114_D1_CTGTCAAATGGCTCGG	Clone2	0.146159	4457	8394	1	0	1	0	0	0	0	0	2.80614	Clone5	0.4125	0	0	2	1
391	4305	8481	Cancer	114_D1	114_D1_GCTCGGAATTTAAAGC	1	22	84	22x84	28	0.0105	0.0165	0.203	0.169	0.58	0.012	0.0085	114_D1_GCTCGGAATTTAAAGC	Clone2	0.148861	4305	8481	1	0	1	0	0	0	0	0	2.80255	Clone5	0.58	0	0	4	1
392	4457	8568	Cancer	114_D1	114_D1_TAGGCATGTTACGCCA	1	23	85	23x85	22	0.0145	0.0505	0.0625	0.0765	0.7285	0.0565	0.0105	114_D1_TAGGCATGTTACGCCA	Clone6	0.166271	4457	8568	1	0	0	0	0	0	1	0	2.73823	Clone5	0.7285	0	1	4	1
393	4305	8656	Cancer	114_D1	114_D1_TGGCAACTCGCGCGCC	1	22	86	22x86	23	0.0255	0.028	0.0545	0.044	0.8085	0.0125	0.027	114_D1_TGGCAACTCGCGCGCC	Clone3	0.146564	4305	8656	1	0	0	1	0	0	0	0	2.80608	Clone5	0.8085	0	0	2	1
394	4457	8743	Cancer	114_D1	114_D1_ATCAGTAGGCAGGGAT	1	23	87	23x87	29	0.02	0.016	0.023	0.013	0.895	0.0095	0.0235	114_D1_ATCAGTAGGCAGGGAT	Clone2	0.144999	4457	8743	1	0	1	0	0	0	0	0	2.80702	Clone5	0.895	0	0	1	1
395	4306	8830	Cancer	114_D1	114_D1_TATCGATCTATGCATA	1	22	88	22x88	21	0.072	0.012	0.413	0.432	0.0315	0.014	0.0255	114_D1_TATCGATCTATGCATA	Clone2	0.159479	4306	8830	1	0	1	0	0	0	0	0	2.76174	Clone4	0.432	0	0	20	1
396	4458	8917	Cancer	114_D1	114_D1_CGACTCAGGATGTTAT	1	23	89	23x89	30	0.01	0.015	0.246	0.218	0.4955	0.0095	0.007	114_D1_CGACTCAGGATGTTAT	Clone3	0.151332	4458	8917	1	0	0	1	0	0	0	0	2.79727	Clone5	0.4955	0	0	6	1
397	4306	9005	Cancer	114_D1	114_D1_GCCATATTGCACACAG	1	22	90	22x90	19	0.0145	0.1515	0.152	0.061	0.518	0.0915	0.011	114_D1_GCCATATTGCACACAG	Clone6	0.171613	4306	9005	1	0	0	0	0	0	1	0	2.68746	Clone5	0.518	0	2	4	1
398	4458	9092	Cancer	114_D1	114_D1_AATTCATAAGGGATCT	1	23	91	23x91	25	0.0165	0.0205	0.206	0.1345	0.5865	0.016	0.0195	114_D1_AATTCATAAGGGATCT	Clone1	0.158803	4458	9092	1	1	0	0	0	0	0	0	2.80519	Clone5	0.5865	0	0	4	1
399	4307	9179	Cancer	114_D1	114_D1_CGGTAGAGGTGCAGGT	1	22	92	22x92	20	0.047	0.0185	0.381	0.4305	0.0445	0.064	0.0145	114_D1_CGGTAGAGGTGCAGGT	Clone5	0.172786	4307	9179	1	0	0	0	0	1	0	0	2.68047	Clone4	0.4305	0	1	16	1
400	4459	9266	Cancer	114_D1	114_D1_AATGATGATACGCTAT	1	23	93	23x93	22	0.0175	0.0225	0.2765	0.2415	0.377	0.052	0.0135	114_D1_AATGATGATACGCTAT	Clone3	0.164509	4459	9266	1	0	0	1	0	0	0	0	2.75187	Clone5	0.377	0	1	7	1
401	4307	9354	Cancer	114_D1	114_D1_CTTGTGCTCACCGATT	1	22	94	22x94	32	0.01	0.032	0.079	0.073	0.786	0.013	0.007	114_D1_CTTGTGCTCACCGATT	Clone1	0.157815	4307	9354	1	1	0	0	0	0	0	0	2.80603	Clone5	0.786	0	0	3	1
402	4459	9441	Cancer	114_D1	114_D1_TTCCAATCAGAGCTAG	1	23	95	23x95	22	0.047	0.085	0.07	0.0235	0.7475	0.0125	0.0145	114_D1_TTCCAATCAGAGCTAG	Clone2	0.163982	4459	9441	1	0	1	0	0	0	0	0	2.74059	Clone5	0.7475	0	1	3	1
403	4308	9528	Cancer	114_D1	114_D1_CGATGGACCCTACGCC	1	22	96	22x96	24	0.0445	0.0305	0.361	0.3285	0.213	0.0135	0.01	114_D1_CGATGGACCCTACGCC	Clone2	0.170234	4308	9528	1	0	1	0	0	0	0	0	2.68382	Clone3	0.361	0	1	11	1
404	4460	9615	Cancer	114_D1	114_D1_GGTCGGATAAACGGCG	1	23	97	23x97	34	0.033	0.0175	0.431	0.4375	0.063	0.0105	0.0075	114_D1_GGTCGGATAAACGGCG	Clone6	0.203075	4460	9615	1	0	0	0	0	0	1	0	2.63685	Clone4	0.4375	0	1	19	1
405	4308	9703	Cancer	114_D1	114_D1_TTAGCTAATACGATCT	1	22	98	22x98	18	0.02	0.034	0.4455	0.423	0.0335	0.032	0.0105	114_D1_TTAGCTAATACGATCT	Clone5	0.179013	4308	9703	1	0	0	0	0	1	0	0	2.63335	Clone3	0.4455	0	2	17	1
406	4460	9790	Cancer	114_D1	114_D1_CTCGATATTTGCGAGC	1	23	99	23x99	26	0.0125	0.016	0.417	0.402	0.131	0.01	0.0115	114_D1_CTCGATATTTGCGAGC	Clone6	0.183254	4460	9790	1	0	0	0	0	0	1	0	2.64567	Clone3	0.417	0	1	12	1
407	4308	9877	Cancer	114_D1	114_D1_ATTACTTACTGGGCAT	1	22	100	22x100	18	0.0105	0.0315	0.4495	0.4275	0.033	0.031	0.017	114_D1_ATTACTTACTGGGCAT	Clone2	0.173209	4308	9877	1	0	1	0	0	0	0	0	2.6312	Clone3	0.4495	0	2	17	1
408	4461	9964	Cancer	114_D1	114_D1_CTAGCCGATGTTATGA	1	23	101	23x101	22	0.025	0.016	0.336	0.2985	0.304	0.012	0.0095	114_D1_CTAGCCGATGTTATGA	Clone5	0.197418	4461	9964	1	0	0	0	0	1	0	0	2.62945	Clone3	0.336	0	2	9	1
409	4309	10052	Cancer	114_D1	114_D1_TACTGCAATCAATTAC	1	22	102	22x102	23	0.0275	0.016	0.421	0.4165	0.041	0.061	0.0165	114_D1_TACTGCAATCAATTAC	Clone6	0.16974	4309	10052	1	0	0	0	0	0	1	0	2.70725	Clone3	0.421	0	1	18	1
410	4461	10139	Cancer	114_D1	114_D1_TAGTCTGTGACGTTGC	1	23	103	23x103	36	0.0095	0.0145	0.0895	0.075	0.797	0.008	0.006	114_D1_TAGTCTGTGACGTTGC	Clone2	0.147659	4461	10139	1	0	1	0	0	0	0	0	2.8047	Clone5	0.797	0	0	3	1
411	4309	10226	Cancer	114_D1	114_D1_CTCGTTTCTAATGTTT	1	22	104	22x104	12	0.025	0.033	0.114	0.136	0.652	0.022	0.0185	114_D1_CTCGTTTCTAATGTTT	Clone2	0.144558	4309	10226	1	0	1	0	0	0	0	0	2.80704	Clone5	0.652	0	0	1	1
412	4461	10313	Cancer	114_D1	114_D1_TTCGTTCAACGAAGTT	1	23	105	23x105	19	0.0155	0.023	0.0335	0.049	0.8115	0.0535	0.014	114_D1_TTCGTTCAACGAAGTT	Clone6	0.197093	4461	10313	1	0	0	0	0	0	1	0	2.71202	Clone5	0.8115	0	2	3	1
413	4310	10401	Cancer	114_D1	114_D1_CTGAATTTATTGCCAG	1	22	106	22x106	20	0.0155	0.0215	0.108	0.073	0.7485	0.0225	0.0105	114_D1_CTGAATTTATTGCCAG	Clone2	0.146213	4310	10401	1	0	1	0	0	0	0	0	2.80614	Clone5	0.7485	0	0	2	1
414	4462	10488	Cancer	114_D1	114_D1_TGGAATATCCTTGACC	1	23	107	23x107	6	0.027	0.029	0.4085	0.3685	0.0705	0.0245	0.072	114_D1_TGGAATATCCTTGACC	Clone6	0.190447	4462	10488	1	0	0	0	0	0	1	0	2.60384	Clone3	0.4085	0	3	4	1
415	4310	10575	Cancer	114_D1	114_D1_CAGATCATTTAAAGTC	1	22	108	22x108	33	0.0095	0.0145	0.117	0.0945	0.742	0.016	0.0065	114_D1_CAGATCATTTAAAGTC	Clone2	0.149342	4310	10575	1	0	1	0	0	0	0	0	2.80277	Clone5	0.742	0	0	4	1
416	4462	10662	Cancer	114_D1	114_D1_CTCCTTTACGCAAGTC	1	23	109	23x109	26	0.0125	0.0175	0.3015	0.268	0.3765	0.013	0.0105	114_D1_CTCCTTTACGCAAGTC	Clone5	0.150937	4462	10662	1	0	0	0	0	1	0	0	2.80385	Clone5	0.3765	1	0	8	0
417	4311	10750	Cancer	114_D1	114_D1_TCCCAAACAGACAACG	1	22	110	22x110	14	0.011	0.0155	0.459	0.453	0.0315	0.0205	0.009	114_D1_TCCCAAACAGACAACG	Clone5	0.160817	4311	10750	1	0	0	0	0	1	0	0	2.78306	Clone3	0.459	0	0	15	1
418	4747	3333	Cancer	114_D1	114_D1_ACCCACCTACATGCTC	1	25	25	25x25	13	0.019	0.0245	0.2265	0.1855	0.3215	0.2095	0.014	114_D1_ACCCACCTACATGCTC	Clone6	0.162206	4747	3333	1	0	0	0	0	0	1	0	2.80281	Clone5	0.3215	0	1	4	1
419	4596	3420	Cancer	114_D1	114_D1_AAAGGGCAGCTTGAAT	1	24	26	24x26	15	0.039	0.0615	0.397	0.3155	0.1445	0.026	0.0165	114_D1_AAAGGGCAGCTTGAAT	Clone5	0.165972	4596	3420	1	0	0	0	0	1	0	0	2.71652	Clone3	0.397	0	1	8	1
420	4748	3507	Cancer	114_D1	114_D1_CACACAGGGATAGATT	1	25	27	25x27	36	0.011	0.0125	0.273	0.255	0.413	0.0175	0.018	114_D1_CACACAGGGATAGATT	Clone2	0.156987	4748	3507	1	0	1	0	0	0	0	0	2.78001	Clone5	0.413	0	0	11	1
421	4596	3595	Cancer	114_D1	114_D1_AGAGCGTACAAGCTCG	1	24	28	24x28	19	0.015	0.0255	0.279	0.2545	0.3945	0.0215	0.0105	114_D1_AGAGCGTACAAGCTCG	Clone1	0.151904	4596	3595	1	1	0	0	0	0	0	0	2.80664	Clone5	0.3945	0	0	5	1
422	4748	3682	Cancer	114_D1	114_D1_TCTTACGGCATCCGAC	1	25	29	25x29	19	0.0155	0.0225	0.1445	0.095	0.6875	0.023	0.0115	114_D1_TCTTACGGCATCCGAC	Clone2	0.146347	4748	3682	1	0	1	0	0	0	0	0	2.80614	Clone5	0.6875	0	0	2	1
423	4597	3769	Cancer	114_D1	114_D1_GCCTATTCCGATATAG	1	24	30	24x30	26	0.0095	0.0155	0.4505	0.445	0.061	0.01	0.0075	114_D1_GCCTATTCCGATATAG	Clone2	0.158467	4597	3769	1	0	1	0	0	0	0	0	2.7657	Clone3	0.4505	0	0	15	1
424	4749	3856	Cancer	114_D1	114_D1_GAAAGTGACTAACTGC	1	25	31	25x31	22	0.0165	0.014	0.4575	0.4475	0.0445	0.0105	0.01	114_D1_GAAAGTGACTAACTGC	Clone6	0.182703	4749	3856	1	0	0	0	0	0	1	0	2.6481	Clone3	0.4575	0	1	15	1
425	4597	3944	Cancer	114_D1	114_D1_CCGGAATGGTTTCAGT	1	24	32	24x32	29	0.0105	0.017	0.0455	0.0365	0.8725	0.01	0.007	114_D1_CCGGAATGGTTTCAGT	Clone2	0.144558	4597	3944	1	0	1	0	0	0	0	0	2.80704	Clone5	0.8725	0	0	1	1
426	4749	4031	Cancer	114_D1	114_D1_AGTATAATACTAGGCA	1	25	33	25x33	29	0.011	0.017	0.047	0.0365	0.8705	0.0095	0.0075	114_D1_AGTATAATACTAGGCA	Clone2	0.144594	4749	4031	1	0	1	0	0	0	0	0	2.80702	Clone5	0.8705	0	0	1	1
427	4597	4118	Cancer	114_D1	114_D1_TAACTATCGAAGGTCC	1	24	34	24x34	25	0.011	0.015	0.2725	0.2405	0.442	0.011	0.008	114_D1_TAACTATCGAAGGTCC	Clone2	0.151577	4597	4118	1	0	1	0	0	0	0	0	2.79754	Clone5	0.442	0	0	6	1
428	4749	4205	Cancer	114_D1	114_D1_ATGAGGAGTGTTAATC	1	25	35	25x35	32	0.0175	0.013	0.2755	0.2335	0.4445	0.0085	0.008	114_D1_ATGAGGAGTGTTAATC	Clone2	0.153305	4749	4205	1	0	1	0	0	0	0	0	2.79373	Clone5	0.4445	0	0	8	1
429	4598	4293	Cancer	114_D1	114_D1_TGTGTCGCGAGTTGCA	1	24	36	24x36	32	0.0095	0.0195	0.077	0.0515	0.762	0.0705	0.0105	114_D1_TGTGTCGCGAGTTGCA	Clone2	0.171229	4598	4293	1	0	1	0	0	0	0	0	2.66741	Clone5	0.762	0	1	5	1
430	4750	4380	Cancer	114_D1	114_D1_ATCCAACGCAGTCATA	1	25	37	25x37	26	0.011	0.019	0.2455	0.228	0.4735	0.014	0.008	114_D1_ATCCAACGCAGTCATA	Clone2	0.17242	4750	4380	1	0	1	0	0	0	0	0	2.70037	Clone5	0.4735	0	1	6	1
431	4598	4467	Cancer	114_D1	114_D1_AAGGCGCGTAAAGCTT	1	24	38	24x38	27	0.013	0.019	0.2775	0.24	0.421	0.0185	0.011	114_D1_AAGGCGCGTAAAGCTT	Clone3	0.144386	4598	4467	1	0	0	1	0	0	0	0	2.8073	Clone5	0.421	0	0	7	1
432	4750	4554	Cancer	114_D1	114_D1_AGTCGGCCCAAACGAC	1	25	39	25x39	22	0.0365	0.0225	0.063	0.0585	0.786	0.015	0.0185	114_D1_AGTCGGCCCAAACGAC	Clone2	0.145389	4750	4554	1	0	1	0	0	0	0	0	2.80673	Clone5	0.786	0	0	2	1
433	4599	4642	Cancer	114_D1	114_D1_AACGTCAGACTAGTGG	1	24	40	24x40	21	0.021	0.077	0.4015	0.4	0.0395	0.042	0.019	114_D1_AACGTCAGACTAGTGG	Clone6	0.187763	4599	4642	1	0	0	0	0	0	1	0	2.77885	Clone3	0.4015	0	1	17	1
434	4751	4729	Cancer	114_D1	114_D1_ACTACCAGCTCTCTGG	1	25	41	25x41	22	0.0145	0.021	0.024	0.014	0.8585	0.0585	0.01	114_D1_ACTACCAGCTCTCTGG	Clone6	0.163942	4751	4729	1	0	0	0	0	0	1	0	2.75356	Clone5	0.8585	0	1	1	1
435	4599	4816	Cancer	114_D1	114_D1_GCAAGTGCACAGAGAA	1	24	42	24x42	27	0.062	0.0155	0.3505	0.3555	0.1245	0.082	0.0095	114_D1_GCAAGTGCACAGAGAA	Clone5	0.166873	4599	4816	1	0	0	0	0	1	0	0	2.75152	Clone4	0.3555	0	1	15	1
436	4751	4903	Cancer	114_D1	114_D1_ACACCTTAAGTAGGGC	1	25	43	25x43	18	0.038	0.258	0.027	0.017	0.632	0.015	0.0125	114_D1_ACACCTTAAGTAGGGC	Clone2	0.145144	4751	4903	1	0	1	0	0	0	0	0	2.80703	Clone5	0.632	0	0	1	1
437	4600	4991	Cancer	114_D1	114_D1_TTCGACGGGAAGGGCG	1	24	44	24x44	32	0.009	0.03	0.453	0.419	0.071	0.01	0.008	114_D1_TTCGACGGGAAGGGCG	Clone6	0.177923	4600	4991	1	0	0	0	0	0	1	0	2.64534	Clone3	0.453	0	2	17	1
438	4752	5078	Cancer	114_D1	114_D1_TTCGCACTCGCGTGCT	1	25	45	25x45	38	0.008	0.013	0.247	0.2245	0.494	0.008	0.0055	114_D1_TTCGCACTCGCGTGCT	Clone5	0.178351	4752	5078	1	0	0	0	0	1	0	0	2.6713	Clone5	0.494	1	1	8	0
439	4600	5165	Cancer	114_D1	114_D1_TATTTGTTACCCTTTA	1	24	46	24x46	27	0.0105	0.0175	0.0775	0.0695	0.8065	0.0105	0.0085	114_D1_TATTTGTTACCCTTTA	Clone2	0.146159	4600	5165	1	0	1	0	0	0	0	0	2.80614	Clone5	0.8065	0	0	2	1
440	4752	5252	Cancer	114_D1	114_D1_CGCTGTGACGCCGCAC	1	25	47	25x47	27	0.02	0.014	0.3275	0.303	0.3165	0.0105	0.008	114_D1_CGCTGTGACGCCGCAC	Clone6	0.176517	4752	5252	1	0	0	0	0	0	1	0	2.63212	Clone3	0.3275	0	2	10	1
441	4601	5340	Cancer	114_D1	114_D1_GTTGCACGGAGTTTCG	1	24	48	24x48	31	0.01	0.0235	0.023	0.0105	0.9145	0.0105	0.008	114_D1_GTTGCACGGAGTTTCG	Clone6	0.175097	4601	5340	1	0	0	0	0	0	1	0	2.73471	Clone5	0.9145	0	1	1	1
442	4753	5427	Cancer	114_D1	114_D1_GTTTCCTGGAGGGTGA	1	25	49	25x49	30	0.01	0.037	0.399	0.3225	0.2095	0.0145	0.0075	114_D1_GTTTCCTGGAGGGTGA	Clone7	0.183614	4753	5427	1	0	0	0	0	0	0	1	2.67343	Clone3	0.399	0	1	12	1
443	4601	5514	Cancer	114_D1	114_D1_ACACCCAGCATGCAGC	1	24	50	24x50	21	0.023	0.06	0.34	0.354	0.0655	0.0745	0.0825	114_D1_ACACCCAGCATGCAGC	Clone2	0.174498	4601	5514	1	0	1	0	0	0	0	0	2.64474	Clone4	0.354	0	3	14	1
444	4753	5601	Cancer	114_D1	114_D1_TCAACCATGTTCGGGC	1	25	51	25x51	17	0.015	0.018	0.3795	0.364	0.1985	0.0135	0.011	114_D1_TCAACCATGTTCGGGC	Clone2	0.171805	4753	5601	1	0	1	0	0	0	0	0	2.67365	Clone3	0.3795	0	1	7	1
445	4601	5689	Cancer	114_D1	114_D1_TTACAACTACGCATCC	1	24	52	24x52	30	0.0105	0.0175	0.2505	0.217	0.4875	0.0095	0.007	114_D1_TTACAACTACGCATCC	Clone3	0.150802	4601	5689	1	0	0	1	0	0	0	0	2.79736	Clone5	0.4875	0	0	6	1
446	4753	5776	Cancer	114_D1	114_D1_TCCGATGGTGCGACAT	1	25	53	25x53	35	0.017	0.0125	0.432	0.4545	0.042	0.014	0.027	114_D1_TCCGATGGTGCGACAT	Clone1	0.476469	4753	5776	1	1	0	0	0	0	0	0	2.34077	Clone4	0.4545	0	2	24	1
447	4602	5863	Cancer	114_D1	114_D1_GGGCGTACATTTATAT	1	24	54	24x54	11	0.0185	0.024	0.285	0.281	0.323	0.0485	0.02	114_D1_GGGCGTACATTTATAT	Clone6	0.178589	4602	5863	1	0	0	0	0	0	1	0	2.68281	Clone5	0.323	0	1	5	1
448	4754	5950	Cancer	114_D1	114_D1_AGCGACCAACGATATT	1	25	55	25x55	18	0.0165	0.023	0.116	0.1	0.718	0.015	0.012	114_D1_AGCGACCAACGATATT	Clone2	0.171702	4754	5950	1	0	1	0	0	0	0	0	2.68333	Clone5	0.718	0	1	2	1
449	4602	6038	Cancer	114_D1	114_D1_ACACAAAGACGGGTGG	1	24	56	24x56	30	0.009	0.013	0.2385	0.2165	0.487	0.0215	0.013	114_D1_ACACAAAGACGGGTGG	Clone2	0.172568	4602	6038	1	0	1	0	0	0	0	0	2.6465	Clone5	0.487	0	2	8	1
450	4754	6125	Cancer	114_D1	114_D1_ATCGCACGCCGGGAGA	1	25	57	25x57	35	0.0355	0.015	0.2095	0.202	0.497	0.034	0.0065	114_D1_ATCGCACGCCGGGAGA	Clone6	0.176457	4754	6125	1	0	0	0	0	0	1	0	2.64571	Clone5	0.497	0	2	9	1
451	4603	6212	Cancer	114_D1	114_D1_GCTCTAAACCCTGACG	1	24	58	24x58	38	0.008	0.0145	0.0765	0.07	0.8185	0.007	0.006	114_D1_GCTCTAAACCCTGACG	Clone2	0.147319	4603	6212	1	0	1	0	0	0	0	0	2.80467	Clone5	0.8185	0	0	3	1
452	4755	6299	Cancer	114_D1	114_D1_AATGCAACCGGGTACC	1	25	59	25x59	32	0.009	0.0135	0.219	0.177	0.5645	0.0095	0.007	114_D1_AATGCAACCGGGTACC	Clone2	0.150529	4755	6299	1	0	1	0	0	0	0	0	2.80012	Clone5	0.5645	0	0	5	1
453	4603	6387	Cancer	114_D1	114_D1_TCAAACAACCGCGTCG	1	24	60	24x60	23	0.0135	0.038	0.088	0.1165	0.7155	0.0185	0.0095	114_D1_TCAAACAACCGCGTCG	Clone1	0.157889	4603	6387	1	1	0	0	0	0	0	0	2.80601	Clone5	0.7155	0	0	3	1
454	4755	6474	Cancer	114_D1	114_D1_TATGCTCCCTACTTAC	1	25	61	25x61	29	0.0105	0.0165	0.3195	0.29	0.3445	0.0095	0.009	114_D1_TATGCTCCCTACTTAC	Clone3	0.150584	4755	6474	1	0	0	1	0	0	0	0	2.80088	Clone5	0.3445	0	0	10	1
455	4604	6561	Cancer	114_D1	114_D1_AAAGGGATGTAGCAAG	1	24	62	24x62	23	0.0125	0.0185	0.054	0.0415	0.8535	0.011	0.009	114_D1_AAAGGGATGTAGCAAG	Clone6	0.179641	4604	6561	1	0	0	0	0	0	1	0	2.70546	Clone5	0.8535	0	1	2	1
456	4756	6648	Cancer	114_D1	114_D1_ACGATCATACATAGAG	1	25	63	25x63	35	0.0275	0.024	0.0925	0.128	0.6775	0.039	0.011	114_D1_ACGATCATACATAGAG	Clone7	0.172292	4756	6648	1	0	0	0	0	0	0	1	2.74408	Clone5	0.6775	0	1	8	1
457	4604	6736	Cancer	114_D1	114_D1_TTGTTCAGTGTGCTAC	1	24	64	24x64	33	0.011	0.039	0.2385	0.176	0.4855	0.0285	0.021	114_D1_TTGTTCAGTGTGCTAC	Clone2	0.171812	4604	6736	1	0	1	0	0	0	0	0	2.70009	Clone5	0.4855	0	2	8	1
458	4756	6823	Cancer	114_D1	114_D1_ATGCATGATCCAGGAT	1	25	65	25x65	30	0.009	0.0415	0.4025	0.285	0.241	0.0135	0.0065	114_D1_ATGCATGATCCAGGAT	Clone7	0.183898	4756	6823	1	0	0	0	0	0	0	1	2.67713	Clone3	0.4025	0	1	12	1
459	4605	6910	Cancer	114_D1	114_D1_AGTCTTCTCCTCAAAT	1	24	66	24x66	15	0.017	0.023	0.3685	0.282	0.2815	0.016	0.013	114_D1_AGTCTTCTCCTCAAAT	Clone2	0.149856	4605	6910	1	0	1	0	0	0	0	0	2.80131	Clone3	0.3685	0	0	5	1
460	4757	6997	Cancer	114_D1	114_D1_GATTCCCTTGTCGCAG	1	25	67	25x67	31	0.0105	0.0645	0.045	0.0375	0.8205	0.0095	0.0135	114_D1_GATTCCCTTGTCGCAG	Clone2	0.146039	4757	6997	1	0	1	0	0	0	0	0	2.80636	Clone5	0.8205	0	0	2	1
461	4605	7085	Cancer	114_D1	114_D1_CTCGCACCTATATAGT	1	24	68	24x68	27	0.0115	0.0175	0.227	0.147	0.5785	0.0105	0.008	114_D1_CTCGCACCTATATAGT	Clone2	0.149042	4605	7085	1	0	1	0	0	0	0	0	2.80303	Clone5	0.5785	0	0	4	1
462	4757	7172	Cancer	114_D1	114_D1_ACTCAATAAAGGCACG	1	25	69	25x69	26	0.011	0.228	0.138	0.0695	0.5355	0.01	0.008	114_D1_ACTCAATAAAGGCACG	Clone4	0.179937	4757	7172	1	0	0	0	1	0	0	0	2.61109	Clone5	0.5355	0	2	4	1
463	4605	7259	Cancer	114_D1	114_D1_AACCGAGCTTGGTCAT	1	24	70	24x70	30	0.0105	0.0235	0.0225	0.0285	0.8775	0.029	0.0075	114_D1_AACCGAGCTTGGTCAT	Clone1	0.146861	4605	7259	1	1	0	0	0	0	0	0	2.80719	Clone5	0.8775	0	0	2	1
464	4757	7346	Cancer	114_D1	114_D1_TAAGGCAACATAAGAT	1	25	71	25x71	36	0.0085	0.0135	0.035	0.0295	0.899	0.0085	0.006	114_D1_TAAGGCAACATAAGAT	Clone2	0.144585	4757	7346	1	0	1	0	0	0	0	0	2.80711	Clone5	0.899	0	0	1	1
465	4606	7434	Cancer	114_D1	114_D1_CACGCACAGCGCAGCT	1	24	72	24x72	16	0.046	0.021	0.2545	0.191	0.455	0.0155	0.0165	114_D1_CACGCACAGCGCAGCT	Clone2	0.147319	4606	7434	1	0	1	0	0	0	0	0	2.80542	Clone5	0.455	0	0	3	1
466	4758	7521	Cancer	114_D1	114_D1_GGTTTACAATCTCAAT	1	25	73	25x73	15	0.019	0.041	0.41	0.4205	0.0125	0.0915	0.006	114_D1_GGTTTACAATCTCAAT	Clone6	0.204304	4758	7521	1	0	0	0	0	0	1	0	2.68507	Clone4	0.4205	0	5	39	1
467	4606	7608	Cancer	114_D1	114_D1_TGCAGGATCGGCAAAG	1	24	74	24x74	12	0.026	0.0205	0.4095	0.3905	0.051	0.0755	0.027	114_D1_TGCAGGATCGGCAAAG	Clone6	0.168009	4606	7608	1	0	0	0	0	0	1	0	2.71465	Clone3	0.4095	0	1	9	1
468	4758	7695	Cancer	114_D1	114_D1_ATAACGGAGTCCAACG	1	25	75	25x75	39	0.018	0.0165	0.226	0.2025	0.522	0.009	0.006	114_D1_ATAACGGAGTCCAACG	Clone5	0.14699	4758	7695	1	0	0	0	0	1	0	0	2.80714	Clone5	0.522	1	0	8	0
469	4607	7783	Cancer	114_D1	114_D1_AACGATATGTCAACTG	1	24	76	24x76	32	0.0205	0.0415	0.1725	0.03	0.6505	0.018	0.068	114_D1_AACGATATGTCAACTG	Clone5	0.177445	4607	7783	1	0	0	0	0	1	0	0	2.62437	Clone5	0.6505	1	2	8	0
470	4759	7870	Cancer	114_D1	114_D1_GACAACGACCATTGAA	1	25	77	25x77	17	0.015	0.0215	0.428	0.3795	0.13	0.0155	0.011	114_D1_GACAACGACCATTGAA	Clone5	0.175224	4759	7870	1	0	0	0	0	1	0	0	2.66538	Clone3	0.428	0	1	8	1
471	4607	7957	Cancer	114_D1	114_D1_TTGACCATGTTCTCCG	1	24	78	24x78	26	0.0095	0.015	0.278	0.2895	0.39	0.0105	0.0075	114_D1_TTGACCATGTTCTCCG	Clone2	0.166814	4607	7957	1	0	1	0	0	0	0	0	2.78018	Clone5	0.39	0	2	8	1
472	4759	8044	Cancer	114_D1	114_D1_AGTACGGGCACCTGGC	1	25	79	25x79	28	0.0335	0.055	0.0895	0.059	0.7095	0.03	0.0245	114_D1_AGTACGGGCACCTGGC	Clone2	0.173924	4759	8044	1	0	1	0	0	0	0	0	2.64657	Clone5	0.7095	0	2	5	1
473	4608	8132	Cancer	114_D1	114_D1_CGCCATCCGATTATGA	1	24	80	24x80	23	0.063	0.0185	0.3735	0.3585	0.152	0.0125	0.0225	114_D1_CGCCATCCGATTATGA	Clone5	0.153904	4608	8132	1	0	0	0	0	1	0	0	2.79684	Clone3	0.3735	0	0	11	1
474	4760	8219	Cancer	114_D1	114_D1_AAGGTATCCTAATATA	1	25	81	25x81	14	0.0255	0.027	0.2755	0.2405	0.3025	0.1075	0.0215	114_D1_AAGGTATCCTAATATA	Clone3	0.162153	4760	8219	1	0	0	1	0	0	0	0	2.76189	Clone5	0.3025	0	1	5	1
475	4608	8306	Cancer	114_D1	114_D1_TGTTGTCAAGAAGTCT	1	24	82	24x82	34	0.0095	0.014	0.0925	0.074	0.794	0.0095	0.0065	114_D1_TGTTGTCAAGAAGTCT	Clone2	0.147573	4608	8306	1	0	1	0	0	0	0	0	2.80468	Clone5	0.794	0	0	3	1
476	4760	8393	Cancer	114_D1	114_D1_CAGTGAATAAATGACT	1	25	83	25x83	8	0.024	0.0265	0.433	0.4175	0.0605	0.021	0.018	114_D1_CAGTGAATAAATGACT	Clone2	0.149932	4760	8393	1	0	1	0	0	0	0	0	2.80086	Clone3	0.433	0	0	5	1
477	4609	8481	Cancer	114_D1	114_D1_CACCTTGCGAAACTCG	1	24	84	24x84	30	0.0465	0.019	0.3395	0.308	0.2605	0.0125	0.014	114_D1_CACCTTGCGAAACTCG	Clone5	0.181058	4609	8481	1	0	0	0	0	1	0	0	2.61904	Clone3	0.3395	0	3	13	1
478	4761	8568	Cancer	114_D1	114_D1_CATTTAGCGGACCATG	1	25	85	25x85	28	0.012	0.018	0.2575	0.223	0.3735	0.1055	0.0105	114_D1_CATTTAGCGGACCATG	Clone6	0.176377	4761	8568	1	0	0	0	0	0	1	0	2.69192	Clone5	0.3735	0	2	10	1
479	4609	8655	Cancer	114_D1	114_D1_CCAGTCTAGACGGCGC	1	24	86	24x86	34	0.026	0.016	0.1245	0.115	0.701	0.01	0.0075	114_D1_CCAGTCTAGACGGCGC	Clone2	0.147546	4609	8655	1	0	1	0	0	0	0	0	2.80503	Clone5	0.701	0	0	5	1
480	4761	8742	Cancer	114_D1	114_D1_TCGCTTTAAACGTTTG	1	25	87	25x87	24	0.011	0.0185	0.39	0.335	0.2265	0.0115	0.0085	114_D1_TCGCTTTAAACGTTTG	Clone4	0.155	4761	8742	1	0	0	0	1	0	0	0	2.79187	Clone3	0.39	0	0	10	1
481	4609	8830	Cancer	114_D1	114_D1_GTGAAACGGCGCCACC	1	24	88	24x88	31	0.01	0.027	0.0675	0.0625	0.812	0.0135	0.007	114_D1_GTGAAACGGCGCCACC	Clone1	0.153672	4609	8830	1	1	0	0	0	0	0	0	2.80656	Clone5	0.812	0	0	3	1
482	4761	8916	Cancer	114_D1	114_D1_GGGCTCATCGAACCCA	1	25	89	25x89	22	0.014	0.0205	0.094	0.085	0.763	0.0135	0.0095	114_D1_GGGCTCATCGAACCCA	Clone2	0.145919	4761	8916	1	0	1	0	0	0	0	0	2.80614	Clone5	0.763	0	0	2	1
483	4610	9004	Cancer	114_D1	114_D1_TTGATGTGTAGTCCCG	1	24	90	24x90	21	0.016	0.0215	0.062	0.0515	0.8255	0.013	0.0105	114_D1_TTGATGTGTAGTCCCG	Clone2	0.144558	4610	9004	1	0	1	0	0	0	0	0	2.80704	Clone5	0.8255	0	0	1	1
484	4762	9091	Cancer	114_D1	114_D1_CAGTAGCCCACGCGGT	1	25	91	25x91	23	0.013	0.0175	0.2495	0.194	0.498	0.0185	0.0095	114_D1_CAGTAGCCCACGCGGT	Clone2	0.149246	4762	9091	1	0	1	0	0	0	0	0	2.80268	Clone5	0.498	0	0	4	1
485	4610	9179	Cancer	114_D1	114_D1_AGCGCGGGTGCCAATG	1	24	92	24x92	24	0.012	0.017	0.276	0.2525	0.42	0.014	0.009	114_D1_AGCGCGGGTGCCAATG	Clone5	0.181862	4610	9179	1	0	0	0	0	1	0	0	2.68693	Clone5	0.42	1	1	6	0
486	4762	9265	Cancer	114_D1	114_D1_TAATCGATCCGTACGT	1	25	93	25x93	44	0.031	0.0125	0.0835	0.078	0.7525	0.029	0.013	114_D1_TAATCGATCCGTACGT	Clone7	0.150303	4762	9265	1	0	0	0	0	0	0	1	2.80195	Clone5	0.7525	0	2	8	1
487	4611	9353	Cancer	114_D1	114_D1_AGTGGCGGCAATTTGA	1	24	94	24x94	18	0.014	0.0185	0.261	0.22	0.4055	0.07	0.011	114_D1_AGTGGCGGCAATTTGA	Clone6	0.167371	4611	9353	1	0	0	0	0	0	1	0	2.734	Clone5	0.4055	0	1	5	1
488	4763	9440	Cancer	114_D1	114_D1_CCTTTCAATGAAGAAA	1	25	95	25x95	31	0.0135	0.0135	0.275	0.2425	0.4335	0.009	0.013	114_D1_CCTTTCAATGAAGAAA	Clone5	0.176223	4763	9440	1	0	0	0	0	1	0	0	2.66524	Clone5	0.4335	1	1	8	0
489	4611	9528	Cancer	114_D1	114_D1_CTCAGTCACGACAAAT	1	24	96	24x96	25	0.0115	0.037	0.382	0.3225	0.219	0.0195	0.0085	114_D1_CTCAGTCACGACAAAT	Clone5	0.179926	4611	9528	1	0	0	0	0	1	0	0	2.67099	Clone3	0.382	0	1	11	1
490	4763	9614	Cancer	114_D1	114_D1_ATAGGCTAGCTTCGCA	1	25	97	25x97	25	0.0495	0.019	0.3965	0.377	0.083	0.065	0.01	114_D1_ATAGGCTAGCTTCGCA	Clone1	0.208787	4763	9614	1	1	0	0	0	0	0	0	2.78053	Clone3	0.3965	0	0	13	1
491	4612	9702	Cancer	114_D1	114_D1_CGGTTCAAGTAGGTGT	1	24	98	24x98	18	0.013	0.017	0.3705	0.3825	0.193	0.014	0.01	114_D1_CGGTTCAAGTAGGTGT	Clone5	0.175778	4612	9702	1	0	0	0	0	1	0	0	2.66478	Clone4	0.3825	0	1	8	1
492	4764	9789	Cancer	114_D1	114_D1_CAGTCGAGGATGCAAT	1	25	99	25x99	22	0.014	0.017	0.328	0.2925	0.3265	0.011	0.012	114_D1_CAGTCGAGGATGCAAT	Clone2	0.154367	4764	9789	1	0	1	0	0	0	0	0	2.79118	Clone3	0.328	0	0	8	1
493	4612	9877	Cancer	114_D1	114_D1_TATCACCCAACCGACC	1	24	100	24x100	35	0.0345	0.0315	0.0345	0.0255	0.852	0.0125	0.009	114_D1_TATCACCCAACCGACC	Clone1	0.157302	4612	9877	1	1	0	0	0	0	0	0	2.80605	Clone5	0.852	0	0	3	1
494	4764	9963	Cancer	114_D1	114_D1_AATGATGCGACTCCTG	1	25	101	25x101	29	0.0425	0.0135	0.294	0.2695	0.3625	0.009	0.008	114_D1_AATGATGCGACTCCTG	Clone5	0.153485	4764	9963	1	0	0	0	0	1	0	0	2.80212	Clone5	0.3625	1	0	10	0
495	4613	10051	Cancer	114_D1	114_D1_TGGAACCACTGACACA	1	24	102	24x102	49	0.0455	0.029	0.1975	0.1745	0.5425	0.006	0.005	114_D1_TGGAACCACTGACACA	Clone1	0.164591	4613	10051	1	1	0	0	0	0	0	0	2.80441	Clone5	0.5425	0	0	11	1
496	4765	10138	Cancer	114_D1	114_D1_GCCAATAGGGCATCTC	1	25	103	25x103	28	0.0305	0.0345	0.0225	0.0235	0.862	0.0165	0.01	114_D1_GCCAATAGGGCATCTC	Clone1	0.180367	4765	10138	1	1	0	0	0	0	0	0	2.79936	Clone5	0.862	0	0	2	1
497	4613	10226	Cancer	114_D1	114_D1_TTCTTTGGTCGCGACG	1	24	104	24x104	34	0.009	0.0135	0.2795	0.2485	0.4355	0.0085	0.006	114_D1_TTCTTTGGTCGCGACG	Clone2	0.15392	4613	10226	1	0	1	0	0	0	0	0	2.78742	Clone5	0.4355	0	0	9	1
498	4765	10312	Cancer	114_D1	114_D1_ATTAGATTCCTCAGCA	1	25	105	25x105	25	0.0275	0.0185	0.2335	0.2565	0.444	0.011	0.0095	114_D1_ATTAGATTCCTCAGCA	Clone5	0.154232	4765	10312	1	0	0	0	0	1	0	0	2.80513	Clone5	0.444	1	1	6	0
499	4613	10400	Cancer	114_D1	114_D1_CCGTGGAACGATCCAA	1	24	106	24x106	20	0.0155	0.039	0.432	0.4195	0.0535	0.025	0.015	114_D1_CCGTGGAACGATCCAA	Clone6	0.15195	4613	10400	1	0	0	0	0	0	1	0	2.79801	Clone3	0.432	0	0	13	1
500	4765	10487	Cancer	114_D1	114_D1_GGGTCGTGGCAAGTGT	1	25	107	25x107	19	0.0095	0.013	0.467	0.461	0.031	0.011	0.007	114_D1_GGGTCGTGGCAAGTGT	Clone3	0.17502	4765	10487	1	0	0	1	0	0	0	0	2.65862	Clone3	0.467	1	1	18	0
501	4614	10575	Cancer	114_D1	114_D1_TCGCTCGGCACCAGCG	1	24	108	24x108	4	0.024	0.0145	0.42	0.424	0.0175	0.0875	0.012	114_D1_TCGCTCGGCACCAGCG	Clone6	0.176862	4614	10575	1	0	0	0	0	0	1	0	2.62426	Clone4	0.424	0	4	20	1
502	4766	10661	Cancer	114_D1	114_D1_ACGCAATCACTACAGC	1	25	109	25x109	9	0.016	0.0205	0.3215	0.297	0.316	0.017	0.0125	114_D1_ACGCAATCACTACAGC	Clone6	0.181158	4766	10661	1	0	0	0	0	0	1	0	2.69219	Clone3	0.3215	0	1	7	1
503	5051	3332	Cancer	114_D1	114_D1_ATTCAGTAGCAGGGTC	1	27	25	27x25	10	0.024	0.016	0.4305	0.429	0.0295	0.0595	0.012	114_D1_ATTCAGTAGCAGGGTC	Clone6	0.168953	5051	3332	1	0	0	0	0	0	1	0	2.71448	Clone3	0.4305	0	1	13	1
504	4899	3420	Cancer	114_D1	114_D1_CAGTTCCGCGGGTCGA	1	26	26	26x26	33	0.0385	0.016	0.435	0.4485	0.0425	0.0075	0.0115	114_D1_CAGTTCCGCGGGTCGA	Clone6	0.177535	4899	3420	1	0	0	0	0	0	1	0	2.63087	Clone4	0.4485	0	2	22	1
505	5051	3507	Cancer	114_D1	114_D1_AAGAGATGAATCGGTA	1	27	27	27x27	23	0.0125	0.0175	0.4225	0.3895	0.136	0.0125	0.009	114_D1_AAGAGATGAATCGGTA	Clone2	0.172175	5051	3507	1	0	1	0	0	0	0	0	2.66016	Clone3	0.4225	0	1	10	1
506	4900	3594	Cancer	114_D1	114_D1_CGCAATTCTACAATAA	1	26	28	26x28	36	0.008	0.012	0.273	0.2465	0.4205	0.03	0.011	114_D1_CGCAATTCTACAATAA	Clone2	0.176269	4900	3594	1	0	1	0	0	0	0	0	2.62544	Clone5	0.4205	0	2	11	1
507	5052	3681	Cancer	114_D1	114_D1_TAACGCTTTGAGAGCG	1	27	29	27x29	35	0.0185	0.0605	0.1745	0.1945	0.5175	0.027	0.0075	114_D1_TAACGCTTTGAGAGCG	Clone4	0.177295	5052	3681	1	0	0	0	1	0	0	0	2.65982	Clone5	0.5175	0	1	8	1
508	4900	3769	Cancer	114_D1	114_D1_AGGCTATGGTTAGCTT	1	26	30	26x30	18	0.014	0.023	0.3605	0.268	0.313	0.0125	0.0105	114_D1_AGGCTATGGTTAGCTT	Clone6	0.185351	4900	3769	1	0	0	0	0	0	1	0	2.68077	Clone3	0.3605	0	1	6	1
509	5052	3856	Cancer	114_D1	114_D1_GAGGAATGGAGAGGTT	1	27	31	27x31	29	0.033	0.0185	0.4135	0.3815	0.1275	0.011	0.0155	114_D1_GAGGAATGGAGAGGTT	Clone2	0.152969	5052	3856	1	0	1	0	0	0	0	0	2.79654	Clone3	0.4135	0	0	14	1
510	4901	3943	Cancer	114_D1	114_D1_TCCTCTACGAGATGGC	1	26	32	26x32	29	0.011	0.0185	0.182	0.1435	0.6275	0.0095	0.0075	114_D1_TCCTCTACGAGATGGC	Clone2	0.148392	4901	3943	1	0	1	0	0	0	0	0	2.8027	Clone5	0.6275	0	0	4	1
511	5053	4030	Cancer	114_D1	114_D1_TTGATTATGCAGATGA	1	27	33	27x33	16	0.0165	0.022	0.133	0.2335	0.4315	0.1505	0.0135	114_D1_TTGATTATGCAGATGA	Clone2	0.14865	5053	4030	1	0	1	0	0	0	0	0	2.80424	Clone5	0.4315	0	0	4	1
512	4901	4118	Cancer	114_D1	114_D1_TCAGTACTGACCCGCG	1	26	34	26x34	12	0.048	0.0275	0.394	0.3865	0.109	0.018	0.0165	114_D1_TCAGTACTGACCCGCG	Clone5	0.182911	4901	4118	1	0	0	0	0	1	0	0	2.64038	Clone3	0.394	0	3	6	1
513	5053	4205	Cancer	114_D1	114_D1_TTATGACAAACTGGAT	1	27	35	27x35	27	0.012	0.033	0.0845	0.0725	0.73	0.0555	0.0135	114_D1_TTATGACAAACTGGAT	Clone3	0.171084	5053	4205	1	0	0	1	0	0	0	0	2.68419	Clone5	0.73	0	1	4	1
514	4902	4292	Cancer	114_D1	114_D1_GTAAGTAGGGTATACC	1	26	36	26x36	27	0.0405	0.02	0.052	0.044	0.8245	0.0105	0.01	114_D1_GTAAGTAGGGTATACC	Clone1	0.145018	4902	4292	1	1	0	0	0	0	0	0	2.80732	Clone5	0.8245	0	0	2	1
515	5054	4379	Cancer	114_D1	114_D1_CGCAAACACGAGTTAC	1	27	37	27x37	30	0.046	0.0565	0.2885	0.262	0.3285	0.0105	0.0085	114_D1_CGCAAACACGAGTTAC	Clone6	0.197728	5054	4379	1	0	0	0	0	0	1	0	2.65435	Clone5	0.3285	0	1	11	1
516	4902	4467	Cancer	114_D1	114_D1_TGGCCGTATATTGACC	1	26	38	26x38	16	0.0165	0.0205	0.2955	0.271	0.326	0.058	0.0125	114_D1_TGGCCGTATATTGACC	Clone2	0.172646	4902	4467	1	0	1	0	0	0	0	0	2.67422	Clone5	0.326	0	1	5	1
517	5054	4553	Cancer	114_D1	114_D1_ACTGTAGCACTTTGGA	1	27	39	27x39	26	0.012	0.1345	0.2015	0.161	0.473	0.0105	0.009	114_D1_ACTGTAGCACTTTGGA	Clone2	0.174271	5054	4553	1	0	1	0	0	0	0	0	2.72388	Clone5	0.473	0	1	5	1
518	4902	4641	Cancer	114_D1	114_D1_GCTCTATGTTACGTGC	1	26	40	26x40	21	0.013	0.0315	0.276	0.2475	0.403	0.02	0.01	114_D1_GCTCTATGTTACGTGC	Clone1	0.165949	4902	4641	1	1	0	0	0	0	0	0	2.80384	Clone5	0.403	0	0	6	1
519	5054	4728	Cancer	114_D1	114_D1_TGCGCGATTAACGGAG	1	27	41	27x41	25	0.011	0.016	0.4805	0.4465	0.0295	0.01	0.0065	114_D1_TGCGCGATTAACGGAG	Clone5	0.203682	5054	4728	1	0	0	0	0	1	0	0	2.60442	Clone3	0.4805	0	3	24	1
520	4903	4816	Cancer	114_D1	114_D1_GAATCGACATGGTCAC	1	26	42	26x42	33	0.0095	0.0145	0.068	0.0555	0.8365	0.0085	0.0065	114_D1_GAATCGACATGGTCAC	Clone2	0.146294	4903	4816	1	0	1	0	0	0	0	0	2.80615	Clone5	0.8365	0	0	2	1
521	5055	4902	Cancer	114_D1	114_D1_GACTAAGTAGGCTCAC	1	27	43	27x43	19	0.0125	0.194	0.251	0.3525	0.0305	0.1465	0.013	114_D1_GACTAAGTAGGCTCAC	Clone6	0.182329	5055	4902	1	0	0	0	0	0	1	0	2.63286	Clone4	0.3525	0	6	22	1
522	4903	4990	Cancer	114_D1	114_D1_ATCTTGACCTGCAACG	1	26	44	26x44	22	0.0125	0.029	0.2725	0.2115	0.451	0.014	0.0095	114_D1_ATCTTGACCTGCAACG	Clone5	0.17577	4903	4990	1	0	0	0	0	1	0	0	2.68402	Clone5	0.451	1	1	5	0
523	5055	5077	Cancer	114_D1	114_D1_ATGCACTACCGCATTG	1	27	45	27x45	19	0.012	0.0165	0.446	0.442	0.053	0.022	0.009	114_D1_ATGCACTACCGCATTG	Clone6	0.180326	5055	5077	1	0	0	0	0	0	1	0	2.63256	Clone3	0.446	0	2	12	1
524	4904	5165	Cancer	114_D1	114_D1_CAGATACTAACATAGT	1	26	46	26x46	25	0.011	0.017	0.4	0.3765	0.156	0.0265	0.0115	114_D1_CAGATACTAACATAGT	Clone6	0.184056	4904	5165	1	0	0	0	0	0	1	0	2.61843	Clone3	0.4	0	2	11	1
525	5056	5251	Cancer	114_D1	114_D1_GATCGACACTATCTGA	1	27	47	27x47	25	0.011	0.016	0.269	0.2245	0.31	0.1595	0.01	114_D1_GATCGACACTATCTGA	Clone3	0.183184	5056	5251	1	0	0	1	0	0	0	0	2.62282	Clone5	0.31	0	3	10	1
526	4904	5339	Cancer	114_D1	114_D1_ATAGAGTACTGGGACA	1	26	48	26x48	29	0.0225	0.0185	0.4455	0.449	0.0425	0.0105	0.012	114_D1_ATAGAGTACTGGGACA	Clone6	0.20708	4904	5339	1	0	0	0	0	0	1	0	2.60805	Clone4	0.449	0	2	20	1
527	5056	5426	Cancer	114_D1	114_D1_CCTACTGCTTACACTT	1	27	49	27x49	20	0.0095	0.013	0.4315	0.429	0.035	0.0705	0.011	114_D1_CCTACTGCTTACACTT	Clone6	0.174868	5056	5426	1	0	0	0	0	0	1	0	2.63078	Clone3	0.4315	0	2	17	1
528	4905	5514	Cancer	114_D1	114_D1_CCTGCTATTTGAGAAG	1	26	50	26x50	24	0.012	0.0195	0.055	0.045	0.847	0.0115	0.0095	114_D1_CCTGCTATTTGAGAAG	Clone2	0.144558	4905	5514	1	0	1	0	0	0	0	0	2.80704	Clone5	0.847	0	0	1	1
529	5057	5600	Cancer	114_D1	114_D1_CGCGTTCATGAAATAC	1	27	51	27x51	25	0.031	0.014	0.4485	0.455	0.036	0.008	0.008	114_D1_CGCGTTCATGAAATAC	Clone5	0.159225	5057	5600	1	0	0	0	0	1	0	0	2.75877	Clone4	0.455	0	0	19	1
530	4905	5688	Cancer	114_D1	114_D1_CATTATGCTTGTTGTG	1	26	52	26x52	27	0.0115	0.0185	0.0505	0.0405	0.86	0.0105	0.0085	114_D1_CATTATGCTTGTTGTG	Clone5	0.176242	4905	5688	1	0	0	0	0	1	0	0	2.6923	Clone5	0.86	1	1	1	0
531	5057	5775	Cancer	114_D1	114_D1_CCAGGGACGTGGCCTC	1	27	53	27x53	24	0.0265	0.022	0.277	0.2545	0.399	0.0115	0.009	114_D1_CCAGGGACGTGGCCTC	Clone5	0.174195	5057	5775	1	0	0	0	0	1	0	0	2.68444	Clone5	0.399	1	1	7	0
532	4906	5863	Cancer	114_D1	114_D1_TATGGATGTGCTACGC	1	26	54	26x54	28	0.056	0.023	0.358	0.3325	0.171	0.0335	0.0255	114_D1_TATGGATGTGCTACGC	Clone6	0.175191	4906	5863	1	0	0	0	0	0	1	0	2.62898	Clone3	0.358	0	2	14	1
533	5058	5949	Cancer	114_D1	114_D1_GTACTAAGATTTGGAG	1	27	55	27x55	17	0.078	0.021	0.3885	0.393	0.044	0.061	0.014	114_D1_GTACTAAGATTTGGAG	Clone6	0.170276	5058	5949	1	0	0	0	0	0	1	0	2.7127	Clone4	0.393	0	1	13	1
534	4906	6037	Cancer	114_D1	114_D1_AGACCCGCCCTCCTCG	1	26	56	26x56	29	0.0105	0.018	0.246	0.214	0.4885	0.015	0.0075	114_D1_AGACCCGCCCTCCTCG	Clone5	0.149153	4906	6037	1	0	0	0	0	1	0	0	2.80649	Clone5	0.4885	1	0	6	0
535	5058	6124	Cancer	114_D1	114_D1_CGCATTAGCTAATAGG	1	27	57	27x57	29	0.018	0.1425	0.3395	0.2635	0.2195	0.009	0.0075	114_D1_CGCATTAGCTAATAGG	Clone2	0.175399	5058	6124	1	0	1	0	0	0	0	0	2.66644	Clone3	0.3395	0	2	12	1
536	4906	6212	Cancer	114_D1	114_D1_GCTCTCGGGTACCGAA	1	26	58	26x58	26	0.01	0.0245	0.373	0.347	0.194	0.043	0.0075	114_D1_GCTCTCGGGTACCGAA	Clone3	0.147224	4906	6212	1	0	0	1	0	0	0	0	2.80641	Clone3	0.373	1	0	12	0
537	5058	6298	Cancer	114_D1	114_D1_CACCGCCAGAAGGTTT	1	27	59	27x59	28	0.022	0.0225	0.3925	0.4025	0.1045	0.0465	0.0095	114_D1_CACCGCCAGAAGGTTT	Clone5	0.19007	5058	6298	1	0	0	0	0	1	0	0	2.63106	Clone4	0.4025	0	2	14	1
538	4907	6386	Cancer	114_D1	114_D1_TCCCAAAGACGAAGGA	1	26	60	26x60	25	0.0175	0.039	0.4615	0.4225	0.0415	0.0105	0.008	114_D1_TCCCAAAGACGAAGGA	Clone6	0.173721	4907	6386	1	0	0	0	0	0	1	0	2.66318	Clone3	0.4615	0	1	17	1
539	5059	6473	Cancer	114_D1	114_D1_ATGGATTGACCAAACG	1	27	61	27x61	32	0.0095	0.014	0.2395	0.204	0.515	0.0115	0.0065	114_D1_ATGGATTGACCAAACG	Clone2	0.151785	5059	6473	1	0	1	0	0	0	0	0	2.79756	Clone5	0.515	0	0	6	1
540	4907	6560	Cancer	114_D1	114_D1_GTCATGGACATGACTA	1	26	62	26x62	27	0.067	0.0165	0.418	0.4125	0.0655	0.0105	0.0095	114_D1_GTCATGGACATGACTA	Clone2	0.153113	4907	6560	1	0	1	0	0	0	0	0	2.79426	Clone3	0.418	0	0	15	1
541	5059	6647	Cancer	114_D1	114_D1_CTACTGCCACCTGACC	1	27	63	27x63	20	0.024	0.018	0.413	0.4275	0.047	0.0575	0.0125	114_D1_CTACTGCCACCTGACC	Clone5	0.178843	5059	6647	1	0	0	0	0	1	0	0	2.66083	Clone4	0.4275	0	1	14	1
542	4908	6735	Cancer	114_D1	114_D1_TTATATTTGGCAATCC	1	26	64	26x64	33	0.009	0.0255	0.408	0.3165	0.1675	0.0675	0.006	114_D1_TTATATTTGGCAATCC	Clone2	0.176511	4908	6735	1	0	1	0	0	0	0	0	2.65448	Clone3	0.408	0	3	16	1
543	5060	6822	Cancer	114_D1	114_D1_AGCACCAGTACTCACG	1	27	65	27x65	27	0.011	0.018	0.4195	0.359	0.1715	0.0135	0.0075	114_D1_AGCACCAGTACTCACG	Clone5	0.156138	5060	6822	1	0	0	0	0	1	0	0	2.79484	Clone3	0.4195	0	0	12	1
544	4908	6909	Cancer	114_D1	114_D1_CATGGTCTAGATACCG	1	26	66	26x66	35	0.009	0.0375	0.224	0.0975	0.6165	0.009	0.0065	114_D1_CATGGTCTAGATACCG	Clone5	0.182457	4908	6909	1	0	0	0	0	1	0	0	2.65179	Clone5	0.6165	1	2	6	0
545	5060	6996	Cancer	114_D1	114_D1_TCTACCGTCCACAAGC	1	27	67	27x67	25	0.013	0.046	0.037	0.0715	0.7795	0.0435	0.0095	114_D1_TCTACCGTCCACAAGC	Clone1	0.187606	5060	6996	1	1	0	0	0	0	0	0	2.79625	Clone5	0.7795	0	0	4	1
546	4909	7084	Cancer	114_D1	114_D1_CTAGTTGGGCCCGGTA	1	26	68	26x68	39	0.008	0.022	0.0415	0.0315	0.8835	0.0075	0.006	114_D1_CTAGTTGGGCCCGGTA	Clone3	0.147252	4909	7084	1	0	0	1	0	0	0	0	2.80616	Clone5	0.8835	0	0	2	1
547	5061	7171	Cancer	114_D1	114_D1_TCCCGCGTACTCCTGG	1	27	69	27x69	32	0.0095	0.0155	0.0815	0.0725	0.7325	0.079	0.0085	114_D1_TCCCGCGTACTCCTGG	Clone5	0.177282	5061	7171	1	0	0	0	0	1	0	0	2.6305	Clone5	0.7325	1	3	5	0
548	4909	7258	Cancer	114_D1	114_D1_CAGAGCATGAGCTTGC	1	26	70	26x70	25	0.013	0.0145	0.3335	0.249	0.367	0.0125	0.0105	114_D1_CAGAGCATGAGCTTGC	Clone5	0.165478	4909	7258	1	0	0	0	0	1	0	0	2.75177	Clone5	0.367	1	1	8	0
549	5061	7345	Cancer	114_D1	114_D1_ACACGGGAACTTAGGG	1	27	71	27x71	35	0.039	0.036	0.3495	0.2695	0.2905	0.008	0.007	114_D1_ACACGGGAACTTAGGG	Clone6	0.169643	5061	7345	1	0	0	0	0	0	1	0	2.65953	Clone3	0.3495	0	1	13	1
550	4910	7433	Cancer	114_D1	114_D1_GGCTCTGCTCCAACGC	1	26	72	26x72	24	0.0265	0.065	0.4195	0.337	0.044	0.0945	0.0125	114_D1_GGCTCTGCTCCAACGC	Clone6	0.183293	4910	7433	1	0	0	0	0	0	1	0	2.60944	Clone3	0.4195	0	7	19	1
551	5062	7520	Cancer	114_D1	114_D1_AGAACGTGGTACATTC	1	27	73	27x73	31	0.045	0.0215	0.087	0.1455	0.595	0.0965	0.01	114_D1_AGAACGTGGTACATTC	Clone6	0.168396	5062	7520	1	0	0	0	0	0	1	0	2.64687	Clone5	0.595	0	2	8	1
552	4910	7607	Cancer	114_D1	114_D1_CAATAAACCTTGGCCC	1	26	74	26x74	35	0.016	0.019	0.2895	0.2375	0.4205	0.0105	0.007	114_D1_CAATAAACCTTGGCCC	Clone6	0.183412	4910	7607	1	0	0	0	0	0	1	0	2.63463	Clone5	0.4205	0	2	10	1
553	5062	7694	Cancer	114_D1	114_D1_ACTTCGCCATACGCAC	1	27	75	27x75	25	0.012	0.017	0.081	0.0725	0.799	0.011	0.008	114_D1_ACTTCGCCATACGCAC	Clone2	0.146159	5062	7694	1	0	1	0	0	0	0	0	2.80614	Clone5	0.799	0	0	2	1
554	4910	7782	Cancer	114_D1	114_D1_ATCTGGTTAAGACTGT	1	26	76	26x76	25	0.029	0.016	0.269	0.251	0.4065	0.016	0.013	114_D1_ATCTGGTTAAGACTGT	Clone2	0.152634	4910	7782	1	0	1	0	0	0	0	0	2.79513	Clone5	0.4065	0	0	7	1
555	5062	7869	Cancer	114_D1	114_D1_TCGTAAGACGACATTG	1	27	77	27x77	26	0.0275	0.0205	0.251	0.223	0.4585	0.0105	0.0095	114_D1_TCGTAAGACGACATTG	Clone2	0.148526	5062	7869	1	0	1	0	0	0	0	0	2.80382	Clone5	0.4585	0	0	6	1
556	4911	7956	Cancer	114_D1	114_D1_GTGTACCTTGGCTACG	1	26	78	26x78	34	0.0095	0.0155	0.0695	0.062	0.8175	0.02	0.0065	114_D1_GTGTACCTTGGCTACG	Clone2	0.146992	4911	7956	1	0	1	0	0	0	0	0	2.8057	Clone5	0.8175	0	0	3	1
557	5063	8043	Cancer	114_D1	114_D1_GCCCGTAATACCTTCT	1	27	79	27x79	33	0.014	0.021	0.063	0.0555	0.819	0.016	0.011	114_D1_GCCCGTAATACCTTCT	Clone1	0.179973	5063	8043	1	1	0	0	0	0	0	0	2.79955	Clone5	0.819	0	0	3	1
558	4911	8131	Cancer	114_D1	114_D1_CGGTCAAGTGGGAACC	1	26	80	26x80	17	0.029	0.0735	0.3775	0.3785	0.1035	0.018	0.0195	114_D1_CGGTCAAGTGGGAACC	Clone6	0.192126	4911	8131	1	0	0	0	0	0	1	0	2.65166	Clone4	0.3785	0	2	11	1
559	5063	8218	Cancer	114_D1	114_D1_TTGTAAGGCCAGTTGG	1	27	81	27x81	14	0.0215	0.0615	0.499	0.3425	0.0425	0.0215	0.0115	114_D1_TTGTAAGGCCAGTTGG	Clone5	0.189462	5063	8218	1	0	0	0	0	1	0	0	2.63421	Clone3	0.499	0	3	13	1
560	4912	8305	Cancer	114_D1	114_D1_GGAGCACCAAGAACTA	1	26	82	26x82	31	0.0105	0.013	0.3085	0.2745	0.3535	0.032	0.0085	114_D1_GGAGCACCAAGAACTA	Clone3	0.174616	4912	8305	1	0	0	1	0	0	0	0	2.65465	Clone5	0.3535	0	1	11	1
561	5064	8392	Cancer	114_D1	114_D1_TAATAGTGACGACCAG	1	27	83	27x83	24	0.0185	0.011	0.408	0.4355	0.017	0.104	0.0065	114_D1_TAATAGTGACGACCAG	Clone5	0.180157	5064	8392	1	0	0	0	0	1	0	0	2.59661	Clone4	0.4355	0	6	35	1
562	4912	8480	Cancer	114_D1	114_D1_CTAAATCCTATTCCGG	1	26	84	26x84	25	0.022	0.077	0.384	0.383	0.0805	0.045	0.009	114_D1_CTAAATCCTATTCCGG	Clone6	0.174831	4912	8480	1	0	0	0	0	0	1	0	2.67642	Clone3	0.384	0	2	14	1
563	5064	8567	Cancer	114_D1	114_D1_CGAGTTCTGTCCCACC	1	27	85	27x85	15	0.0185	0.023	0.248	0.193	0.486	0.0175	0.0135	114_D1_CGAGTTCTGTCCCACC	Clone2	0.146159	5064	8567	1	0	1	0	0	0	0	0	2.80614	Clone5	0.486	0	0	2	1
564	4913	8654	Cancer	114_D1	114_D1_AGGCAGATGCGTAAAC	1	26	86	26x86	29	0.0085	0.1355	0.438	0.3675	0.033	0.011	0.0065	114_D1_AGGCAGATGCGTAAAC	Clone1	0.303575	4913	8654	1	1	0	0	0	0	0	0	2.66281	Clone3	0.438	0	7	24	1
565	5065	8741	Cancer	114_D1	114_D1_AAGGATGAGGGACCTC	1	27	87	27x87	24	0.0535	0.023	0.2105	0.207	0.4685	0.0215	0.0155	114_D1_AAGGATGAGGGACCTC	Clone3	0.148391	5065	8741	1	0	0	1	0	0	0	0	2.8033	Clone5	0.4685	0	0	6	1
566	4913	8829	Cancer	114_D1	114_D1_AGAGAACCGTCTAGGA	1	26	88	26x88	24	0.086	0.0175	0.136	0.1225	0.519	0.1025	0.017	114_D1_AGAGAACCGTCTAGGA	Clone6	0.18026	4913	8829	1	0	0	0	0	0	1	0	2.67295	Clone5	0.519	0	2	8	1
567	5065	8916	Cancer	114_D1	114_D1_GAGGGCGCAGCTCTGC	1	27	89	27x89	19	0.018	0.0205	0.473	0.372	0.0875	0.0155	0.014	114_D1_GAGGGCGCAGCTCTGC	Clone1	0.167285	5065	8916	1	1	0	0	0	0	0	0	2.80358	Clone3	0.473	0	1	10	1
568	4913	9003	Cancer	114_D1	114_D1_AAGATTGGCGGAACGT	1	26	90	26x90	22	0.016	0.0185	0.2955	0.257	0.3885	0.0115	0.0135	114_D1_AAGATTGGCGGAACGT	Clone3	0.152757	4913	9003	1	0	0	1	0	0	0	0	2.79766	Clone5	0.3885	0	0	6	1
569	5066	9090	Cancer	114_D1	114_D1_CCAGTAGTCTGATCCA	1	27	91	27x91	22	0.012	0.145	0.252	0.2075	0.363	0.0115	0.009	114_D1_CCAGTAGTCTGATCCA	Clone7	0.185271	5066	9090	1	0	0	0	0	0	0	1	2.68386	Clone5	0.363	0	1	5	1
570	4914	9178	Cancer	114_D1	114_D1_AAGGGACAGATTCTGT	1	26	92	26x92	16	0.0195	0.042	0.0485	0.0435	0.813	0.0185	0.0145	114_D1_AAGGGACAGATTCTGT	Clone2	0.172804	4914	9178	1	0	1	0	0	0	0	0	2.6918	Clone5	0.813	0	1	1	1
571	5066	9265	Cancer	114_D1	114_D1_ATAGAGTTATCAACTT	1	27	93	27x93	26	0.025	0.0435	0.324	0.263	0.324	0.0115	0.0085	114_D1_ATAGAGTTATCAACTT	Clone6	0.168959	5066	9265	1	0	0	0	0	0	1	0	2.67184	Clone3	0.324	0	1	9	1
572	4914	9352	Cancer	114_D1	114_D1_AAATTACCTATCGATG	1	26	94	26x94	33	0.009	0.0155	0.043	0.04	0.8645	0.0215	0.0065	114_D1_AAATTACCTATCGATG	Clone2	0.145395	4914	9352	1	0	1	0	0	0	0	0	2.80676	Clone5	0.8645	0	0	2	1
573	5066	9439	Cancer	114_D1	114_D1_GATCCTAAATCGGGAC	1	27	95	27x95	35	0.008	0.0125	0.2205	0.186	0.5585	0.008	0.0065	114_D1_GATCCTAAATCGGGAC	Clone2	0.172391	5066	9439	1	0	1	0	0	0	0	0	2.6704	Clone5	0.5585	0	1	6	1
574	4915	9527	Cancer	114_D1	114_D1_TTACAGACCTAAATGA	1	26	96	26x96	16	0.0145	0.2375	0.2355	0.224	0.2095	0.068	0.0115	114_D1_TTACAGACCTAAATGA	Clone6	0.181397	4915	9527	1	0	0	0	0	0	1	0	2.66297	Clone2	0.2375	0	3	7	1
575	5067	9614	Cancer	114_D1	114_D1_CCTCACCTTAGCATCG	1	27	97	27x97	25	0.045	0.064	0.4215	0.4115	0.028	0.0195	0.01	114_D1_CCTCACCTTAGCATCG	Clone6	0.21256	5067	9614	1	0	0	0	0	0	1	0	2.7116	Clone3	0.4215	0	4	27	1
576	4915	9701	Cancer	114_D1	114_D1_CATGCGACCAGTTTAA	1	26	98	26x98	19	0.016	0.0235	0.0655	0.053	0.8155	0.015	0.0115	114_D1_CATGCGACCAGTTTAA	Clone7	0.144037	4915	9701	1	0	0	0	0	0	0	1	2.80729	Clone5	0.8155	0	0	1	1
577	5067	9788	Cancer	114_D1	114_D1_AACATATCAACTGGTG	1	27	99	27x99	23	0.0115	0.0195	0.246	0.229	0.361	0.1245	0.0085	114_D1_AACATATCAACTGGTG	Clone6	0.178678	5067	9788	1	0	0	0	0	0	1	0	2.68551	Clone5	0.361	0	2	8	1
578	4916	9876	Cancer	114_D1	114_D1_CTATAAGAGCCAATCG	1	26	100	26x100	14	0.02	0.0215	0.443	0.4265	0.0575	0.0145	0.017	114_D1_CTATAAGAGCCAATCG	Clone2	0.153172	4916	9876	1	0	1	0	0	0	0	0	2.79465	Clone3	0.443	0	0	8	1
579	5068	9963	Cancer	114_D1	114_D1_AATATCGAGGGTTCTC	1	27	101	27x101	25	0.011	0.017	0.1865	0.2345	0.526	0.0155	0.0095	114_D1_AATATCGAGGGTTCTC	Clone5	0.188885	5068	9963	1	0	0	0	0	1	0	0	2.64432	Clone5	0.526	1	4	7	0
580	4916	10050	Cancer	114_D1	114_D1_GTACTCCTGGGTATGC	1	26	102	26x102	15	0.0515	0.0235	0.3955	0.375	0.0595	0.083	0.012	114_D1_GTACTCCTGGGTATGC	Clone6	0.17863	4916	10050	1	0	0	0	0	0	1	0	2.65517	Clone3	0.3955	0	2	11	1
581	5068	10137	Cancer	114_D1	114_D1_ATAAGTAGGATTCAGA	1	27	103	27x103	29	0.01	0.0185	0.301	0.27	0.3805	0.013	0.007	114_D1_ATAAGTAGGATTCAGA	Clone3	0.148946	5068	10137	1	0	0	1	0	0	0	0	2.80311	Clone5	0.3805	0	0	9	1
582	4917	10225	Cancer	114_D1	114_D1_AGGTCGCGGAGTTACT	1	26	104	26x104	19	0.045	0.0175	0.4715	0.3825	0.055	0.0135	0.0155	114_D1_AGGTCGCGGAGTTACT	Clone6	0.18497	4917	10225	1	0	0	0	0	0	1	0	2.76022	Clone3	0.4715	0	1	12	1
583	5069	10312	Cancer	114_D1	114_D1_CTAATTCTCAGATATT	1	27	105	27x105	24	0.0125	0.0195	0.24	0.2035	0.501	0.014	0.0095	114_D1_CTAATTCTCAGATATT	Clone2	0.148706	5069	10312	1	0	1	0	0	0	0	0	2.80314	Clone5	0.501	0	0	4	1
584	4917	10399	Cancer	114_D1	114_D1_GCCAACCATTTCCGGA	1	26	106	26x106	15	0.039	0.0325	0.37	0.392	0.1345	0.018	0.0145	114_D1_GCCAACCATTTCCGGA	Clone1	0.144772	4917	10399	1	1	0	0	0	0	0	0	2.80729	Clone4	0.392	0	0	7	1
585	5069	10486	Cancer	114_D1	114_D1_TGATCCCAGCATTAGT	1	27	107	27x107	18	0.0165	0.028	0.2215	0.184	0.517	0.021	0.012	114_D1_TGATCCCAGCATTAGT	Clone1	0.153905	5069	10486	1	1	0	0	0	0	0	0	2.80655	Clone5	0.517	0	0	3	1
586	4917	10574	Cancer	114_D1	114_D1_CGTTGTAAGATTGATT	1	26	108	26x108	19	0.048	0.0275	0.076	0.076	0.7235	0.0355	0.014	114_D1_CGTTGTAAGATTGATT	Clone2	0.167913	4917	10574	1	0	1	0	0	0	0	0	2.69354	Clone5	0.7235	0	1	3	1
587	5070	10661	Cancer	114_D1	114_D1_GAAACCATGGTGCGCT	1	27	109	27x109	26	0.0115	0.018	0.078	0.0615	0.805	0.018	0.0085	114_D1_GAAACCATGGTGCGCT	Clone2	0.146213	5070	10661	1	0	1	0	0	0	0	0	2.80614	Clone5	0.805	0	0	2	1
588	4918	10748	Cancer	114_D1	114_D1_AATCTATGCCGGAGCC	1	26	110	26x110	9	0.0135	0.022	0.455	0.4495	0.032	0.0165	0.011	114_D1_AATCTATGCCGGAGCC	Clone5	0.155011	4918	10748	1	0	0	0	0	1	0	0	2.79343	Clone3	0.455	0	0	12	1
589	5070	11010	Cancer	114_D1	114_D1_CCGCTTGCTGACATGG	1	27	113	27x113	20	0.0255	0.042	0.451	0.436	0.0275	0.01	0.0075	114_D1_CCGCTTGCTGACATGG	Clone5	0.179533	5070	11010	1	0	0	0	0	1	0	0	2.69406	Clone3	0.451	0	1	21	1
590	5203	3419	Cancer	114_D1	114_D1_CCGCACGTGACCTCGG	1	28	26	28x26	17	0.039	0.282	0.2495	0.311	0.089	0.0125	0.0175	114_D1_CCGCACGTGACCTCGG	Clone6	0.174454	5203	3419	1	0	0	0	0	0	1	0	2.64737	Clone4	0.311	0	2	11	1
591	5355	3506	Cancer	114_D1	114_D1_AACTTGCCCGTATGCA	1	29	27	29x27	39	0.008	0.0185	0.1835	0.139	0.6345	0.0105	0.006	114_D1_AACTTGCCCGTATGCA	Clone1	0.175898	5355	3506	1	1	0	0	0	0	0	0	2.80079	Clone5	0.6345	0	0	6	1
592	5203	3593	Cancer	114_D1	114_D1_GGGTATGTATGCACTT	1	28	28	28x28	35	0.021	0.054	0.398	0.387	0.0645	0.066	0.0085	114_D1_GGGTATGTATGCACTT	Clone2	0.181091	5203	3593	1	0	1	0	0	0	0	0	2.61427	Clone3	0.398	0	2	21	1
593	5355	3680	Cancer	114_D1	114_D1_TTCGTACTCCAGAACG	1	29	29	29x29	26	0.0115	0.019	0.085	0.0705	0.794	0.011	0.0085	114_D1_TTCGTACTCCAGAACG	Clone2	0.146203	5355	3680	1	0	1	0	0	0	0	0	2.8061	Clone5	0.794	0	0	2	1
594	5204	3768	Cancer	114_D1	114_D1_GAATTTCTCGCTGCAG	1	28	30	28x30	38	0.0085	0.018	0.043	0.037	0.874	0.0135	0.006	114_D1_GAATTTCTCGCTGCAG	Clone5	0.182532	5204	3768	1	0	0	0	0	1	0	0	2.70095	Clone5	0.874	1	1	2	0
595	5356	3855	Cancer	114_D1	114_D1_AACAGGATGGGCCGCG	1	29	31	29x31	26	0.0115	0.016	0.246	0.219	0.4885	0.011	0.0085	114_D1_AACAGGATGGGCCGCG	Clone2	0.150405	5356	3855	1	0	1	0	0	0	0	0	2.80067	Clone5	0.4885	0	0	5	1
596	5204	3942	Cancer	114_D1	114_D1_GACGTGTAGGGATTAT	1	28	32	28x32	14	0.02	0.0235	0.2395	0.221	0.4625	0.018	0.0155	114_D1_GACGTGTAGGGATTAT	Clone2	0.146159	5204	3942	1	0	1	0	0	0	0	0	2.80614	Clone5	0.4625	0	0	2	1
597	5356	4029	Cancer	114_D1	114_D1_TAGGTGAGCCCTACTC	1	29	33	29x33	32	0.0215	0.014	0.2545	0.2385	0.428	0.035	0.0085	114_D1_TAGGTGAGCCCTACTC	Clone6	0.184457	5356	4029	1	0	0	0	0	0	1	0	2.65315	Clone5	0.428	0	2	12	1
598	5205	4117	Cancer	114_D1	114_D1_CTAATTCGCACGCGCT	1	28	34	28x34	22	0.012	0.016	0.2835	0.2585	0.4085	0.012	0.0095	114_D1_CTAATTCGCACGCGCT	Clone2	0.151322	5205	4117	1	0	1	0	0	0	0	0	2.79764	Clone5	0.4085	0	0	6	1
599	5357	4204	Cancer	114_D1	114_D1_GAAGCTTGCTGACCGC	1	29	35	29x35	22	0.0335	0.0245	0.3035	0.2645	0.3495	0.0125	0.012	114_D1_GAAGCTTGCTGACCGC	Clone5	0.147945	5357	4204	1	0	0	0	0	1	0	0	2.80413	Clone5	0.3495	1	0	8	0
600	5205	4291	Cancer	114_D1	114_D1_GGTTAGGCTTGGAGAA	1	28	36	28x36	25	0.023	0.045	0.231	0.158	0.5105	0.0155	0.017	114_D1_GGTTAGGCTTGGAGAA	Clone1	0.252479	5205	4291	1	1	0	0	0	0	0	0	2.74428	Clone5	0.5105	0	0	6	1
601	5357	4378	Cancer	114_D1	114_D1_ACAAGGACAAGAGGTT	1	29	37	29x37	25	0.0125	0.017	0.2865	0.261	0.4015	0.01	0.0115	114_D1_ACAAGGACAAGAGGTT	Clone2	0.152618	5357	4378	1	0	1	0	0	0	0	0	2.79515	Clone5	0.4015	0	0	7	1
602	5206	4466	Cancer	114_D1	114_D1_AGGCCACCCGTTATGA	1	28	38	28x38	22	0.035	0.0215	0.4035	0.326	0.1895	0.014	0.011	114_D1_AGGCCACCCGTTATGA	Clone2	0.156456	5206	4466	1	0	1	0	0	0	0	0	2.78866	Clone3	0.4035	0	0	10	1
603	5358	4553	Cancer	114_D1	114_D1_GTGGGCTTAGACACAC	1	29	39	29x39	14	0.0255	0.023	0.261	0.2175	0.4245	0.018	0.0305	114_D1_GTGGGCTTAGACACAC	Clone1	0.166996	5358	4553	1	1	0	0	0	0	0	0	2.80339	Clone5	0.4245	0	0	3	1
604	5206	4640	Cancer	114_D1	114_D1_CGTGTCCCATTCGCGA	1	28	40	28x40	30	0.01	0.0175	0.0915	0.0805	0.7805	0.013	0.0075	114_D1_CGTGTCCCATTCGCGA	Clone2	0.147413	5206	4640	1	0	1	0	0	0	0	0	2.80459	Clone5	0.7805	0	0	3	1
605	5358	4727	Cancer	114_D1	114_D1_TGGAGTGATGCGATGA	1	29	41	29x41	32	0.01	0.016	0.044	0.034	0.881	0.009	0.0075	114_D1_TGGAGTGATGCGATGA	Clone2	0.14468	5358	4727	1	0	1	0	0	0	0	0	2.80704	Clone5	0.881	0	0	1	1
606	5206	4815	Cancer	114_D1	114_D1_AACAACTGGTAGTTGC	1	28	42	28x42	25	0.029	0.0175	0.251	0.231	0.449	0.012	0.01	114_D1_AACAACTGGTAGTTGC	Clone5	0.146414	5206	4815	1	0	0	0	0	1	0	0	2.80619	Clone5	0.449	1	0	6	0
607	5358	4902	Cancer	114_D1	114_D1_CCTGGCTAGACCCGCC	1	29	43	29x43	26	0.012	0.0165	0.2165	0.1945	0.5075	0.0355	0.018	114_D1_CCTGGCTAGACCCGCC	Clone2	0.171239	5358	4902	1	0	1	0	0	0	0	0	2.66731	Clone5	0.5075	0	1	5	1
608	5207	4989	Cancer	114_D1	114_D1_CGCAATTAGGGTAATA	1	28	44	28x44	36	0.079	0.0145	0.143	0.1595	0.5615	0.0225	0.0195	114_D1_CGCAATTAGGGTAATA	Clone2	0.154594	5207	4989	1	0	1	0	0	0	0	0	2.79138	Clone5	0.5615	0	0	9	1
609	5359	5076	Cancer	114_D1	114_D1_TCGAAATTTAGGACCA	1	29	45	29x45	34	0.0095	0.0135	0.0155	0.0185	0.923	0.0135	0.0065	114_D1_TCGAAATTTAGGACCA	Clone3	0.173223	5359	5076	1	0	0	1	0	0	0	0	2.70976	Clone5	0.923	0	1	1	1
610	5207	5164	Cancer	114_D1	114_D1_AGACTAGCCTTCCAGA	1	28	46	28x46	30	0.011	0.015	0.333	0.2855	0.334	0.0115	0.009	114_D1_AGACTAGCCTTCCAGA	Clone5	0.155973	5207	5164	1	0	0	0	0	1	0	0	2.8018	Clone5	0.334	1	0	11	0
611	5359	5251	Cancer	114_D1	114_D1_TTGATCTAACTTTGTC	1	29	47	29x47	42	0.0255	0.0135	0.0345	0.03	0.884	0.007	0.006	114_D1_TTGATCTAACTTTGTC	Clone1	0.144453	5359	5251	1	1	0	0	0	0	0	0	2.80734	Clone5	0.884	0	0	2	1
612	5208	5338	Cancer	114_D1	114_D1_AAGGAGCGGTTGGTGC	1	28	48	28x48	17	0.0195	0.0515	0.1005	0.1295	0.6655	0.0205	0.0135	114_D1_AAGGAGCGGTTGGTGC	Clone1	0.170888	5208	5338	1	1	0	0	0	0	0	0	2.8028	Clone5	0.6655	0	0	2	1
613	5360	5425	Cancer	114_D1	114_D1_ACTTGGGACCCGGTGG	1	29	49	29x49	23	0.018	0.019	0.4535	0.454	0.036	0.0115	0.0085	114_D1_ACTTGGGACCCGGTGG	Clone5	0.159139	5360	5425	1	0	0	0	0	1	0	0	2.77641	Clone4	0.454	0	0	19	1
614	5208	5513	Cancer	114_D1	114_D1_TGATCTCCGGCGCCAG	1	28	50	28x50	19	0.017	0.0155	0.441	0.441	0.0305	0.045	0.009	114_D1_TGATCTCCGGCGCCAG	Clone6	0.191583	5208	5513	1	0	0	0	0	0	1	0	2.60811	Clone3	0.441	0	4	18	1
615	5360	5600	Cancer	114_D1	114_D1_CAGTTCAAATTGACAC	1	29	51	29x51	26	0.045	0.0195	0.386	0.411	0.0325	0.0975	0.008	114_D1_CAGTTCAAATTGACAC	Clone6	0.177428	5360	5600	1	0	0	0	0	0	1	0	2.61618	Clone4	0.411	0	4	23	1
616	5209	5687	Cancer	114_D1	114_D1_GTCCGGCTGAATTGCG	1	28	52	28x52	19	0.017	0.036	0.048	0.039	0.8325	0.0155	0.0125	114_D1_GTCCGGCTGAATTGCG	Clone3	0.144498	5209	5687	1	0	0	1	0	0	0	0	2.80702	Clone5	0.8325	0	0	1	1
617	5361	5774	Cancer	114_D1	114_D1_CTGGAAATGGATGCTT	1	29	53	29x53	31	0.0375	0.018	0.262	0.265	0.386	0.023	0.0085	114_D1_CTGGAAATGGATGCTT	Clone2	0.152147	5361	5774	1	0	1	0	0	0	0	0	2.79785	Clone5	0.386	0	0	10	1
618	5209	5862	Cancer	114_D1	114_D1_TGATCGGTTTGACCCT	1	28	54	28x54	23	0.027	0.0155	0.278	0.2415	0.4165	0.011	0.0105	114_D1_TGATCGGTTTGACCCT	Clone5	0.175157	5209	5862	1	0	0	0	0	1	0	0	2.67793	Clone5	0.4165	1	1	6	0
619	5361	5949	Cancer	114_D1	114_D1_TAGAGTCTAAGCGAAC	1	29	55	29x55	35	0.0085	0.0135	0.174	0.163	0.6265	0.009	0.006	114_D1_TAGAGTCTAAGCGAAC	Clone2	0.1503	5361	5949	1	0	1	0	0	0	0	0	2.80038	Clone5	0.6265	0	0	5	1
620	5210	6036	Cancer	114_D1	114_D1_GAGACTGATGGGTAGA	1	28	56	28x56	11	0.056	0.027	0.2555	0.2295	0.3715	0.033	0.028	114_D1_GAGACTGATGGGTAGA	Clone2	0.147475	5210	6036	1	0	1	0	0	0	0	0	2.80481	Clone5	0.3715	0	0	3	1
621	5362	6123	Cancer	114_D1	114_D1_TAGCTAAGTCCGGGAG	1	29	57	29x57	25	0.0115	0.1995	0.1575	0.0705	0.5395	0.013	0.0085	114_D1_TAGCTAAGTCCGGGAG	Clone6	0.163003	5362	6123	1	0	0	0	0	0	1	0	2.77763	Clone5	0.5395	0	1	4	1
622	5210	6211	Cancer	114_D1	114_D1_GGGCGATATGTGTGAA	1	28	58	28x58	29	0.011	0.017	0.07	0.0285	0.816	0.05	0.0075	114_D1_GGGCGATATGTGTGAA	Clone2	0.147825	5210	6211	1	0	1	0	0	0	0	0	2.80466	Clone5	0.816	0	0	3	1
623	5362	6298	Cancer	114_D1	114_D1_CTCGAGGTCGAACAGT	1	29	59	29x59	22	0.0435	0.019	0.2605	0.2375	0.3365	0.0855	0.0185	114_D1_CTCGAGGTCGAACAGT	Clone6	0.166693	5362	6298	1	0	0	0	0	0	1	0	2.73165	Clone5	0.3365	0	1	8	1
624	5210	6385	Cancer	114_D1	114_D1_GATCCCTTTATACTGC	1	28	60	28x60	25	0.0945	0.026	0.039	0.035	0.783	0.0115	0.0115	114_D1_GATCCCTTTATACTGC	Clone1	0.174483	5210	6385	1	1	0	0	0	0	0	0	2.80114	Clone5	0.783	0	0	3	1
625	5362	6472	Cancer	114_D1	114_D1_GTCATGCACCTCCGTT	1	29	61	29x61	34	0.0195	0.0145	0.1805	0.1915	0.576	0.0085	0.0085	114_D1_GTCATGCACCTCCGTT	Clone2	0.172556	5362	6472	1	0	1	0	0	0	0	0	2.67229	Clone5	0.576	0	1	6	1
626	5211	6560	Cancer	114_D1	114_D1_ACTTTCCTATAGCTTC	1	28	62	28x62	22	0.029	0.1685	0.2245	0.214	0.308	0.045	0.011	114_D1_ACTTTCCTATAGCTTC	Clone6	0.172884	5211	6560	1	0	0	0	0	0	1	0	2.75976	Clone5	0.308	0	1	7	1
627	5363	6647	Cancer	114_D1	114_D1_TCGCTCGATATATTCC	1	29	63	29x63	36	0.0085	0.0525	0.0655	0.0285	0.831	0.0075	0.006	114_D1_TCGCTCGATATATTCC	Clone7	0.186167	5363	6647	1	0	0	0	0	0	0	1	2.69426	Clone5	0.831	0	1	2	1
628	5211	6734	Cancer	114_D1	114_D1_ATAGGTTGGGCAGATG	1	28	64	28x64	32	0.009	0.0155	0.2705	0.165	0.523	0.01	0.007	114_D1_ATAGGTTGGGCAGATG	Clone6	0.182923	5211	6734	1	0	0	0	0	0	1	0	2.63314	Clone5	0.523	0	2	6	1
629	5363	6821	Cancer	114_D1	114_D1_CAATTAAGGGTGATGA	1	29	65	29x65	27	0.0105	0.015	0.278	0.261	0.4165	0.011	0.008	114_D1_CAATTAAGGGTGATGA	Clone5	0.152773	5363	6821	1	0	0	0	0	1	0	0	2.79433	Clone5	0.4165	1	0	7	0
630	5212	6909	Cancer	114_D1	114_D1_ACCGACTGAGTCCCAC	1	28	66	28x66	25	0.027	0.021	0.276	0.254	0.3995	0.0135	0.0095	114_D1_ACCGACTGAGTCCCAC	Clone5	0.145479	5212	6909	1	0	0	0	0	1	0	0	2.8073	Clone5	0.3995	1	0	7	0
631	5364	6996	Cancer	114_D1	114_D1_CCTGTCACCCGGGCTC	1	29	67	29x67	23	0.0145	0.0155	0.3045	0.263	0.38	0.0105	0.0115	114_D1_CCTGTCACCCGGGCTC	Clone2	0.153418	5364	6996	1	0	1	0	0	0	0	0	2.79451	Clone5	0.38	0	0	7	1
632	5212	7083	Cancer	114_D1	114_D1_GATCGGTGGCCATAAC	1	28	68	28x68	17	0.013	0.0185	0.4315	0.4585	0.054	0.014	0.0105	114_D1_GATCGGTGGCCATAAC	Clone6	0.165417	5212	7083	1	0	0	0	0	0	1	0	2.77009	Clone4	0.4585	0	1	11	1
633	5364	7170	Cancer	114_D1	114_D1_CCTATGGGTTACCGTC	1	29	69	29x69	29	0.01	0.0155	0.101	0.103	0.741	0.0225	0.0075	114_D1_CCTATGGGTTACCGTC	Clone6	0.169218	5364	7170	1	0	0	0	0	0	1	0	2.6805	Clone5	0.741	0	1	4	1
634	5213	7258	Cancer	114_D1	114_D1_TTGGGACACTGCCCGC	1	28	70	28x70	39	0.0125	0.013	0.443	0.456	0.0605	0.008	0.007	114_D1_TTGGGACACTGCCCGC	Clone6	0.198159	5213	7258	1	0	0	0	0	0	1	0	2.61896	Clone4	0.456	0	4	22	1
635	5365	7345	Cancer	114_D1	114_D1_CGAGGCTAAATATGGC	1	29	71	29x71	18	0.067	0.02	0.4145	0.37	0.0595	0.0525	0.0165	114_D1_CGAGGCTAAATATGGC	Clone2	0.174417	5365	7345	1	0	1	0	0	0	0	0	2.63792	Clone3	0.4145	0	2	12	1
636	5213	7432	Cancer	114_D1	114_D1_TCAGGGTGTAACGTAA	1	28	72	28x72	24	0.013	0.0195	0.1295	0.082	0.7165	0.03	0.0095	114_D1_TCAGGGTGTAACGTAA	Clone2	0.147774	5213	7432	1	0	1	0	0	0	0	0	2.80469	Clone5	0.7165	0	0	3	1
637	5365	7519	Cancer	114_D1	114_D1_CGAGAGATGTGAACCT	1	29	73	29x73	22	0.0135	0.02	0.095	0.0855	0.763	0.0125	0.0095	114_D1_CGAGAGATGTGAACCT	Clone2	0.146159	5365	7519	1	0	1	0	0	0	0	0	2.80614	Clone5	0.763	0	0	2	1
638	5214	7607	Cancer	114_D1	114_D1_TCGCTGGGCGGATTGT	1	28	74	28x74	13	0.0175	0.034	0.3865	0.3935	0.112	0.0405	0.016	114_D1_TCGCTGGGCGGATTGT	Clone5	0.172482	5214	7607	1	0	0	0	0	1	0	0	2.70923	Clone4	0.3935	0	1	8	1
639	5366	7694	Cancer	114_D1	114_D1_AGATCTCAGGTGTGAT	1	29	75	29x75	39	0.008	0.0135	0.037	0.0295	0.875	0.025	0.012	114_D1_AGATCTCAGGTGTGAT	Clone2	0.170847	5366	7694	1	0	1	0	0	0	0	0	2.67681	Clone5	0.875	0	1	2	1
640	5214	7781	Cancer	114_D1	114_D1_TGGCCAAACTGAAGTA	1	28	76	28x76	20	0.013	0.02	0.3015	0.2685	0.3695	0.017	0.01	114_D1_TGGCCAAACTGAAGTA	Clone5	0.149793	5214	7781	1	0	0	0	0	1	0	0	2.80654	Clone5	0.3695	1	0	6	0
641	5366	7868	Cancer	114_D1	114_D1_GCTTCCGTCCCTAGAC	1	29	77	29x77	28	0.0235	0.016	0.254	0.2345	0.4535	0.0095	0.009	114_D1_GCTTCCGTCCCTAGAC	Clone5	0.14979	5366	7868	1	0	0	0	0	1	0	0	2.80533	Clone5	0.4535	1	0	6	0
642	5214	7956	Cancer	114_D1	114_D1_CAGCAGCCCGTTCCTT	1	28	78	28x78	25	0.0455	0.0175	0.0235	0.0125	0.8765	0.0115	0.013	114_D1_CAGCAGCCCGTTCCTT	Clone3	0.144376	5214	7956	1	0	0	1	0	0	0	0	2.80725	Clone5	0.8765	0	0	1	1
643	5366	8042	Cancer	114_D1	114_D1_TGTATAACAGATCCTG	1	29	79	29x79	24	0.035	0.018	0.1895	0.179	0.5565	0.011	0.011	114_D1_TGTATAACAGATCCTG	Clone5	0.147332	5366	8042	1	0	0	0	0	1	0	0	2.80721	Clone5	0.5565	1	0	4	0
644	5215	8130	Cancer	114_D1	114_D1_CGCGGGAATTAGGCAG	1	28	80	28x80	17	0.0145	0.1855	0.2245	0.2265	0.321	0.017	0.0105	114_D1_CGCGGGAATTAGGCAG	Clone3	0.174747	5215	8130	1	0	0	1	0	0	0	0	2.62395	Clone5	0.321	0	2	5	1
645	5367	8217	Cancer	114_D1	114_D1_TGCATGTGGTAATCTA	1	29	81	29x81	31	0.0335	0.018	0.046	0.039	0.845	0.0095	0.0085	114_D1_TGCATGTGGTAATCTA	Clone1	0.144157	5367	8217	1	1	0	0	0	0	0	0	2.80734	Clone5	0.845	0	0	2	1
646	5215	8305	Cancer	114_D1	114_D1_ACAATTTGAGCAGTGG	1	28	82	28x82	23	0.0115	0.022	0.4365	0.4	0.106	0.014	0.009	114_D1_ACAATTTGAGCAGTGG	Clone3	0.171406	5215	8305	1	0	0	1	0	0	0	0	2.66761	Clone3	0.4365	1	1	11	0
647	5367	8391	Cancer	114_D1	114_D1_GAGCTAAGGGCATATC	1	29	83	29x83	22	0.022	0.0335	0.3315	0.335	0.249	0.019	0.01	114_D1_GAGCTAAGGGCATATC	Clone2	0.169223	5367	8391	1	0	1	0	0	0	0	0	2.68788	Clone4	0.335	0	1	10	1
648	5216	8479	Cancer	114_D1	114_D1_CCAGATAGTTGAGTGA	1	28	84	28x84	18	0.037	0.023	0.256	0.225	0.4285	0.015	0.0155	114_D1_CCAGATAGTTGAGTGA	Clone2	0.148293	5216	8479	1	0	1	0	0	0	0	0	2.8044	Clone5	0.4285	0	0	4	1
649	5368	8566	Cancer	114_D1	114_D1_CCACAATGTACGTCTT	1	29	85	29x85	40	0.0075	0.0135	0.391	0.3495	0.1915	0.0425	0.005	114_D1_CCACAATGTACGTCTT	Clone6	0.166749	5368	8566	1	0	0	0	0	0	1	0	2.71393	Clone3	0.391	0	1	19	1
650	5216	8654	Cancer	114_D1	114_D1_CAATGGATCTCTACCA	1	28	86	28x86	13	0.1875	0.0295	0.036	0.027	0.672	0.019	0.0285	114_D1_CAATGGATCTCTACCA	Clone1	0.160107	5216	8654	1	1	0	0	0	0	0	0	2.80563	Clone5	0.672	0	0	3	1
651	5368	8740	Cancer	114_D1	114_D1_TGTGGCAAAGCGTATG	1	29	87	29x87	9	0.0255	0.119	0.3755	0.415	0.0365	0.0155	0.012	114_D1_TGTGGCAAAGCGTATG	Clone2	0.159538	5368	8740	1	0	1	0	0	0	0	0	2.77565	Clone4	0.415	0	0	12	1
652	5217	8828	Cancer	114_D1	114_D1_TAAAGCGTTAGGAGAA	1	28	88	28x88	25	0.0135	0.046	0.087	0.1045	0.7185	0.0225	0.0095	114_D1_TAAAGCGTTAGGAGAA	Clone1	0.1876	5217	8828	1	1	0	0	0	0	0	0	2.79627	Clone5	0.7185	0	0	4	1
653	5369	8915	Cancer	114_D1	114_D1_TCCGTTTAGCCTTGAA	1	29	89	29x89	7	0.067	0.023	0.4015	0.43	0.0365	0.018	0.0235	114_D1_TCCGTTTAGCCTTGAA	Clone2	0.154974	5369	8915	1	0	1	0	0	0	0	0	2.7922	Clone4	0.43	0	0	9	1
654	5217	9003	Cancer	114_D1	114_D1_CAGCTCGACAAGTTAA	1	28	90	28x90	16	0.0165	0.037	0.276	0.2395	0.401	0.016	0.0135	114_D1_CAGCTCGACAAGTTAA	Clone1	0.158376	5217	9003	1	1	0	0	0	0	0	0	2.80529	Clone5	0.401	0	0	4	1
655	5369	9089	Cancer	114_D1	114_D1_GCCTATAGTGTCAGGG	1	29	91	29x91	16	0.0235	0.0225	0.48	0.4075	0.0415	0.0145	0.0105	114_D1_GCCTATAGTGTCAGGG	Clone6	0.159933	5369	9089	1	0	0	0	0	0	1	0	2.75091	Clone3	0.48	0	1	13	1
656	5218	9177	Cancer	114_D1	114_D1_ATAGACAACGGGACCT	1	28	92	28x92	28	0.0105	0.0155	0.041	0.034	0.845	0.047	0.008	114_D1_ATAGACAACGGGACCT	Clone3	0.173264	5218	9177	1	0	0	1	0	0	0	0	2.70349	Clone5	0.845	0	1	3	1
657	5370	9264	Cancer	114_D1	114_D1_CTACTATCTTTCAGAG	1	29	93	29x93	25	0.019	0.0155	0.4795	0.424	0.038	0.016	0.0085	114_D1_CTACTATCTTTCAGAG	Clone6	0.174094	5370	9264	1	0	0	0	0	0	1	0	2.69101	Clone3	0.4795	0	2	19	1
658	5218	9352	Cancer	114_D1	114_D1_GCGCTGCTTTGCATTT	1	28	94	28x94	34	0.01	0.017	0.2225	0.1975	0.5125	0.0345	0.0065	114_D1_GCGCTGCTTTGCATTT	Clone5	0.149553	5218	9352	1	0	0	0	0	1	0	0	2.806	Clone5	0.5125	1	0	7	0
659	5370	9438	Cancer	114_D1	114_D1_GCGCATCCAGTCAGCA	1	29	95	29x95	24	0.012	0.041	0.4615	0.4075	0.053	0.0155	0.009	114_D1_GCGCATCCAGTCAGCA	Clone6	0.182204	5370	9438	1	0	0	0	0	0	1	0	2.62911	Clone3	0.4615	0	2	14	1
660	5218	9526	Cancer	114_D1	114_D1_GACTCGCGGGAATGAC	1	28	96	28x96	19	0.01	0.06	0.435	0.4455	0.0295	0.011	0.0085	114_D1_GACTCGCGGGAATGAC	Clone6	0.181964	5218	9526	1	0	0	0	0	0	1	0	2.62542	Clone4	0.4455	0	4	19	1
661	5370	9613	Cancer	114_D1	114_D1_CTGGTAACGAGCTCTT	1	29	97	29x97	34	0.0095	0.032	0.025	0.027	0.886	0.0125	0.0075	114_D1_CTGGTAACGAGCTCTT	Clone1	0.161415	5370	9613	1	1	0	0	0	0	0	0	2.80523	Clone5	0.886	0	0	2	1
662	5219	9701	Cancer	114_D1	114_D1_TCCGGCCTAGCGTACA	1	28	98	28x98	24	0.012	0.0195	0.0885	0.0825	0.7775	0.0115	0.009	114_D1_TCCGGCCTAGCGTACA	Clone2	0.146203	5219	9701	1	0	1	0	0	0	0	0	2.8061	Clone5	0.7775	0	0	2	1
663	5371	9787	Cancer	114_D1	114_D1_TCTAGGTGGCGACGCT	1	29	99	29x99	29	0.021	0.013	0.3065	0.2655	0.375	0.0085	0.0105	114_D1_TCTAGGTGGCGACGCT	Clone2	0.156341	5371	9787	1	0	1	0	0	0	0	0	2.78543	Clone5	0.375	0	0	10	1
664	5219	9875	Cancer	114_D1	114_D1_ACGCTAGTGATACACT	1	28	100	28x100	16	0.054	0.024	0.4345	0.4405	0.0245	0.014	0.0075	114_D1_ACGCTAGTGATACACT	Clone5	0.163805	5219	9875	1	0	0	0	0	1	0	0	2.80203	Clone4	0.4405	0	0	21	1
665	5371	9962	Cancer	114_D1	114_D1_ATCTGCACCTCTGCGA	1	29	101	29x101	21	0.0125	0.073	0.3905	0.298	0.2045	0.0115	0.0105	114_D1_ATCTGCACCTCTGCGA	Clone3	0.175973	5371	9962	1	0	0	1	0	0	0	0	2.63615	Clone3	0.3905	1	2	11	0
666	5220	10050	Cancer	114_D1	114_D1_CCTCACCTGAGGGAGC	1	28	102	28x102	26	0.013	0.019	0.3975	0.304	0.2415	0.014	0.0105	114_D1_CCTCACCTGAGGGAGC	Clone5	0.15384	5220	10050	1	0	0	0	0	1	0	0	2.79895	Clone3	0.3975	0	0	10	1
667	5372	10136	Cancer	114_D1	114_D1_AGTGAGCCTCGCCGCC	1	29	103	29x103	35	0.009	0.016	0.136	0.154	0.6705	0.008	0.0065	114_D1_AGTGAGCCTCGCCGCC	Clone3	0.151422	5372	10136	1	0	0	1	0	0	0	0	2.80103	Clone5	0.6705	0	0	5	1
668	5220	10224	Cancer	114_D1	114_D1_ACGAGTACGGATGCCC	1	28	104	28x104	40	0.0095	0.011	0.4535	0.4355	0.073	0.0095	0.008	114_D1_ACGAGTACGGATGCCC	Clone5	0.184444	5220	10224	1	0	0	0	0	1	0	0	2.63975	Clone3	0.4535	0	1	21	1
669	5372	10311	Cancer	114_D1	114_D1_GGTACCATTAAGACGG	1	29	105	29x105	42	0.021	0.0135	0.3255	0.2985	0.3295	0.0065	0.0055	114_D1_GGTACCATTAAGACGG	Clone3	0.169907	5372	10311	1	0	0	1	0	0	0	0	2.66848	Clone5	0.3295	0	1	16	1
670	5221	10398	Cancer	114_D1	114_D1_TTCTGCTAGACTCCAA	1	28	106	28x106	36	0.0315	0.1295	0.183	0.146	0.454	0.0495	0.007	114_D1_TTCTGCTAGACTCCAA	Clone3	0.163751	5221	10398	1	0	0	1	0	0	0	0	2.75236	Clone5	0.454	0	1	9	1
671	5373	10485	Cancer	114_D1	114_D1_TAACTATTACGCCAAA	1	29	107	29x107	35	0.0085	0.013	0.238	0.2065	0.493	0.036	0.006	114_D1_TAACTATTACGCCAAA	Clone6	0.168913	5373	10485	1	0	0	0	0	0	1	0	2.72184	Clone5	0.493	0	1	8	1
672	5221	10573	Cancer	114_D1	114_D1_GCATTCAAGGCAACGC	1	28	108	28x108	30	0.0205	0.0145	0.2665	0.2225	0.4575	0.01	0.009	114_D1_GCATTCAAGGCAACGC	Clone2	0.152577	5221	10573	1	0	1	0	0	0	0	0	2.79596	Clone5	0.4575	0	0	7	1
673	5373	10660	Cancer	114_D1	114_D1_AGTACATCATTTATCA	1	29	109	29x109	27	0.0535	0.025	0.086	0.078	0.7295	0.0105	0.0175	114_D1_AGTACATCATTTATCA	Clone2	0.14608	5373	10660	1	0	1	0	0	0	0	0	2.80635	Clone5	0.7295	0	0	4	1
674	5222	10747	Cancer	114_D1	114_D1_GTCGTGTCTGGTCATC	1	28	110	28x110	26	0.061	0.0155	0.4125	0.4205	0.0525	0.0225	0.0155	114_D1_GTCGTGTCTGGTCATC	Clone5	0.175662	5222	10747	1	0	0	0	0	1	0	0	2.65051	Clone4	0.4205	0	1	17	1
675	5374	10834	Cancer	114_D1	114_D1_AGTCTAAAGTATACTC	1	29	111	29x111	29	0.0185	0.0265	0.22	0.2085	0.502	0.0165	0.008	114_D1_AGTCTAAAGTATACTC	Clone1	0.161041	5374	10834	1	1	0	0	0	0	0	0	2.80543	Clone5	0.502	0	0	6	1
676	5222	10922	Cancer	114_D1	114_D1_CGGCCCAACCTGTAGT	1	28	112	28x112	30	0.0205	0.043	0.3465	0.2685	0.294	0.0195	0.008	114_D1_CGGCCCAACCTGTAGT	Clone5	0.17833	5222	10922	1	0	0	0	0	1	0	0	2.64016	Clone3	0.3465	0	2	12	1
677	5374	11009	Cancer	114_D1	114_D1_AGGGAGACATACTTCG	1	29	113	29x113	13	0.014	0.016	0.4595	0.4535	0.0325	0.013	0.0115	114_D1_AGGGAGACATACTTCG	Clone5	0.15509	5374	11009	1	0	0	0	0	1	0	0	2.78765	Clone3	0.4595	0	0	14	1
678	5222	11096	Cancer	114_D1	114_D1_TCCCTAGATCAATAGG	1	28	114	28x114	33	0.009	0.013	0.27	0.233	0.4595	0.0095	0.0065	114_D1_TCCCTAGATCAATAGG	Clone2	0.154422	5222	11096	1	0	1	0	0	0	0	0	2.791	Clone5	0.4595	0	0	8	1
679	5374	11183	Cancer	114_D1	114_D1_TCCCGTCGCGTCATAG	1	29	115	29x115	17	0.017	0.023	0.2625	0.2195	0.445	0.02	0.0125	114_D1_TCCCGTCGCGTCATAG	Clone2	0.147376	5374	11183	1	0	1	0	0	0	0	0	2.80467	Clone5	0.445	0	0	3	1
680	5507	3593	Cancer	114_D1	114_D1_TCGGAATGCGCTCTGA	1	30	28	30x28	33	0.077	0.072	0.403	0.409	0.0245	0.0075	0.0065	114_D1_TCGGAATGCGCTCTGA	Clone5	0.190115	5507	3593	1	0	0	0	0	1	0	0	2.66911	Clone4	0.409	0	2	31	1
681	5507	3767	Cancer	114_D1	114_D1_TATGGCCCGGCCTCGC	1	30	30	30x30	21	0.012	0.0175	0.267	0.235	0.3655	0.0735	0.029	114_D1_TATGGCCCGGCCTCGC	Clone3	0.177499	5507	3767	1	0	0	1	0	0	0	0	2.62016	Clone5	0.3655	0	3	7	1
682	5508	3942	Cancer	114_D1	114_D1_GTCAGAATAGTCTATG	1	30	32	30x32	17	0.0115	0.0125	0.446	0.4385	0.032	0.048	0.012	114_D1_GTCAGAATAGTCTATG	Clone2	0.174813	5508	3942	1	0	1	0	0	0	0	0	2.66035	Clone3	0.446	0	1	17	1
683	5660	4028	Cancer	114_D1	114_D1_GGCGTCCTATCCGCTG	1	31	33	31x33	18	0.016	0.02	0.254	0.221	0.462	0.014	0.012	114_D1_GGCGTCCTATCCGCTG	Clone2	0.147581	5660	4028	1	0	1	0	0	0	0	0	2.8048	Clone5	0.462	0	0	3	1
684	5508	4116	Cancer	114_D1	114_D1_CGGAGTTTGAGAGACA	1	30	34	30x34	22	0.014	0.0275	0.0465	0.0375	0.851	0.0135	0.01	114_D1_CGGAGTTTGAGAGACA	Clone3	0.145678	5508	4116	1	0	0	1	0	0	0	0	2.80704	Clone5	0.851	0	0	1	1
685	5660	4203	Cancer	114_D1	114_D1_AGCACTTAAGGACGCC	1	31	35	31x35	35	0.0085	0.014	0.062	0.0515	0.8495	0.0085	0.0065	114_D1_AGCACTTAAGGACGCC	Clone5	0.144267	5660	4203	1	0	0	0	0	1	0	0	2.80732	Clone5	0.8495	1	0	2	0
686	5509	4291	Cancer	114_D1	114_D1_TCCACAATGGTTTACG	1	30	36	30x36	29	0.0105	0.0135	0.295	0.2705	0.3635	0.0385	0.009	114_D1_TCCACAATGGTTTACG	Clone6	0.169149	5509	4291	1	0	0	0	0	0	1	0	2.71291	Clone5	0.3635	0	1	10	1
687	5661	4377	Cancer	114_D1	114_D1_CCAACGATGCACTGAT	1	31	37	31x37	34	0.009	0.017	0.1965	0.1625	0.5565	0.052	0.0065	114_D1_CCAACGATGCACTGAT	Clone3	0.167214	5661	4377	1	0	0	1	0	0	0	0	2.74331	Clone5	0.5565	0	1	7	1
688	5509	4465	Cancer	114_D1	114_D1_ATTTACAGTTTACTGG	1	30	38	30x38	24	0.012	0.0175	0.2655	0.223	0.4625	0.0115	0.0085	114_D1_ATTTACAGTTTACTGG	Clone2	0.150011	5509	4465	1	0	1	0	0	0	0	0	2.80059	Clone5	0.4625	0	0	5	1
689	5661	4552	Cancer	114_D1	114_D1_CCCTGAAATGAGTTGA	1	31	39	31x39	18	0.016	0.2155	0.106	0.0605	0.5655	0.0145	0.022	114_D1_CCCTGAAATGAGTTGA	Clone2	0.146039	5661	4552	1	0	1	0	0	0	0	0	2.80636	Clone5	0.5655	0	0	2	1
690	5510	4640	Cancer	114_D1	114_D1_CAAACGGTCGCACTTT	1	30	40	30x40	32	0.0115	0.013	0.3445	0.2565	0.356	0.008	0.011	114_D1_CAAACGGTCGCACTTT	Clone6	0.171566	5510	4640	1	0	0	0	0	0	1	0	2.66112	Clone5	0.356	0	1	11	1
691	5662	4726	Cancer	114_D1	114_D1_TGATTCGTCTATCACT	1	31	41	31x41	33	0.028	0.02	0.089	0.09	0.7565	0.0085	0.008	114_D1_TGATTCGTCTATCACT	Clone2	0.146059	5662	4726	1	0	1	0	0	0	0	0	2.80663	Clone5	0.7565	0	0	4	1
692	5510	4814	Cancer	114_D1	114_D1_TCAGGTTCTTTGAGAA	1	30	42	30x42	30	0.013	0.014	0.2135	0.161	0.541	0.047	0.0105	114_D1_TCAGGTTCTTTGAGAA	Clone6	0.166929	5510	4814	1	0	0	0	0	0	1	0	2.72884	Clone5	0.541	0	1	6	1
693	5662	4901	Cancer	114_D1	114_D1_CACGCAGCGAGGCTTT	1	31	43	31x43	32	0.0325	0.018	0.273	0.265	0.3655	0.038	0.008	114_D1_CACGCAGCGAGGCTTT	Clone1	0.156648	5662	4901	1	1	0	0	0	0	0	0	2.80593	Clone5	0.3655	0	0	12	1
694	5511	4989	Cancer	114_D1	114_D1_TTAAGCGCCTGACCCA	1	30	44	30x44	21	0.0135	0.019	0.2755	0.2415	0.4295	0.0115	0.0095	114_D1_TTAAGCGCCTGACCCA	Clone5	0.17634	5511	4989	1	0	0	0	0	1	0	0	2.67966	Clone5	0.4295	1	1	5	0
695	5663	5075	Cancer	114_D1	114_D1_CTTACACGGTATTCCA	1	31	45	31x45	25	0.0225	0.0205	0.312	0.29	0.33	0.015	0.01	114_D1_CTTACACGGTATTCCA	Clone5	0.175306	5663	5075	1	0	0	0	0	1	0	0	2.62523	Clone5	0.33	1	2	9	0
696	5511	5163	Cancer	114_D1	114_D1_AAGGCTGTGCTCATCG	1	30	46	30x46	30	0.025	0.016	0.0445	0.0375	0.787	0.0775	0.013	114_D1_AAGGCTGTGCTCATCG	Clone3	0.176498	5511	5163	1	0	0	1	0	0	0	0	2.64169	Clone5	0.787	0	2	4	1
697	5663	5250	Cancer	114_D1	114_D1_GACCAGAGCCCTGTAG	1	31	47	31x47	24	0.032	0.0365	0.1305	0.1025	0.6755	0.0115	0.011	114_D1_GACCAGAGCCCTGTAG	Clone6	0.14582	5663	5250	1	0	0	0	0	0	1	0	2.80634	Clone5	0.6755	0	0	4	1
698	5511	5338	Cancer	114_D1	114_D1_TCCCAGGCTTAGCTAA	1	30	48	30x48	29	0.0215	0.016	0.024	0.013	0.8925	0.0095	0.023	114_D1_TCCCAGGCTTAGCTAA	Clone2	0.144999	5511	5338	1	0	1	0	0	0	0	0	2.80702	Clone5	0.8925	0	0	1	1
699	5663	5424	Cancer	114_D1	114_D1_ATTGAAGATCTTAGTG	1	31	49	31x49	28	0.011	0.016	0.239	0.2005	0.515	0.011	0.008	114_D1_ATTGAAGATCTTAGTG	Clone2	0.150197	5663	5424	1	0	1	0	0	0	0	0	2.80018	Clone5	0.515	0	0	5	1
700	5512	5512	Cancer	114_D1	114_D1_AGTTCCTACAGAATTA	1	30	50	30x50	21	0.0145	0.021	0.231	0.1855	0.5245	0.013	0.0105	114_D1_AGTTCCTACAGAATTA	Clone2	0.147573	5512	5512	1	0	1	0	0	0	0	0	2.80503	Clone5	0.5245	0	0	3	1
701	5664	5599	Cancer	114_D1	114_D1_GGGCTGGTTAGTCGCG	1	31	51	31x51	34	0.008	0.016	0.2895	0.257	0.412	0.0095	0.008	114_D1_GGGCTGGTTAGTCGCG	Clone6	0.17867	5664	5599	1	0	0	0	0	0	1	0	2.66303	Clone5	0.412	0	1	10	1
702	5512	5687	Cancer	114_D1	114_D1_GAAATGGCGGTGTTAG	1	30	52	30x52	37	0.008	0.0125	0.2605	0.2385	0.4655	0.0095	0.006	114_D1_GAAATGGCGGTGTTAG	Clone2	0.154125	5512	5687	1	0	1	0	0	0	0	0	2.78744	Clone5	0.4655	0	0	9	1
703	5664	5773	Cancer	114_D1	114_D1_TACGAACACGACTTCA	1	31	53	31x53	21	0.014	0.186	0.1535	0.066	0.5575	0.013	0.01	114_D1_TACGAACACGACTTCA	Clone7	0.163628	5664	5773	1	0	0	0	0	0	0	1	2.78224	Clone5	0.5575	0	1	3	1
704	5513	5861	Cancer	114_D1	114_D1_ACCACAAGTTTCTATC	1	30	54	30x54	26	0.01	0.0165	0.287	0.2665	0.3625	0.05	0.0075	114_D1_ACCACAAGTTTCTATC	Clone6	0.165471	5513	5861	1	0	0	0	0	0	1	0	2.7333	Clone5	0.3625	0	1	9	1
705	5665	5948	Cancer	114_D1	114_D1_ATATTTAACCCTCAAG	1	31	55	31x55	42	0.0075	0.0125	0.034	0.027	0.9075	0.007	0.0055	114_D1_ATATTTAACCCTCAAG	Clone2	0.144558	5665	5948	1	0	1	0	0	0	0	0	2.80704	Clone5	0.9075	0	0	1	1
706	5513	6035	Cancer	114_D1	114_D1_GATCATTCCAAACATT	1	30	56	30x56	35	0.0095	0.0145	0.0475	0.036	0.8385	0.0475	0.0065	114_D1_GATCATTCCAAACATT	Clone6	0.174743	5513	6035	1	0	0	0	0	0	1	0	2.66022	Clone5	0.8385	0	2	3	1
707	5665	6122	Cancer	114_D1	114_D1_TCCAGGCGAGTACGGT	1	31	57	31x57	28	0.023	0.0135	0.2845	0.25	0.407	0.009	0.012	114_D1_TCCAGGCGAGTACGGT	Clone2	0.154102	5665	6122	1	0	1	0	0	0	0	0	2.79268	Clone5	0.407	0	0	8	1
708	5514	6210	Cancer	114_D1	114_D1_GTTTGACCAAATCCTA	1	30	58	30x58	31	0.009	0.023	0.2895	0.262	0.3985	0.009	0.009	114_D1_GTTTGACCAAATCCTA	Clone6	0.175237	5514	6210	1	0	0	0	0	0	1	0	2.70101	Clone5	0.3985	0	1	10	1
709	5666	6297	Cancer	114_D1	114_D1_CACAGCACCCACGGCA	1	31	59	31x59	29	0.0525	0.024	0.4015	0.41	0.0565	0.047	0.008	114_D1_CACAGCACCCACGGCA	Clone6	0.175944	5666	6297	1	0	0	0	0	0	1	0	2.64296	Clone4	0.41	0	2	18	1
710	5514	6384	Cancer	114_D1	114_D1_TGCAAGAATGACGTAA	1	30	60	30x60	33	0.016	0.016	0.4035	0.3875	0.0925	0.075	0.0095	114_D1_TGCAAGAATGACGTAA	Clone3	0.181203	5514	6384	1	0	0	1	0	0	0	0	2.61366	Clone3	0.4035	1	4	17	0
711	5666	6471	Cancer	114_D1	114_D1_GCGAAGCCATACCCGT	1	31	61	31x61	36	0.009	0.0365	0.017	0.014	0.9	0.0165	0.0065	114_D1_GCGAAGCCATACCCGT	Clone1	0.174329	5666	6471	1	1	0	0	0	0	0	0	2.80175	Clone5	0.9	0	0	1	1
712	5515	6559	Cancer	114_D1	114_D1_TCCTTTCTTACGCTTA	1	30	62	30x62	30	0.0105	0.0235	0.4385	0.439	0.033	0.042	0.015	114_D1_TCCTTTCTTACGCTTA	Clone6	0.179029	5515	6559	1	0	0	0	0	0	1	0	2.62296	Clone4	0.439	0	4	26	1
713	5667	6646	Cancer	114_D1	114_D1_GCTGCTCTCCGGACAC	1	31	63	31x63	32	0.0065	0.0185	0.482	0.449	0.027	0.0125	0.005	114_D1_GCTGCTCTCCGGACAC	Clone5	0.182704	5667	6646	1	0	0	0	0	1	0	0	2.61399	Clone3	0.482	0	2	27	1
714	5515	6733	Cancer	114_D1	114_D1_ACTGTCTTCTTTAGAA	1	30	64	30x64	21	0.0125	0.016	0.211	0.1765	0.3535	0.222	0.009	114_D1_ACTGTCTTCTTTAGAA	Clone6	0.187096	5515	6733	1	0	0	0	0	0	1	0	2.65179	Clone5	0.3535	0	3	7	1
715	5667	6820	Cancer	114_D1	114_D1_TCAAACTTAGATTGTT	1	31	65	31x65	25	0.012	0.0175	0.2255	0.193	0.527	0.012	0.0125	114_D1_TCAAACTTAGATTGTT	Clone6	0.180219	5667	6820	1	0	0	0	0	0	1	0	2.6695	Clone5	0.527	0	1	4	1
716	5515	6908	Cancer	114_D1	114_D1_CTATGTCACTAGCCCA	1	30	66	30x66	34	0.04	0.014	0.2155	0.1715	0.544	0.009	0.0065	114_D1_CTATGTCACTAGCCCA	Clone2	0.150567	5515	6908	1	0	1	0	0	0	0	0	2.79983	Clone5	0.544	0	0	6	1
717	5667	6995	Cancer	114_D1	114_D1_TGCGCAAAGCATTTGG	1	31	67	31x67	32	0.009	0.0135	0.23	0.1895	0.5215	0.03	0.0065	114_D1_TGCGCAAAGCATTTGG	Clone5	0.171067	5667	6995	1	0	0	0	0	1	0	0	2.67169	Clone5	0.5215	1	1	7	0
718	5516	7082	Cancer	114_D1	114_D1_TTAATGTAGACCAGGT	1	30	68	30x68	29	0.0105	0.017	0.1085	0.0745	0.6815	0.1	0.008	114_D1_TTAATGTAGACCAGGT	Clone6	0.183188	5516	7082	1	0	0	0	0	0	1	0	2.6429	Clone5	0.6815	0	3	6	1
719	5668	7169	Cancer	114_D1	114_D1_GGCGGTAGGATCATTG	1	31	69	31x69	27	0.0505	0.0565	0.0465	0.0345	0.765	0.025	0.022	114_D1_GGCGGTAGGATCATTG	Clone1	0.174336	5668	7169	1	1	0	0	0	0	0	0	2.80177	Clone5	0.765	0	0	4	1
720	5516	7257	Cancer	114_D1	114_D1_GGCAATAGTCAATGAG	1	30	70	30x70	20	0.012	0.016	0.455	0.4405	0.0535	0.014	0.009	114_D1_GGCAATAGTCAATGAG	Clone5	0.1751	5516	7257	1	0	0	0	0	1	0	0	2.62074	Clone3	0.455	0	2	12	1
721	5668	7344	Cancer	114_D1	114_D1_ACACGAGACTCCTTCT	1	31	71	31x71	28	0.011	0.02	0.072	0.063	0.8155	0.01	0.008	114_D1_ACACGAGACTCCTTCT	Clone2	0.145809	5668	7344	1	0	1	0	0	0	0	0	2.80612	Clone5	0.8155	0	0	2	1
722	5517	7431	Cancer	114_D1	114_D1_GACACAAGGGAAGAAA	1	30	72	30x72	30	0.0085	0.018	0.3175	0.291	0.3435	0.0115	0.009	114_D1_GACACAAGGGAAGAAA	Clone6	0.180195	5517	7431	1	0	0	0	0	0	1	0	2.64049	Clone5	0.3435	0	2	11	1
723	5669	7518	Cancer	114_D1	114_D1_TCAGCAAATGCATCTC	1	31	73	31x73	26	0.0125	0.0175	0.2305	0.178	0.54	0.013	0.0085	114_D1_TCAGCAAATGCATCTC	Clone2	0.148791	5669	7518	1	0	1	0	0	0	0	0	2.80274	Clone5	0.54	0	0	4	1
724	5517	7606	Cancer	114_D1	114_D1_GAGATCTGTCACTCCG	1	30	74	30x74	35	0.0595	0.0175	0.1365	0.16	0.6065	0.009	0.011	114_D1_GAGATCTGTCACTCCG	Clone2	0.147195	5517	7606	1	0	1	0	0	0	0	0	2.80541	Clone5	0.6065	0	0	7	1
725	5669	7693	Cancer	114_D1	114_D1_ATGCCGGTCTTGCATA	1	31	75	31x75	25	0.011	0.0155	0.455	0.4325	0.0675	0.0105	0.008	114_D1_ATGCCGGTCTTGCATA	Clone2	0.171807	5669	7693	1	0	1	0	0	0	0	0	2.65316	Clone3	0.455	0	1	13	1
726	5518	7780	Cancer	114_D1	114_D1_TTGGGCGGCGGTTGCC	1	30	76	30x76	23	0.0125	0.0205	0.263	0.227	0.4515	0.0165	0.0095	114_D1_TTGGGCGGCGGTTGCC	Clone3	0.175143	5518	7780	1	0	0	1	0	0	0	0	2.67861	Clone5	0.4515	0	1	5	1
727	5670	7867	Cancer	114_D1	114_D1_TTGTTGTGTGTCAAGA	1	31	77	31x77	32	0.015	0.013	0.4535	0.4405	0.0625	0.008	0.008	114_D1_TTGTTGTGTGTCAAGA	Clone2	0.171462	5670	7867	1	0	1	0	0	0	0	0	2.65146	Clone3	0.4535	0	1	18	1
728	5518	7955	Cancer	114_D1	114_D1_ACTGTACGATACACAT	1	30	78	30x78	25	0.0355	0.042	0.432	0.3665	0.1035	0.011	0.01	114_D1_ACTGTACGATACACAT	Clone6	0.201217	5518	7955	1	0	0	0	0	0	1	0	2.6307	Clone3	0.432	0	2	14	1
729	5670	8042	Cancer	114_D1	114_D1_TCCACTTTATCTAGGT	1	31	79	31x79	28	0.0635	0.0205	0.402	0.424	0.036	0.043	0.0105	114_D1_TCCACTTTATCTAGGT	Clone2	0.17631	5670	8042	1	0	1	0	0	0	0	0	2.62493	Clone4	0.424	0	3	24	1
730	5519	8129	Cancer	114_D1	114_D1_GGTCTGAGAATCTGGA	1	30	80	30x80	30	0.021	0.0145	0.4465	0.452	0.047	0.011	0.008	114_D1_GGTCTGAGAATCTGGA	Clone2	0.178656	5519	8129	1	0	1	0	0	0	0	0	2.62736	Clone4	0.452	0	3	19	1
731	5671	8216	Cancer	114_D1	114_D1_TAGAAAGGTGGCGCTA	1	31	81	31x81	30	0.0105	0.0725	0.0635	0.048	0.727	0.0715	0.007	114_D1_TAGAAAGGTGGCGCTA	Clone6	0.163986	5671	8216	1	0	0	0	0	0	1	0	2.75384	Clone5	0.727	0	3	5	1
732	5519	8304	Cancer	114_D1	114_D1_TATGTCTCATTGTGCC	1	30	82	30x82	23	0.013	0.025	0.1395	0.125	0.6685	0.0195	0.0095	114_D1_TATGTCTCATTGTGCC	Clone1	0.153952	5519	8304	1	1	0	0	0	0	0	0	2.80654	Clone5	0.6685	0	0	3	1
733	5671	8391	Cancer	114_D1	114_D1_GGATTTCACTTCTATA	1	31	83	31x83	11	0.0185	0.0305	0.4305	0.416	0.067	0.0235	0.0145	114_D1_GGATTTCACTTCTATA	Clone5	0.150801	5671	8391	1	0	0	0	0	1	0	0	2.80684	Clone3	0.4305	0	0	7	1
734	5519	8478	Cancer	114_D1	114_D1_TGAGTGGTCCGTGACG	1	30	84	30x84	8	0.045	0.0495	0.413	0.4435	0.0165	0.023	0.009	114_D1_TGAGTGGTCCGTGACG	Clone5	0.190559	5519	8478	1	0	0	0	0	1	0	0	2.62903	Clone4	0.4435	0	2	25	1
735	5671	8565	Cancer	114_D1	114_D1_CGCTTTCTTGCATTCG	1	31	85	31x85	6	0.022	0.0255	0.4385	0.4295	0.046	0.0215	0.018	114_D1_CGCTTTCTTGCATTCG	Clone2	0.150857	5671	8565	1	0	1	0	0	0	0	0	2.79788	Clone3	0.4385	0	0	6	1
736	5520	8653	Cancer	114_D1	114_D1_ACCCAACGCCCGTGGC	1	30	86	30x86	15	0.019	0.031	0.1595	0.128	0.533	0.1005	0.028	114_D1_ACCCAACGCCCGTGGC	Clone2	0.171019	5520	8653	1	0	1	0	0	0	0	0	2.67566	Clone5	0.533	0	1	3	1
737	5672	8740	Cancer	114_D1	114_D1_GAACGTCTCATGGTCG	1	31	87	31x87	26	0.0115	0.02	0.1105	0.103	0.699	0.045	0.0105	114_D1_GAACGTCTCATGGTCG	Clone2	0.17807	5672	8740	1	0	1	0	0	0	0	0	2.63855	Clone5	0.699	0	2	4	1
738	5520	8827	Cancer	114_D1	114_D1_AGGGTTCCCTTTGGTT	1	30	88	30x88	15	0.065	0.03	0.08	0.0705	0.7195	0.018	0.017	114_D1_AGGGTTCCCTTTGGTT	Clone1	0.144453	5520	8827	1	1	0	0	0	0	0	0	2.80734	Clone5	0.7195	0	0	2	1
739	5672	8914	Cancer	114_D1	114_D1_GTAGCTTCCTCTTGTT	1	31	89	31x89	40	0.035	0.0095	0.445	0.449	0.03	0.0255	0.0055	114_D1_GTAGCTTCCTCTTGTT	Clone3	0.180759	5672	8914	1	0	0	1	0	0	0	0	2.62112	Clone4	0.449	0	6	32	1
740	5521	9002	Cancer	114_D1	114_D1_GCATGAGGGACGCGGC	1	30	90	30x90	30	0.011	0.017	0.176	0.147	0.632	0.0095	0.0075	114_D1_GCATGAGGGACGCGGC	Clone2	0.148882	5521	9002	1	0	1	0	0	0	0	0	2.80276	Clone5	0.632	0	0	4	1
741	5673	9089	Cancer	114_D1	114_D1_CTACCCTAAGGTCATA	1	31	91	31x91	29	0.0255	0.018	0.032	0.021	0.8595	0.0335	0.01	114_D1_CTACCCTAAGGTCATA	Clone2	0.14623	5673	9089	1	0	1	0	0	0	0	0	2.80621	Clone5	0.8595	0	0	2	1
742	5521	9176	Cancer	114_D1	114_D1_TCACCGCTCGGCACTC	1	30	92	30x92	30	0.0115	0.187	0.167	0.096	0.5135	0.011	0.0135	114_D1_TCACCGCTCGGCACTC	Clone1	0.203497	5521	9176	1	1	0	0	0	0	0	0	2.78523	Clone5	0.5135	0	0	5	1
743	5673	9263	Cancer	114_D1	114_D1_GGCTCGCGTTGAGGTA	1	31	93	31x93	18	0.0165	0.026	0.072	0.0575	0.7995	0.0155	0.0125	114_D1_GGCTCGCGTTGAGGTA	Clone2	0.144594	5673	9263	1	0	1	0	0	0	0	0	2.80702	Clone5	0.7995	0	0	1	1
744	5522	9351	Cancer	114_D1	114_D1_CTAACGAAACTTGCTG	1	30	94	30x94	25	0.0125	0.024	0.043	0.0355	0.8635	0.012	0.009	114_D1_CTAACGAAACTTGCTG	Clone3	0.145678	5522	9351	1	0	0	1	0	0	0	0	2.80704	Clone5	0.8635	0	0	1	1
745	5674	9438	Cancer	114_D1	114_D1_TTAAACTCGAATTCAT	1	31	95	31x95	33	0.009	0.014	0.25	0.2235	0.489	0.008	0.0065	114_D1_TTAAACTCGAATTCAT	Clone2	0.151914	5674	9438	1	0	1	0	0	0	0	0	2.79479	Clone5	0.489	0	0	7	1
746	5522	9525	Cancer	114_D1	114_D1_TACTTTACTGAGCCGG	1	30	96	30x96	35	0.01	0.0145	0.2545	0.2215	0.483	0.008	0.008	114_D1_TACTTTACTGAGCCGG	Clone3	0.153234	5522	9525	1	0	0	1	0	0	0	0	2.79088	Clone5	0.483	0	0	8	1
747	5674	9612	Cancer	114_D1	114_D1_GCTTGGATCGATTAGG	1	31	97	31x97	35	0.0235	0.0145	0.2195	0.184	0.5435	0.008	0.007	114_D1_GCTTGGATCGATTAGG	Clone2	0.148421	5674	9612	1	0	1	0	0	0	0	0	2.80357	Clone5	0.5435	0	0	6	1
748	5522	9700	Cancer	114_D1	114_D1_CGGTTATCCAACAGTG	1	30	98	30x98	24	0.0125	0.0195	0.171	0.1095	0.6665	0.0115	0.0095	114_D1_CGGTTATCCAACAGTG	Clone2	0.147659	5522	9700	1	0	1	0	0	0	0	0	2.8047	Clone5	0.6665	0	0	3	1
749	5675	9787	Cancer	114_D1	114_D1_CAGACCTGTAAGTGTT	1	31	99	31x99	38	0.008	0.013	0.098	0.0855	0.781	0.009	0.006	114_D1_CAGACCTGTAAGTGTT	Clone2	0.148023	5675	9787	1	0	1	0	0	0	0	0	2.80391	Clone5	0.781	0	0	4	1
750	5523	9874	Cancer	114_D1	114_D1_GACGGTCAATAGAAGC	1	30	100	30x100	25	0.047	0.0205	0.1185	0.13	0.571	0.1005	0.013	114_D1_GACGGTCAATAGAAGC	Clone6	0.164358	5523	9874	1	0	0	0	0	0	1	0	2.74554	Clone5	0.571	0	1	7	1
751	5675	9961	Cancer	114_D1	114_D1_CTGACTGCGCAGCTCG	1	31	101	31x101	21	0.014	0.019	0.238	0.1655	0.5405	0.0125	0.0105	114_D1_CTGACTGCGCAGCTCG	Clone3	0.147181	5675	9961	1	0	0	1	0	0	0	0	2.80506	Clone5	0.5405	0	0	3	1
752	5523	10049	Cancer	114_D1	114_D1_CCATACCTTTACTTGT	1	30	102	30x102	12	0.019	0.0275	0.3805	0.2935	0.244	0.019	0.016	114_D1_CCATACCTTTACTTGT	Clone2	0.148776	5523	10049	1	0	1	0	0	0	0	0	2.80267	Clone3	0.3805	0	0	4	1
753	5675	10136	Cancer	114_D1	114_D1_GTAATAAAGGGCTCCC	1	31	103	31x103	13	0.074	0.026	0.4215	0.426	0.0285	0.0105	0.0135	114_D1_GTAATAAAGGGCTCCC	Clone2	0.156618	5675	10136	1	0	1	0	0	0	0	0	2.77788	Clone4	0.426	0	0	17	1
754	5524	10223	Cancer	114_D1	114_D1_GTGAACTCCCATTCGA	1	30	104	30x104	16	0.0395	0.024	0.3735	0.341	0.194	0.014	0.0135	114_D1_GTGAACTCCCATTCGA	Clone2	0.150268	5524	10223	1	0	1	0	0	0	0	0	2.80178	Clone3	0.3735	0	0	7	1
755	5676	10310	Cancer	114_D1	114_D1_GTGGTTACTTCTTTCG	1	31	105	31x105	11	0.0225	0.019	0.4665	0.442	0.019	0.0185	0.012	114_D1_GTGGTTACTTCTTTCG	Clone6	0.178181	5676	10310	1	0	0	0	0	0	1	0	2.6257	Clone3	0.4665	0	2	22	1
756	5524	10398	Cancer	114_D1	114_D1_TCAGAACCTCCACAGG	1	30	106	30x106	29	0.0105	0.017	0.0675	0.057	0.7975	0.042	0.0075	114_D1_TCAGAACCTCCACAGG	Clone6	0.177544	5524	10398	1	0	0	0	0	0	1	0	2.65554	Clone5	0.7975	0	2	3	1
757	5676	10485	Cancer	114_D1	114_D1_TCCCACTCTCTTCCGG	1	31	107	31x107	16	0.03	0.156	0.33	0.3975	0.0595	0.016	0.0105	114_D1_TCCCACTCTCTTCCGG	Clone5	0.169919	5676	10485	1	0	0	0	0	1	0	0	2.67526	Clone4	0.3975	0	1	9	1
758	5525	10572	Cancer	114_D1	114_D1_ATCTTGACTTGTCCAA	1	30	108	30x108	25	0.0125	0.18	0.1955	0.0685	0.519	0.016	0.009	114_D1_ATCTTGACTTGTCCAA	Clone1	0.205958	5525	10572	1	1	0	0	0	0	0	0	2.78525	Clone5	0.519	0	0	3	1
759	5677	10659	Cancer	114_D1	114_D1_TCGGGAACGTGCCTAG	1	31	109	31x109	16	0.0275	0.0285	0.2825	0.241	0.3845	0.0155	0.0195	114_D1_TCGGGAACGTGCCTAG	Clone1	0.16309	5677	10659	1	1	0	0	0	0	0	0	2.80468	Clone5	0.3845	0	0	4	1
760	5525	10747	Cancer	114_D1	114_D1_GTTAGCCGTAAATCAA	1	30	110	30x110	21	0.0145	0.021	0.2295	0.182	0.5295	0.0125	0.0105	114_D1_GTTAGCCGTAAATCAA	Clone2	0.147319	5525	10747	1	0	1	0	0	0	0	0	2.80467	Clone5	0.5295	0	0	3	1
761	5677	10834	Cancer	114_D1	114_D1_ATTTACTAAGTCCATT	1	31	111	31x111	21	0.0485	0.0235	0.2385	0.2145	0.444	0.014	0.0175	114_D1_ATTTACTAAGTCCATT	Clone5	0.170026	5677	10834	1	0	0	0	0	1	0	0	2.68268	Clone5	0.444	1	1	5	0
762	5526	10921	Cancer	114_D1	114_D1_GGGTGCATATGAAAGC	1	30	112	30x112	23	0.013	0.017	0.3365	0.2855	0.2965	0.04	0.011	114_D1_GGGTGCATATGAAAGC	Clone5	0.150169	5526	10921	1	0	0	0	0	1	0	0	2.80285	Clone3	0.3365	0	0	9	1
763	5678	11008	Cancer	114_D1	114_D1_TCCGAATGGTCCTGAG	1	31	113	31x113	23	0.014	0.023	0.0435	0.0355	0.8495	0.025	0.01	114_D1_TCCGAATGGTCCTGAG	Clone5	0.169691	5678	11008	1	0	0	0	0	1	0	0	2.68956	Clone5	0.8495	1	1	1	0
764	5526	11096	Cancer	114_D1	114_D1_TGATGGCTGTTTCTGA	1	30	114	30x114	41	0.007	0.013	0.0895	0.079	0.797	0.009	0.0055	114_D1_TGATGGCTGTTTCTGA	Clone2	0.148838	5526	11096	1	0	1	0	0	0	0	0	2.80265	Clone5	0.797	0	0	4	1
765	5678	11183	Cancer	114_D1	114_D1_AAATAAGGTAGTGCCC	1	31	115	31x115	18	0.0265	0.032	0.412	0.432	0.0485	0.035	0.0135	114_D1_AAATAAGGTAGTGCCC	Clone5	0.175598	5678	11183	1	0	0	0	0	1	0	0	2.66825	Clone4	0.432	0	1	13	1
766	5526	11270	Cancer	114_D1	114_D1_CCACTATCCGGGTCAC	1	30	116	30x116	23	0.012	0.023	0.2805	0.2495	0.411	0.0145	0.0095	114_D1_CCACTATCCGGGTCAC	Clone5	0.148017	5526	11270	1	0	0	0	0	1	0	0	2.80671	Clone5	0.411	1	0	6	0
767	5679	11357	Cancer	114_D1	114_D1_ACACCACATAATTAGC	1	31	117	31x117	12	0.0495	0.027	0.39	0.372	0.1255	0.019	0.017	114_D1_ACACCACATAATTAGC	Clone2	0.148783	5679	11357	1	0	1	0	0	0	0	0	2.80318	Clone3	0.39	0	0	6	1
768	5813	4639	Cancer	114_D1	114_D1_CTTTGGCTTTAGTAAA	1	32	40	32x40	20	0.0505	0.0245	0.2555	0.242	0.389	0.0185	0.02	114_D1_CTTTGGCTTTAGTAAA	Clone5	0.147751	5813	4639	1	0	0	0	0	1	0	0	2.80632	Clone5	0.389	1	0	6	0
769	5814	4813	Cancer	114_D1	114_D1_CCATTAGCGATAATCC	1	32	42	32x42	19	0.013	0.0175	0.275	0.241	0.378	0.065	0.0105	114_D1_CCATTAGCGATAATCC	Clone2	0.157809	5814	4813	1	0	1	0	0	0	0	0	2.79456	Clone5	0.378	0	1	6	1
770	5814	4988	Cancer	114_D1	114_D1_AGATAACTTCAGGGCC	1	32	44	32x44	20	0.0125	0.0095	0.4585	0.46	0.0185	0.035	0.0065	114_D1_AGATAACTTCAGGGCC	Clone5	0.183964	5814	4988	1	0	0	0	0	1	0	0	2.62983	Clone4	0.46	0	2	28	1
771	5815	5162	Cancer	114_D1	114_D1_GGCGGAGTAATATTAG	1	32	46	32x46	35	0.009	0.029	0.0755	0.0695	0.7995	0.0115	0.0065	114_D1_GGCGGAGTAATATTAG	Clone5	0.146682	5815	5162	1	0	0	0	0	1	0	0	2.80718	Clone5	0.7995	1	0	4	0
772	5967	5249	Cancer	114_D1	114_D1_TGACCCACGTTAGACA	1	33	47	33x47	7	0.0155	0.025	0.486	0.407	0.0335	0.0195	0.0135	114_D1_TGACCCACGTTAGACA	Clone3	0.175577	5967	5249	1	0	0	1	0	0	0	0	2.66586	Clone3	0.486	1	1	10	0
773	5815	5337	Cancer	114_D1	114_D1_TCACAGGTTATTGGGC	1	32	48	32x48	28	0.0205	0.1285	0.3565	0.3645	0.1065	0.011	0.0125	114_D1_TCACAGGTTATTGGGC	Clone7	0.175106	5815	5337	1	0	0	0	0	0	0	1	2.64855	Clone4	0.3645	0	2	15	1
774	5967	5424	Cancer	114_D1	114_D1_TCACGCATTGTAGATC	1	33	49	33x49	28	0.0305	0.017	0.221	0.201	0.511	0.0105	0.009	114_D1_TCACGCATTGTAGATC	Clone2	0.147479	5967	5424	1	0	1	0	0	0	0	0	2.80503	Clone5	0.511	0	0	5	1
775	5815	5511	Cancer	114_D1	114_D1_TTGAAGAATTCCCAGG	1	32	50	32x50	30	0.016	0.0155	0.0865	0.0775	0.78	0.0095	0.015	114_D1_TTGAAGAATTCCCAGG	Clone2	0.148148	5815	5511	1	0	1	0	0	0	0	0	2.80467	Clone5	0.78	0	0	3	1
776	5967	5598	Cancer	114_D1	114_D1_AAATGGTCAATGTGCC	1	33	51	33x51	21	0.026	0.0585	0.4045	0.422	0.056	0.0125	0.021	114_D1_AAATGGTCAATGTGCC	Clone5	0.157473	5967	5598	1	0	0	0	0	1	0	0	2.79048	Clone4	0.422	0	0	12	1
777	5816	5686	Cancer	114_D1	114_D1_TAGTGCCCTCCAGAGT	1	32	52	32x52	28	0.024	0.0485	0.2195	0.1205	0.5655	0.0125	0.0085	114_D1_TAGTGCCCTCCAGAGT	Clone5	0.168819	5816	5686	1	0	0	0	0	1	0	0	2.75133	Clone5	0.5655	1	1	6	0
778	5968	5773	Cancer	114_D1	114_D1_GGTATTGCCGAGTTTA	1	33	53	33x53	25	0.0105	0.02	0.2895	0.3425	0.287	0.037	0.013	114_D1_GGTATTGCCGAGTTTA	Clone6	0.189634	5968	5773	1	0	0	0	0	0	1	0	2.66058	Clone4	0.3425	0	2	12	1
779	5816	5860	Cancer	114_D1	114_D1_CGTATTAAGAGATCTA	1	32	54	32x54	32	0.128	0.0125	0.3735	0.396	0.0455	0.037	0.0075	114_D1_CGTATTAAGAGATCTA	Clone5	0.185231	5816	5860	1	0	0	0	0	1	0	0	2.63863	Clone4	0.396	0	2	22	1
780	5968	5947	Cancer	114_D1	114_D1_ACTGTCCAGGATTATA	1	33	55	33x55	27	0.013	0.0165	0.3605	0.3075	0.275	0.0155	0.0125	114_D1_ACTGTCCAGGATTATA	Clone5	0.157015	5968	5947	1	0	0	0	0	1	0	0	2.79599	Clone3	0.3605	0	0	11	1
781	5817	6035	Cancer	114_D1	114_D1_CGGGCAGCTAAACCGC	1	32	56	32x56	30	0.0095	0.029	0.27	0.222	0.438	0.0255	0.007	114_D1_CGGGCAGCTAAACCGC	Clone5	0.167791	5817	6035	1	0	0	0	0	1	0	0	2.71607	Clone5	0.438	1	1	8	0
782	5969	6122	Cancer	114_D1	114_D1_TTGCTGATCATGTTCG	1	33	57	33x57	25	0.051	0.0505	0.4125	0.4105	0.052	0.0115	0.0115	114_D1_TTGCTGATCATGTTCG	Clone5	0.188883	5969	6122	1	0	0	0	0	1	0	0	2.62603	Clone3	0.4125	0	3	18	1
783	5817	6209	Cancer	114_D1	114_D1_TATGGGTACGTATCGT	1	32	58	32x58	16	0.061	0.0145	0.408	0.4245	0.03	0.0485	0.013	114_D1_TATGGGTACGTATCGT	Clone6	0.16939	5817	6209	1	0	0	0	0	0	1	0	2.71888	Clone4	0.4245	0	1	17	1
784	5969	6296	Cancer	114_D1	114_D1_CAGCTCACTGAGACAT	1	33	59	33x59	23	0.035	0.0345	0.047	0.0685	0.7805	0.023	0.0115	114_D1_CAGCTCACTGAGACAT	Clone6	0.144282	5969	6296	1	0	0	0	0	0	1	0	2.80715	Clone5	0.7805	0	0	3	1
785	5818	6384	Cancer	114_D1	114_D1_GGGACTGCATAGATAG	1	32	60	32x60	27	0.0105	0.0155	0.292	0.2545	0.376	0.044	0.008	114_D1_GGGACTGCATAGATAG	Clone6	0.17174	5818	6384	1	0	0	0	0	0	1	0	2.78857	Clone5	0.376	0	1	9	1
786	5970	6471	Cancer	114_D1	114_D1_ACGCATTCGTGAGTAC	1	33	61	33x61	26	0.0115	0.019	0.2455	0.211	0.491	0.014	0.008	114_D1_ACGCATTCGTGAGTAC	Clone5	0.147108	5970	6471	1	0	0	0	0	1	0	0	2.80717	Clone5	0.491	1	0	5	0
787	5818	6558	Cancer	114_D1	114_D1_CTCTGGACGCCTGGTG	1	32	62	32x62	35	0.009	0.015	0.2105	0.178	0.5545	0.0105	0.021	114_D1_CTCTGGACGCCTGGTG	Clone5	0.150895	5818	6558	1	0	0	0	0	1	0	0	2.80554	Clone5	0.5545	1	0	7	0
788	5970	6645	Cancer	114_D1	114_D1_AGGGTTTAGTTCGGGA	1	33	63	33x63	34	0.009	0.014	0.2035	0.1505	0.6065	0.01	0.0065	114_D1_AGGGTTTAGTTCGGGA	Clone2	0.150164	5970	6645	1	0	1	0	0	0	0	0	2.80029	Clone5	0.6065	0	0	5	1
789	5819	6733	Cancer	114_D1	114_D1_GGGAGAACTCACAGTA	1	32	64	32x64	31	0.01	0.0265	0.069	0.0665	0.8085	0.0125	0.0075	114_D1_GGGAGAACTCACAGTA	Clone5	0.171026	5819	6733	1	0	0	0	0	1	0	0	2.68198	Clone5	0.8085	1	1	3	0
790	5971	6820	Cancer	114_D1	114_D1_ATCAATCTGGGCTGCA	1	33	65	33x65	25	0.012	0.023	0.0685	0.0575	0.7805	0.0505	0.0085	114_D1_ATCAATCTGGGCTGCA	Clone6	0.16523	5971	6820	1	0	0	0	0	0	1	0	2.7451	Clone5	0.7805	0	1	3	1
791	5819	6907	Cancer	114_D1	114_D1_TCTTCGATACCAATAA	1	32	66	32x66	32	0.009	0.025	0.2715	0.2135	0.4605	0.013	0.0075	114_D1_TCTTCGATACCAATAA	Clone2	0.151446	5819	6907	1	0	1	0	0	0	0	0	2.79715	Clone5	0.4605	0	0	8	1
792	5971	6994	Cancer	114_D1	114_D1_ACGTAGATTGCTGATG	1	33	67	33x67	29	0.0535	0.027	0.4055	0.3665	0.1245	0.011	0.0125	114_D1_ACGTAGATTGCTGATG	Clone5	0.17851	5971	6994	1	0	0	0	0	1	0	0	2.64775	Clone3	0.4055	0	2	16	1
793	5819	7082	Cancer	114_D1	114_D1_TCTTGATGCGTAGCGA	1	32	68	32x68	32	0.01	0.0135	0.28	0.2625	0.4155	0.01	0.0085	114_D1_TCTTGATGCGTAGCGA	Clone2	0.155846	5819	7082	1	0	1	0	0	0	0	0	2.78772	Clone5	0.4155	0	0	9	1
794	5971	7169	Cancer	114_D1	114_D1_GGGCTGCCTAGGGCGA	1	33	69	33x69	28	0.0095	0.0155	0.4255	0.406	0.1255	0.0105	0.007	114_D1_GGGCTGCCTAGGGCGA	Clone5	0.177704	5971	7169	1	0	0	0	0	1	0	0	2.66517	Clone3	0.4255	0	1	13	1
795	5820	7256	Cancer	114_D1	114_D1_CTCTCACAATCGATGA	1	32	70	32x70	36	0.012	0.0125	0.449	0.447	0.0395	0.0335	0.007	114_D1_CTCTCACAATCGATGA	Clone6	0.166211	5820	7256	1	0	0	0	0	0	1	0	2.6989	Clone3	0.449	0	1	25	1
796	5972	7343	Cancer	114_D1	114_D1_CCAAGCGTAACTCGTA	1	33	71	33x71	20	0.014	0.02	0.259	0.2275	0.455	0.014	0.011	114_D1_CCAAGCGTAACTCGTA	Clone2	0.14863	5972	7343	1	0	1	0	0	0	0	0	2.80271	Clone5	0.455	0	0	4	1
797	5820	7431	Cancer	114_D1	114_D1_ACAACAGCATGAGCTA	1	32	72	32x72	14	0.022	0.0285	0.084	0.074	0.757	0.019	0.0155	114_D1_ACAACAGCATGAGCTA	Clone2	0.144558	5820	7431	1	0	1	0	0	0	0	0	2.80704	Clone5	0.757	0	0	1	1
798	5972	7517	Cancer	114_D1	114_D1_GTCCCAACGTAAAGTA	1	33	73	33x73	17	0.0115	0.05	0.4475	0.4275	0.0395	0.015	0.009	114_D1_GTCCCAACGTAAAGTA	Clone5	0.181115	5972	7517	1	0	0	0	0	1	0	0	2.64141	Clone3	0.4475	0	2	15	1
799	5821	7605	Cancer	114_D1	114_D1_TCGGAGTACATGAGTA	1	32	74	32x74	19	0.015	0.0225	0.2665	0.234	0.438	0.014	0.0105	114_D1_TCGGAGTACATGAGTA	Clone2	0.14855	5821	7605	1	0	1	0	0	0	0	0	2.80267	Clone5	0.438	0	0	4	1
800	5973	7692	Cancer	114_D1	114_D1_GGGAGTTAATGAGGCG	1	33	75	33x75	23	0.0135	0.0195	0.187	0.1615	0.5965	0.012	0.0095	114_D1_GGGAGTTAATGAGGCG	Clone2	0.147319	5973	7692	1	0	1	0	0	0	0	0	2.80467	Clone5	0.5965	0	0	3	1
801	5821	7780	Cancer	114_D1	114_D1_CCGGGCGGTCTCGTCA	1	32	76	32x76	29	0.0105	0.019	0.07	0.058	0.8255	0.01	0.0075	114_D1_CCGGGCGGTCTCGTCA	Clone3	0.146145	5821	7780	1	0	0	1	0	0	0	0	2.80606	Clone5	0.8255	0	0	2	1
802	5973	7866	Cancer	114_D1	114_D1_CCGTAAGTTGGTCCCA	1	33	77	33x77	19	0.0125	0.039	0.4525	0.394	0.0615	0.0305	0.0095	114_D1_CCGTAAGTTGGTCCCA	Clone7	0.179891	5973	7866	1	0	0	0	0	0	0	1	2.6286	Clone3	0.4525	0	2	11	1
803	5822	7954	Cancer	114_D1	114_D1_GGAGGGCTTGGTTGGC	1	32	78	32x78	30	0.01	0.034	0.4425	0.4285	0.029	0.051	0.005	114_D1_GGAGGGCTTGGTTGGC	Clone5	0.206203	5822	7954	1	0	0	0	0	1	0	0	2.61434	Clone3	0.4425	0	3	27	1
804	5974	8041	Cancer	114_D1	114_D1_TCGGACGCCCAGCCCA	1	33	79	33x79	16	0.017	0.0205	0.266	0.19	0.4645	0.029	0.013	114_D1_TCGGACGCCCAGCCCA	Clone2	0.147774	5974	8041	1	0	1	0	0	0	0	0	2.80469	Clone5	0.4645	0	0	3	1
805	5822	8129	Cancer	114_D1	114_D1_TCTGTGCCATCATAGT	1	32	80	32x80	29	0.011	0.017	0.075	0.0625	0.817	0.0095	0.0075	114_D1_TCTGTGCCATCATAGT	Clone2	0.146294	5822	8129	1	0	1	0	0	0	0	0	2.80615	Clone5	0.817	0	0	2	1
806	5974	8215	Cancer	114_D1	114_D1_GTACTGGAGTTAGACC	1	33	81	33x81	18	0.0175	0.0395	0.048	0.041	0.8235	0.0165	0.0135	114_D1_GTACTGGAGTTAGACC	Clone3	0.144498	5974	8215	1	0	0	1	0	0	0	0	2.80702	Clone5	0.8235	0	0	1	1
807	5823	8303	Cancer	114_D1	114_D1_GGAATGCGCTAGCGTG	1	32	82	32x82	25	0.012	0.0185	0.1125	0.1305	0.6695	0.049	0.0085	114_D1_GGAATGCGCTAGCGTG	Clone6	0.166672	5823	8303	1	0	0	0	0	0	1	0	2.73881	Clone5	0.6695	0	1	4	1
808	5975	8390	Cancer	114_D1	114_D1_GTGTGAATAACTTAGG	1	33	83	33x83	27	0.0145	0.015	0.111	0.134	0.7035	0.009	0.013	114_D1_GTGTGAATAACTTAGG	Clone3	0.160611	5975	8390	1	0	0	1	0	0	0	0	2.75858	Clone5	0.7035	0	1	5	1
809	5823	8478	Cancer	114_D1	114_D1_GGTCGGCCAGGAGCTT	1	32	84	32x84	26	0.0115	0.018	0.052	0.0405	0.8585	0.011	0.0085	114_D1_GGTCGGCCAGGAGCTT	Clone2	0.14468	5823	8478	1	0	1	0	0	0	0	0	2.80704	Clone5	0.8585	0	0	1	1
810	5975	8564	Cancer	114_D1	114_D1_TAGCCGGCGGTCAGCG	1	33	85	33x85	31	0.0095	0.015	0.264	0.2295	0.4655	0.0095	0.007	114_D1_TAGCCGGCGGTCAGCG	Clone2	0.152864	5975	8564	1	0	1	0	0	0	0	0	2.79478	Clone5	0.4655	0	0	7	1
811	5823	8652	Cancer	114_D1	114_D1_CGGGTGTACCCATTTA	1	32	86	32x86	22	0.0165	0.0175	0.2795	0.232	0.4295	0.012	0.0135	114_D1_CGGGTGTACCCATTTA	Clone5	0.175966	5823	8652	1	0	0	0	0	1	0	0	2.67964	Clone5	0.4295	1	1	5	0
812	5975	8739	Cancer	114_D1	114_D1_AGTGATTCAAGCAGGA	1	33	87	33x87	33	0.0095	0.046	0.065	0.0775	0.775	0.0205	0.007	114_D1_AGTGATTCAAGCAGGA	Clone1	0.194853	5975	8739	1	1	0	0	0	0	0	0	2.79253	Clone5	0.775	0	0	4	1
813	5824	8827	Cancer	114_D1	114_D1_GTTGGATTGAGAACAC	1	32	88	32x88	37	0.0085	0.013	0.2685	0.24	0.454	0.0105	0.0055	114_D1_GTTGGATTGAGAACAC	Clone5	0.150821	5824	8827	1	0	0	0	0	1	0	0	2.80678	Clone5	0.454	1	0	9	0
814	5976	8913	Cancer	114_D1	114_D1_CACACGCGCTGTCTTA	1	33	89	33x89	28	0.011	0.021	0.2055	0.2045	0.5355	0.014	0.008	114_D1_CACACGCGCTGTCTTA	Clone5	0.148049	5976	8913	1	0	0	0	0	1	0	0	2.80713	Clone5	0.5355	1	0	5	0
815	5824	9001	Cancer	114_D1	114_D1_TAGACGCCCGTACCGG	1	32	90	32x90	27	0.0125	0.024	0.2935	0.2485	0.398	0.013	0.0105	114_D1_TAGACGCCCGTACCGG	Clone2	0.152224	5824	9001	1	0	1	0	0	0	0	0	2.79702	Clone5	0.398	0	0	8	1
816	5976	9088	Cancer	114_D1	114_D1_GGTTTCAATCGGTCAG	1	33	91	33x91	30	0.0105	0.059	0.09	0.059	0.762	0.0115	0.008	114_D1_GGTTTCAATCGGTCAG	Clone3	0.145215	5976	9088	1	0	0	1	0	0	0	0	2.80718	Clone5	0.762	0	0	5	1
817	5825	9176	Cancer	114_D1	114_D1_AATCTGCGTTGGGACG	1	32	92	32x92	35	0.0085	0.013	0.263	0.23	0.44	0.0385	0.008	114_D1_AATCTGCGTTGGGACG	Clone6	0.170751	5825	9176	1	0	0	0	0	0	1	0	2.67779	Clone5	0.44	0	1	10	1
818	5977	9262	Cancer	114_D1	114_D1_TTACGGATGGTTCGAG	1	33	93	33x93	17	0.015	0.1805	0.271	0.258	0.252	0.013	0.011	114_D1_TTACGGATGGTTCGAG	Clone2	0.173949	5977	9262	1	0	1	0	0	0	0	0	2.6834	Clone3	0.271	0	1	6	1
819	5825	9350	Cancer	114_D1	114_D1_CGGCAGGGTCGGGTTG	1	32	94	32x94	29	0.0295	0.019	0.2015	0.198	0.5325	0.0105	0.009	114_D1_CGGCAGGGTCGGGTTG	Clone2	0.146985	5825	9350	1	0	1	0	0	0	0	0	2.80524	Clone5	0.5325	0	0	5	1
820	5977	9437	Cancer	114_D1	114_D1_GCTTTCAGAGGAGGTG	1	33	95	33x95	25	0.0125	0.0865	0.035	0.0255	0.816	0.0115	0.0125	114_D1_GCTTTCAGAGGAGGTG	Clone3	0.145947	5977	9437	1	0	0	1	0	0	0	0	2.80638	Clone5	0.816	0	0	2	1
821	5826	9524	Cancer	114_D1	114_D1_TCTTCCCATGGGCACA	1	32	96	32x96	35	0.01	0.077	0.069	0.0565	0.768	0.009	0.011	114_D1_TCTTCCCATGGGCACA	Clone1	0.182883	5826	9524	1	1	0	0	0	0	0	0	2.79703	Clone5	0.768	0	0	4	1
822	5978	9611	Cancer	114_D1	114_D1_TACCGCGGACTTGCAG	1	33	97	33x97	18	0.0195	0.0185	0.4525	0.451	0.0385	0.011	0.009	114_D1_TACCGCGGACTTGCAG	Clone5	0.158681	5978	9611	1	0	0	0	0	1	0	0	2.77355	Clone3	0.4525	0	0	15	1
823	5826	9699	Cancer	114_D1	114_D1_AGAATTATGGATTCGA	1	32	98	32x98	38	0.008	0.0145	0.209	0.15	0.6005	0.0085	0.009	114_D1_AGAATTATGGATTCGA	Clone6	0.174265	5826	9699	1	0	0	0	0	0	1	0	2.71675	Clone5	0.6005	0	1	6	1
824	5978	9786	Cancer	114_D1	114_D1_ATTGATGAGTCCTAAC	1	33	99	33x99	30	0.0425	0.014	0.264	0.2465	0.4095	0.0095	0.0135	114_D1_ATTGATGAGTCCTAAC	Clone2	0.153546	5978	9786	1	0	1	0	0	0	0	0	2.79352	Clone5	0.4095	0	0	9	1
825	5827	9873	Cancer	114_D1	114_D1_TAGGTCGCCGGAACTG	1	32	100	32x100	31	0.033	0.017	0.198	0.1825	0.547	0.0105	0.012	114_D1_TAGGTCGCCGGAACTG	Clone2	0.149336	5827	9873	1	0	1	0	0	0	0	0	2.80364	Clone5	0.547	0	0	6	1
826	5979	9960	Cancer	114_D1	114_D1_TAACCTACCGTCCGAG	1	33	101	33x101	36	0.0085	0.015	0.054	0.0465	0.825	0.0415	0.0095	114_D1_TAACCTACCGTCCGAG	Clone3	0.178031	5979	9960	1	0	0	1	0	0	0	0	2.68835	Clone5	0.825	0	2	4	1
827	5827	10048	Cancer	114_D1	114_D1_CTTAGTAGGCCTACAG	1	32	102	32x102	29	0.0095	0.018	0.3215	0.2845	0.345	0.014	0.007	114_D1_CTTAGTAGGCCTACAG	Clone5	0.154195	5827	10048	1	0	0	0	0	1	0	0	2.80649	Clone5	0.345	1	0	10	0
828	5979	10135	Cancer	114_D1	114_D1_CTAGATGTGAGTGTAA	1	33	103	33x103	33	0.0095	0.021	0.0485	0.042	0.8565	0.016	0.007	114_D1_CTAGATGTGAGTGTAA	Clone1	0.161705	5979	10135	1	1	0	0	0	0	0	0	2.80519	Clone5	0.8565	0	0	2	1
829	5827	10222	Cancer	114_D1	114_D1_ACTCCCGAATTCGTTT	1	32	104	32x104	11	0.0255	0.059	0.205	0.1515	0.517	0.023	0.019	114_D1_ACTCCCGAATTCGTTT	Clone3	0.146042	5827	10222	1	0	0	1	0	0	0	0	2.80607	Clone5	0.517	0	0	2	1
830	5979	10309	Cancer	114_D1	114_D1_GTTCATCGTTTGGCTG	1	33	105	33x105	28	0.0285	0.018	0.052	0.0485	0.827	0.012	0.014	114_D1_GTTCATCGTTTGGCTG	Clone2	0.145389	5979	10309	1	0	1	0	0	0	0	0	2.80673	Clone5	0.827	0	0	2	1
831	5828	10397	Cancer	114_D1	114_D1_ACTTTACCCTCATGAA	1	32	106	32x106	23	0.0115	0.0265	0.3375	0.317	0.2815	0.0175	0.0085	114_D1_ACTTTACCCTCATGAA	Clone1	0.151647	5828	10397	1	1	0	0	0	0	0	0	2.80687	Clone3	0.3375	0	0	9	1
832	5980	10484	Cancer	114_D1	114_D1_GCGAGAGTTGCGTCCA	1	33	107	33x107	16	0.018	0.043	0.0655	0.1715	0.473	0.215	0.0135	114_D1_GCGAGAGTTGCGTCCA	Clone1	0.18171	5980	10484	1	1	0	0	0	0	0	0	2.79857	Clone5	0.473	0	0	5	1
833	5828	10571	Cancer	114_D1	114_D1_GTTCGGGCGTACCATT	1	32	108	32x108	12	0.0185	0.03	0.426	0.399	0.0865	0.026	0.0145	114_D1_GTTCGGGCGTACCATT	Clone5	0.150542	5828	10571	1	0	0	0	0	1	0	0	2.80554	Clone3	0.426	0	0	7	1
834	5980	10658	Cancer	114_D1	114_D1_CGACTTTGTATAGCCT	1	33	109	33x109	7	0.0245	0.0275	0.4335	0.417	0.0565	0.022	0.019	114_D1_CGACTTTGTATAGCCT	Clone2	0.150138	5980	10658	1	0	1	0	0	0	0	0	2.80009	Clone3	0.4335	0	0	5	1
835	5829	10746	Cancer	114_D1	114_D1_GCCATCGATGCTGCAT	1	32	110	32x110	22	0.0145	0.0195	0.059	0.0485	0.8355	0.013	0.01	114_D1_GCCATCGATGCTGCAT	Clone2	0.144661	5829	10746	1	0	1	0	0	0	0	0	2.80706	Clone5	0.8355	0	0	1	1
836	5981	10833	Cancer	114_D1	114_D1_GCATTTCCAAGGCTCC	1	33	111	33x111	38	0.0575	0.015	0.104	0.1415	0.6665	0.008	0.0075	114_D1_GCATTTCCAAGGCTCC	Clone1	0.155541	5981	10833	1	1	0	0	0	0	0	0	2.80624	Clone5	0.6665	0	0	7	1
837	5829	10920	Cancer	114_D1	114_D1_ATGTAAGGCTGCTCTT	1	32	112	32x112	30	0.01	0.018	0.3175	0.279	0.36	0.009	0.0065	114_D1_ATGTAAGGCTGCTCTT	Clone2	0.153033	5829	10920	1	0	1	0	0	0	0	0	2.79583	Clone5	0.36	0	0	10	1
838	5981	11007	Cancer	114_D1	114_D1_ACGTTCGCAATCAATT	1	33	113	33x113	19	0.0305	0.014	0.4505	0.465	0.0195	0.0125	0.007	114_D1_ACGTTCGCAATCAATT	Clone5	0.171034	5981	11007	1	0	0	0	0	1	0	0	2.78216	Clone4	0.465	0	0	26	1
839	5830	11095	Cancer	114_D1	114_D1_GTGACGAGGGTGACCC	1	32	114	32x114	29	0.01	0.0135	0.4555	0.4475	0.0585	0.0085	0.007	114_D1_GTGACGAGGGTGACCC	Clone6	0.173412	5830	11095	1	0	0	0	0	0	1	0	2.64923	Clone3	0.4555	0	1	16	1
840	5982	11182	Cancer	114_D1	114_D1_ATTATAGCTACTTTAC	1	33	115	33x115	42	0.0075	0.013	0.108	0.099	0.761	0.0065	0.0055	114_D1_ATTATAGCTACTTTAC	Clone3	0.149668	5982	11182	1	0	0	1	0	0	0	0	2.80063	Clone5	0.761	0	0	5	1
841	5830	11269	Cancer	114_D1	114_D1_CGTGTGTTAAACCCTG	1	32	116	32x116	23	0.013	0.018	0.4265	0.359	0.156	0.016	0.0105	114_D1_CGTGTGTTAAACCCTG	Clone5	0.156153	5830	11269	1	0	0	0	0	1	0	0	2.79604	Clone3	0.4265	0	0	11	1
842	5982	11356	Cancer	114_D1	114_D1_TTGGTATGGCTTGTGT	1	33	117	33x117	27	0.0185	0.014	0.4545	0.445	0.0505	0.009	0.0075	114_D1_TTGGTATGGCTTGTGT	Clone2	0.157497	5982	11356	1	0	1	0	0	0	0	0	2.77192	Clone3	0.4545	0	0	16	1
843	5983	11531	Cancer	114_D1	114_D1_TGCCGAAAGCGTATTC	1	33	119	33x119	16	0.0325	0.025	0.0975	0.084	0.712	0.0165	0.0325	114_D1_TGCCGAAAGCGTATTC	Clone2	0.146624	5983	11531	1	0	1	0	0	0	0	0	2.80611	Clone5	0.712	0	0	2	1
844	5983	11705	Cancer	114_D1	114_D1_CTGCCTCATATGCAAC	1	33	121	33x121	10	0.0225	0.0285	0.4235	0.3925	0.0945	0.021	0.0165	114_D1_CTGCCTCATATGCAAC	Clone5	0.177192	5983	11705	1	0	0	0	0	1	0	0	2.67945	Clone3	0.4235	0	1	5	1
845	6120	5685	Cancer	114_D1	114_D1_GTGCTCAAGTACTGTC	1	34	52	34x52	17	0.0145	0.02	0.341	0.289	0.31	0.016	0.0105	114_D1_GTGCTCAAGTACTGTC	Clone2	0.151333	6120	5685	1	0	1	0	0	0	0	0	2.79781	Clone3	0.341	0	0	6	1
846	6120	5859	Cancer	114_D1	114_D1_TCTAGTTATCAGAAGA	1	34	54	34x54	29	0.0205	0.041	0.0655	0.064	0.6915	0.1065	0.0115	114_D1_TCTAGTTATCAGAAGA	Clone2	0.171784	6120	5859	1	0	1	0	0	0	0	0	2.65136	Clone5	0.6915	0	2	7	1
847	6120	6034	Cancer	114_D1	114_D1_TCCCAGCTTTAGTCTG	1	34	56	34x56	29	0.072	0.028	0.413	0.3925	0.0475	0.039	0.0085	114_D1_TCCCAGCTTTAGTCTG	Clone5	0.194175	6120	6034	1	0	0	0	0	1	0	0	2.66145	Clone3	0.413	0	3	20	1
848	6272	6121	Cancer	114_D1	114_D1_CTACGCACGGAGTACC	1	35	57	35x57	35	0.014	0.023	0.3555	0.2945	0.278	0.0285	0.0065	114_D1_CTACGCACGGAGTACC	Clone6	0.149828	6272	6121	1	0	0	0	0	0	1	0	2.80435	Clone3	0.3555	0	0	16	1
849	6121	6208	Cancer	114_D1	114_D1_AAATTAACGGGTAGCT	1	34	58	34x58	32	0.0085	0.0505	0.0615	0.056	0.8085	0.0085	0.0065	114_D1_AAATTAACGGGTAGCT	Clone5	0.167402	6121	6208	1	0	0	0	0	1	0	0	2.78396	Clone5	0.8085	1	1	4	0
850	6273	6295	Cancer	114_D1	114_D1_CGGCCACGCACAAAGT	1	35	59	35x59	37	0.012	0.0265	0.085	0.0775	0.7765	0.011	0.0115	114_D1_CGGCCACGCACAAAGT	Clone1	0.150416	6273	6295	1	1	0	0	0	0	0	0	2.80698	Clone5	0.7765	0	0	4	1
851	6121	6383	Cancer	114_D1	114_D1_GAAGCGTGAGGAATTT	1	34	60	34x60	31	0.01	0.0155	0.0435	0.036	0.879	0.009	0.0075	114_D1_GAAGCGTGAGGAATTT	Clone2	0.144558	6121	6383	1	0	1	0	0	0	0	0	2.80704	Clone5	0.879	0	0	1	1
852	6273	6470	Cancer	114_D1	114_D1_ATATCTTAGGGCCTTC	1	35	61	35x61	20	0.018	0.0245	0.4425	0.4515	0.0405	0.0155	0.0085	114_D1_ATATCTTAGGGCCTTC	Clone5	0.158348	6273	6470	1	0	0	0	0	1	0	0	2.80289	Clone4	0.4515	0	0	16	1
853	6122	6557	Cancer	114_D1	114_D1_ACGCGGGCCAAGGACA	1	34	62	34x62	22	0.008	0.017	0.4115	0.433	0.0285	0.096	0.006	114_D1_ACGCGGGCCAAGGACA	Clone6	0.172877	6122	6557	1	0	0	0	0	0	1	0	2.63925	Clone4	0.433	0	4	23	1
854	6274	6644	Cancer	114_D1	114_D1_GCGAGTTCTGCAAAGA	1	35	63	35x63	21	0.019	0.0165	0.322	0.295	0.322	0.014	0.0115	114_D1_GCGAGTTCTGCAAAGA	Clone1	0.160926	6274	6644	1	1	0	0	0	0	0	0	2.80452	Clone3	0.322	0	0	8	1
855	6122	6732	Cancer	114_D1	114_D1_TATTCGTGCCAGAATA	1	34	64	34x64	29	0.0285	0.021	0.0405	0.0315	0.8435	0.0245	0.0105	114_D1_TATTCGTGCCAGAATA	Clone1	0.158156	6122	6732	1	1	0	0	0	0	0	0	2.80584	Clone5	0.8435	0	0	2	1
856	6274	6819	Cancer	114_D1	114_D1_AGGGCTGCAGTTACAG	1	35	65	35x65	30	0.0235	0.0155	0.248	0.227	0.4385	0.039	0.008	114_D1_AGGGCTGCAGTTACAG	Clone6	0.167971	6274	6819	1	0	0	0	0	0	1	0	2.72969	Clone5	0.4385	0	1	8	1
857	6123	6906	Cancer	114_D1	114_D1_CTAGCATAGTATAATG	1	34	66	34x66	36	0.0085	0.0205	0.045	0.034	0.8745	0.0105	0.0065	114_D1_CTAGCATAGTATAATG	Clone1	0.151453	6123	6906	1	1	0	0	0	0	0	0	2.80692	Clone5	0.8745	0	0	2	1
858	6275	6993	Cancer	114_D1	114_D1_TAGGTTCGAGTTCGTC	1	35	67	35x67	34	0.021	0.016	0.132	0.13	0.6815	0.0115	0.0085	114_D1_TAGGTTCGAGTTCGTC	Clone2	0.149424	6275	6993	1	0	1	0	0	0	0	0	2.8018	Clone5	0.6815	0	0	5	1
859	6123	7081	Cancer	114_D1	114_D1_GAATTATAGTGAAAGG	1	34	68	34x68	35	0.0085	0.097	0.205	0.161	0.512	0.0085	0.0085	114_D1_GAATTATAGTGAAAGG	Clone6	0.188877	6123	7081	1	0	0	0	0	0	1	0	2.64553	Clone5	0.512	0	2	7	1
860	6275	7168	Cancer	114_D1	114_D1_CTATCGGGTCTCAACA	1	35	69	35x69	32	0.007	0.0175	0.539	0.3805	0.0305	0.018	0.0075	114_D1_CTATCGGGTCTCAACA	Clone6	0.196909	6275	7168	1	0	0	0	0	0	1	0	2.62261	Clone3	0.539	0	5	25	1
861	6124	7255	Cancer	114_D1	114_D1_GCGCTAATTGAATAGA	1	34	70	34x70	30	0.014	0.0155	0.149	0.115	0.6845	0.009	0.0125	114_D1_GCGCTAATTGAATAGA	Clone2	0.149622	6124	7255	1	0	1	0	0	0	0	0	2.80266	Clone5	0.6845	0	0	4	1
862	6276	7342	Cancer	114_D1	114_D1_ATGCGACAGTCCCATT	1	35	71	35x71	20	0.1335	0.0405	0.1165	0.14	0.5345	0.0215	0.013	114_D1_ATGCGACAGTCCCATT	Clone6	0.173649	6276	7342	1	0	0	0	0	0	1	0	2.66688	Clone5	0.5345	0	2	7	1
863	6124	7430	Cancer	114_D1	114_D1_GGTAGTGCTCGCACCA	1	34	72	34x72	20	0.013	0.02	0.3565	0.306	0.282	0.0125	0.01	114_D1_GGTAGTGCTCGCACCA	Clone3	0.151956	6124	7430	1	0	0	1	0	0	0	0	2.79431	Clone3	0.3565	1	0	7	0
864	6276	7517	Cancer	114_D1	114_D1_AAGCTCGTGCCAAGTC	1	35	73	35x73	20	0.0145	0.0465	0.251	0.1215	0.534	0.0215	0.011	114_D1_AAGCTCGTGCCAAGTC	Clone1	0.151717	6276	7517	1	1	0	0	0	0	0	0	2.80683	Clone5	0.534	0	0	4	1
865	6124	7604	Cancer	114_D1	114_D1_TATTCAATTCTAATCC	1	34	74	34x74	20	0.016	0.0335	0.046	0.0375	0.8405	0.015	0.0115	114_D1_TATTCAATTCTAATCC	Clone3	0.144498	6124	7604	1	0	0	1	0	0	0	0	2.80702	Clone5	0.8405	0	0	1	1
866	6276	7691	Cancer	114_D1	114_D1_TTCAAAGTCTCTAGCC	1	35	75	35x75	35	0.0085	0.0135	0.064	0.0515	0.848	0.0085	0.0065	114_D1_TTCAAAGTCTCTAGCC	Clone5	0.144267	6276	7691	1	0	0	0	0	1	0	0	2.80732	Clone5	0.848	1	0	2	0
867	6125	7779	Cancer	114_D1	114_D1_TTGAATATGGACTTTC	1	34	76	34x76	24	0.0145	0.013	0.441	0.44	0.035	0.044	0.0125	114_D1_TTGAATATGGACTTTC	Clone2	0.172325	6125	7779	1	0	1	0	0	0	0	0	2.65232	Clone3	0.441	0	1	20	1
868	6277	7866	Cancer	114_D1	114_D1_AAGAGCTCTTTATCGG	1	35	77	35x77	17	0.0255	0.0225	0.4165	0.4305	0.039	0.0555	0.01	114_D1_AAGAGCTCTTTATCGG	Clone3	0.177355	6277	7866	1	0	0	1	0	0	0	0	2.64583	Clone4	0.4305	0	2	15	1
869	6125	7953	Cancer	114_D1	114_D1_TTACTCCGGCCGGGAA	1	34	78	34x78	20	0.0125	0.017	0.3475	0.29	0.309	0.0145	0.0095	114_D1_TTACTCCGGCCGGGAA	Clone5	0.153055	6125	7953	1	0	0	0	0	1	0	0	2.79435	Clone3	0.3475	0	0	7	1
870	6277	8040	Cancer	114_D1	114_D1_AAACGAGACGGTTGAT	1	35	79	35x79	24	0.0125	0.018	0.1815	0.141	0.6275	0.011	0.009	114_D1_AAACGAGACGGTTGAT	Clone2	0.146539	6277	8040	1	0	1	0	0	0	0	0	2.80562	Clone5	0.6275	0	0	3	1
871	6126	8128	Cancer	114_D1	114_D1_GCTAAGTAGTTTCTCT	1	34	80	34x80	17	0.0145	0.0215	0.3885	0.346	0.1995	0.019	0.0115	114_D1_GCTAAGTAGTTTCTCT	Clone2	0.17244	6126	8128	1	0	1	0	0	0	0	0	2.66727	Clone3	0.3885	0	1	7	1
872	6278	8215	Cancer	114_D1	114_D1_ATAACGCCGGAGGGTC	1	35	81	35x81	24	0.013	0.0205	0.0565	0.0445	0.8445	0.012	0.0095	114_D1_ATAACGCCGGAGGGTC	Clone2	0.144594	6278	8215	1	0	1	0	0	0	0	0	2.80702	Clone5	0.8445	0	0	1	1
873	6126	8302	Cancer	114_D1	114_D1_GGATCCGGAATATACT	1	34	82	34x82	32	0.009	0.0155	0.207	0.1685	0.572	0.0085	0.0185	114_D1_GGATCCGGAATATACT	Clone5	0.176324	6126	8302	1	0	0	0	0	1	0	0	2.68153	Clone5	0.572	1	1	6	0
874	6278	8389	Cancer	114_D1	114_D1_TGAAAGGACCTGACTC	1	35	83	35x83	21	0.011	0.0185	0.4565	0.476	0.019	0.0115	0.007	114_D1_TGAAAGGACCTGACTC	Clone5	0.179147	6278	8389	1	0	0	0	0	1	0	0	2.79225	Clone4	0.476	0	0	28	1
875	6127	8477	Cancer	114_D1	114_D1_TCCGCGGCAGCATCTG	1	34	84	34x84	33	0.016	0.0645	0.048	0.0425	0.8075	0.015	0.007	114_D1_TCCGCGGCAGCATCTG	Clone1	0.15406	6127	8477	1	1	0	0	0	0	0	0	2.80658	Clone5	0.8075	0	0	3	1
876	6279	8564	Cancer	114_D1	114_D1_TGCATATGTCTGTCAC	1	35	85	35x85	16	0.0155	0.0215	0.4405	0.4295	0.064	0.018	0.011	114_D1_TGCATATGTCTGTCAC	Clone5	0.17314	6279	8564	1	0	0	0	0	1	0	0	2.66922	Clone3	0.4405	0	1	9	1
877	6127	8651	Cancer	114_D1	114_D1_TGTAGGAGAAATTTCC	1	34	86	34x86	28	0.0245	0.058	0.11	0.0765	0.6625	0.048	0.02	114_D1_TGTAGGAGAAATTTCC	Clone2	0.173876	6127	8651	1	0	1	0	0	0	0	0	2.64945	Clone5	0.6625	0	2	6	1
878	6279	8738	Cancer	114_D1	114_D1_AGTGAGACTTCCAGTA	1	35	87	35x87	7	0.03	0.0405	0.3485	0.2865	0.247	0.0245	0.023	114_D1_AGTGAGACTTCCAGTA	Clone5	0.176425	6279	8738	1	0	0	0	0	1	0	0	2.68877	Clone3	0.3485	0	1	2	1
879	6128	8826	Cancer	114_D1	114_D1_CCCAAACATGCTGCTC	1	34	88	34x88	8	0.0165	0.033	0.434	0.4405	0.0365	0.027	0.013	114_D1_CCCAAACATGCTGCTC	Clone5	0.178452	6128	8826	1	0	0	0	0	1	0	0	2.69165	Clone4	0.4405	0	1	10	1
880	6280	8913	Cancer	114_D1	114_D1_GCTTATGAAGCAGGAA	1	35	89	35x89	24	0.0215	0.016	0.2965	0.272	0.3585	0.0115	0.025	114_D1_GCTTATGAAGCAGGAA	Clone2	0.154672	6280	8913	1	0	1	0	0	0	0	0	2.79091	Clone5	0.3585	0	0	8	1
881	6128	9000	Cancer	114_D1	114_D1_TTCTAACCGAAGCTTA	1	34	90	34x90	12	0.019	0.024	0.45	0.4425	0.038	0.0145	0.0125	114_D1_TTCTAACCGAAGCTTA	Clone5	0.180618	6128	9000	1	0	0	0	0	1	0	0	2.66524	Clone3	0.45	0	1	12	1
882	6280	9087	Cancer	114_D1	114_D1_GGATGTCCTTACCGCA	1	35	91	35x91	19	0.0105	0.0135	0.444	0.432	0.043	0.049	0.008	114_D1_GGATGTCCTTACCGCA	Clone5	0.177387	6280	9087	1	0	0	0	0	1	0	0	2.6119	Clone3	0.444	0	2	15	1
883	6128	9175	Cancer	114_D1	114_D1_AGGGTGCTCTCGAGGG	1	34	92	34x92	13	0.014	0.019	0.4515	0.4435	0.0415	0.0195	0.01	114_D1_AGGGTGCTCTCGAGGG	Clone5	0.156567	6128	9175	1	0	0	0	0	1	0	0	2.79635	Clone3	0.4515	0	0	11	1
884	6129	9349	Cancer	114_D1	114_D1_TCTGAATTCCGTACAA	1	34	94	34x94	11	0.03	0.0195	0.4455	0.433	0.0385	0.018	0.015	114_D1_TCTGAATTCCGTACAA	Clone6	0.194131	6129	9349	1	0	0	0	0	0	1	0	2.67078	Clone3	0.4455	0	1	10	1
885	6129	9524	Cancer	114_D1	114_D1_CGTCGGATAGTGTTGA	1	34	96	34x96	12	0.0465	0.053	0.052	0.048	0.7035	0.042	0.055	114_D1_CGTCGGATAGTGTTGA	Clone1	0.161596	6129	9524	1	1	0	0	0	0	0	0	2.8052	Clone5	0.7035	0	0	2	1
886	6130	9698	Cancer	114_D1	114_D1_TCTTTAAGACTATGAA	1	34	98	34x98	21	0.0135	0.0495	0.3635	0.243	0.309	0.012	0.01	114_D1_TCTTTAAGACTATGAA	Clone5	0.167514	6130	9698	1	0	0	0	0	1	0	0	2.72019	Clone3	0.3635	0	1	7	1
887	6282	9785	Cancer	114_D1	114_D1_TCATTTAAGTCTCCGA	1	35	99	35x99	37	0.035	0.049	0.1015	0.064	0.695	0.0485	0.0075	114_D1_TCATTTAAGTCTCCGA	Clone6	0.172107	6282	9785	1	0	0	0	0	0	1	0	2.68282	Clone5	0.695	0	2	8	1
888	6130	9873	Cancer	114_D1	114_D1_GATATTGAGATTGGCG	1	34	100	34x100	29	0.02	0.0175	0.287	0.2545	0.3955	0.0165	0.009	114_D1_GATATTGAGATTGGCG	Clone5	0.179079	6130	9873	1	0	0	0	0	1	0	0	2.62723	Clone5	0.3955	1	2	9	0
889	6282	9960	Cancer	114_D1	114_D1_TGACATCGAGCGGACC	1	35	101	35x101	18	0.015	0.0195	0.2685	0.222	0.434	0.015	0.0265	114_D1_TGACATCGAGCGGACC	Clone6	0.192026	6282	9960	1	0	0	0	0	0	1	0	2.5927	Clone5	0.434	0	3	4	1
890	6131	10047	Cancer	114_D1	114_D1_GCGTAAATGGCCATAA	1	34	102	34x102	24	0.012	0.0165	0.263	0.2295	0.457	0.0125	0.009	114_D1_GCGTAAATGGCCATAA	Clone2	0.150164	6131	10047	1	0	1	0	0	0	0	0	2.80029	Clone5	0.457	0	0	5	1
891	6283	10134	Cancer	114_D1	114_D1_ATTGTACAACTCGGCT	1	35	103	35x103	24	0.0085	0.011	0.4045	0.429	0.0335	0.106	0.007	114_D1_ATTGTACAACTCGGCT	Clone5	0.188868	6283	10134	1	0	0	0	0	1	0	0	2.60598	Clone4	0.429	0	4	21	1
892	6131	10222	Cancer	114_D1	114_D1_TACGCTATAGAAACCT	1	34	104	34x104	30	0.011	0.0165	0.152	0.1415	0.662	0.0095	0.0075	114_D1_TACGCTATAGAAACCT	Clone2	0.148722	6131	10222	1	0	1	0	0	0	0	0	2.80363	Clone5	0.662	0	0	4	1
893	6283	10309	Cancer	114_D1	114_D1_CACCCAAATCTTATGT	1	35	105	35x105	31	0.01	0.0155	0.242	0.206	0.507	0.012	0.007	114_D1_CACCCAAATCTTATGT	Clone2	0.171862	6283	10309	1	0	1	0	0	0	0	0	2.67033	Clone5	0.507	0	1	6	1
894	6131	10396	Cancer	114_D1	114_D1_AGATGATGGAGTCTGG	1	34	106	34x106	40	0.01	0.0425	0.0865	0.0585	0.755	0.04	0.0065	114_D1_AGATGATGGAGTCTGG	Clone6	0.173168	6131	10396	1	0	0	0	0	0	1	0	2.69131	Clone5	0.755	0	2	6	1
895	6284	10483	Cancer	114_D1	114_D1_CCACGGTGCCCGGTAG	1	35	107	35x107	19	0.0205	0.0115	0.44	0.4445	0.0185	0.0585	0.006	114_D1_CCACGGTGCCCGGTAG	Clone2	0.172726	6284	10483	1	0	1	0	0	0	0	0	2.70316	Clone4	0.4445	0	2	28	1
896	6132	10571	Cancer	114_D1	114_D1_TCAAGAAATACTAGCT	1	34	108	34x108	11	0.0255	0.0625	0.2825	0.0995	0.488	0.0225	0.0195	114_D1_TCAAGAAATACTAGCT	Clone3	0.146042	6132	10571	1	0	0	1	0	0	0	0	2.80607	Clone5	0.488	0	0	2	1
897	6284	10658	Cancer	114_D1	114_D1_AGGTATAATTGATAGT	1	35	109	35x109	34	0.009	0.015	0.259	0.141	0.5615	0.0085	0.0065	114_D1_AGGTATAATTGATAGT	Clone3	0.17414	6284	10658	1	0	0	1	0	0	0	0	2.70106	Clone5	0.5615	0	2	6	1
898	6132	10745	Cancer	114_D1	114_D1_CAAGGTCCTATAGGCT	1	34	110	34x110	15	0.068	0.0335	0.0455	0.0385	0.6865	0.112	0.017	114_D1_CAAGGTCCTATAGGCT	Clone6	0.164316	6132	10745	1	0	0	0	0	0	1	0	2.75297	Clone5	0.6865	0	1	3	1
899	6284	10832	Cancer	114_D1	114_D1_CCGGCACGACCGTTTC	1	35	111	35x111	28	0.01	0.068	0.346	0.2815	0.2775	0.0105	0.0075	114_D1_CCGGCACGACCGTTTC	Clone7	0.176269	6284	10832	1	0	0	0	0	0	0	1	2.63743	Clone3	0.346	0	2	10	1
900	6133	10920	Cancer	114_D1	114_D1_ACCTCCGTTATTCACC	1	34	112	34x112	35	0.0315	0.0165	0.1805	0.1235	0.557	0.0835	0.0075	114_D1_ACCTCCGTTATTCACC	Clone6	0.180636	6133	10920	1	0	0	0	0	0	1	0	2.68124	Clone5	0.557	0	2	9	1
901	6285	11006	Cancer	114_D1	114_D1_GCAGCCTATATCACAT	1	35	113	35x113	37	0.026	0.015	0.353	0.312	0.238	0.0495	0.006	114_D1_GCAGCCTATATCACAT	Clone6	0.182214	6285	11006	1	0	0	0	0	0	1	0	2.76431	Clone3	0.353	0	2	18	1
902	6133	11094	Cancer	114_D1	114_D1_GGTATAGTGACACATA	1	34	114	34x114	31	0.0095	0.015	0.042	0.0325	0.886	0.0085	0.007	114_D1_GGTATAGTGACACATA	Clone2	0.171267	6133	11094	1	0	1	0	0	0	0	0	2.69573	Clone5	0.886	0	1	2	1
903	6285	11181	Cancer	114_D1	114_D1_AAATTCCAGGTCCAAA	1	35	115	35x115	39	0.0285	0.0125	0.015	0.0085	0.9225	0.007	0.006	114_D1_AAATTCCAGGTCCAAA	Clone6	0.144099	6285	11181	1	0	0	0	0	0	1	0	2.80728	Clone5	0.9225	0	0	1	1
904	6134	11269	Cancer	114_D1	114_D1_TCTTTAGCAGGCGAAC	1	34	116	34x116	25	0.0125	0.0225	0.0805	0.069	0.796	0.0115	0.0085	114_D1_TCTTTAGCAGGCGAAC	Clone2	0.146113	6134	11269	1	0	1	0	0	0	0	0	2.80641	Clone5	0.796	0	0	2	1
905	6286	11355	Cancer	114_D1	114_D1_TATTGACATTTCTGCC	1	35	117	35x117	24	0.0335	0.044	0.43	0.4115	0.0605	0.012	0.009	114_D1_TATTGACATTTCTGCC	Clone5	0.149384	6286	11355	1	0	0	0	0	1	0	0	2.80391	Clone3	0.43	0	0	15	1
906	6134	11443	Cancer	114_D1	114_D1_TCTGATCGGGTGCTAG	1	34	118	34x118	40	0.008	0.012	0.21	0.178	0.581	0.007	0.0055	114_D1_TCTGATCGGGTGCTAG	Clone3	0.152154	6134	11443	1	0	0	1	0	0	0	0	2.79468	Clone5	0.581	0	0	7	1
907	6286	11530	Cancer	114_D1	114_D1_GGCCCGGAGCATGTCT	1	35	119	35x119	21	0.03	0.0765	0.309	0.2495	0.2945	0.0265	0.013	114_D1_GGCCCGGAGCATGTCT	Clone2	0.154177	6286	11530	1	0	1	0	0	0	0	0	2.79443	Clone3	0.309	0	0	8	1
908	6135	11618	Cancer	114_D1	114_D1_GGGCGCAGCGTTACTC	1	34	120	34x120	5	0.037	0.05	0.311	0.2795	0.2575	0.0355	0.0295	114_D1_GGGCGCAGCGTTACTC	Clone2	0.144558	6135	11618	1	0	1	0	0	0	0	0	2.80704	Clone3	0.311	0	0	1	1
909	6287	11704	Cancer	114_D1	114_D1_TTGGCGATCCGAATAT	1	35	121	35x121	2	0.088	0.042	0.3535	0.4355	0.0305	0.029	0.0215	114_D1_TTGGCGATCCGAATAT	Clone2	0.148466	6287	11704	1	0	1	0	0	0	0	0	2.80381	Clone4	0.4355	0	0	8	1
910	6135	11792	Cancer	114_D1	114_D1_CCACGTAAATTAGACT	1	34	122	34x122	5	0.02	0.0215	0.4585	0.3495	0.0355	0.099	0.0155	114_D1_CCACGTAAATTAGACT	Clone5	0.175506	6135	11792	1	0	0	0	0	1	0	0	2.62485	Clone3	0.4585	0	3	8	1
911	6287	11879	Cancer	114_D1	114_D1_TCTGATTGGAAATGGA	1	35	123	35x123	14	0.0685	0.0315	0.082	0.0915	0.627	0.082	0.018	114_D1_TCTGATTGGAAATGGA	Clone6	0.164261	6287	11879	1	0	0	0	0	0	1	0	2.75282	Clone5	0.627	0	1	3	1
912	6288	12053	Cancer	114_D1	114_D1_ATCGCTTTACGTCTCA	1	35	125	35x125	6	0.057	0.0255	0.3885	0.389	0.027	0.0845	0.0295	114_D1_ATCGCTTTACGTCTCA	Clone3	0.172915	6288	12053	1	0	0	1	0	0	0	0	2.68334	Clone4	0.389	0	1	13	1
913	6426	6731	Cancer	114_D1	114_D1_GTACACTTACCTGAAG	1	36	64	36x64	34	0.0095	0.0595	0.058	0.0485	0.806	0.0085	0.01	114_D1_GTACACTTACCTGAAG	Clone2	0.147195	6426	6731	1	0	1	0	0	0	0	0	2.80507	Clone5	0.806	0	0	3	1
914	6578	6818	Cancer	114_D1	114_D1_CCAGCCTGGACCAATA	1	37	65	37x65	34	0.0155	0.0125	0.4535	0.4385	0.063	0.0085	0.008	114_D1_CCAGCCTGGACCAATA	Clone6	0.178061	6578	6818	1	0	0	0	0	0	1	0	2.63645	Clone3	0.4535	0	2	19	1
915	6426	6906	Cancer	114_D1	114_D1_ATGGAGCAGGCCGTGA	1	36	66	36x66	27	0.0265	0.018	0.2365	0.2115	0.484	0.0135	0.009	114_D1_ATGGAGCAGGCCGTGA	Clone6	0.147547	6426	6906	1	0	0	0	0	0	1	0	2.80439	Clone5	0.484	0	0	6	1
916	6578	6992	Cancer	114_D1	114_D1_GTCATTAGAGCGAACG	1	37	67	37x67	19	0.073	0.0425	0.4035	0.3995	0.0185	0.0545	0.0085	114_D1_GTCATTAGAGCGAACG	Clone3	0.178351	6578	6992	1	0	0	1	0	0	0	0	2.61852	Clone3	0.4035	1	3	30	0
917	6427	7080	Cancer	114_D1	114_D1_AAGACTGCAAGCTACT	1	36	68	36x68	24	0.011	0.019	0.2945	0.2665	0.386	0.015	0.0085	114_D1_AAGACTGCAAGCTACT	Clone5	0.182515	6427	7080	1	0	0	0	0	1	0	0	2.68378	Clone5	0.386	1	1	7	0
918	6579	7167	Cancer	114_D1	114_D1_CTAGTCACGTCTTAAG	1	37	69	37x69	29	0.0105	0.016	0.1645	0.1695	0.622	0.0095	0.008	114_D1_CTAGTCACGTCTTAAG	Clone3	0.149123	6579	7167	1	0	0	1	0	0	0	0	2.80247	Clone5	0.622	0	0	4	1
919	6427	7255	Cancer	114_D1	114_D1_ACTCTTGTATAGTAAC	1	36	70	36x70	18	0.016	0.0195	0.227	0.2145	0.4475	0.0635	0.0115	114_D1_ACTCTTGTATAGTAAC	Clone6	0.165536	6427	7255	1	0	0	0	0	0	1	0	2.74011	Clone5	0.4475	0	1	4	1
920	6579	7341	Cancer	114_D1	114_D1_ATTAGGCGATGCTTTC	1	37	71	37x71	14	0.0185	0.0245	0.258	0.2145	0.452	0.0175	0.015	114_D1_ATTAGGCGATGCTTTC	Clone2	0.146294	6579	7341	1	0	1	0	0	0	0	0	2.80615	Clone5	0.452	0	0	2	1
921	6428	7429	Cancer	114_D1	114_D1_TTCGGGACTAATCGCG	1	36	72	36x72	30	0.018	0.0155	0.4415	0.42	0.086	0.0115	0.0075	114_D1_TTCGGGACTAATCGCG	Clone5	0.158343	6428	7429	1	0	0	0	0	1	0	0	2.78834	Clone3	0.4415	0	0	16	1
922	6580	7516	Cancer	114_D1	114_D1_TGGACTGTTCGCTCAA	1	37	73	37x73	19	0.0175	0.0485	0.0575	0.0575	0.7915	0.015	0.012	114_D1_TGGACTGTTCGCTCAA	Clone3	0.146042	6580	7516	1	0	0	1	0	0	0	0	2.80607	Clone5	0.7915	0	0	2	1
923	6428	7604	Cancer	114_D1	114_D1_AACGTGCGAAAGTCTC	1	36	74	36x74	25	0.0125	0.0185	0.085	0.0715	0.7935	0.011	0.0085	114_D1_AACGTGCGAAAGTCTC	Clone4	0.14604	6428	7604	1	0	0	0	1	0	0	0	2.8062	Clone5	0.7935	0	0	2	1
924	6580	7690	Cancer	114_D1	114_D1_CCACCCAAGGAAAGTG	1	37	75	37x75	17	0.0385	0.0235	0.362	0.362	0.131	0.0655	0.0175	114_D1_CCACCCAAGGAAAGTG	Clone3	0.163095	6580	7690	1	0	0	1	0	0	0	0	2.75066	Clone3	0.362	1	1	9	0
925	6428	7778	Cancer	114_D1	114_D1_CCGCACAAAGACCAAC	1	36	76	36x76	37	0.0085	0.015	0.056	0.0465	0.8595	0.0075	0.006	114_D1_CCGCACAAAGACCAAC	Clone2	0.145809	6428	7778	1	0	1	0	0	0	0	0	2.80612	Clone5	0.8595	0	0	2	1
926	6580	7865	Cancer	114_D1	114_D1_GCGATTGTTAACGTTA	1	37	77	37x77	16	0.03	0.131	0.3555	0.404	0.05	0.0165	0.0135	114_D1_GCGATTGTTAACGTTA	Clone2	0.173794	6580	7865	1	0	1	0	0	0	0	0	2.65215	Clone4	0.404	0	1	13	1
927	6429	7953	Cancer	114_D1	114_D1_ACTCGTCAGTAATCCC	1	36	78	36x78	19	0.013	0.048	0.439	0.4235	0.0315	0.0185	0.0265	114_D1_ACTCGTCAGTAATCCC	Clone6	0.180672	6429	7953	1	0	0	0	0	0	1	0	2.64426	Clone3	0.439	0	2	22	1
928	6581	8039	Cancer	114_D1	114_D1_GGTGATAAGGAGCAGT	1	37	79	37x79	27	0.0105	0.026	0.2845	0.226	0.4335	0.0115	0.008	114_D1_GGTGATAAGGAGCAGT	Clone2	0.150008	6581	8039	1	0	1	0	0	0	0	0	2.80055	Clone5	0.4335	0	0	7	1
929	6429	8127	Cancer	114_D1	114_D1_AAGAGGCATGGATCGC	1	36	80	36x80	19	0.0135	0.0205	0.428	0.3685	0.1435	0.0155	0.0105	114_D1_AAGAGGCATGGATCGC	Clone2	0.154551	6429	8127	1	0	1	0	0	0	0	0	2.79073	Clone3	0.428	0	0	9	1
930	6581	8214	Cancer	114_D1	114_D1_CACGTTCGTGCTCTAG	1	37	81	37x81	29	0.011	0.0175	0.1645	0.15	0.6395	0.0095	0.0075	114_D1_CACGTTCGTGCTCTAG	Clone2	0.148816	6581	8214	1	0	1	0	0	0	0	0	2.803	Clone5	0.6395	0	0	4	1
931	6430	8302	Cancer	114_D1	114_D1_CTATTTGGTTACGGAT	1	36	82	36x82	22	0.0355	0.057	0.265	0.1815	0.419	0.0225	0.019	114_D1_CTATTTGGTTACGGAT	Clone5	0.169704	6430	8302	1	0	0	0	0	1	0	0	2.74219	Clone5	0.419	1	1	7	0
932	6582	8388	Cancer	114_D1	114_D1_GTACAGAGGCAAGGGT	1	37	83	37x83	25	0.0305	0.02	0.3955	0.4225	0.0455	0.077	0.0085	114_D1_GTACAGAGGCAAGGGT	Clone2	0.17912	6582	8388	1	0	1	0	0	0	0	0	2.64623	Clone4	0.4225	0	2	18	1
933	6430	8476	Cancer	114_D1	114_D1_GGGCCGGCCGAAGTAC	1	36	84	36x84	14	0.0155	0.054	0.458	0.3905	0.0565	0.014	0.0115	114_D1_GGGCCGGCCGAAGTAC	Clone6	0.169823	6430	8476	1	0	0	0	0	0	1	0	2.66752	Clone3	0.458	0	1	9	1
934	6582	8563	Cancer	114_D1	114_D1_CCTGAACGATATATTC	1	37	85	37x85	26	0.019	0.031	0.4405	0.411	0.0145	0.072	0.0125	114_D1_CCTGAACGATATATTC	Clone6	0.184056	6582	8563	1	0	0	0	0	0	1	0	2.61771	Clone3	0.4405	0	5	41	1
935	6431	8651	Cancer	114_D1	114_D1_CCGGGCTGCTCCATAC	1	36	86	36x86	21	0.0135	0.0185	0.263	0.225	0.455	0.0145	0.01	114_D1_CCGGGCTGCTCCATAC	Clone2	0.148909	6431	8651	1	0	1	0	0	0	0	0	2.80291	Clone5	0.455	0	0	4	1
936	6583	8737	Cancer	114_D1	114_D1_TACTTGTTAGTAGTCC	1	37	87	37x87	36	0.0245	0.025	0.0245	0.0225	0.887	0.0085	0.0075	114_D1_TACTTGTTAGTAGTCC	Clone1	0.146226	6583	8737	1	1	0	0	0	0	0	0	2.80728	Clone5	0.887	0	0	2	1
937	6431	8825	Cancer	114_D1	114_D1_CCTAGGCGTAGCGATC	1	36	88	36x88	24	0.0125	0.0175	0.2075	0.1445	0.597	0.0115	0.0095	114_D1_CCTAGGCGTAGCGATC	Clone2	0.147659	6431	8825	1	0	1	0	0	0	0	0	2.8047	Clone5	0.597	0	0	3	1
938	6583	8912	Cancer	114_D1	114_D1_CTGGCGCACAGGTCTG	1	37	89	37x89	28	0.022	0.0265	0.301	0.2705	0.3395	0.0295	0.0105	114_D1_CTGGCGCACAGGTCTG	Clone2	0.153159	6583	8912	1	0	1	0	0	0	0	0	2.7973	Clone5	0.3395	0	0	11	1
939	6432	8999	Cancer	114_D1	114_D1_ACTTATACTTACCCGG	1	36	90	36x90	10	0.105	0.033	0.0425	0.026	0.65	0.1155	0.028	114_D1_ACTTATACTTACCCGG	Clone3	0.164969	6432	8999	1	0	0	1	0	0	0	0	2.75014	Clone5	0.65	0	1	2	1
940	6584	9086	Cancer	114_D1	114_D1_GAAGTCTCCCTAGCGA	1	37	91	37x91	12	0.0235	0.028	0.2585	0.228	0.426	0.02	0.017	114_D1_GAAGTCTCCCTAGCGA	Clone2	0.145809	6584	9086	1	0	1	0	0	0	0	0	2.80612	Clone5	0.426	0	0	2	1
941	6434	9872	Cancer	114_D1	114_D1_GTGCGACAGGGAGTGT	1	36	100	36x100	21	0.0145	0.021	0.0605	0.0495	0.787	0.054	0.0135	114_D1_GTGCGACAGGGAGTGT	Clone2	0.172356	6434	9872	1	0	1	0	0	0	0	0	2.69612	Clone5	0.787	0	1	2	1
942	6586	9959	Cancer	114_D1	114_D1_CCGATCTCAACCTTAT	1	37	101	37x101	23	0.013	0.0225	0.082	0.0725	0.71	0.071	0.0285	114_D1_CCGATCTCAACCTTAT	Clone2	0.173051	6586	9959	1	0	1	0	0	0	0	0	2.6261	Clone5	0.71	0	2	4	1
943	6434	10046	Cancer	114_D1	114_D1_ACGATCATCTTGTAAA	1	36	102	36x102	16	0.0155	0.0195	0.414	0.4	0.0915	0.0475	0.0115	114_D1_ACGATCATCTTGTAAA	Clone2	0.176503	6434	10046	1	0	1	0	0	0	0	0	2.62545	Clone3	0.414	0	2	9	1
944	6586	10133	Cancer	114_D1	114_D1_GAAAGAACAGCGTTAT	1	37	103	37x103	20	0.0165	0.0275	0.1	0.084	0.7465	0.0145	0.0115	114_D1_GAAAGAACAGCGTTAT	Clone2	0.145938	6586	10133	1	0	1	0	0	0	0	0	2.80612	Clone5	0.7465	0	0	2	1
945	6435	10221	Cancer	114_D1	114_D1_CTAGGTCTGAAGGAAT	1	36	104	36x104	37	0.008	0.062	0.2435	0.195	0.475	0.009	0.007	114_D1_CTAGGTCTGAAGGAAT	Clone5	0.175103	6435	10221	1	0	0	0	0	1	0	0	2.66731	Clone5	0.475	1	1	9	0
946	6587	10308	Cancer	114_D1	114_D1_ATATCAACCTACAGAG	1	37	105	37x105	32	0.048	0.0095	0.398	0.414	0.0215	0.095	0.014	114_D1_ATATCAACCTACAGAG	Clone5	0.192706	6587	10308	1	0	0	0	0	1	0	0	2.60534	Clone4	0.414	0	6	35	1
947	6435	10395	Cancer	114_D1	114_D1_AAATAGCTTAGACTTT	1	36	106	36x106	29	0.0105	0.0145	0.2355	0.206	0.514	0.013	0.0075	114_D1_AAATAGCTTAGACTTT	Clone2	0.150772	6435	10395	1	0	1	0	0	0	0	0	2.80021	Clone5	0.514	0	0	5	1
948	6587	10482	Cancer	114_D1	114_D1_GCGACATGTAAACATC	1	37	107	37x107	30	0.0235	0.016	0.2425	0.2755	0.4195	0.0125	0.0105	114_D1_GCGACATGTAAACATC	Clone3	0.176193	6587	10482	1	0	0	1	0	0	0	0	2.64415	Clone5	0.4195	0	3	10	1
949	6436	10570	Cancer	114_D1	114_D1_ATAAGTAGGGCGACTC	1	36	108	36x108	26	0.068	0.0125	0.417	0.453	0.0215	0.019	0.009	114_D1_ATAAGTAGGGCGACTC	Clone5	0.170777	6436	10570	1	0	0	0	0	1	0	0	2.79577	Clone4	0.453	0	0	30	1
950	6588	10657	Cancer	114_D1	114_D1_GCGAGCGCATGCTCCC	1	37	109	37x109	10	0.047	0.0255	0.414	0.422	0.0475	0.0175	0.0255	114_D1_GCGAGCGCATGCTCCC	Clone2	0.153226	6588	10657	1	0	1	0	0	0	0	0	2.79304	Clone4	0.422	0	0	8	1
951	6436	10744	Cancer	114_D1	114_D1_AGGGACCGGCTGCGTT	1	36	110	36x110	12	0.045	0.0485	0.33	0.3435	0.1855	0.026	0.0205	114_D1_AGGGACCGGCTGCGTT	Clone1	0.147271	6436	10744	1	1	0	0	0	0	0	0	2.8072	Clone4	0.3435	0	0	5	1
952	6588	10831	Cancer	114_D1	114_D1_CCTATGAAGTGGTGCC	1	37	111	37x111	17	0.008	0.0115	0.44	0.4825	0.021	0.0305	0.0065	114_D1_CCTATGAAGTGGTGCC	Clone5	0.184867	6588	10831	1	0	0	0	0	1	0	0	2.62112	Clone4	0.4825	0	4	24	1
953	6436	10919	Cancer	114_D1	114_D1_GCTTACGTAGTTAGTA	1	36	112	36x112	21	0.015	0.0195	0.364	0.3225	0.2535	0.013	0.0125	114_D1_GCTTACGTAGTTAGTA	Clone2	0.153512	6436	10919	1	0	1	0	0	0	0	0	2.79235	Clone3	0.364	0	0	8	1
954	6588	11006	Cancer	114_D1	114_D1_CATACTTAGGCAATAC	1	37	113	37x113	21	0.0305	0.0205	0.2555	0.241	0.424	0.0155	0.013	114_D1_CATACTTAGGCAATAC	Clone2	0.149776	6588	11006	1	0	1	0	0	0	0	0	2.80182	Clone5	0.424	0	0	5	1
955	6437	11093	Cancer	114_D1	114_D1_CCTGTCCCTCACGTTA	1	36	114	36x114	14	0.0175	0.0185	0.4225	0.4005	0.0515	0.075	0.015	114_D1_CCTGTCCCTCACGTTA	Clone6	0.169786	6437	11093	1	0	0	0	0	0	1	0	2.71083	Clone3	0.4225	0	1	10	1
956	6589	11180	Cancer	114_D1	114_D1_CAATGTGCCAACCCTT	1	37	115	37x115	17	0.016	0.094	0.297	0.19	0.3735	0.0175	0.012	114_D1_CAATGTGCCAACCCTT	Clone5	0.170317	6589	11180	1	0	0	0	0	1	0	0	2.74169	Clone5	0.3735	1	1	6	0
957	6437	11268	Cancer	114_D1	114_D1_GTTAAGTTAGAGTGGG	1	36	116	36x116	10	0.065	0.0525	0.279	0.209	0.3485	0.025	0.021	114_D1_GTTAAGTTAGAGTGGG	Clone1	0.159094	6437	11268	1	1	0	0	0	0	0	0	2.80581	Clone5	0.3485	0	0	3	1
958	6589	11355	Cancer	114_D1	114_D1_CTGGGATACGCTACCC	1	37	117	37x117	20	0.015	0.02	0.261	0.175	0.4805	0.038	0.0105	114_D1_CTGGGATACGCTACCC	Clone5	0.172749	6589	11355	1	0	0	0	0	1	0	0	2.64099	Clone5	0.4805	1	2	4	0
959	6438	11442	Cancer	114_D1	114_D1_AACCTGTCACGGAATT	1	36	118	36x118	8	0.046	0.306	0.2335	0.2745	0.0945	0.0235	0.022	114_D1_AACCTGTCACGGAATT	Clone1	0.247332	6438	11442	1	1	0	0	0	0	0	0	2.74669	Clone2	0.306	0	1	5	1
960	6590	11529	Cancer	114_D1	114_D1_ACTGCGGACACACCGT	1	37	119	37x119	24	0.0625	0.023	0.3205	0.2315	0.3235	0.018	0.0205	114_D1_ACTGCGGACACACCGT	Clone1	0.17626	6590	11529	1	1	0	0	0	0	0	0	2.80081	Clone5	0.3235	0	1	9	1
961	6438	11617	Cancer	114_D1	114_D1_CCGTGAGGCATTCATG	1	36	120	36x120	20	0.0365	0.031	0.406	0.422	0.024	0.0635	0.017	114_D1_CCGTGAGGCATTCATG	Clone3	0.179342	6438	11617	1	0	0	1	0	0	0	0	2.62889	Clone4	0.422	0	3	28	1
962	6590	11704	Cancer	114_D1	114_D1_GCCCAGATGCTGGAGA	1	37	121	37x121	30	0.009	0.014	0.3295	0.2835	0.3485	0.0085	0.0065	114_D1_GCCCAGATGCTGGAGA	Clone2	0.153088	6590	11704	1	0	1	0	0	0	0	0	2.79171	Clone5	0.3485	0	0	10	1
963	6439	11791	Cancer	114_D1	114_D1_TCTGGCCGTTCAAGTT	1	36	122	36x122	16	0.0335	0.0215	0.4045	0.396	0.0655	0.0655	0.0135	114_D1_TCTGGCCGTTCAAGTT	Clone6	0.175374	6439	11791	1	0	0	0	0	0	1	0	2.65409	Clone3	0.4045	0	2	9	1
964	6591	11878	Cancer	114_D1	114_D1_ATACGAAGGCTTTCCA	1	37	123	37x123	19	0.013	0.1155	0.2325	0.1975	0.39	0.0395	0.012	114_D1_ATACGAAGGCTTTCCA	Clone6	0.181274	6591	11878	1	0	0	0	0	0	1	0	2.61162	Clone5	0.39	0	2	7	1
965	6439	11966	Cancer	114_D1	114_D1_GATCCGAATATAAGTG	1	36	124	36x124	14	0.018	0.021	0.312	0.276	0.3435	0.016	0.0135	114_D1_GATCCGAATATAAGTG	Clone3	0.176977	6439	11966	1	0	0	1	0	0	0	0	2.61337	Clone5	0.3435	0	2	4	1
966	6591	12053	Cancer	114_D1	114_D1_GTGGAGCATGTCGGCC	1	37	125	37x125	30	0.01	0.0255	0.0205	0.0175	0.899	0.019	0.0075	114_D1_GTGGAGCATGTCGGCC	Clone1	0.169768	6591	12053	1	1	0	0	0	0	0	0	2.8031	Clone5	0.899	0	0	1	1
967	6440	12140	Cancer	114_D1	114_D1_ACTCTTCAGCTCCCGC	1	36	126	36x126	8	0.013	0.1025	0.422	0.409	0.0295	0.013	0.0105	114_D1_ACTCTTCAGCTCCCGC	Clone2	0.177825	6440	12140	1	0	1	0	0	0	0	0	2.67661	Clone3	0.422	0	2	13	1
968	6592	12227	Cancer	114_D1	114_D1_CCCGATAGCCTCGCCT	1	37	127	37x127	12	0.081	0.025	0.392	0.4255	0.0395	0.0165	0.0205	114_D1_CCCGATAGCCTCGCCT	Clone2	0.152678	6592	12227	1	0	1	0	0	0	0	0	2.79575	Clone4	0.4255	0	0	11	1
969	6881	6817	Cancer	114_D1	114_D1_GCTAGTAGAGCTTGTA	1	39	65	39x65	14	0.017	0.052	0.3785	0.214	0.214	0.11	0.0135	114_D1_GCTAGTAGAGCTTGTA	Clone3	0.177814	6881	6817	1	0	0	1	0	0	0	0	2.64977	Clone3	0.3785	1	2	6	0
970	6730	6905	Cancer	114_D1	114_D1_TGCTGTTGAAGAACTC	1	38	66	38x66	16	0.043	0.0665	0.4125	0.404	0.041	0.022	0.012	114_D1_TGCTGTTGAAGAACTC	Clone5	0.17598	6730	6905	1	0	0	0	0	1	0	0	2.6742	Clone3	0.4125	0	1	14	1
971	6882	6992	Cancer	114_D1	114_D1_CGGAGCATGGCGATCC	1	39	67	39x67	13	0.0545	0.0165	0.4315	0.443	0.023	0.0135	0.018	114_D1_CGGAGCATGGCGATCC	Clone6	0.175919	6882	6992	1	0	0	0	0	0	1	0	2.63	Clone4	0.443	0	2	20	1
972	6730	7079	Cancer	114_D1	114_D1_TAGCGTTGGGTCTTAC	1	38	68	38x68	24	0.014	0.0195	0.056	0.0445	0.8455	0.0115	0.0095	114_D1_TAGCGTTGGGTCTTAC	Clone2	0.144558	6730	7079	1	0	1	0	0	0	0	0	2.80704	Clone5	0.8455	0	0	1	1
973	6882	7166	Cancer	114_D1	114_D1_GTAGCGGCTATACACT	1	39	69	39x69	23	0.0145	0.063	0.107	0.0465	0.73	0.0285	0.0105	114_D1_GTAGCGGCTATACACT	Clone5	0.16607	6882	7166	1	0	0	0	0	1	0	0	2.73814	Clone5	0.73	1	1	3	0
974	6731	7254	Cancer	114_D1	114_D1_TAACATACAATGTGGG	1	38	70	38x70	37	0.0195	0.0135	0.167	0.176	0.6075	0.009	0.007	114_D1_TAACATACAATGTGGG	Clone5	0.172488	6731	7254	1	0	0	0	0	1	0	0	2.67269	Clone5	0.6075	1	1	6	0
975	6883	7341	Cancer	114_D1	114_D1_TCTTCGAATAGACGTT	1	39	71	39x71	27	0.019	0.015	0.237	0.2945	0.411	0.015	0.009	114_D1_TCTTCGAATAGACGTT	Clone3	0.182643	6883	7341	1	0	0	1	0	0	0	0	2.67348	Clone5	0.411	0	2	10	1
976	6731	7428	Cancer	114_D1	114_D1_GATCGTGACTGATATC	1	38	72	38x72	26	0.0115	0.017	0.2435	0.211	0.4635	0.046	0.0085	114_D1_GATCGTGACTGATATC	Clone6	0.167704	6731	7428	1	0	0	0	0	0	1	0	2.72849	Clone5	0.4635	0	1	6	1
977	6883	7515	Cancer	114_D1	114_D1_GATCCGGGAATTAACA	1	39	73	39x73	20	0.016	0.0205	0.251	0.1975	0.488	0.017	0.011	114_D1_GATCCGGGAATTAACA	Clone2	0.147719	6883	7515	1	0	1	0	0	0	0	0	2.8047	Clone5	0.488	0	0	3	1
978	6732	7603	Cancer	114_D1	114_D1_TTATATACGCTGTCAC	1	38	74	38x74	18	0.015	0.018	0.4505	0.433	0.059	0.0125	0.0125	114_D1_TTATATACGCTGTCAC	Clone2	0.155823	6732	7603	1	0	1	0	0	0	0	0	2.78002	Clone3	0.4505	0	0	11	1
979	6884	7690	Cancer	114_D1	114_D1_GTCGCGTAACCCGTTG	1	39	75	39x75	31	0.0095	0.0215	0.215	0.1945	0.45	0.103	0.007	114_D1_GTCGCGTAACCCGTTG	Clone6	0.175054	6884	7690	1	0	0	0	0	0	1	0	2.6953	Clone5	0.45	0	2	9	1
980	6732	7777	Cancer	114_D1	114_D1_AGCTCTAGACGTTCCA	1	38	76	38x76	28	0.0175	0.1135	0.366	0.3085	0.1665	0.019	0.0095	114_D1_AGCTCTAGACGTTCCA	Clone2	0.177176	6732	7777	1	0	1	0	0	0	0	0	2.6839	Clone3	0.366	0	1	13	1
981	6884	7864	Cancer	114_D1	114_D1_GTCAAGCGGACTCGGG	1	39	77	39x77	29	0.052	0.0275	0.278	0.2555	0.327	0.017	0.043	114_D1_GTCAAGCGGACTCGGG	Clone6	0.160659	6884	7864	1	0	0	0	0	0	1	0	2.76231	Clone5	0.327	0	1	13	1
982	6733	7952	Cancer	114_D1	114_D1_CGAGGGACTGCGGTCG	1	38	78	38x78	19	0.017	0.0185	0.4495	0.431	0.0455	0.0265	0.013	114_D1_CGAGGGACTGCGGTCG	Clone5	0.155694	6733	7952	1	0	0	0	0	1	0	0	2.79501	Clone3	0.4495	0	0	14	1
983	6885	8039	Cancer	114_D1	114_D1_AATCGCCTCAGCGCCA	1	39	79	39x79	36	0.0085	0.0135	0.0965	0.1105	0.7335	0.032	0.006	114_D1_AATCGCCTCAGCGCCA	Clone2	0.150038	6885	8039	1	0	1	0	0	0	0	0	2.80225	Clone5	0.7335	0	0	5	1
984	6733	8126	Cancer	114_D1	114_D1_CTTGTTGCTGAGTCAA	1	38	80	38x80	34	0.0165	0.017	0.407	0.3495	0.184	0.018	0.0085	114_D1_CTTGTTGCTGAGTCAA	Clone6	0.183244	6733	8126	1	0	0	0	0	0	1	0	2.60703	Clone3	0.407	0	2	15	1
985	6885	8213	Cancer	114_D1	114_D1_GATATGAGACACTAAC	1	39	81	39x81	34	0.0135	0.024	0.4085	0.3975	0.0925	0.0565	0.008	114_D1_GATATGAGACACTAAC	Clone6	0.191434	6885	8213	1	0	0	0	0	0	1	0	2.62805	Clone3	0.4085	0	2	19	1
986	6733	8301	Cancer	114_D1	114_D1_TTATGATCTTAACGAA	1	38	82	38x82	22	0.049	0.0575	0.208	0.166	0.4655	0.028	0.0265	114_D1_TTATGATCTTAACGAA	Clone1	0.149483	6733	8301	1	1	0	0	0	0	0	0	2.807	Clone5	0.4655	0	0	6	1
987	6885	8388	Cancer	114_D1	114_D1_CGCCGCCCATGCCTGT	1	39	83	39x83	31	0.0095	0.0185	0.289	0.26	0.4025	0.0135	0.0065	114_D1_CGCCGCCCATGCCTGT	Clone3	0.151332	6885	8388	1	0	0	1	0	0	0	0	2.80289	Clone5	0.4025	0	0	9	1
988	6734	8475	Cancer	114_D1	114_D1_CTGGGATAAATAATGG	1	38	84	38x84	37	0.0245	0.0175	0.2285	0.2105	0.482	0.029	0.0085	114_D1_CTGGGATAAATAATGG	Clone5	0.145124	6734	8475	1	0	0	0	0	1	0	0	2.8072	Clone5	0.482	1	0	10	0
989	6886	8562	Cancer	114_D1	114_D1_GTGCCCGTTCGGATTC	1	39	85	39x85	27	0.017	0.0135	0.445	0.4445	0.0355	0.0275	0.018	114_D1_GTGCCCGTTCGGATTC	Clone6	0.178654	6886	8562	1	0	0	0	0	0	1	0	2.61659	Clone3	0.445	0	3	21	1
990	6734	8650	Cancer	114_D1	114_D1_TTCAATACTCTGAATC	1	38	86	38x86	24	0.0125	0.0185	0.095	0.073	0.78	0.0115	0.0085	114_D1_TTCAATACTCTGAATC	Clone2	0.171702	6734	8650	1	0	1	0	0	0	0	0	2.68333	Clone5	0.78	0	1	2	1
991	6886	8737	Cancer	114_D1	114_D1_CGCACATGTCCACTAC	1	39	87	39x87	40	0.0085	0.0135	0.0755	0.067	0.8225	0.007	0.0055	114_D1_CGCACATGTCCACTAC	Clone2	0.147357	6886	8737	1	0	1	0	0	0	0	0	2.8046	Clone5	0.8225	0	0	3	1
992	6887	8911	Cancer	114_D1	114_D1_GATAACTCGCACTGTG	1	39	89	39x89	33	0.009	0.0595	0.067	0.0585	0.7555	0.033	0.0175	114_D1_GATAACTCGCACTGTG	Clone2	0.172568	6887	8911	1	0	1	0	0	0	0	0	2.68972	Clone5	0.7555	0	1	4	1
993	6735	8999	Cancer	114_D1	114_D1_AGTCGACGGTCTCAAG	1	38	90	38x90	16	0.0745	0.0265	0.1335	0.141	0.5865	0.0245	0.014	114_D1_AGTCGACGGTCTCAAG	Clone2	0.147322	6735	8999	1	0	1	0	0	0	0	0	2.80541	Clone5	0.5865	0	0	3	1
994	6887	9086	Cancer	114_D1	114_D1_GTGACCGCACACTACG	1	39	91	39x91	40	0.0075	0.0185	0.179	0.1665	0.599	0.024	0.0055	114_D1_GTGACCGCACACTACG	Clone3	0.14623	6887	9086	1	0	0	1	0	0	0	0	2.80664	Clone5	0.599	0	0	7	1
995	6736	9173	Cancer	114_D1	114_D1_GTATGTGGGTCTAGTT	1	38	92	38x92	19	0.013	0.065	0.4095	0.423	0.0625	0.013	0.0135	114_D1_GTATGTGGGTCTAGTT	Clone2	0.15653	6736	9173	1	0	1	0	0	0	0	0	2.78087	Clone4	0.423	0	0	11	1
996	6888	9260	Cancer	114_D1	114_D1_CTTGAGTTAGGGTAAT	1	39	93	39x93	25	0.034	0.0395	0.44	0.4475	0.0235	0.009	0.0065	114_D1_CTTGAGTTAGGGTAAT	Clone2	0.177263	6888	9260	1	0	1	0	0	0	0	0	2.63065	Clone4	0.4475	0	2	28	1
997	6888	9435	Cancer	114_D1	114_D1_GCTGTTGCTACCGAAC	1	39	95	39x95	17	0.097	0.0255	0.3755	0.4275	0.017	0.0255	0.032	114_D1_GCTGTTGCTACCGAAC	Clone5	0.180394	6888	9435	1	0	0	0	0	1	0	0	2.77438	Clone4	0.4275	0	1	34	1
998	6889	9609	Cancer	114_D1	114_D1_TTGAATTCACGTGAGG	1	39	97	39x97	17	0.064	0.0285	0.074	0.0625	0.741	0.0165	0.0155	114_D1_TTGAATTCACGTGAGG	Clone2	0.171236	6889	9609	1	0	1	0	0	0	0	0	2.69014	Clone5	0.741	0	1	2	1
999	6889	9784	Cancer	114_D1	114_D1_CGCACGTGCGCTATCA	1	39	99	39x99	26	0.0645	0.018	0.2295	0.207	0.438	0.022	0.021	114_D1_CGCACGTGCGCTATCA	Clone5	0.1748	6889	9784	1	0	0	0	0	1	0	0	2.67947	Clone5	0.438	1	1	7	0
1000	6737	9871	Cancer	114_D1	114_D1_ACCCGGATGACGCATC	1	38	100	38x100	23	0.063	0.0155	0.3965	0.4435	0.0305	0.025	0.026	114_D1_ACCCGGATGACGCATC	Clone5	0.191151	6737	9871	1	0	0	0	0	1	0	0	2.61534	Clone4	0.4435	0	2	21	1
1001	6889	9958	Cancer	114_D1	114_D1_CGCTAGAGACCGCTGC	1	39	101	39x101	17	0.018	0.0275	0.0645	0.054	0.77	0.0215	0.0445	114_D1_CGCTAGAGACCGCTGC	Clone3	0.169451	6889	9958	1	0	0	1	0	0	0	0	2.69284	Clone5	0.77	0	1	2	1
1002	6738	10046	Cancer	114_D1	114_D1_ATAGTTCCACCCACTC	1	38	102	38x102	17	0.033	0.0205	0.325	0.2835	0.311	0.0135	0.0135	114_D1_ATAGTTCCACCCACTC	Clone2	0.172654	6738	10046	1	0	1	0	0	0	0	0	2.67166	Clone3	0.325	0	1	6	1
1003	6890	10133	Cancer	114_D1	114_D1_GCAGACCCAGCACGTA	1	39	103	39x103	12	0.029	0.019	0.43	0.418	0.0435	0.046	0.014	114_D1_GCAGACCCAGCACGTA	Clone5	0.174513	6890	10133	1	0	0	0	0	1	0	0	2.66179	Clone3	0.43	0	1	10	1
1004	6738	10220	Cancer	114_D1	114_D1_TAGACTACCTAGCGTT	1	38	104	38x104	3	0.0175	0.0745	0.408	0.38	0.0295	0.019	0.072	114_D1_TAGACTACCTAGCGTT	Clone7	0.171531	6738	10220	1	0	0	0	0	0	0	1	2.63106	Clone3	0.408	0	3	9	1
1005	6890	10307	Cancer	114_D1	114_D1_GGTTCTACTCGTCTGA	1	39	105	39x105	16	0.049	0.029	0.079	0.0765	0.7225	0.0195	0.024	114_D1_GGTTCTACTCGTCTGA	Clone2	0.145389	6890	10307	1	0	1	0	0	0	0	0	2.80673	Clone5	0.7225	0	0	2	1
1006	6739	10395	Cancer	114_D1	114_D1_GACTCACCCACGTGAG	1	38	106	38x106	27	0.0115	0.0125	0.436	0.4315	0.035	0.067	0.006	114_D1_GACTCACCCACGTGAG	Clone2	0.176084	6739	10395	1	0	1	0	0	0	0	0	2.62705	Clone3	0.436	0	3	22	1
1007	6891	10481	Cancer	114_D1	114_D1_AGCTCTTCGTAACCTT	1	39	107	39x107	31	0.009	0.013	0.283	0.248	0.4305	0.0095	0.0065	114_D1_AGCTCTTCGTAACCTT	Clone2	0.172177	6891	10481	1	0	1	0	0	0	0	0	2.66472	Clone5	0.4305	0	1	8	1
1008	6739	10569	Cancer	114_D1	114_D1_ACTATCCAGGGCATGG	1	38	108	38x108	12	0.0205	0.0255	0.078	0.0665	0.7765	0.018	0.0155	114_D1_ACTATCCAGGGCATGG	Clone2	0.170965	6739	10569	1	0	1	0	0	0	0	0	2.69566	Clone5	0.7765	0	1	2	1
1009	6891	10656	Cancer	114_D1	114_D1_AAGGATCGATCGCTTG	1	39	109	39x109	22	0.07	0.0335	0.2485	0.279	0.043	0.313	0.0135	114_D1_AAGGATCGATCGCTTG	Clone6	0.187135	6891	10656	1	0	0	0	0	0	1	0	2.6402	Clone6	0.313	1	3	20	0
1010	6740	10744	Cancer	114_D1	114_D1_ATATCGGTAGGGAGAT	1	38	110	38x110	36	0.0095	0.013	0.2905	0.2695	0.401	0.0095	0.007	114_D1_ATATCGGTAGGGAGAT	Clone2	0.156718	6740	10744	1	0	1	0	0	0	0	0	2.77963	Clone5	0.401	0	0	11	1
1011	6892	10830	Cancer	114_D1	114_D1_TTCCAGACGAGATTTA	1	39	111	39x111	18	0.0705	0.0265	0.269	0.242	0.3485	0.0135	0.031	114_D1_TTCCAGACGAGATTTA	Clone3	0.149395	6892	10830	1	0	0	1	0	0	0	0	2.80312	Clone5	0.3485	0	0	6	1
1012	6740	10918	Cancer	114_D1	114_D1_GACCGACGTGAAAGCA	1	38	112	38x112	34	0.0465	0.019	0.3045	0.276	0.306	0.0285	0.019	114_D1_GACCGACGTGAAAGCA	Clone2	0.170349	6740	10918	1	0	1	0	0	0	0	0	2.65613	Clone5	0.306	0	1	14	1
1013	6892	11005	Cancer	114_D1	114_D1_CCTGGAAACGTTCTGC	1	39	113	39x113	23	0.0295	0.011	0.415	0.422	0.081	0.034	0.008	114_D1_CCTGGAAACGTTCTGC	Clone3	0.178949	6892	11005	1	0	0	1	0	0	0	0	2.63635	Clone4	0.422	0	4	30	1
1014	6740	11093	Cancer	114_D1	114_D1_CCGGTAATGGCTAGTC	1	38	114	38x114	21	0.0145	0.025	0.0865	0.0795	0.7255	0.058	0.0105	114_D1_CCGGTAATGGCTAGTC	Clone6	0.165575	6740	11093	1	0	0	0	0	0	1	0	2.74348	Clone5	0.7255	0	1	3	1
1015	6893	11179	Cancer	114_D1	114_D1_GCCGTGGAAGAAATGT	1	39	115	39x115	28	0.01	0.0135	0.314	0.281	0.3005	0.0745	0.0065	114_D1_GCCGTGGAAGAAATGT	Clone6	0.183709	6893	11179	1	0	0	0	0	0	1	0	2.6212	Clone3	0.314	0	4	12	1
1016	6741	11267	Cancer	114_D1	114_D1_GTCTTGAGGAGCAGTG	1	38	116	38x116	21	0.0135	0.018	0.328	0.3815	0.116	0.1335	0.0095	114_D1_GTCTTGAGGAGCAGTG	Clone2	0.170852	6741	11267	1	0	1	0	0	0	0	0	2.66186	Clone4	0.3815	0	1	11	1
1017	6893	11354	Cancer	114_D1	114_D1_TCCCAAAGCCCTAAAT	1	39	117	39x117	33	0.009	0.0155	0.119	0.1245	0.6825	0.042	0.0075	114_D1_TCCCAAAGCCCTAAAT	Clone3	0.173128	6893	11354	1	0	0	1	0	0	0	0	2.67374	Clone5	0.6825	0	2	7	1
1018	6741	11442	Cancer	114_D1	114_D1_TTGAGCGCCACGTGAT	1	38	118	38x118	21	0.0325	0.0275	0.222	0.1815	0.3965	0.1285	0.0115	114_D1_TTGAGCGCCACGTGAT	Clone3	0.163723	6741	11442	1	0	0	1	0	0	0	0	2.76675	Clone5	0.3965	0	2	7	1
1019	6893	11528	Cancer	114_D1	114_D1_TTGAGTCCCGCTGCTG	1	39	119	39x119	45	0.007	0.012	0.084	0.075	0.811	0.0065	0.005	114_D1_TTGAGTCCCGCTGCTG	Clone2	0.148508	6893	11528	1	0	1	0	0	0	0	0	2.8034	Clone5	0.811	0	0	4	1
1020	6742	11616	Cancer	114_D1	114_D1_ATGGAACCTTTGCACA	1	38	120	38x120	32	0.031	0.0135	0.4445	0.444	0.0515	0.008	0.008	114_D1_ATGGAACCTTTGCACA	Clone6	0.181362	6742	11616	1	0	0	0	0	0	1	0	2.62809	Clone3	0.4445	0	3	20	1
1021	6894	11703	Cancer	114_D1	114_D1_GCTAGCACCTGGGCCA	1	39	121	39x121	29	0.0115	0.0175	0.247	0.2175	0.3735	0.1225	0.0095	114_D1_GCTAGCACCTGGGCCA	Clone6	0.187919	6894	11703	1	0	0	0	0	0	1	0	2.65157	Clone5	0.3735	0	3	10	1
1022	6742	11791	Cancer	114_D1	114_D1_CGCCGTCTACCCATCG	1	38	122	38x122	30	0.009	0.014	0.3035	0.2785	0.3785	0.0095	0.007	114_D1_CGCCGTCTACCCATCG	Clone2	0.154785	6742	11791	1	0	1	0	0	0	0	0	2.78816	Clone5	0.3785	0	0	9	1
1023	6894	11877	Cancer	114_D1	114_D1_GATAGGTGTCCCGGGC	1	39	123	39x123	39	0.008	0.022	0.178	0.141	0.6315	0.014	0.006	114_D1_GATAGGTGTCCCGGGC	Clone2	0.152206	6894	11877	1	0	1	0	0	0	0	0	2.79674	Clone5	0.6315	0	0	7	1
1024	6743	11965	Cancer	114_D1	114_D1_AGGTATGCGGACATTA	1	38	124	38x124	23	0.013	0.018	0.437	0.405	0.1005	0.0155	0.011	114_D1_AGGTATGCGGACATTA	Clone2	0.156444	6743	11965	1	0	1	0	0	0	0	0	2.78312	Clone3	0.437	0	0	11	1
1025	6895	12052	Cancer	114_D1	114_D1_TTGGTTCGCTCAAAGG	1	39	125	39x125	35	0.01	0.014	0.2555	0.227	0.4745	0.011	0.0085	114_D1_TTGGTTCGCTCAAAGG	Clone2	0.155156	6895	12052	1	0	1	0	0	0	0	0	2.79101	Clone5	0.4745	0	0	8	1
1026	6743	12140	Cancer	114_D1	114_D1_TCTGGAGCGTAAGAGT	1	38	126	38x126	29	0.0095	0.0145	0.3745	0.317	0.252	0.024	0.0085	114_D1_TCTGGAGCGTAAGAGT	Clone6	0.187529	6743	12140	1	0	0	0	0	0	1	0	2.5959	Clone3	0.3745	0	4	12	1
1027	6895	12226	Cancer	114_D1	114_D1_TGCCTAAATTTAATAG	1	39	127	39x127	43	0.0115	0.015	0.066	0.0645	0.8235	0.009	0.0105	114_D1_TGCCTAAATTTAATAG	Clone2	0.149132	6895	12226	1	0	1	0	0	0	0	0	2.80317	Clone5	0.8235	0	0	4	1
1028	7034	7079	Cancer	114_D1	114_D1_CAAGGATCGCATGTTC	1	40	68	40x68	18	0.018	0.053	0.0495	0.0535	0.7885	0.024	0.0135	114_D1_CAAGGATCGCATGTTC	Clone1	0.162511	7034	7079	1	1	0	0	0	0	0	0	2.80509	Clone5	0.7885	0	0	2	1
1029	7034	7253	Cancer	114_D1	114_D1_TCCAGAGCACCGGTTC	1	40	70	40x70	34	0.0095	0.0235	0.1225	0.1115	0.713	0.0115	0.007	114_D1_TCCAGAGCACCGGTTC	Clone2	0.169333	7034	7253	1	0	1	0	0	0	0	0	2.69116	Clone5	0.713	0	1	5	1
1030	7186	7340	Cancer	114_D1	114_D1_GATTCGACGGTTCACG	1	41	71	41x71	31	0.009	0.015	0.1565	0.1125	0.69	0.0095	0.0075	114_D1_GATTCGACGGTTCACG	Clone3	0.148392	7186	7340	1	0	0	1	0	0	0	0	2.80324	Clone5	0.69	0	0	4	1
1031	7035	7428	Cancer	114_D1	114_D1_GTTTCTGCAGTCTCCC	1	40	72	40x72	31	0.0185	0.014	0.3855	0.395	0.117	0.061	0.009	114_D1_GTTTCTGCAGTCTCCC	Clone2	0.170099	7035	7428	1	0	1	0	0	0	0	0	2.64688	Clone4	0.395	0	2	16	1
1032	7187	7514	Cancer	114_D1	114_D1_GCTGCACGGTTTCTTA	1	41	73	41x73	42	0.03	0.0135	0.1275	0.145	0.6685	0.008	0.0085	114_D1_GCTGCACGGTTTCTTA	Clone5	0.171222	7187	7514	1	0	0	0	0	1	0	0	2.67132	Clone5	0.6685	1	1	7	0
1033	7035	7602	Cancer	114_D1	114_D1_CGTGCAGACTGGGACA	1	40	74	40x74	25	0.077	0.014	0.4005	0.438	0.046	0.0095	0.015	114_D1_CGTGCAGACTGGGACA	Clone5	0.157914	7035	7602	1	0	0	0	0	1	0	0	2.80372	Clone4	0.438	0	0	17	1
1034	7187	7689	Cancer	114_D1	114_D1_GTGTTACTATGCGTCC	1	41	75	41x75	28	0.01	0.0125	0.324	0.294	0.3425	0.0095	0.0085	114_D1_GTGTTACTATGCGTCC	Clone6	0.183117	7187	7689	1	0	0	0	0	0	1	0	2.65359	Clone5	0.3425	0	1	10	1
1035	7036	7777	Cancer	114_D1	114_D1_TCCTCGGGCTGGGCTT	1	40	76	40x76	30	0.0255	0.018	0.0335	0.0235	0.86	0.027	0.0125	114_D1_TCCTCGGGCTGGGCTT	Clone2	0.145441	7036	7777	1	0	1	0	0	0	0	0	2.80673	Clone5	0.86	0	0	2	1
1036	7188	7863	Cancer	114_D1	114_D1_GTGAGGACACTTAAGG	1	41	77	41x77	30	0.009	0.0145	0.267	0.235	0.455	0.011	0.007	114_D1_GTGAGGACACTTAAGG	Clone2	0.152391	7188	7863	1	0	1	0	0	0	0	0	2.79452	Clone5	0.455	0	0	7	1
1037	7036	7951	Cancer	114_D1	114_D1_ATACGCCGGCGAAACC	1	40	78	40x78	32	0.0235	0.0605	0.0385	0.02	0.823	0.024	0.01	114_D1_ATACGCCGGCGAAACC	Clone5	0.165006	7036	7951	1	0	0	0	0	1	0	0	2.7409	Clone5	0.823	1	1	3	0
1038	7188	8038	Cancer	114_D1	114_D1_TCTGCCAGAAACTGCA	1	41	79	41x79	24	0.0115	0.017	0.2365	0.184	0.529	0.0135	0.009	114_D1_TCTGCCAGAAACTGCA	Clone2	0.149226	7188	8038	1	0	1	0	0	0	0	0	2.80344	Clone5	0.529	0	0	4	1
1039	7037	8125	Cancer	114_D1	114_D1_TTCTGCGGGTTAGCGG	1	40	80	40x80	32	0.013	0.0185	0.4215	0.391	0.101	0.045	0.0105	114_D1_TTCTGCGGGTTAGCGG	Clone2	0.164334	7037	8125	1	0	1	0	0	0	0	0	2.73302	Clone3	0.4215	0	1	18	1
1040	7189	8212	Cancer	114_D1	114_D1_CTCGGTACCACTGCTC	1	41	81	41x81	31	0.0845	0.0125	0.4015	0.4205	0.0315	0.042	0.0085	114_D1_CTCGGTACCACTGCTC	Clone5	0.205704	7189	8212	1	0	0	0	0	1	0	0	2.6115	Clone4	0.4205	0	4	27	1
1041	7037	8300	Cancer	114_D1	114_D1_GTAAGTAACAGTCTGG	1	40	82	40x82	23	0.0155	0.0385	0.3885	0.3555	0.104	0.089	0.0095	114_D1_GTAAGTAACAGTCTGG	Clone6	0.179931	7037	8300	1	0	0	0	0	0	1	0	2.6315	Clone3	0.3885	0	3	13	1
1042	7189	8387	Cancer	114_D1	114_D1_GTGCGTGTATATGAGC	1	41	83	41x83	28	0.0105	0.0185	0.0475	0.037	0.8355	0.0435	0.008	114_D1_GTGCGTGTATATGAGC	Clone6	0.164888	7189	8387	1	0	0	0	0	0	1	0	2.74846	Clone5	0.8355	0	1	2	1
1043	7037	8474	Cancer	114_D1	114_D1_ATTTGTCTTGGGAGCT	1	40	84	40x84	24	0.057	0.0145	0.361	0.4035	0.0205	0.1355	0.0075	114_D1_ATTTGTCTTGGGAGCT	Clone5	0.175262	7037	8474	1	0	0	0	0	1	0	0	2.65813	Clone4	0.4035	0	3	30	1
1044	7189	8561	Cancer	114_D1	114_D1_CCTCGGACCGGGATAG	1	41	85	41x85	31	0.0785	0.0165	0.1985	0.2115	0.4645	0.0115	0.0185	114_D1_CCTCGGACCGGGATAG	Clone5	0.189027	7189	8561	1	0	0	0	0	1	0	0	2.65666	Clone5	0.4645	1	2	9	0
1045	7038	8649	Cancer	114_D1	114_D1_TAGGTGCTCGCCTAGC	1	40	86	40x86	14	0.0165	0.278	0.2465	0.239	0.19	0.018	0.012	114_D1_TAGGTGCTCGCCTAGC	Clone5	0.175958	7038	8649	1	0	0	0	0	1	0	0	2.6822	Clone2	0.278	0	2	6	1
1046	7190	8736	Cancer	114_D1	114_D1_CTTTAGGAACACTGTT	1	41	87	41x87	37	0.0085	0.0185	0.0435	0.038	0.871	0.0145	0.0065	114_D1_CTTTAGGAACACTGTT	Clone1	0.161347	7190	8736	1	1	0	0	0	0	0	0	2.80526	Clone5	0.871	0	0	2	1
1047	7038	8823	Cancer	114_D1	114_D1_TCGGGCCGTCGTGGTA	1	40	88	40x88	26	0.0165	0.0755	0.2385	0.21	0.4085	0.0435	0.008	114_D1_TCGGGCCGTCGTGGTA	Clone6	0.17809	7038	8823	1	0	0	0	0	0	1	0	2.65075	Clone5	0.4085	0	2	8	1
1048	7190	8910	Cancer	114_D1	114_D1_AGTGCTTGCACGAATA	1	41	89	41x89	30	0.011	0.0165	0.2175	0.1895	0.5475	0.011	0.007	114_D1_AGTGCTTGCACGAATA	Clone5	0.148108	7190	8910	1	0	0	0	0	1	0	0	2.80413	Clone5	0.5475	1	0	5	0
1049	7039	8998	Cancer	114_D1	114_D1_TGCAGTTTCCTCCCAT	1	40	90	40x90	33	0.0095	0.0165	0.194	0.138	0.6195	0.015	0.0065	114_D1_TGCAGTTTCCTCCCAT	Clone5	0.147542	7039	8998	1	0	0	0	0	1	0	0	2.80719	Clone5	0.6195	1	0	5	0
1050	7191	9085	Cancer	114_D1	114_D1_TGAGAGATTTACCACG	1	41	91	41x91	26	0.139	0.019	0.3325	0.273	0.2125	0.011	0.013	114_D1_TGAGAGATTTACCACG	Clone6	0.190515	7191	9085	1	0	0	0	0	0	1	0	2.71084	Clone3	0.3325	0	2	12	1
1051	7039	9172	Cancer	114_D1	114_D1_GAAACAGATGACCACC	1	40	92	40x92	32	0.0095	0.018	0.0935	0.078	0.7855	0.009	0.007	114_D1_GAAACAGATGACCACC	Clone5	0.176239	7039	9172	1	0	0	0	0	1	0	0	2.68567	Clone5	0.7855	1	1	3	0
1052	7191	9259	Cancer	114_D1	114_D1_AGCAACATATCTTATT	1	41	93	41x93	27	0.0365	0.016	0.053	0.038	0.8365	0.0095	0.0105	114_D1_AGCAACATATCTTATT	Clone6	0.176353	7191	9259	1	0	0	0	0	0	1	0	2.70426	Clone5	0.8365	0	1	3	1
1053	7040	9347	Cancer	114_D1	114_D1_CAAGTGTGGTTGCAAA	1	40	94	40x94	27	0.0605	0.0155	0.2275	0.222	0.439	0.0125	0.023	114_D1_CAAGTGTGGTTGCAAA	Clone5	0.1484	7040	9347	1	0	0	0	0	1	0	0	2.80403	Clone5	0.439	1	0	7	0
1054	7192	9434	Cancer	114_D1	114_D1_GCCTCATCTGGAAATA	1	41	95	41x95	18	0.0165	0.0215	0.252	0.2155	0.468	0.0155	0.012	114_D1_GCCTCATCTGGAAATA	Clone2	0.14782	7192	9434	1	0	1	0	0	0	0	0	2.80469	Clone5	0.468	0	0	3	1
1055	7040	9521	Cancer	114_D1	114_D1_AACCCTACTGTCAATA	1	40	96	40x96	27	0.0415	0.017	0.423	0.4175	0.055	0.015	0.0305	114_D1_AACCCTACTGTCAATA	Clone5	0.181774	7040	9521	1	0	0	0	0	1	0	0	2.64219	Clone3	0.423	0	2	18	1
1056	7192	9608	Cancer	114_D1	114_D1_ACGTATTACTCCGATC	1	41	97	41x97	18	0.015	0.024	0.2535	0.2245	0.4405	0.014	0.0285	114_D1_ACGTATTACTCCGATC	Clone6	0.193157	7192	9608	1	0	0	0	0	0	1	0	2.61118	Clone5	0.4405	0	2	4	1
1057	7041	9696	Cancer	114_D1	114_D1_TCTGGGAACCTTTGAA	1	40	98	40x98	27	0.026	0.0195	0.2495	0.2145	0.471	0.0115	0.009	114_D1_TCTGGGAACCTTTGAA	Clone2	0.148761	7041	9696	1	0	1	0	0	0	0	0	2.80314	Clone5	0.471	0	0	6	1
1058	7193	9783	Cancer	114_D1	114_D1_GCTCGCTCATGTCCAA	1	41	99	41x99	24	0.014	0.093	0.038	0.0265	0.802	0.013	0.0135	114_D1_GCTCGCTCATGTCCAA	Clone3	0.145947	7193	9783	1	0	0	1	0	0	0	0	2.80638	Clone5	0.802	0	0	2	1
1059	7041	9870	Cancer	114_D1	114_D1_GCGCAAGAGCGCGCTG	1	40	100	40x100	27	0.0105	0.0605	0.2675	0.2545	0.384	0.012	0.0115	114_D1_GCGCAAGAGCGCGCTG	Clone5	0.175055	7041	9870	1	0	0	0	0	1	0	0	2.67326	Clone5	0.384	1	1	8	0
1060	7193	9957	Cancer	114_D1	114_D1_TTGACGCTCCATGAGC	1	41	101	41x101	34	0.0255	0.0145	0.399	0.319	0.1675	0.067	0.0075	114_D1_TTGACGCTCCATGAGC	Clone6	0.182161	7193	9957	1	0	0	0	0	0	1	0	2.63892	Clone3	0.399	0	3	16	1
1061	7041	10045	Cancer	114_D1	114_D1_TATAGATGGTCGCAGT	1	40	102	40x102	13	0.022	0.0385	0.165	0.1705	0.554	0.033	0.017	114_D1_TATAGATGGTCGCAGT	Clone1	0.161705	7041	10045	1	1	0	0	0	0	0	0	2.80519	Clone5	0.554	0	0	2	1
1062	7193	10132	Cancer	114_D1	114_D1_TTACATGCCACAACTA	1	41	103	41x103	30	0.01	0.0165	0.048	0.0365	0.872	0.0095	0.0075	114_D1_TTACATGCCACAACTA	Clone2	0.144558	7193	10132	1	0	1	0	0	0	0	0	2.80704	Clone5	0.872	0	0	1	1
1063	7042	10219	Cancer	114_D1	114_D1_ACATGGCGCCAAAGTA	1	40	104	40x104	20	0.01	0.03	0.473	0.426	0.0325	0.0215	0.0075	114_D1_ACATGGCGCCAAAGTA	Clone5	0.182375	7042	10219	1	0	0	0	0	1	0	0	2.62899	Clone3	0.473	0	2	17	1
1064	7194	10306	Cancer	114_D1	114_D1_TATGGTTAGTGGGAGA	1	41	105	41x105	24	0.0125	0.0195	0.0875	0.074	0.7865	0.0115	0.0085	114_D1_TATGGTTAGTGGGAGA	Clone2	0.146203	7194	10306	1	0	1	0	0	0	0	0	2.8061	Clone5	0.7865	0	0	2	1
1065	7042	10394	Cancer	114_D1	114_D1_CATGACTTCGCTGAAT	1	40	106	40x106	7	0.2005	0.037	0.25	0.2685	0.0955	0.125	0.0235	114_D1_CATGACTTCGCTGAAT	Clone6	0.165479	7042	10394	1	0	0	0	0	0	1	0	2.74464	Clone4	0.2685	0	1	5	1
1066	7194	10481	Cancer	114_D1	114_D1_ACCACCAATGTAACAA	1	41	107	41x107	18	0.013	0.017	0.426	0.3995	0.0695	0.063	0.0115	114_D1_ACCACCAATGTAACAA	Clone2	0.174986	7194	10481	1	0	1	0	0	0	0	0	2.67127	Clone3	0.426	0	1	11	1
1067	7043	10568	Cancer	114_D1	114_D1_TCTTAGAGCTCCAATT	1	40	108	40x108	13	0.056	0.027	0.3085	0.265	0.31	0.017	0.0165	114_D1_TCTTAGAGCTCCAATT	Clone2	0.145776	7043	10568	1	0	1	0	0	0	0	0	2.80641	Clone5	0.31	0	0	4	1
1068	7195	10655	Cancer	114_D1	114_D1_CCACGAATTTAACCTC	1	41	109	41x109	23	0.0135	0.0215	0.0575	0.046	0.84	0.012	0.0095	114_D1_CCACGAATTTAACCTC	Clone2	0.144558	7195	10655	1	0	1	0	0	0	0	0	2.80704	Clone5	0.84	0	0	1	1
1069	7043	10743	Cancer	114_D1	114_D1_TTCTTGCTAGCATCTC	1	40	110	40x110	13	0.019	0.025	0.0305	0.0195	0.8725	0.0185	0.015	114_D1_TTCTTGCTAGCATCTC	Clone7	0.166603	7043	10743	1	0	0	0	0	0	0	1	2.80248	Clone5	0.8725	0	1	1	1
1070	7195	10830	Cancer	114_D1	114_D1_ACACCTTACTACTTGC	1	41	111	41x111	32	0.0095	0.013	0.259	0.2315	0.47	0.0095	0.007	114_D1_ACACCTTACTACTTGC	Clone5	0.175697	7195	10830	1	0	0	0	0	1	0	0	2.6746	Clone5	0.47	1	1	7	0
1071	7044	10917	Cancer	114_D1	114_D1_AGTCGGTTGCGTGAGA	1	40	112	40x112	30	0.01	0.0155	0.1925	0.237	0.448	0.09	0.007	114_D1_AGTCGGTTGCGTGAGA	Clone5	0.172689	7044	10917	1	0	0	0	0	1	0	0	2.66658	Clone5	0.448	1	1	8	0
1072	7196	11004	Cancer	114_D1	114_D1_ACCTACAGTATGTGGT	1	41	113	41x113	27	0.0225	0.015	0.24	0.2085	0.415	0.0865	0.013	114_D1_ACCTACAGTATGTGGT	Clone6	0.173819	7196	11004	1	0	0	0	0	0	1	0	2.63772	Clone5	0.415	0	2	8	1
1073	7044	11092	Cancer	114_D1	114_D1_GAGGATAAACAGTGCT	1	40	114	40x114	32	0.014	0.016	0.1185	0.097	0.7295	0.0115	0.013	114_D1_GAGGATAAACAGTGCT	Clone2	0.149269	7044	11092	1	0	1	0	0	0	0	0	2.80269	Clone5	0.7295	0	0	4	1
1074	7196	11179	Cancer	114_D1	114_D1_TTCCGGTATCTGTGTC	1	41	115	41x115	34	0.011	0.016	0.307	0.29	0.3545	0.012	0.0095	114_D1_TTCCGGTATCTGTGTC	Clone5	0.155463	7196	11179	1	0	0	0	0	1	0	0	2.80633	Clone5	0.3545	1	0	12	0
1075	7045	11266	Cancer	114_D1	114_D1_GGAGGCCGAAGTCGTC	1	40	116	40x116	36	0.008	0.012	0.258	0.218	0.4895	0.0085	0.006	114_D1_GGAGGCCGAAGTCGTC	Clone2	0.154123	7045	11266	1	0	1	0	0	0	0	0	2.79265	Clone5	0.4895	0	0	8	1
1076	7197	11353	Cancer	114_D1	114_D1_TTCGCTAGGAAGTTGT	1	41	117	41x117	33	0.0095	0.019	0.074	0.064	0.811	0.0155	0.0065	114_D1_TTCGCTAGGAAGTTGT	Clone1	0.153494	7197	11353	1	1	0	0	0	0	0	0	2.80653	Clone5	0.811	0	0	3	1
1077	7045	11441	Cancer	114_D1	114_D1_TAAAGACAACCCTTTA	1	40	118	40x118	37	0.071	0.0335	0.411	0.418	0.0395	0.0115	0.0155	114_D1_TAAAGACAACCCTTTA	Clone2	0.179606	7045	11441	1	0	1	0	0	0	0	0	2.63994	Clone4	0.418	0	2	29	1
1078	7197	11528	Cancer	114_D1	114_D1_GTTGCGCTAACATTAC	1	41	119	41x119	36	0.0125	0.014	0.4185	0.427	0.095	0.026	0.007	114_D1_GTTGCGCTAACATTAC	Clone5	0.194932	7197	11528	1	0	0	0	0	1	0	0	2.6042	Clone4	0.427	0	5	19	1
1079	7045	11615	Cancer	114_D1	114_D1_GCTGAACTCTCCAGGG	1	40	120	40x120	41	0.007	0.013	0.1765	0.1595	0.632	0.007	0.0055	114_D1_GCTGAACTCTCCAGGG	Clone2	0.151095	7045	11615	1	0	1	0	0	0	0	0	2.79744	Clone5	0.632	0	0	6	1
1080	7197	11702	Cancer	114_D1	114_D1_AGCCCTGTCGCACCGT	1	41	121	41x121	9	0.028	0.032	0.1985	0.216	0.478	0.0255	0.0215	114_D1_AGCCCTGTCGCACCGT	Clone2	0.144558	7197	11702	1	0	1	0	0	0	0	0	2.80704	Clone5	0.478	0	0	1	1
1081	7046	11790	Cancer	114_D1	114_D1_AGCGCTAGAGCGATGT	1	40	122	40x122	33	0.0095	0.014	0.115	0.114	0.703	0.0375	0.0065	114_D1_AGCGCTAGAGCGATGT	Clone6	0.16707	7046	11790	1	0	0	0	0	0	1	0	2.73385	Clone5	0.703	0	1	5	1
1082	7198	11877	Cancer	114_D1	114_D1_TGCGCCGTTAATAACG	1	41	123	41x123	12	0.235	0.0265	0.2575	0.2655	0.073	0.054	0.089	114_D1_TGCGCCGTTAATAACG	Clone2	0.172096	7198	11877	1	0	1	0	0	0	0	0	2.67074	Clone4	0.2655	0	1	9	1
1083	7046	11964	Cancer	114_D1	114_D1_TGACAACGCATGTCGC	1	40	124	40x124	29	0.02	0.0185	0.2475	0.2275	0.4615	0.016	0.009	114_D1_TGACAACGCATGTCGC	Clone6	0.179975	7046	11964	1	0	0	0	0	0	1	0	2.63371	Clone5	0.4615	0	2	9	1
1084	7198	12051	Cancer	114_D1	114_D1_CGTCTTGAGTGTGACG	1	41	125	41x125	34	0.032	0.0145	0.415	0.3215	0.167	0.0405	0.009	114_D1_CGTCTTGAGTGTGACG	Clone6	0.178076	7198	12051	1	0	0	0	0	0	1	0	2.62484	Clone3	0.415	0	3	16	1
1085	7047	12139	Cancer	114_D1	114_D1_GATAGGATTAATTACA	1	40	126	40x126	45	0.007	0.011	0.105	0.095	0.7705	0.0065	0.005	114_D1_GATAGGATTAATTACA	Clone2	0.150353	7047	12139	1	0	1	0	0	0	0	0	2.80029	Clone5	0.7705	0	0	5	1
1086	7199	12226	Cancer	114_D1	114_D1_GATACCGTGTCGGAGT	1	41	127	41x127	43	0.0095	0.0195	0.112	0.0855	0.72	0.043	0.011	114_D1_GATACCGTGTCGGAGT	Clone5	0.178606	7199	12226	1	0	0	0	0	1	0	0	2.61297	Clone5	0.72	1	3	7	0
1087	7490	7165	Cancer	114_D1	114_D1_GCTACGACTTATTGGG	1	43	69	43x69	11	0.019	0.018	0.445	0.463	0.026	0.018	0.01	114_D1_GCTACGACTTATTGGG	Clone3	0.149266	7490	7165	1	0	0	1	0	0	0	0	2.80176	Clone4	0.463	0	0	16	1
1088	7490	7339	Cancer	114_D1	114_D1_ACGCCGCTAGACGACC	1	43	71	43x71	19	0.016	0.015	0.4345	0.427	0.037	0.054	0.016	114_D1_ACGCCGCTAGACGACC	Clone6	0.178575	7490	7339	1	0	0	0	0	0	1	0	2.64248	Clone3	0.4345	0	2	16	1
1089	7338	7427	Cancer	114_D1	114_D1_ACTTGACTCCCTCTTT	1	42	72	42x72	26	0.0105	0.0145	0.3665	0.333	0.228	0.039	0.0095	114_D1_ACTTGACTCCCTCTTT	Clone2	0.174776	7338	7427	1	0	1	0	0	0	0	0	2.66817	Clone3	0.3665	0	1	12	1
1090	7490	7514	Cancer	114_D1	114_D1_CGCCTCCCTCCTCTAT	1	43	73	43x73	45	0.01	0.0115	0.226	0.193	0.5445	0.007	0.008	114_D1_CGCCTCCCTCCTCTAT	Clone5	0.153985	7490	7514	1	0	0	0	0	1	0	0	2.79348	Clone5	0.5445	1	0	9	0
1091	7339	7601	Cancer	114_D1	114_D1_CTAGATTTACGACGGC	1	42	74	42x74	34	0.0105	0.013	0.2405	0.212	0.48	0.0355	0.009	114_D1_CTAGATTTACGACGGC	Clone3	0.177592	7339	7601	1	0	0	1	0	0	0	0	2.65088	Clone5	0.48	0	2	8	1
1092	7491	7688	Cancer	114_D1	114_D1_GATGCTGTATTTCATC	1	43	75	43x75	32	0.037	0.0135	0.3865	0.4015	0.0335	0.115	0.0125	114_D1_GATGCTGTATTTCATC	Clone6	0.184962	7491	7688	1	0	0	0	0	0	1	0	2.61323	Clone4	0.4015	0	5	28	1
1093	7339	7776	Cancer	114_D1	114_D1_TGCGTTTGTTGACACT	1	42	76	42x76	31	0.01	0.0185	0.1625	0.161	0.6245	0.016	0.0075	114_D1_TGCGTTTGTTGACACT	Clone5	0.144975	7339	7776	1	0	0	0	0	1	0	0	2.80728	Clone5	0.6245	1	0	5	0
1094	7491	7863	Cancer	114_D1	114_D1_CGTGCCCTCCCGAAGA	1	43	77	43x77	22	0.0135	0.0205	0.095	0.0805	0.7675	0.0125	0.0095	114_D1_CGTGCCCTCCCGAAGA	Clone2	0.146226	7491	7863	1	0	1	0	0	0	0	0	2.80604	Clone5	0.7675	0	0	2	1
1095	7340	7950	Cancer	114_D1	114_D1_ACTCTCTGACTTAGGT	1	42	78	42x78	32	0.017	0.0135	0.2865	0.2485	0.419	0.008	0.0075	114_D1_ACTCTCTGACTTAGGT	Clone5	0.151294	7340	7950	1	0	0	0	0	1	0	0	2.80041	Clone5	0.419	1	0	9	0
1096	7492	8037	Cancer	114_D1	114_D1_CTGGGTAGGCAGTTAA	1	43	79	43x79	34	0.009	0.0145	0.1115	0.1095	0.741	0.008	0.0065	114_D1_CTGGGTAGGCAGTTAA	Clone2	0.148945	7492	8037	1	0	1	0	0	0	0	0	2.80328	Clone5	0.741	0	0	4	1
1097	7340	8125	Cancer	114_D1	114_D1_GTTTGGCCCAAGTTAT	1	42	80	42x80	15	0.0645	0.028	0.3975	0.407	0.052	0.018	0.0335	114_D1_GTTTGGCCCAAGTTAT	Clone2	0.149866	7340	8125	1	0	1	0	0	0	0	0	2.80373	Clone4	0.407	0	0	11	1
1098	7492	8212	Cancer	114_D1	114_D1_GAATGTGGTCCGGATT	1	43	81	43x81	23	0.015	0.0305	0.4205	0.4205	0.036	0.069	0.0085	114_D1_GAATGTGGTCCGGATT	Clone5	0.190514	7492	8212	1	0	0	0	0	1	0	0	2.77423	Clone3	0.4205	0	1	20	1
1099	7341	8299	Cancer	114_D1	114_D1_CCCAGTTAAGGCGCCG	1	42	82	42x82	34	0.0185	0.026	0.288	0.2725	0.3745	0.0115	0.009	114_D1_CCCAGTTAAGGCGCCG	Clone5	0.152751	7341	8299	1	0	0	0	0	1	0	0	2.80675	Clone5	0.3745	1	0	12	0
1100	7493	8386	Cancer	114_D1	114_D1_CGGTACTAGAATCAAA	1	43	83	43x83	24	0.045	0.2	0.06	0.08	0.5695	0.0175	0.0275	114_D1_CGGTACTAGAATCAAA	Clone2	0.170067	7493	8386	1	0	1	0	0	0	0	0	2.66744	Clone5	0.5695	0	1	8	1
1101	7341	8474	Cancer	114_D1	114_D1_GCTTAATGTAACTAAC	1	42	84	42x84	33	0.018	0.0185	0.36	0.428	0.162	0.007	0.0065	114_D1_GCTTAATGTAACTAAC	Clone6	0.186865	7341	8474	1	0	0	0	0	0	1	0	2.59869	Clone4	0.428	0	4	22	1
1102	7493	8561	Cancer	114_D1	114_D1_AGGACAGTCGAATCCC	1	43	85	43x85	22	0.014	0.02	0.256	0.2165	0.472	0.012	0.009	114_D1_AGGACAGTCGAATCCC	Clone3	0.14881	7493	8561	1	0	0	1	0	0	0	0	2.80261	Clone5	0.472	0	0	4	1
1103	7342	8648	Cancer	114_D1	114_D1_GACAGCCAGACCTGAC	1	42	86	42x86	36	0.0175	0.014	0.3425	0.324	0.256	0.0385	0.0075	114_D1_GACAGCCAGACCTGAC	Clone5	0.174007	7342	8648	1	0	0	0	0	1	0	0	2.63676	Clone3	0.3425	0	2	16	1
1104	7494	8735	Cancer	114_D1	114_D1_GGCGAAATCTAACTTG	1	43	87	43x87	18	0.016	0.023	0.1575	0.0995	0.678	0.015	0.0125	114_D1_GGCGAAATCTAACTTG	Clone2	0.146159	7494	8735	1	0	1	0	0	0	0	0	2.80614	Clone5	0.678	0	0	2	1
1105	7342	8823	Cancer	114_D1	114_D1_CTGGTAACACATAGAA	1	42	88	42x88	32	0.009	0.019	0.258	0.2175	0.463	0.027	0.007	114_D1_CTGGTAACACATAGAA	Clone2	0.166959	7342	8823	1	0	1	0	0	0	0	0	2.68501	Clone5	0.463	0	1	8	1
1106	7494	8910	Cancer	114_D1	114_D1_TAGCCATTTCAAAGTC	1	43	89	43x89	21	0.0115	0.0285	0.2475	0.2585	0.398	0.0475	0.0085	114_D1_TAGCCATTTCAAAGTC	Clone5	0.166008	7494	8910	1	0	0	0	0	1	0	0	2.76309	Clone5	0.398	1	2	9	0
1107	7342	8997	Cancer	114_D1	114_D1_GGGATTTACCGCACCT	1	42	90	42x90	29	0.0385	0.0425	0.3015	0.24	0.3355	0.03	0.012	114_D1_GGGATTTACCGCACCT	Clone6	0.171729	7342	8997	1	0	0	0	0	0	1	0	2.66188	Clone5	0.3355	0	1	11	1
1108	7494	9084	Cancer	114_D1	114_D1_ATGCCATTTGCGACCA	1	43	91	43x91	16	0.016	0.0205	0.235	0.2185	0.4055	0.0915	0.0125	114_D1_ATGCCATTTGCGACCA	Clone2	0.148782	7494	9084	1	0	1	0	0	0	0	0	2.80384	Clone5	0.4055	0	0	4	1
1109	7343	9172	Cancer	114_D1	114_D1_GAATAGACGCGACCCA	1	42	92	42x92	29	0.033	0.02	0.0235	0.0145	0.8585	0.0105	0.039	114_D1_GAATAGACGCGACCCA	Clone1	0.179724	7343	9172	1	1	0	0	0	0	0	0	2.79938	Clone5	0.8585	0	0	2	1
1110	7495	9259	Cancer	114_D1	114_D1_TGTATGGCGCAGACAG	1	43	93	43x93	30	0.01	0.02	0.2885	0.264	0.399	0.012	0.0075	114_D1_TGTATGGCGCAGACAG	Clone5	0.152203	7495	9259	1	0	0	0	0	1	0	0	2.8026	Clone5	0.399	1	0	9	0
1111	7343	9346	Cancer	114_D1	114_D1_GGATGAAGATCGCTGA	1	42	94	42x94	30	0.011	0.101	0.033	0.038	0.797	0.012	0.0085	114_D1_GGATGAAGATCGCTGA	Clone2	0.166437	7343	9346	1	0	1	0	0	0	0	0	2.75143	Clone5	0.797	0	1	4	1
1112	7495	9433	Cancer	114_D1	114_D1_CGACAATTTGATCTAA	1	43	95	43x95	24	0.013	0.0215	0.115	0.116	0.709	0.016	0.0095	114_D1_CGACAATTTGATCTAA	Clone2	0.147376	7495	9433	1	0	1	0	0	0	0	0	2.80467	Clone5	0.709	0	0	3	1
1113	7344	9521	Cancer	114_D1	114_D1_AAAGTTGACTCCCGTA	1	42	96	42x96	24	0.012	0.0175	0.2255	0.2125	0.512	0.0125	0.009	114_D1_AAAGTTGACTCCCGTA	Clone5	0.17699	7344	9521	1	0	0	0	0	1	0	0	2.68207	Clone5	0.512	1	1	4	0
1114	7496	9607	Cancer	114_D1	114_D1_CGCGGCTCAACTTGAA	1	43	97	43x97	31	0.0185	0.016	0.375	0.327	0.245	0.01	0.009	114_D1_CGCGGCTCAACTTGAA	Clone5	0.178527	7496	9607	1	0	0	0	0	1	0	0	2.66727	Clone3	0.375	0	1	13	1
1115	7344	9695	Cancer	114_D1	114_D1_CACGCGGAACTGTTGC	1	42	98	42x98	22	0.014	0.0295	0.07	0.069	0.786	0.0205	0.011	114_D1_CACGCGGAACTGTTGC	Clone5	0.17037	7344	9695	1	0	0	0	0	1	0	0	2.68568	Clone5	0.786	1	1	2	0
1116	7496	9782	Cancer	114_D1	114_D1_TCTTAGAGTGAACTCT	1	43	99	43x99	25	0.073	0.0205	0.229	0.225	0.4175	0.017	0.0175	114_D1_TCTTAGAGTGAACTCT	Clone2	0.148851	7496	9782	1	0	1	0	0	0	0	0	2.80352	Clone5	0.4175	0	0	7	1
1117	7345	9870	Cancer	114_D1	114_D1_AGTCCATTGGCTGATG	1	42	100	42x100	20	0.1045	0.0265	0.367	0.341	0.1375	0.0125	0.012	114_D1_AGTCCATTGGCTGATG	Clone6	0.147552	7345	9870	1	0	0	0	0	0	1	0	2.80444	Clone3	0.367	0	0	10	1
1118	7497	9956	Cancer	114_D1	114_D1_TTAAGATAGGATTGAC	1	43	101	43x101	16	0.014	0.0195	0.4485	0.4385	0.053	0.016	0.011	114_D1_TTAAGATAGGATTGAC	Clone2	0.153108	7497	9956	1	0	1	0	0	0	0	0	2.79036	Clone3	0.4485	0	0	10	1
1119	7345	10044	Cancer	114_D1	114_D1_ACATCCTGGTAACTGT	1	42	102	42x102	11	0.0215	0.015	0.438	0.4325	0.026	0.0565	0.01	114_D1_ACATCCTGGTAACTGT	Clone6	0.177686	7345	10044	1	0	0	0	0	0	1	0	2.63607	Clone3	0.438	0	2	16	1
1120	7497	10131	Cancer	114_D1	114_D1_CACCTTGGCGCCTTTG	1	43	103	43x103	19	0.0165	0.024	0.027	0.021	0.8015	0.0965	0.0135	114_D1_CACCTTGGCGCCTTTG	Clone3	0.180471	7497	10131	1	0	0	1	0	0	0	0	2.64883	Clone5	0.8015	0	2	2	1
1121	7345	10219	Cancer	114_D1	114_D1_GCTAGACCGTCTACTG	1	42	104	42x104	24	0.0205	0.014	0.2965	0.3175	0.3115	0.0175	0.0225	114_D1_GCTAGACCGTCTACTG	Clone2	0.1706	7345	10219	1	0	1	0	0	0	0	0	2.71918	Clone4	0.3175	0	1	11	1
1122	7498	10305	Cancer	114_D1	114_D1_CGGCCCAGGTATATCC	1	43	105	43x105	22	0.025	0.1035	0.28	0.2485	0.323	0.011	0.0085	114_D1_CGGCCCAGGTATATCC	Clone2	0.15323	7498	10305	1	0	1	0	0	0	0	0	2.79497	Clone5	0.323	0	0	7	1
1123	7346	10393	Cancer	114_D1	114_D1_GTCCATTACTGCTACG	1	42	106	42x106	28	0.011	0.017	0.1765	0.143	0.6315	0.0125	0.0085	114_D1_GTCCATTACTGCTACG	Clone2	0.14889	7346	10393	1	0	1	0	0	0	0	0	2.80277	Clone5	0.6315	0	0	4	1
1124	7498	10480	Cancer	114_D1	114_D1_GGGTTTAGGATAGGAT	1	43	107	43x107	12	0.0225	0.0185	0.4265	0.421	0.03	0.071	0.01	114_D1_GGGTTTAGGATAGGAT	Clone7	0.177046	7498	10480	1	0	0	0	0	0	0	1	2.62495	Clone3	0.4265	0	4	15	1
1125	7346	10568	Cancer	114_D1	114_D1_TAATTAGGACATCCGT	1	42	108	42x108	8	0.018	0.0305	0.3975	0.389	0.039	0.1115	0.014	114_D1_TAATTAGGACATCCGT	Clone6	0.165628	7346	10568	1	0	0	0	0	0	1	0	2.73349	Clone3	0.3975	0	1	9	1
1126	7498	10654	Cancer	114_D1	114_D1_GCTCCCAGTCGGTCCA	1	43	109	43x109	19	0.015	0.0235	0.0265	0.0155	0.842	0.0655	0.012	114_D1_GCTCCCAGTCGGTCCA	Clone6	0.163942	7498	10654	1	0	0	0	0	0	1	0	2.75356	Clone5	0.842	0	1	1	1
1127	7347	10742	Cancer	114_D1	114_D1_ATTCGTGCTATCTCTT	1	42	110	42x110	19	0.015	0.0215	0.267	0.237	0.4345	0.0135	0.011	114_D1_ATTCGTGCTATCTCTT	Clone3	0.148724	7347	10742	1	0	0	1	0	0	0	0	2.80261	Clone5	0.4345	0	0	4	1
1128	7499	10829	Cancer	114_D1	114_D1_GTTAACTATGTTGTCA	1	43	111	43x111	29	0.0465	0.0245	0.0945	0.092	0.7145	0.0135	0.014	114_D1_GTTAACTATGTTGTCA	Clone6	0.146914	7499	10829	1	0	0	0	0	0	1	0	2.80592	Clone5	0.7145	0	0	5	1
1129	7347	10917	Cancer	114_D1	114_D1_GCTCCGCTCGCTTCAG	1	42	112	42x112	35	0.0135	0.0135	0.362	0.3185	0.2775	0.0085	0.0065	114_D1_GCTCCGCTCGCTTCAG	Clone6	0.177444	7347	10917	1	0	0	0	0	0	1	0	2.6237	Clone3	0.362	0	2	15	1
1130	7499	11003	Cancer	114_D1	114_D1_GCAACGGCTAGTTATG	1	43	113	43x113	28	0.016	0.0145	0.332	0.309	0.2395	0.0415	0.048	114_D1_GCAACGGCTAGTTATG	Clone6	0.182081	7499	11003	1	0	0	0	0	0	1	0	2.65482	Clone3	0.332	0	3	13	1
1131	7348	11091	Cancer	114_D1	114_D1_AATCGCGCAGAGGACT	1	42	114	42x114	22	0.0185	0.016	0.296	0.263	0.378	0.0105	0.018	114_D1_AATCGCGCAGAGGACT	Clone2	0.153962	7348	11091	1	0	1	0	0	0	0	0	2.79472	Clone5	0.378	0	0	7	1
1132	7500	11178	Cancer	114_D1	114_D1_AGGTTACACCATGCCG	1	43	115	43x115	29	0.0105	0.018	0.0355	0.0205	0.884	0.0235	0.008	114_D1_AGGTTACACCATGCCG	Clone2	0.144606	7500	11178	1	0	1	0	0	0	0	0	2.80704	Clone5	0.884	0	0	1	1
1133	7348	11266	Cancer	114_D1	114_D1_CGAGATTTCGCTCGGG	1	42	116	42x116	25	0.042	0.017	0.334	0.2935	0.252	0.0515	0.01	114_D1_CGAGATTTCGCTCGGG	Clone2	0.17174	7348	11266	1	0	1	0	0	0	0	0	2.68499	Clone3	0.334	0	1	11	1
1134	7500	11352	Cancer	114_D1	114_D1_CGATAATACTCAGGTT	1	43	117	43x117	15	0.018	0.022	0.2735	0.221	0.423	0.0285	0.013	114_D1_CGATAATACTCAGGTT	Clone2	0.147774	7500	11352	1	0	1	0	0	0	0	0	2.80469	Clone5	0.423	0	0	3	1
1135	7349	11440	Cancer	114_D1	114_D1_AAGGCAGGCTGTCTCC	1	42	118	42x118	29	0.0365	0.0385	0.073	0.048	0.738	0.049	0.017	114_D1_AAGGCAGGCTGTCTCC	Clone3	0.163909	7349	11440	1	0	0	1	0	0	0	0	2.75534	Clone5	0.738	0	1	6	1
1136	7501	11527	Cancer	114_D1	114_D1_GTAAGTCCACACTCTA	1	43	119	43x119	26	0.034	0.0185	0.1495	0.1285	0.6485	0.0105	0.01	114_D1_GTAAGTCCACACTCTA	Clone5	0.147658	7501	11527	1	0	0	0	0	1	0	0	2.80715	Clone5	0.6485	1	0	4	0
1137	7349	11615	Cancer	114_D1	114_D1_ATGAGGGCAGCGGCTA	1	42	120	42x120	30	0.018	0.066	0.357	0.2495	0.292	0.009	0.008	114_D1_ATGAGGGCAGCGGCTA	Clone6	0.173495	7349	11615	1	0	0	0	0	0	1	0	2.64033	Clone3	0.357	0	2	11	1
1138	7501	11701	Cancer	114_D1	114_D1_GCCGCACTCCGTTTCA	1	43	121	43x121	33	0.008	0.012	0.2995	0.284	0.373	0.017	0.006	114_D1_GCCGCACTCCGTTTCA	Clone5	0.176667	7501	11701	1	0	0	0	0	1	0	0	2.6578	Clone5	0.373	1	1	11	0
1139	7349	11789	Cancer	114_D1	114_D1_GAGCACGGCGCCTCTT	1	42	122	42x122	34	0.009	0.016	0.0855	0.075	0.7715	0.037	0.0065	114_D1_GAGCACGGCGCCTCTT	Clone6	0.166209	7349	11789	1	0	0	0	0	0	1	0	2.73835	Clone5	0.7715	0	1	4	1
1140	7502	11876	Cancer	114_D1	114_D1_ACAATTTGGCCATATT	1	43	123	43x123	27	0.1405	0.0165	0.1735	0.14	0.509	0.01	0.0105	114_D1_ACAATTTGGCCATATT	Clone3	0.173137	7502	11876	1	0	0	1	0	0	0	0	2.67096	Clone5	0.509	0	1	7	1
1141	7350	11963	Cancer	114_D1	114_D1_CTGGTTCGCGAGCTAC	1	42	124	42x124	5	0.033	0.0335	0.3695	0.3325	0.1585	0.0455	0.027	114_D1_CTGGTTCGCGAGCTAC	Clone2	0.146213	7350	11963	1	0	1	0	0	0	0	0	2.80614	Clone3	0.3695	0	0	2	1
1142	7502	12050	Cancer	114_D1	114_D1_GACGGTCCTAGGGTGT	1	43	125	43x125	15	0.072	0.0195	0.419	0.4395	0.0245	0.012	0.0145	114_D1_GACGGTCCTAGGGTGT	Clone5	0.1625	7502	12050	1	0	0	0	0	1	0	0	2.80497	Clone4	0.4395	0	0	20	1
1143	7350	12138	Cancer	114_D1	114_D1_ACTCGCGATCTGACGC	1	42	126	42x126	30	0.01	0.014	0.246	0.2185	0.4925	0.01	0.009	114_D1_ACTCGCGATCTGACGC	Clone6	0.181058	7350	12138	1	0	0	0	0	0	1	0	2.66695	Clone5	0.4925	0	1	6	1
1144	7502	12225	Cancer	114_D1	114_D1_GTGTACGAACCGTTCC	1	43	127	43x127	29	0.011	0.0245	0.032	0.0255	0.8545	0.0445	0.0085	114_D1_GTGTACGAACCGTTCC	Clone4	0.16683	7502	12225	1	0	0	0	1	0	0	0	2.75557	Clone5	0.8545	0	1	2	1
1145	7641	7077	Cancer	114_D1	114_D1_GTACGTTTGCCCGTCA	1	44	68	44x68	10	0.0225	0.027	0.3905	0.414	0.0665	0.055	0.024	114_D1_GTACGTTTGCCCGTCA	Clone2	0.166696	7641	7077	1	0	1	0	0	0	0	0	2.70991	Clone4	0.414	0	1	8	1
1146	7793	7164	Cancer	114_D1	114_D1_GGCAAGGCGAAATAGC	1	45	69	45x69	6	0.0205	0.0265	0.443	0.434	0.04	0.0195	0.016	114_D1_GGCAAGGCGAAATAGC	Clone2	0.152302	7793	7164	1	0	1	0	0	0	0	0	2.79439	Clone3	0.443	0	0	7	1
1147	7642	7252	Cancer	114_D1	114_D1_GATCTTGGAGGGCATA	1	44	70	44x70	28	0.018	0.035	0.0625	0.053	0.8055	0.0135	0.0125	114_D1_GATCTTGGAGGGCATA	Clone1	0.1876	7642	7252	1	1	0	0	0	0	0	0	2.79604	Clone5	0.8055	0	0	3	1
1148	7794	7338	Cancer	114_D1	114_D1_AGCGTGGTATTCTACT	1	45	71	45x71	26	0.03	0.0185	0.0845	0.0845	0.7575	0.012	0.013	114_D1_AGCGTGGTATTCTACT	Clone2	0.146905	7794	7338	1	0	1	0	0	0	0	0	2.8057	Clone5	0.7575	0	0	3	1
1149	7642	7426	Cancer	114_D1	114_D1_CTAAGGGAATGATTGG	1	44	72	44x72	27	0.0255	0.0225	0.2505	0.229	0.441	0.0205	0.0115	114_D1_CTAAGGGAATGATTGG	Clone5	0.149705	7642	7426	1	0	0	0	0	1	0	0	2.80541	Clone5	0.441	1	0	7	0
1150	7794	7513	Cancer	114_D1	114_D1_CATGGTAAGTAGCGTT	1	45	73	45x73	28	0.026	0.0145	0.2905	0.275	0.372	0.0105	0.0115	114_D1_CATGGTAAGTAGCGTT	Clone2	0.155575	7794	7513	1	0	1	0	0	0	0	0	2.78999	Clone5	0.372	0	0	9	1
1151	7642	7600	Cancer	114_D1	114_D1_CGTTGAGCGACCGTCG	1	44	74	44x74	30	0.0105	0.0215	0.146	0.117	0.651	0.0435	0.0105	114_D1_CGTTGAGCGACCGTCG	Clone6	0.186355	7642	7600	1	0	0	0	0	0	1	0	2.64016	Clone5	0.651	0	3	6	1
1152	7794	7687	Cancer	114_D1	114_D1_TGCCCGTACCGTTAAA	1	45	75	45x75	23	0.013	0.0195	0.0815	0.058	0.7515	0.06	0.0165	114_D1_TGCCCGTACCGTTAAA	Clone2	0.171081	7794	7687	1	0	1	0	0	0	0	0	2.67354	Clone5	0.7515	0	1	3	1
1153	7643	7775	Cancer	114_D1	114_D1_ACAAGGGCAGGCTCTG	1	44	76	44x76	28	0.0115	0.0195	0.096	0.0835	0.767	0.015	0.0085	114_D1_ACAAGGGCAGGCTCTG	Clone2	0.147376	7643	7775	1	0	1	0	0	0	0	0	2.80467	Clone5	0.767	0	0	3	1
1154	7795	7862	Cancer	114_D1	114_D1_GAGATCTTCCATGACA	1	45	77	45x77	24	0.031	0.015	0.293	0.2615	0.369	0.0175	0.0135	114_D1_GAGATCTTCCATGACA	Clone5	0.181864	7795	7862	1	0	0	0	0	1	0	0	2.6726	Clone5	0.369	1	1	8	0
1155	7643	7949	Cancer	114_D1	114_D1_AATGACGTAGGATGTC	1	44	78	44x78	26	0.0425	0.018	0.0545	0.045	0.819	0.0105	0.011	114_D1_AATGACGTAGGATGTC	Clone1	0.154277	7643	7949	1	1	0	0	0	0	0	0	2.80648	Clone5	0.819	0	0	2	1
1156	7795	8036	Cancer	114_D1	114_D1_GTGGTGGCCAAGTGAA	1	45	79	45x79	21	0.0565	0.035	0.411	0.4435	0.025	0.0185	0.01	114_D1_GTGGTGGCCAAGTGAA	Clone1	0.331251	7795	8036	1	1	0	0	0	0	0	0	2.58495	Clone4	0.4435	0	0	24	1
1157	7644	8124	Cancer	114_D1	114_D1_TCCCGTGTGCAATTTG	1	44	80	44x80	27	0.0155	0.0515	0.4085	0.4215	0.0775	0.017	0.008	114_D1_TCCCGTGTGCAATTTG	Clone1	0.205898	7644	8124	1	1	0	0	0	0	0	0	2.78541	Clone4	0.4215	0	0	16	1
1158	7796	8211	Cancer	114_D1	114_D1_ACATCGTATGCAATGG	1	45	81	45x81	26	0.0265	0.017	0.281	0.257	0.389	0.0175	0.0115	114_D1_ACATCGTATGCAATGG	Clone5	0.17512	7796	8211	1	0	0	0	0	1	0	0	2.67194	Clone5	0.389	1	1	8	0
1159	7644	8298	Cancer	114_D1	114_D1_GCGAAACTTAACTGGA	1	44	82	44x82	30	0.01	0.0155	0.07	0.0605	0.796	0.0405	0.007	114_D1_GCGAAACTTAACTGGA	Clone6	0.16561	7644	8298	1	0	0	0	0	0	1	0	2.74362	Clone5	0.796	0	1	3	1
1160	7796	8385	Cancer	114_D1	114_D1_AATTGAACGCTCTGGT	1	45	83	45x83	32	0.009	0.016	0.0665	0.0565	0.778	0.066	0.0065	114_D1_AATTGAACGCTCTGGT	Clone3	0.177363	7796	8385	1	0	0	1	0	0	0	0	2.64753	Clone5	0.778	0	2	4	1
1161	7645	8473	Cancer	114_D1	114_D1_ACAAATGGTAGTGTTT	1	44	84	44x84	16	0.018	0.026	0.0785	0.0615	0.7845	0.0175	0.014	114_D1_ACAAATGGTAGTGTTT	Clone2	0.144594	7645	8473	1	0	1	0	0	0	0	0	2.80702	Clone5	0.7845	0	0	1	1
1162	7797	8560	Cancer	114_D1	114_D1_ATGGTCGCGTGGTTTC	1	45	85	45x85	33	0.0085	0.0125	0.418	0.4015	0.098	0.0545	0.0065	114_D1_ATGGTCGCGTGGTTTC	Clone5	0.174789	7797	8560	1	0	0	0	0	1	0	0	2.6185	Clone3	0.418	0	3	17	1
1163	7645	8647	Cancer	114_D1	114_D1_TGTTATTGTATGTGGC	1	44	86	44x86	34	0.0085	0.0135	0.2285	0.207	0.511	0.0245	0.0065	114_D1_TGTTATTGTATGTGGC	Clone5	0.172425	7645	8647	1	0	0	0	0	1	0	0	2.66959	Clone5	0.511	1	1	7	0
1164	7797	8734	Cancer	114_D1	114_D1_TTCCGGTTACCCACTT	1	45	87	45x87	24	0.013	0.0265	0.114	0.102	0.7235	0.012	0.0095	114_D1_TTCCGGTTACCCACTT	Clone3	0.147265	7797	8734	1	0	0	1	0	0	0	0	2.80463	Clone5	0.7235	0	0	3	1
1165	7646	8822	Cancer	114_D1	114_D1_GAGTGTGCGGTACCCA	1	44	88	44x88	36	0.008	0.0135	0.244	0.202	0.5175	0.008	0.0065	114_D1_GAGTGTGCGGTACCCA	Clone5	0.187226	7646	8822	1	0	0	0	0	1	0	0	2.63154	Clone5	0.5175	1	2	7	0
1166	7798	8909	Cancer	114_D1	114_D1_CAAGATATTATAACGT	1	45	89	45x89	29	0.0185	0.051	0.4235	0.388	0.027	0.086	0.0055	114_D1_CAAGATATTATAACGT	Clone6	0.186275	7798	8909	1	0	0	0	0	0	1	0	2.67737	Clone3	0.4235	0	4	29	1
1167	7646	8996	Cancer	114_D1	114_D1_ACACACCAGGACCAGT	1	44	90	44x90	38	0.008	0.013	0.364	0.3265	0.2405	0.0415	0.006	114_D1_ACACACCAGGACCAGT	Clone6	0.174671	7646	8996	1	0	0	0	0	0	1	0	2.64243	Clone3	0.364	0	2	17	1
1168	7798	9083	Cancer	114_D1	114_D1_ATGGGCCTCGGCCTCT	1	45	91	45x91	30	0.016	0.0165	0.087	0.075	0.781	0.0095	0.015	114_D1_ATGGGCCTCGGCCTCT	Clone2	0.148148	7798	9083	1	0	1	0	0	0	0	0	2.80467	Clone5	0.781	0	0	3	1
1169	7646	9171	Cancer	114_D1	114_D1_AAGGTGATAAACCAGC	1	44	92	44x92	34	0.0175	0.03	0.4505	0.4065	0.0195	0.0705	0.006	114_D1_AAGGTGATAAACCAGC	Clone6	0.200671	7646	9171	1	0	0	0	0	0	1	0	2.59844	Clone3	0.4505	0	8	38	1
1170	7798	9258	Cancer	114_D1	114_D1_TCTTACTTATGCCTCT	1	45	93	45x93	37	0.0145	0.015	0.288	0.247	0.4155	0.01	0.0095	114_D1_TCTTACTTATGCCTCT	Clone5	0.170899	7798	9258	1	0	0	0	0	1	0	0	2.6388	Clone5	0.4155	1	2	11	0
1171	7647	9345	Cancer	114_D1	114_D1_AAAGTGTGATTTATCT	1	44	94	44x94	27	0.0115	0.0175	0.196	0.1835	0.4745	0.0965	0.02	114_D1_AAAGTGTGATTTATCT	Clone7	0.172887	7647	9345	1	0	0	0	0	0	0	1	2.61837	Clone5	0.4745	0	4	7	1
1172	7799	9432	Cancer	114_D1	114_D1_TGCTCCACAGTTCTTA	1	45	95	45x95	14	0.0195	0.025	0.2335	0.2015	0.4815	0.024	0.015	114_D1_TGCTCCACAGTTCTTA	Clone2	0.146213	7799	9432	1	0	1	0	0	0	0	0	2.80614	Clone5	0.4815	0	0	2	1
1173	7647	9520	Cancer	114_D1	114_D1_CTGGCTGATTCATCCT	1	44	96	44x96	26	0.011	0.0225	0.293	0.265	0.383	0.0175	0.008	114_D1_CTGGCTGATTCATCCT	Clone5	0.19003	7647	9520	1	0	0	0	0	1	0	0	2.69041	Clone5	0.383	1	1	8	0
1174	7799	9607	Cancer	114_D1	114_D1_TAAGGCTGAATCCCTC	1	45	97	45x97	19	0.019	0.019	0.4325	0.4225	0.042	0.0555	0.01	114_D1_TAAGGCTGAATCCCTC	Clone6	0.166283	7799	9607	1	0	0	0	0	0	1	0	2.72838	Clone3	0.4325	0	1	15	1
1175	7648	9694	Cancer	114_D1	114_D1_TCTAGTGATATCGTGG	1	44	98	44x98	30	0.01	0.0145	0.2715	0.2525	0.4355	0.009	0.0075	114_D1_TCTAGTGATATCGTGG	Clone2	0.152152	7648	9694	1	0	1	0	0	0	0	0	2.7964	Clone5	0.4355	0	0	7	1
1176	7800	9781	Cancer	114_D1	114_D1_TCGAAGAACCGAGCAC	1	45	99	45x99	18	0.0145	0.019	0.2995	0.2665	0.375	0.014	0.0115	114_D1_TCGAAGAACCGAGCAC	Clone2	0.150451	7800	9781	1	0	1	0	0	0	0	0	2.80033	Clone5	0.375	0	0	5	1
1177	7648	9869	Cancer	114_D1	114_D1_GACAAACATATGCAGG	1	44	100	44x100	10	0.017	0.0215	0.445	0.437	0.0485	0.017	0.0135	114_D1_GACAAACATATGCAGG	Clone5	0.175963	7648	9869	1	0	0	0	0	1	0	0	2.67228	Clone3	0.445	0	1	8	1
1178	7800	9956	Cancer	114_D1	114_D1_AAGTCAATTGTCGTCA	1	45	101	45x101	39	0.008	0.0105	0.2875	0.2755	0.368	0.044	0.0065	114_D1_AAGTCAATTGTCGTCA	Clone6	0.169202	7800	9956	1	0	0	0	0	0	1	0	2.69622	Clone5	0.368	0	1	14	1
1179	7649	10043	Cancer	114_D1	114_D1_AGTGAACAAACTTCTC	1	44	102	44x102	30	0.01	0.016	0.0445	0.0365	0.8755	0.0095	0.0075	114_D1_AGTGAACAAACTTCTC	Clone2	0.144558	7649	10043	1	0	1	0	0	0	0	0	2.80704	Clone5	0.8755	0	0	1	1
1180	7801	10130	Cancer	114_D1	114_D1_CATGATGGAAGTTAGC	1	45	103	45x103	22	0.0085	0.012	0.45	0.436	0.03	0.0565	0.007	114_D1_CATGATGGAAGTTAGC	Clone6	0.18189	7801	10130	1	0	0	0	0	0	1	0	2.62715	Clone3	0.45	0	3	20	1
1181	7649	10218	Cancer	114_D1	114_D1_AAGTGCCTTGACTGTA	1	44	104	44x104	13	0.016	0.2085	0.2715	0.3525	0.0315	0.094	0.0255	114_D1_AAGTGCCTTGACTGTA	Clone6	0.183052	7649	10218	1	0	0	0	0	0	1	0	2.72107	Clone4	0.3525	0	2	15	1
1182	7801	10305	Cancer	114_D1	114_D1_ATCGCCAGTCAACATT	1	45	105	45x105	4	0.034	0.038	0.413	0.4	0.0465	0.032	0.0365	114_D1_ATCGCCAGTCAACATT	Clone5	0.147899	7801	10305	1	0	0	0	0	1	0	0	2.80712	Clone3	0.413	0	0	5	1
1183	7650	10392	Cancer	114_D1	114_D1_ACCGCGGTGGAAGTCG	1	44	106	44x106	1	0.0195	0.2065	0.326	0.3845	0.025	0.021	0.0175	114_D1_ACCGCGGTGGAAGTCG	Clone5	0.148509	7650	10392	1	0	0	0	0	1	0	0	2.80663	Clone4	0.3845	0	0	8	1
1184	7802	10479	Cancer	114_D1	114_D1_TCTTCTATAACCCGCC	1	45	107	45x107	4	0.0405	0.0885	0.345	0.433	0.0115	0.0725	0.0085	114_D1_TCTTCTATAACCCGCC	Clone6	0.211034	7802	10479	1	0	0	0	0	0	1	0	2.6134	Clone4	0.433	0	4	33	1
1185	7650	10567	Cancer	114_D1	114_D1_CACATTTCTTGTCAGA	1	44	108	44x108	26	0.0175	0.038	0.297	0.272	0.348	0.0155	0.013	114_D1_CACATTTCTTGTCAGA	Clone5	0.210187	7650	10567	1	0	0	0	0	1	0	0	2.71855	Clone5	0.348	1	1	10	0
1186	7802	10654	Cancer	114_D1	114_D1_TAGCGTCCCTCGATTG	1	45	109	45x109	26	0.012	0.019	0.0785	0.0675	0.7985	0.0155	0.009	114_D1_TAGCGTCCCTCGATTG	Clone5	0.170935	7802	10654	1	0	0	0	0	1	0	0	2.68542	Clone5	0.7985	1	1	2	0
1187	7650	10741	Cancer	114_D1	114_D1_GTTCGGATCGGGAACA	1	44	110	44x110	22	0.0105	0.012	0.4335	0.43	0.0365	0.0685	0.008	114_D1_GTTCGGATCGGGAACA	Clone6	0.178911	7650	10741	1	0	0	0	0	0	1	0	2.62354	Clone3	0.4335	0	5	18	1
1188	7802	10828	Cancer	114_D1	114_D1_CAAACTCGCGACGCCG	1	45	111	45x111	25	0.0275	0.0195	0.2455	0.2155	0.4255	0.0565	0.0095	114_D1_CAAACTCGCGACGCCG	Clone6	0.167984	7802	10828	1	0	0	0	0	0	1	0	2.64784	Clone5	0.4255	0	2	7	1
1189	7651	10916	Cancer	114_D1	114_D1_GTCTTGTAGCTATTCA	1	44	112	44x112	33	0.0085	0.028	0.3075	0.265	0.377	0.0085	0.006	114_D1_GTCTTGTAGCTATTCA	Clone5	0.168117	7651	10916	1	0	0	0	0	1	0	0	2.70193	Clone5	0.377	1	1	11	0
1190	7803	11003	Cancer	114_D1	114_D1_TCTCGACGTATCGCCG	1	45	113	45x113	20	0.036	0.025	0.41	0.42	0.038	0.06	0.01	114_D1_TCTCGACGTATCGCCG	Clone6	0.16943	7803	11003	1	0	0	0	0	0	1	0	2.70702	Clone4	0.42	0	1	17	1
1191	7651	11090	Cancer	114_D1	114_D1_TTGCCAAGCAGAACCC	1	44	114	44x114	22	0.0115	0.0175	0.2725	0.2435	0.3705	0.069	0.0155	114_D1_TTGCCAAGCAGAACCC	Clone3	0.177278	7651	11090	1	0	0	1	0	0	0	0	2.67547	Clone5	0.3705	0	2	8	1
1192	7803	11177	Cancer	114_D1	114_D1_AAACCCGAACGAAATC	1	45	115	45x115	31	0.0375	0.049	0.3345	0.2615	0.206	0.0695	0.043	114_D1_AAACCCGAACGAAATC	Clone6	0.181844	7803	11177	1	0	0	0	0	0	1	0	2.6285	Clone3	0.3345	0	3	16	1
1193	7652	11265	Cancer	114_D1	114_D1_TTGAGCAGCCCACGGT	1	44	116	44x116	28	0.0095	0.036	0.4635	0.409	0.064	0.011	0.007	114_D1_TTGAGCAGCCCACGGT	Clone6	0.170033	7652	11265	1	0	0	0	0	0	1	0	2.66113	Clone3	0.4635	0	1	15	1
1194	7804	11352	Cancer	114_D1	114_D1_CGCCTTTAGCATGCTC	1	45	117	45x117	37	0.008	0.014	0.0805	0.068	0.8135	0.0095	0.006	114_D1_CGCCTTTAGCATGCTC	Clone5	0.170598	7804	11352	1	0	0	0	0	1	0	0	2.68266	Clone5	0.8135	1	1	3	0
1195	7652	11439	Cancer	114_D1	114_D1_TGTGGCTCCCACCAAC	1	44	118	44x118	18	0.034	0.018	0.2725	0.263	0.384	0.0145	0.0145	114_D1_TGTGGCTCCCACCAAC	Clone2	0.149745	7652	11439	1	0	1	0	0	0	0	0	2.80184	Clone5	0.384	0	0	5	1
1196	7804	11526	Cancer	114_D1	114_D1_CCGCCGTTGAGGATAA	1	45	119	45x119	25	0.102	0.016	0.408	0.4035	0.051	0.011	0.009	114_D1_CCGCCGTTGAGGATAA	Clone5	0.154356	7804	11526	1	0	0	0	0	1	0	0	2.8002	Clone3	0.408	0	0	16	1
1197	7653	11614	Cancer	114_D1	114_D1_CAATACGAGAGTCTGA	1	44	120	44x120	19	0.013	0.0185	0.3495	0.3015	0.294	0.014	0.01	114_D1_CAATACGAGAGTCTGA	Clone2	0.152204	7653	11614	1	0	1	0	0	0	0	0	2.79443	Clone3	0.3495	0	0	7	1
1198	7805	11701	Cancer	114_D1	114_D1_CATCTAGTGAAGGGAA	1	45	121	45x121	27	0.0115	0.034	0.125	0.094	0.7125	0.0145	0.008	114_D1_CATCTAGTGAAGGGAA	Clone1	0.148716	7805	11701	1	1	0	0	0	0	0	0	2.80706	Clone5	0.7125	0	0	4	1
1199	7653	11788	Cancer	114_D1	114_D1_GGTGGAGGTTGATACG	1	44	122	44x122	31	0.02	0.0145	0.3025	0.2855	0.3615	0.0085	0.0075	114_D1_GGTGGAGGTTGATACG	Clone5	0.179082	7653	11788	1	0	0	0	0	1	0	0	2.64275	Clone5	0.3615	1	2	10	0
1200	7805	11875	Cancer	114_D1	114_D1_CCGCACACGAACGTGT	1	45	123	45x123	35	0.031	0.0465	0.407	0.3715	0.086	0.0495	0.0085	114_D1_CCGCACACGAACGTGT	Clone2	0.169733	7805	11875	1	0	1	0	0	0	0	0	2.67086	Clone3	0.407	0	2	21	1
1201	7654	11963	Cancer	114_D1	114_D1_AGAACCCAGCGTGACA	1	44	124	44x124	23	0.013	0.019	0.2535	0.209	0.484	0.012	0.0095	114_D1_AGAACCCAGCGTGACA	Clone3	0.148564	7654	11963	1	0	0	1	0	0	0	0	2.80266	Clone5	0.484	0	0	4	1
1202	7806	12050	Cancer	114_D1	114_D1_GCGCTCGATCACCTGT	1	45	125	45x125	22	0.0135	0.0205	0.143	0.036	0.673	0.0995	0.015	114_D1_GCGCTCGATCACCTGT	Clone2	0.170952	7806	12050	1	0	1	0	0	0	0	0	2.67059	Clone5	0.673	0	1	4	1
1203	7654	12137	Cancer	114_D1	114_D1_ATCATGGACTACCGAC	1	44	126	44x126	40	0.008	0.019	0.016	0.013	0.924	0.014	0.006	114_D1_ATCATGGACTACCGAC	Clone1	0.169768	7654	12137	1	1	0	0	0	0	0	0	2.8031	Clone5	0.924	0	0	1	1
1204	7806	12224	Cancer	114_D1	114_D1_TACGCCGCCTCAGAAG	1	45	127	45x127	30	0.018	0.0125	0.3215	0.307	0.325	0.009	0.0075	114_D1_TACGCCGCCTCAGAAG	Clone5	0.175629	7806	12224	1	0	0	0	0	1	0	0	2.65936	Clone5	0.325	1	1	12	0
1205	7947	7949	Cancer	114_D1	114_D1_GCGGAGAGGGAGAACG	1	46	78	46x78	28	0.048	0.0255	0.4075	0.39	0.101	0.017	0.0115	114_D1_GCGGAGAGGGAGAACG	Clone5	0.196441	7947	7949	1	0	0	0	0	1	0	0	2.64022	Clone3	0.4075	0	2	15	1
1206	8099	8036	Cancer	114_D1	114_D1_TCACAGGGAATCGCAA	1	47	79	47x79	29	0.011	0.024	0.168	0.112	0.6665	0.0095	0.008	114_D1_TCACAGGGAATCGCAA	Clone6	0.192242	8099	8036	1	0	0	0	0	0	1	0	2.67005	Clone5	0.6665	0	1	4	1
1207	7947	8123	Cancer	114_D1	114_D1_GACTGCACCAGCCCAG	1	46	80	46x80	33	0.021	0.0165	0.2045	0.188	0.5395	0.023	0.0075	114_D1_GACTGCACCAGCCCAG	Clone2	0.149474	7947	8123	1	0	1	0	0	0	0	0	2.8032	Clone5	0.5395	0	0	7	1
1208	8099	8210	Cancer	114_D1	114_D1_TCCGCTGTCATCCCGG	1	47	81	47x81	22	0.0125	0.02	0.2715	0.238	0.4375	0.0115	0.009	114_D1_TCCGCTGTCATCCCGG	Clone2	0.150361	8099	8210	1	0	1	0	0	0	0	0	2.80179	Clone5	0.4375	0	0	5	1
1209	7948	8298	Cancer	114_D1	114_D1_AGATACTCAAGATCGA	1	46	82	46x82	24	0.0275	0.017	0.286	0.2695	0.3695	0.019	0.0115	114_D1_AGATACTCAAGATCGA	Clone5	0.174177	7948	8298	1	0	0	0	0	1	0	0	2.6655	Clone5	0.3695	1	1	8	0
1210	8100	8385	Cancer	114_D1	114_D1_ACTGAATGGCGAAAGT	1	47	83	47x83	25	0.013	0.0185	0.237	0.1935	0.5185	0.0115	0.009	114_D1_ACTGAATGGCGAAAGT	Clone2	0.149129	8100	8385	1	0	1	0	0	0	0	0	2.8033	Clone5	0.5185	0	0	4	1
1211	7948	8472	Cancer	114_D1	114_D1_TCCTACATCCACGGCC	1	46	84	46x84	36	0.0085	0.014	0.162	0.116	0.677	0.0155	0.0065	114_D1_TCCTACATCCACGGCC	Clone2	0.150405	7948	8472	1	0	1	0	0	0	0	0	2.80032	Clone5	0.677	0	0	5	1
1212	8100	8559	Cancer	114_D1	114_D1_TTCAGCCCTGGTCCAC	1	47	85	47x85	18	0.0135	0.017	0.306	0.284	0.3515	0.0145	0.0135	114_D1_TTCAGCCCTGGTCCAC	Clone6	0.181282	8100	8559	1	0	0	0	0	0	1	0	2.66674	Clone5	0.3515	0	1	6	1
1213	7949	8647	Cancer	114_D1	114_D1_TTAGAGTTTAGAAGGA	1	46	86	46x86	26	0.0115	0.025	0.06	0.0545	0.82	0.02	0.0085	114_D1_TTAGAGTTTAGAAGGA	Clone1	0.161705	7949	8647	1	1	0	0	0	0	0	0	2.80519	Clone5	0.82	0	0	2	1
1214	8101	8734	Cancer	114_D1	114_D1_GGTTAGCTATATGTCT	1	47	87	47x87	18	0.0085	0.011	0.4415	0.43	0.024	0.079	0.0065	114_D1_GGTTAGCTATATGTCT	Clone6	0.182199	8101	8734	1	0	0	0	0	0	1	0	2.64614	Clone3	0.4415	0	2	22	1
1215	7949	8821	Cancer	114_D1	114_D1_CTGGTTTCGAGCAAGA	1	46	88	46x88	32	0.01	0.018	0.0465	0.0455	0.83	0.0425	0.007	114_D1_CTGGTTTCGAGCAAGA	Clone3	0.174457	7949	8821	1	0	0	1	0	0	0	0	2.68959	Clone5	0.83	0	1	3	1
1216	8101	8908	Cancer	114_D1	114_D1_TGGGCCCATACTAATT	1	47	89	47x89	25	0.012	0.0195	0.1125	0.1175	0.719	0.011	0.0085	114_D1_TGGGCCCATACTAATT	Clone2	0.147357	8101	8908	1	0	1	0	0	0	0	0	2.8046	Clone5	0.719	0	0	3	1
1217	7950	8996	Cancer	114_D1	114_D1_ACTTATTTATGTGCCA	1	46	90	46x90	28	0.0255	0.0185	0.228	0.1865	0.5225	0.01	0.0095	114_D1_ACTTATTTATGTGCCA	Clone5	0.148217	7950	8996	1	0	0	0	0	1	0	0	2.80678	Clone5	0.5225	1	0	5	0
1218	8102	9082	Cancer	114_D1	114_D1_TTAGTTATTCGTGGCA	1	47	91	47x91	24	0.0115	0.021	0.2635	0.2515	0.4055	0.036	0.0115	114_D1_TTAGTTATTCGTGGCA	Clone3	0.175344	8102	9082	1	0	0	1	0	0	0	0	2.62509	Clone5	0.4055	0	2	7	1
1219	7950	9170	Cancer	114_D1	114_D1_AACCGCTAAGGGATGC	1	46	92	46x92	41	0.019	0.012	0.3015	0.2935	0.357	0.008	0.0085	114_D1_AACCGCTAAGGGATGC	Clone2	0.155219	7950	9170	1	0	1	0	0	0	0	0	2.7873	Clone5	0.357	0	0	15	1
1220	8102	9257	Cancer	114_D1	114_D1_ATACGTCCACTCCTGT	1	47	93	47x93	35	0.008	0.0145	0.289	0.257	0.415	0.0105	0.006	114_D1_ATACGTCCACTCCTGT	Clone5	0.183434	8102	9257	1	0	0	0	0	1	0	0	2.63255	Clone5	0.415	1	2	10	0
1221	7950	9345	Cancer	114_D1	114_D1_CGACACGCTCCGACAG	1	46	94	46x94	28	0.0695	0.0415	0.198	0.2375	0.423	0.017	0.014	114_D1_CGACACGCTCCGACAG	Clone3	0.165816	7950	9345	1	0	0	1	0	0	0	0	2.70324	Clone5	0.423	0	1	11	1
1222	8103	9431	Cancer	114_D1	114_D1_TCTGAACTCGTACCCG	1	47	95	47x95	16	0.071	0.024	0.34	0.311	0.212	0.0195	0.022	114_D1_TCTGAACTCGTACCCG	Clone2	0.150499	8103	9431	1	0	1	0	0	0	0	0	2.80095	Clone3	0.34	0	0	7	1
1223	7951	9519	Cancer	114_D1	114_D1_AGGATATAGGGATTTA	1	46	96	46x96	29	0.0605	0.0155	0.4435	0.424	0.032	0.0125	0.012	114_D1_AGGATATAGGGATTTA	Clone5	0.186654	7951	9519	1	0	0	0	0	1	0	0	2.63674	Clone3	0.4435	0	1	25	1
1224	8103	9606	Cancer	114_D1	114_D1_GTGATCACTAACGCCT	1	47	97	47x97	29	0.0125	0.0215	0.2535	0.2185	0.4695	0.016	0.008	114_D1_GTGATCACTAACGCCT	Clone1	0.151939	8103	9606	1	1	0	0	0	0	0	0	2.80655	Clone5	0.4695	0	0	7	1
1225	7951	9694	Cancer	114_D1	114_D1_ACCGGGCCTTTGTTGA	1	46	98	46x98	21	0.0115	0.056	0.4525	0.4365	0.0265	0.0105	0.007	114_D1_ACCGGGCCTTTGTTGA	Clone6	0.208922	7951	9694	1	0	0	0	0	0	1	0	2.60984	Clone3	0.4525	0	2	24	1
1226	8103	9780	Cancer	114_D1	114_D1_TTGACAGGAGCTCCCG	1	47	99	47x99	10	0.03	0.037	0.0435	0.027	0.739	0.027	0.097	114_D1_TTGACAGGAGCTCCCG	Clone7	0.162589	8103	9780	1	0	0	0	0	0	0	1	2.77529	Clone5	0.739	0	1	1	1
1227	7952	9868	Cancer	114_D1	114_D1_CTCTTCTATTGACTGG	1	46	100	46x100	25	0.029	0.0225	0.275	0.21	0.442	0.013	0.0085	114_D1_CTCTTCTATTGACTGG	Clone3	0.145714	7952	9868	1	0	0	1	0	0	0	0	2.80719	Clone5	0.442	0	0	6	1
1228	8104	9955	Cancer	114_D1	114_D1_CGTGGCCGAATATCTA	1	47	101	47x101	17	0.0245	0.048	0.414	0.4145	0.058	0.029	0.012	114_D1_CGTGGCCGAATATCTA	Clone5	0.179153	8104	9955	1	0	0	0	0	1	0	0	2.65387	Clone4	0.4145	0	2	12	1
1229	7952	10043	Cancer	114_D1	114_D1_GGTTTAGCCTTTCTTG	1	46	102	46x102	24	0.032	0.1	0.282	0.253	0.305	0.0105	0.017	114_D1_GGTTTAGCCTTTCTTG	Clone6	0.172119	7952	10043	1	0	0	0	0	0	1	0	2.69256	Clone5	0.305	0	2	9	1
1230	8104	10129	Cancer	114_D1	114_D1_TCAAGGTTACTACACC	1	47	103	47x103	24	0.013	0.0305	0.038	0.0305	0.866	0.0125	0.01	114_D1_TCAAGGTTACTACACC	Clone3	0.144498	8104	10129	1	0	0	1	0	0	0	0	2.80702	Clone5	0.866	0	0	1	1
1231	7953	10217	Cancer	114_D1	114_D1_TTGACTATTGTCCGGC	1	46	104	46x104	12	0.0175	0.0225	0.4075	0.3735	0.06	0.097	0.022	114_D1_TTGACTATTGTCCGGC	Clone2	0.170983	7953	10217	1	0	1	0	0	0	0	0	2.66326	Clone3	0.4075	0	1	8	1
1232	8105	10304	Cancer	114_D1	114_D1_CGGGAATATAGTATAC	1	47	105	47x105	20	0.015	0.014	0.353	0.435	0.046	0.129	0.008	114_D1_CGGGAATATAGTATAC	Clone6	0.173298	8105	10304	1	0	0	0	0	0	1	0	2.6463	Clone4	0.435	0	4	20	1
1233	7953	10392	Cancer	114_D1	114_D1_GCAACAGCAGTATGCG	1	46	106	46x106	18	0.016	0.022	0.253	0.2145	0.4685	0.0145	0.0115	114_D1_GCAACAGCAGTATGCG	Clone2	0.147357	7953	10392	1	0	1	0	0	0	0	0	2.8046	Clone5	0.4685	0	0	3	1
1234	8105	10478	Cancer	114_D1	114_D1_ATCAAACACTGTTCCA	1	47	107	47x107	13	0.018	0.2255	0.211	0.204	0.311	0.016	0.0145	114_D1_ATCAAACACTGTTCCA	Clone6	0.177779	8105	10478	1	0	0	0	0	0	1	0	2.69246	Clone5	0.311	0	1	3	1
1235	7954	10566	Cancer	114_D1	114_D1_TGGGCAATAGTTGGGT	1	46	108	46x108	21	0.013	0.019	0.397	0.3665	0.0615	0.129	0.0135	114_D1_TGGGCAATAGTTGGGT	Clone7	0.187199	7954	10566	1	0	0	0	0	0	0	1	2.61959	Clone3	0.397	0	4	15	1
1236	8106	10653	Cancer	114_D1	114_D1_TGAATGTCAGCCGGCC	1	47	109	47x109	14	0.0165	0.01	0.467	0.4645	0.0215	0.01	0.01	114_D1_TGAATGTCAGCCGGCC	Clone6	0.196831	8106	10653	1	0	0	0	0	0	1	0	2.6476	Clone3	0.467	0	1	21	1
1237	7954	10741	Cancer	114_D1	114_D1_CGGCTCTAAAGCTGCA	1	46	110	46x110	21	0.055	0.032	0.1555	0.1525	0.541	0.05	0.0145	114_D1_CGGCTCTAAAGCTGCA	Clone1	0.154098	7954	10741	1	1	0	0	0	0	0	0	2.80657	Clone5	0.541	0	0	6	1
1238	8106	10827	Cancer	114_D1	114_D1_GGACACAAGTTTACAC	1	47	111	47x111	4	0.06	0.0485	0.243	0.5475	0.0275	0.0435	0.0295	114_D1_GGACACAAGTTTACAC	Clone6	0.17163	8106	10827	1	0	0	0	0	0	1	0	2.79834	Clone4	0.5475	0	1	15	1
1239	7954	10915	Cancer	114_D1	114_D1_CCGAGAAGTCGCATAA	1	46	112	46x112	16	0.037	0.03	0.4095	0.427	0.0575	0.022	0.018	114_D1_CCGAGAAGTCGCATAA	Clone5	0.146917	7954	10915	1	0	0	0	0	1	0	0	2.80716	Clone4	0.427	0	0	10	1
1240	8107	11002	Cancer	114_D1	114_D1_AACTACCCGTTTGTCA	1	47	113	47x113	37	0.008	0.0135	0.127	0.113	0.725	0.0085	0.006	114_D1_AACTACCCGTTTGTCA	Clone2	0.150451	8107	11002	1	0	1	0	0	0	0	0	2.80033	Clone5	0.725	0	0	5	1
1241	7955	11089	Cancer	114_D1	114_D1_GCACAAACGAGGCGTG	1	46	114	46x114	38	0.0115	0.013	0.096	0.082	0.7795	0.0075	0.0105	114_D1_GCACAAACGAGGCGTG	Clone2	0.149571	7955	11089	1	0	1	0	0	0	0	0	2.80274	Clone5	0.7795	0	0	4	1
1242	8107	11176	Cancer	114_D1	114_D1_CACACAGCTTGCGCTC	1	47	115	47x115	26	0.0545	0.0095	0.4015	0.4225	0.0175	0.0845	0.0095	114_D1_CACACAGCTTGCGCTC	Clone6	0.179388	8107	11176	1	0	0	0	0	0	1	0	2.62265	Clone4	0.4225	0	3	36	1
1243	7955	11264	Cancer	114_D1	114_D1_GTGCTTACATCAGCGC	1	46	116	46x116	43	0.0075	0.0135	0.0575	0.051	0.8255	0.039	0.006	114_D1_GTGCTTACATCAGCGC	Clone2	0.171061	7955	11264	1	0	1	0	0	0	0	0	2.70207	Clone5	0.8255	0	1	4	1
1244	8107	11351	Cancer	114_D1	114_D1_GCAAACGTCGCCAGGT	1	47	117	47x117	14	0.0195	0.0225	0.397	0.372	0.1535	0.0225	0.013	114_D1_GCAAACGTCGCCAGGT	Clone2	0.15146	8107	11351	1	0	1	0	0	0	0	0	2.79752	Clone3	0.397	0	0	6	1
1245	7956	11438	Cancer	114_D1	114_D1_GAATAGCATTTAGGGT	1	46	118	46x118	25	0.0285	0.022	0.3505	0.3225	0.218	0.0465	0.012	114_D1_GAATAGCATTTAGGGT	Clone5	0.151385	7956	11438	1	0	0	0	0	1	0	0	2.80342	Clone3	0.3505	0	0	11	1
1246	8108	11525	Cancer	114_D1	114_D1_TACTGTTTCTCTGGTA	1	47	119	47x119	31	0.008	0.0135	0.4615	0.4545	0.046	0.0095	0.0075	114_D1_TACTGTTTCTCTGGTA	Clone6	0.18217	8108	11525	1	0	0	0	0	0	1	0	2.63487	Clone3	0.4615	0	1	21	1
1247	7956	11613	Cancer	114_D1	114_D1_TCCTATCATAGGTAAC	1	46	120	46x120	29	0.011	0.0165	0.046	0.036	0.8725	0.0095	0.0075	114_D1_TCCTATCATAGGTAAC	Clone2	0.144558	7956	11613	1	0	1	0	0	0	0	0	2.80704	Clone5	0.8725	0	0	1	1
1248	8108	11700	Cancer	114_D1	114_D1_TTCGGTGGAGACGCCC	1	47	121	47x121	33	0.0095	0.0155	0.061	0.0515	0.845	0.0115	0.0065	114_D1_TTCGGTGGAGACGCCC	Clone2	0.146057	8108	11700	1	0	1	0	0	0	0	0	2.80611	Clone5	0.845	0	0	2	1
1249	7957	11787	Cancer	114_D1	114_D1_TGTTGCCGTCGTCCCA	1	46	122	46x122	27	0.0115	0.0125	0.4695	0.4715	0.023	0.007	0.006	114_D1_TGTTGCCGTCGTCCCA	Clone6	0.198427	7957	11787	1	0	0	0	0	0	1	0	2.60486	Clone4	0.4715	0	3	28	1
1250	8109	11874	Cancer	114_D1	114_D1_CCAACTTGATAGATCC	1	47	123	47x123	22	0.0125	0.0265	0.2825	0.2495	0.403	0.016	0.0095	114_D1_CCAACTTGATAGATCC	Clone5	0.15058	8109	11874	1	0	0	0	0	1	0	0	2.80636	Clone5	0.403	1	0	6	0
1251	7957	11962	Cancer	114_D1	114_D1_CAAAGGTCATCTGAAA	1	46	124	46x124	39	0.0115	0.0285	0.349	0.295	0.299	0.011	0.0055	114_D1_CAAAGGTCATCTGAAA	Clone6	0.175811	7957	11962	1	0	0	0	0	0	1	0	2.62614	Clone3	0.349	0	2	15	1
1252	8109	12049	Cancer	114_D1	114_D1_CTAGCTTAATGGTCCC	1	47	125	47x125	18	0.013	0.0135	0.407	0.518	0.03	0.011	0.0075	114_D1_CTAGCTTAATGGTCCC	Clone3	0.178921	8109	12049	1	0	0	1	0	0	0	0	2.65812	Clone4	0.518	0	3	23	1
1253	7958	12136	Cancer	114_D1	114_D1_AGGCCACATTGGTTAC	1	46	126	46x126	22	0.0365	0.018	0.2795	0.2575	0.387	0.011	0.0105	114_D1_AGGCCACATTGGTTAC	Clone2	0.149227	7958	12136	1	0	1	0	0	0	0	0	2.80314	Clone5	0.387	0	0	6	1
1254	8110	12223	Cancer	114_D1	114_D1_TTAGGATGGGAGGGTA	1	47	127	47x127	32	0.0095	0.0145	0.181	0.143	0.624	0.0115	0.0165	114_D1_TTAGGATGGGAGGGTA	Clone6	0.193118	8110	12223	1	0	0	0	0	0	1	0	2.61007	Clone5	0.624	0	2	5	1
1255	8251	8297	Cancer	114_D1	114_D1_GCAAACCCTACATTAT	1	48	82	48x82	28	0.0115	0.0165	0.102	0.0915	0.7585	0.012	0.0075	114_D1_GCAAACCCTACATTAT	Clone2	0.147628	8251	8297	1	0	1	0	0	0	0	0	2.80485	Clone5	0.7585	0	0	3	1
1256	8252	8471	Cancer	114_D1	114_D1_ACCCTCCCTTGCTATT	1	48	84	48x84	20	0.036	0.2405	0.302	0.3345	0.0625	0.011	0.014	114_D1_ACCCTCCCTTGCTATT	Clone6	0.171088	8252	8471	1	0	0	0	0	0	1	0	2.67575	Clone4	0.3345	0	1	13	1
1257	8404	8558	Cancer	114_D1	114_D1_CATGTCTCATTTATGG	1	49	85	49x85	28	0.01	0.014	0.2775	0.249	0.4325	0.009	0.0075	114_D1_CATGTCTCATTTATGG	Clone2	0.152678	8404	8558	1	0	1	0	0	0	0	0	2.79439	Clone5	0.4325	0	0	7	1
1258	8252	8646	Cancer	114_D1	114_D1_AATAGAATCTGTTTCA	1	48	86	48x86	19	0.017	0.026	0.061	0.0485	0.815	0.0205	0.0125	114_D1_AATAGAATCTGTTTCA	Clone2	0.144709	8252	8646	1	0	1	0	0	0	0	0	2.80703	Clone5	0.815	0	0	1	1
1259	8404	8733	Cancer	114_D1	114_D1_TCTCATGAGATAGGGT	1	49	87	49x87	24	0.013	0.0195	0.238	0.204	0.5055	0.012	0.009	114_D1_TCTCATGAGATAGGGT	Clone6	0.146173	8404	8733	1	0	0	0	0	0	1	0	2.80672	Clone5	0.5055	0	0	4	1
1260	8253	8820	Cancer	114_D1	114_D1_ATGACTATGCGACATT	1	48	88	48x88	23	0.022	0.019	0.4385	0.424	0.074	0.0125	0.01	114_D1_ATGACTATGCGACATT	Clone2	0.156297	8253	8820	1	0	1	0	0	0	0	0	2.77874	Clone3	0.4385	0	0	12	1
1261	8405	8907	Cancer	114_D1	114_D1_CCTAACCCAAACAAGT	1	49	89	49x89	31	0.0305	0.0175	0.0715	0.063	0.8005	0.009	0.0085	114_D1_CCTAACCCAAACAAGT	Clone5	0.176428	8405	8907	1	0	0	0	0	1	0	0	2.69177	Clone5	0.8005	1	1	3	0
1262	8253	8995	Cancer	114_D1	114_D1_AGTCAAGATGACACTT	1	48	90	48x90	23	0.011	0.017	0.444	0.4025	0.104	0.0135	0.008	114_D1_AGTCAAGATGACACTT	Clone5	0.155821	8253	8995	1	0	0	0	0	1	0	0	2.79316	Clone3	0.444	0	0	12	1
1263	8405	9082	Cancer	114_D1	114_D1_CGGGAGCTTCAGTGTA	1	49	91	49x91	26	0.024	0.016	0.2915	0.2345	0.413	0.012	0.009	114_D1_CGGGAGCTTCAGTGTA	Clone2	0.152153	8405	9082	1	0	1	0	0	0	0	0	2.79819	Clone5	0.413	0	0	7	1
1264	8254	9169	Cancer	114_D1	114_D1_CCACAGTACCCATCCT	1	48	92	48x92	24	0.0575	0.0995	0.371	0.4025	0.0465	0.0135	0.0095	114_D1_CCACAGTACCCATCCT	Clone5	0.169877	8254	9169	1	0	0	0	0	1	0	0	2.66187	Clone4	0.4025	0	1	16	1
1265	8406	9256	Cancer	114_D1	114_D1_GAGCGCGCACGAGTAG	1	49	93	49x93	27	0.024	0.0165	0.4145	0.425	0.031	0.065	0.024	114_D1_GAGCGCGCACGAGTAG	Clone5	0.209579	8406	9256	1	0	0	0	0	1	0	0	2.77576	Clone4	0.425	0	1	26	1
1266	8254	9344	Cancer	114_D1	114_D1_ACCAGTGCGGGAGACG	1	48	94	48x94	26	0.011	0.0165	0.216	0.2145	0.501	0.029	0.012	114_D1_ACCAGTGCGGGAGACG	Clone6	0.177198	8254	9344	1	0	0	0	0	0	1	0	2.66761	Clone5	0.501	0	1	5	1
1267	8406	9431	Cancer	114_D1	114_D1_TCCTTACGACGGTCCG	1	49	95	49x95	34	0.01	0.0165	0.259	0.2355	0.462	0.009	0.008	114_D1_TCCTTACGACGGTCCG	Clone3	0.147807	8406	9431	1	0	0	1	0	0	0	0	2.80533	Clone5	0.462	0	0	8	1
1268	8255	9518	Cancer	114_D1	114_D1_TAGTCGATCACGGGTT	1	48	96	48x96	22	0.014	0.026	0.2405	0.139	0.5045	0.0665	0.0095	114_D1_TAGTCGATCACGGGTT	Clone3	0.176975	8255	9518	1	0	0	1	0	0	0	0	2.64837	Clone5	0.5045	0	2	5	1
1269	8407	9605	Cancer	114_D1	114_D1_AGACGAAGTGCCGGTC	1	49	97	49x97	30	0.0095	0.0575	0.2765	0.246	0.381	0.0235	0.007	114_D1_AGACGAAGTGCCGGTC	Clone2	0.185136	8407	9605	1	0	1	0	0	0	0	0	2.65648	Clone5	0.381	0	1	10	1
1270	8255	9693	Cancer	114_D1	114_D1_CGCTGGTGACTACCCT	1	48	98	48x98	8	0.0615	0.0475	0.348	0.329	0.147	0.0335	0.033	114_D1_CGCTGGTGACTACCCT	Clone3	0.14875	8255	9693	1	0	0	1	0	0	0	0	2.80281	Clone3	0.348	1	0	4	0
1271	8407	9780	Cancer	114_D1	114_D1_AGGCATTGTCGTAGGG	1	49	99	49x99	34	0.0095	0.0185	0.1045	0.096	0.756	0.009	0.0065	114_D1_AGGCATTGTCGTAGGG	Clone2	0.14855	8407	9780	1	0	1	0	0	0	0	0	2.80267	Clone5	0.756	0	0	4	1
1272	8255	9867	Cancer	114_D1	114_D1_TGGTAGAATATATGGG	1	48	100	48x100	30	0.0105	0.015	0.1715	0.1275	0.6595	0.0095	0.0075	114_D1_TGGTAGAATATATGGG	Clone2	0.148885	8255	9867	1	0	1	0	0	0	0	0	2.80336	Clone5	0.6595	0	0	4	1
1273	8256	10042	Cancer	114_D1	114_D1_AGTTTGGCACGGGTTG	1	48	102	48x102	29	0.014	0.0305	0.451	0.427	0.057	0.013	0.0075	114_D1_AGTTTGGCACGGGTTG	Clone5	0.182194	8256	10042	1	0	0	0	0	1	0	0	2.70572	Clone3	0.451	0	1	17	1
1274	8408	10129	Cancer	114_D1	114_D1_GCATCGGCCGTGTAGG	1	49	103	49x103	14	0.018	0.0215	0.3235	0.264	0.341	0.019	0.0135	114_D1_GCATCGGCCGTGTAGG	Clone2	0.149341	8408	10129	1	0	1	0	0	0	0	0	2.80271	Clone5	0.341	0	0	4	1
1275	8256	10216	Cancer	114_D1	114_D1_ATGCGAGTCCCACCAC	1	48	104	48x104	29	0.01	0.016	0.4315	0.4285	0.0885	0.018	0.007	114_D1_ATGCGAGTCCCACCAC	Clone6	0.18453	8256	10216	1	0	0	0	0	0	1	0	2.63818	Clone3	0.4315	0	3	14	1
1276	8408	10303	Cancer	114_D1	114_D1_TCGGCGAACCCAAACC	1	49	105	49x105	38	0.011	0.015	0.0785	0.069	0.809	0.0105	0.0065	114_D1_TCGGCGAACCCAAACC	Clone1	0.148919	8408	10303	1	1	0	0	0	0	0	0	2.80698	Clone5	0.809	0	0	4	1
1277	8257	10391	Cancer	114_D1	114_D1_AGAGTAAACTTCACTA	1	48	106	48x106	20	0.0235	0.018	0.4315	0.427	0.0375	0.052	0.0105	114_D1_AGAGTAAACTTCACTA	Clone6	0.170521	8257	10391	1	0	0	0	0	0	1	0	2.69423	Clone3	0.4315	0	1	16	1
1278	8409	10478	Cancer	114_D1	114_D1_AAGCCGAAGCGGTTTA	1	49	107	49x107	12	0.023	0.029	0.175	0.131	0.602	0.022	0.0175	114_D1_AAGCCGAAGCGGTTTA	Clone2	0.144558	8409	10478	1	0	1	0	0	0	0	0	2.80704	Clone5	0.602	0	0	1	1
1279	8257	10565	Cancer	114_D1	114_D1_CCCGAGTTTCTCCGTA	1	48	108	48x108	10	0.0615	0.094	0.1595	0.1835	0.453	0.027	0.0215	114_D1_CCCGAGTTTCTCCGTA	Clone1	0.182496	8257	10565	1	1	0	0	0	0	0	0	2.79862	Clone5	0.453	0	0	3	1
1280	8409	10652	Cancer	114_D1	114_D1_AATATCGAATCAATGC	1	49	109	49x109	17	0.017	0.0285	0.134	0.1175	0.6235	0.0525	0.027	114_D1_AATATCGAATCAATGC	Clone3	0.171185	8409	10652	1	0	0	1	0	0	0	0	2.67342	Clone5	0.6235	0	1	3	1
1281	8258	10740	Cancer	114_D1	114_D1_GCGCCTCCCACTCCGA	1	48	110	48x110	25	0.011	0.0165	0.2415	0.188	0.52	0.0135	0.0085	114_D1_GCGCCTCCCACTCCGA	Clone2	0.149341	8258	10740	1	0	1	0	0	0	0	0	2.80271	Clone5	0.52	0	0	4	1
1282	8410	10827	Cancer	114_D1	114_D1_CGTTAAACTAGTTAGG	1	49	111	49x111	33	0.031	0.055	0.0425	0.035	0.8205	0.0085	0.0075	114_D1_CGTTAAACTAGTTAGG	Clone2	0.169311	8410	10827	1	0	1	0	0	0	0	0	2.69824	Clone5	0.8205	0	1	3	1
1283	8258	10914	Cancer	114_D1	114_D1_TGAGTTAAAGACATTC	1	48	112	48x112	25	0.036	0.0215	0.153	0.1345	0.6315	0.013	0.0105	114_D1_TGAGTTAAAGACATTC	Clone2	0.145864	8258	10914	1	0	1	0	0	0	0	0	2.80637	Clone5	0.6315	0	0	4	1
1284	8410	11001	Cancer	114_D1	114_D1_AACAGGTAGTATGGAT	1	49	113	49x113	38	0.0085	0.021	0.09	0.0765	0.7905	0.0075	0.006	114_D1_AACAGGTAGTATGGAT	Clone3	0.148628	8410	11001	1	0	0	1	0	0	0	0	2.80264	Clone5	0.7905	0	0	4	1
1285	8259	11089	Cancer	114_D1	114_D1_GAACGCGGGTCACACG	1	48	114	48x114	25	0.015	0.0185	0.0975	0.1685	0.557	0.0935	0.0505	114_D1_GAACGCGGGTCACACG	Clone6	0.197312	8259	11089	1	0	0	0	0	0	1	0	2.60421	Clone5	0.557	0	3	7	1
1286	8411	11176	Cancer	114_D1	114_D1_TGTTTGAGATCGTCAG	1	49	115	49x115	36	0.011	0.015	0.158	0.11	0.6845	0.0115	0.01	114_D1_TGTTTGAGATCGTCAG	Clone2	0.150601	8411	11176	1	0	1	0	0	0	0	0	2.80058	Clone5	0.6845	0	0	5	1
1287	8259	11263	Cancer	114_D1	114_D1_ATCTCGTGAGCGAAAC	1	48	116	48x116	27	0.0115	0.0235	0.0925	0.0835	0.763	0.0175	0.0085	114_D1_ATCTCGTGAGCGAAAC	Clone1	0.153255	8259	11263	1	1	0	0	0	0	0	0	2.80659	Clone5	0.763	0	0	3	1
1288	8411	11350	Cancer	114_D1	114_D1_CTGAGAAAGTTCGGCG	1	49	117	49x117	30	0.0105	0.015	0.1865	0.1685	0.6025	0.01	0.0075	114_D1_CTGAGAAAGTTCGGCG	Clone2	0.171353	8411	11350	1	0	1	0	0	0	0	0	2.68123	Clone5	0.6025	0	1	4	1
1289	8259	11438	Cancer	114_D1	114_D1_ATTACCACACTGCCTG	1	48	118	48x118	34	0.0235	0.0165	0.043	0.0395	0.856	0.01	0.0115	114_D1_ATTACCACACTGCCTG	Clone2	0.145515	8259	11438	1	0	1	0	0	0	0	0	2.80673	Clone5	0.856	0	0	2	1
1290	8411	11525	Cancer	114_D1	114_D1_CTGCTGTCTAACGAGC	1	49	119	49x119	24	0.012	0.018	0.428	0.3975	0.0815	0.0525	0.01	114_D1_CTGCTGTCTAACGAGC	Clone6	0.17032	8411	11525	1	0	0	0	0	0	1	0	2.69836	Clone3	0.428	0	1	13	1
1291	8260	11612	Cancer	114_D1	114_D1_CGTGGAAGCCTCGTAC	1	48	120	48x120	21	0.044	0.02	0.3885	0.411	0.108	0.0155	0.0125	114_D1_CGTGGAAGCCTCGTAC	Clone5	0.180416	8260	11612	1	0	0	0	0	1	0	0	2.67553	Clone4	0.411	0	1	11	1
1292	8412	11699	Cancer	114_D1	114_D1_GGACTCACAAATTAGG	1	49	121	49x121	23	0.012	0.017	0.369	0.306	0.263	0.0255	0.0085	114_D1_GGACTCACAAATTAGG	Clone2	0.152675	8412	11699	1	0	1	0	0	0	0	0	2.7947	Clone3	0.369	0	0	9	1
1293	8260	11787	Cancer	114_D1	114_D1_CTTTGCTGTCATGGAT	1	48	122	48x122	35	0.0085	0.0135	0.2565	0.2125	0.495	0.008	0.0065	114_D1_CTTTGCTGTCATGGAT	Clone5	0.176822	8260	11787	1	0	0	0	0	1	0	0	2.67426	Clone5	0.495	1	1	7	0
1294	8412	11874	Cancer	114_D1	114_D1_GGTGTTGGGCGTCTTA	1	49	123	49x123	15	0.033	0.164	0.3245	0.4015	0.0375	0.029	0.01	114_D1_GGTGTTGGGCGTCTTA	Clone1	0.158442	8412	11874	1	1	0	0	0	0	0	0	2.80584	Clone4	0.4015	0	0	15	1
1295	8261	11961	Cancer	114_D1	114_D1_TACCATGTATTGATTT	1	48	124	48x124	29	0.01	0.017	0.2155	0.1985	0.516	0.0095	0.034	114_D1_TACCATGTATTGATTT	Clone1	0.24392	8261	11961	1	1	0	0	0	0	0	0	2.75285	Clone5	0.516	0	1	6	1
1296	8413	12048	Cancer	114_D1	114_D1_GGTCTCCAAGTAGTGC	1	49	125	49x125	22	0.0125	0.0185	0.2545	0.2395	0.3365	0.13	0.009	114_D1_GGTCTCCAAGTAGTGC	Clone4	0.170169	8413	12048	1	0	0	0	1	0	0	0	2.73166	Clone5	0.3365	0	2	8	1
1297	8261	12136	Cancer	114_D1	114_D1_ATCCTTCTGAAAGAAC	1	48	126	48x126	32	0.0095	0.0175	0.0335	0.0325	0.847	0.053	0.0075	114_D1_ATCCTTCTGAAAGAAC	Clone6	0.174461	8261	12136	1	0	0	0	0	0	1	0	2.69995	Clone5	0.847	0	1	4	1
1298	8413	12223	Cancer	114_D1	114_D1_CCGGAAGTTATCAGTC	1	49	127	49x127	18	0.015	0.019	0.318	0.269	0.3095	0.059	0.0105	114_D1_CCGGAAGTTATCAGTC	Clone6	0.167609	8413	12223	1	0	0	0	0	0	1	0	2.72918	Clone3	0.318	0	1	6	1
1299	8708	8557	Cancer	114_D1	114_D1_GCAGATCCATAAGACT	1	51	85	51x85	22	0.012	0.015	0.317	0.3375	0.299	0.0105	0.009	114_D1_GCAGATCCATAAGACT	Clone2	0.153486	8708	8557	1	0	1	0	0	0	0	0	2.79222	Clone4	0.3375	0	0	8	1
1300	8556	8645	Cancer	114_D1	114_D1_TTCCTCGGACTAACCA	1	50	86	50x86	21	0.02	0.243	0.14	0.277	0.2205	0.0905	0.009	114_D1_TTCCTCGGACTAACCA	Clone6	0.168713	8556	8645	1	0	0	0	0	0	1	0	2.74112	Clone4	0.277	0	2	12	1
1301	8708	8732	Cancer	114_D1	114_D1_TTATCCGGGATCTATA	1	51	87	51x87	22	0.0125	0.021	0.2675	0.241	0.436	0.013	0.01	114_D1_TTATCCGGGATCTATA	Clone3	0.146805	8708	8732	1	0	0	1	0	0	0	0	2.80671	Clone5	0.436	0	0	5	1
1302	8556	8820	Cancer	114_D1	114_D1_CTGGAAGACACGGTGG	1	50	88	50x88	26	0.077	0.015	0.3075	0.2875	0.2935	0.009	0.01	114_D1_CTGGAAGACACGGTGG	Clone5	0.189383	8556	8820	1	0	0	0	0	1	0	0	2.68417	Clone3	0.3075	0	1	11	1
1303	8708	8906	Cancer	114_D1	114_D1_GTTCGTCTAAAGAACT	1	51	89	51x89	15	0.016	0.0255	0.4145	0.408	0.071	0.0535	0.012	114_D1_GTTCGTCTAAAGAACT	Clone5	0.179981	8708	8906	1	0	0	0	0	1	0	0	2.62643	Clone3	0.4145	0	2	9	1
1304	8557	8994	Cancer	114_D1	114_D1_GTCTATTGGTTCCGGT	1	50	90	50x90	14	0.022	0.047	0.1405	0.0845	0.6655	0.0245	0.016	114_D1_GTCTATTGGTTCCGGT	Clone2	0.143472	8557	8994	1	0	1	0	0	0	0	0	2.80734	Clone5	0.6655	0	0	2	1
1305	8557	9169	Cancer	114_D1	114_D1_AACGGACGTACGTATA	1	50	92	50x92	25	0.0115	0.019	0.321	0.26	0.3435	0.034	0.011	114_D1_AACGGACGTACGTATA	Clone5	0.187159	8557	9169	1	0	0	0	0	1	0	0	2.63873	Clone5	0.3435	1	2	11	0
1306	8709	9255	Cancer	114_D1	114_D1_AACACACGCTCGCCGC	1	51	93	51x93	28	0.0115	0.018	0.0195	0.0205	0.8975	0.025	0.0085	114_D1_AACACACGCTCGCCGC	Clone6	0.144118	8709	9255	1	0	0	0	0	0	1	0	2.80726	Clone5	0.8975	0	0	1	1
1307	8558	9343	Cancer	114_D1	114_D1_GCTACTATAGTAGAGT	1	50	94	50x94	26	0.01	0.018	0.3415	0.298	0.311	0.0145	0.0075	114_D1_GCTACTATAGTAGAGT	Clone5	0.155161	8558	9343	1	0	0	0	0	1	0	0	2.79874	Clone3	0.3415	0	0	10	1
1308	8710	9430	Cancer	114_D1	114_D1_AGCATATCAATATGCT	1	51	95	51x95	38	0.0265	0.0145	0.0595	0.0545	0.8315	0.007	0.007	114_D1_AGCATATCAATATGCT	Clone2	0.144113	8710	9430	1	0	1	0	0	0	0	0	2.80721	Clone5	0.8315	0	0	3	1
1309	8558	9518	Cancer	114_D1	114_D1_CGAACAGTATGGGCGT	1	50	96	50x96	8	0.063	0.0435	0.4	0.4405	0.0165	0.0205	0.0155	114_D1_CGAACAGTATGGGCGT	Clone6	0.195999	8558	9518	1	0	0	0	0	0	1	0	2.57968	Clone4	0.4405	0	5	24	1
1310	8710	9604	Cancer	114_D1	114_D1_ACAATTGTGTCTCTTT	1	51	97	51x97	14	0.0185	0.0225	0.3655	0.338	0.223	0.0195	0.0135	114_D1_ACAATTGTGTCTCTTT	Clone2	0.150499	8710	9604	1	0	1	0	0	0	0	0	2.80033	Clone3	0.3655	0	0	5	1
1311	8559	9692	Cancer	114_D1	114_D1_GATCGCTACCCGATTT	1	50	98	50x98	16	0.0195	0.0285	0.0555	0.0365	0.805	0.0405	0.014	114_D1_GATCGCTACCCGATTT	Clone2	0.144606	8559	9692	1	0	1	0	0	0	0	0	2.80704	Clone5	0.805	0	0	1	1
1312	8711	9779	Cancer	114_D1	114_D1_ATTGCGATCAGTAACT	1	51	99	51x99	22	0.0265	0.021	0.4095	0.4135	0.061	0.0585	0.011	114_D1_ATTGCGATCAGTAACT	Clone5	0.151724	8711	9779	1	0	0	0	0	1	0	0	2.80432	Clone4	0.4135	0	0	13	1
1313	8559	9867	Cancer	114_D1	114_D1_CAGCAGTCCAGACTAT	1	50	100	50x100	20	0.0325	0.0395	0.225	0.2015	0.475	0.0145	0.0125	114_D1_CAGCAGTCCAGACTAT	Clone6	0.173204	8559	9867	1	0	0	0	0	0	1	0	2.68886	Clone5	0.475	0	1	5	1
1314	8711	9953	Cancer	114_D1	114_D1_AGAGGCTTCGGAAACC	1	51	101	51x101	21	0.0255	0.018	0.3745	0.284	0.2355	0.0515	0.0105	114_D1_AGAGGCTTCGGAAACC	Clone3	0.176415	8711	9953	1	0	0	1	0	0	0	0	2.64552	Clone3	0.3745	1	2	9	0
1315	8559	10041	Cancer	114_D1	114_D1_AAACAAGTATCTCCCA	1	50	102	50x102	22	0.051	0.024	0.36	0.356	0.18	0.0135	0.016	114_D1_AAACAAGTATCTCCCA	Clone6	0.18189	8559	10041	1	0	0	0	0	0	1	0	2.65701	Clone3	0.36	0	1	10	1
1316	8712	10128	Cancer	114_D1	114_D1_GGCAGCAAACCTATGC	1	51	103	51x103	17	0.0185	0.042	0.4455	0.415	0.04	0.016	0.023	114_D1_GGCAGCAAACCTATGC	Clone5	0.173666	8712	10128	1	0	0	0	0	1	0	0	2.6223	Clone3	0.4455	0	3	15	1
1317	8560	10216	Cancer	114_D1	114_D1_ACTAGTTGCGATCGTC	1	50	104	50x104	25	0.0115	0.019	0.3015	0.26	0.387	0.013	0.0085	114_D1_ACTAGTTGCGATCGTC	Clone5	0.149293	8560	10216	1	0	0	0	0	1	0	0	2.80542	Clone5	0.387	1	0	7	0
1318	8712	10302	Cancer	114_D1	114_D1_TTGGACCATCTGGCAA	1	51	105	51x105	20	0.0155	0.0195	0.238	0.217	0.48	0.016	0.0145	114_D1_TTGGACCATCTGGCAA	Clone6	0.177181	8712	10302	1	0	0	0	0	0	1	0	2.70532	Clone5	0.48	0	1	6	1
1319	8560	10390	Cancer	114_D1	114_D1_CCCTCCTCGCTCGTAT	1	50	106	50x106	8	0.027	0.0285	0.3125	0.2935	0.293	0.0245	0.021	114_D1_CCCTCCTCGCTCGTAT	Clone2	0.146159	8560	10390	1	0	1	0	0	0	0	0	2.80614	Clone3	0.3125	0	0	2	1
1320	8712	10477	Cancer	114_D1	114_D1_GAGCGCAAATACTCCG	1	51	107	51x107	26	0.0115	0.018	0.0815	0.067	0.8025	0.0105	0.0085	114_D1_GAGCGCAAATACTCCG	Clone2	0.146159	8712	10477	1	0	1	0	0	0	0	0	2.80614	Clone5	0.8025	0	0	2	1
1321	8561	10564	Cancer	114_D1	114_D1_ATTACATGTCAGTCTT	1	50	108	50x108	19	0.014	0.179	0.1875	0.22	0.313	0.07	0.016	114_D1_ATTACATGTCAGTCTT	Clone2	0.149729	8561	10564	1	0	1	0	0	0	0	0	2.80223	Clone5	0.313	0	0	5	1
1322	8713	10651	Cancer	114_D1	114_D1_TTGGGACGTAAGAGTT	1	51	109	51x109	14	0.0195	0.026	0.248	0.1945	0.4805	0.0175	0.0145	114_D1_TTGGGACGTAAGAGTT	Clone2	0.145809	8713	10651	1	0	1	0	0	0	0	0	2.80612	Clone5	0.4805	0	0	2	1
1323	8561	10739	Cancer	114_D1	114_D1_CTTCGGCCAATTGTTT	1	50	110	50x110	28	0.013	0.042	0.297	0.2165	0.4115	0.0095	0.0105	114_D1_CTTCGGCCAATTGTTT	Clone7	0.183595	8561	10739	1	0	0	0	0	0	0	1	2.67761	Clone5	0.4115	0	1	7	1
1324	8713	10826	Cancer	114_D1	114_D1_AGACCGCTCCGCGGTT	1	51	111	51x111	25	0.013	0.0345	0.143	0.1065	0.669	0.0235	0.0095	114_D1_AGACCGCTCCGCGGTT	Clone2	0.169078	8713	10826	1	0	1	0	0	0	0	0	2.70479	Clone5	0.669	0	1	4	1
1325	8562	10913	Cancer	114_D1	114_D1_GACCGCGTCTGACGTG	1	50	112	50x112	28	0.023	0.015	0.279	0.252	0.4115	0.0115	0.008	114_D1_GACCGCGTCTGACGTG	Clone2	0.151468	8562	10913	1	0	1	0	0	0	0	0	2.79832	Clone5	0.4115	0	0	8	1
1326	8714	11000	Cancer	114_D1	114_D1_CCAAATAACAAGATTC	1	51	113	51x113	31	0.0105	0.018	0.0855	0.0985	0.7075	0.0725	0.0075	114_D1_CCAAATAACAAGATTC	Clone2	0.149603	8714	11000	1	0	1	0	0	0	0	0	2.80225	Clone5	0.7075	0	0	5	1
1327	8562	11088	Cancer	114_D1	114_D1_TCTTTAGAGTCTAACA	1	50	114	50x114	28	0.019	0.019	0.4735	0.304	0.099	0.0775	0.0085	114_D1_TCTTTAGAGTCTAACA	Clone1	0.639041	8562	11088	1	1	0	0	0	0	0	0	1.85289	Clone3	0.4735	0	3	15	1
1328	8714	11175	Cancer	114_D1	114_D1_CTCCCAATGAGTCGCG	1	51	115	51x115	31	0.0095	0.015	0.095	0.0865	0.7785	0.009	0.0075	114_D1_CTCCCAATGAGTCGCG	Clone6	0.17568	8714	11175	1	0	0	0	0	0	1	0	2.63644	Clone5	0.7785	0	2	3	1
1329	8563	11262	Cancer	114_D1	114_D1_TAGTCTTTCCGAATTG	1	50	116	50x116	35	0.0085	0.013	0.1035	0.1045	0.7555	0.008	0.006	114_D1_TAGTCTTTCCGAATTG	Clone5	0.175214	8563	11262	1	0	0	0	0	1	0	0	2.68307	Clone5	0.7555	1	1	4	0
1330	8715	11349	Cancer	114_D1	114_D1_GAGTAAACCGGAAAGT	1	51	117	51x117	21	0.013	0.017	0.2935	0.2695	0.385	0.0125	0.0095	114_D1_GAGTAAACCGGAAAGT	Clone2	0.151146	8715	11349	1	0	1	0	0	0	0	0	2.79783	Clone5	0.385	0	0	6	1
1331	8563	11437	Cancer	114_D1	114_D1_GATCTCGACGCTGTGG	1	50	118	50x118	29	0.018	0.059	0.098	0.1215	0.6825	0.009	0.0115	114_D1_GATCTCGACGCTGTGG	Clone6	0.145905	8563	11437	1	0	0	0	0	0	1	0	2.80657	Clone5	0.6825	0	0	5	1
1332	8715	11524	Cancer	114_D1	114_D1_CTGACATAGAAATAGA	1	51	119	51x119	20	0.0105	0.023	0.4335	0.4335	0.0405	0.051	0.009	114_D1_CTGACATAGAAATAGA	Clone6	0.180864	8715	11524	1	0	0	0	0	0	1	0	2.61107	Clone3	0.4335	0	3	17	1
1333	8563	11611	Cancer	114_D1	114_D1_TATACCGAGTGCCACA	1	50	120	50x120	23	0.031	0.0225	0.268	0.2425	0.4125	0.0125	0.01	114_D1_TATACCGAGTGCCACA	Clone2	0.148683	8563	11611	1	0	1	0	0	0	0	0	2.80421	Clone5	0.4125	0	0	6	1
1334	8716	11698	Cancer	114_D1	114_D1_TCCGAACGTTGCCGCT	1	51	121	51x121	18	0.0375	0.024	0.273	0.2295	0.3545	0.0695	0.013	114_D1_TCCGAACGTTGCCGCT	Clone6	0.166663	8716	11698	1	0	0	0	0	0	1	0	2.73809	Clone5	0.3545	0	1	6	1
1335	8564	11786	Cancer	114_D1	114_D1_GCAGAAGGTAATCTCC	1	50	122	50x122	25	0.077	0.021	0.14	0.1595	0.5775	0.0135	0.011	114_D1_GCAGAAGGTAATCTCC	Clone2	0.144189	8564	11786	1	0	1	0	0	0	0	0	2.80726	Clone5	0.5775	0	0	5	1
1336	8716	11873	Cancer	114_D1	114_D1_GGTACTAAGTGCTTTG	1	51	123	51x123	27	0.012	0.0165	0.304	0.285	0.3605	0.0125	0.01	114_D1_GGTACTAAGTGCTTTG	Clone5	0.153045	8716	11873	1	0	0	0	0	1	0	0	2.8015	Clone5	0.3605	1	0	9	0
1337	8564	11960	Cancer	114_D1	114_D1_CAGAATATTCGTTATC	1	50	124	50x124	29	0.01	0.016	0.1965	0.114	0.644	0.012	0.0075	114_D1_CAGAATATTCGTTATC	Clone5	0.149217	8564	11960	1	0	0	0	0	1	0	0	2.80269	Clone5	0.644	1	0	4	0
1338	8716	12047	Cancer	114_D1	114_D1_TAATCAACCAAATGGG	1	51	125	51x125	28	0.045	0.0175	0.0705	0.0565	0.7575	0.0095	0.043	114_D1_TAATCAACCAAATGGG	Clone6	0.178746	8716	12047	1	0	0	0	0	0	1	0	2.67708	Clone5	0.7575	0	1	4	1
1339	8565	12135	Cancer	114_D1	114_D1_TCTGCTTAGAACAAGC	1	50	126	50x126	15	0.0145	0.169	0.341	0.1585	0.138	0.1685	0.0115	114_D1_TCTGCTTAGAACAAGC	Clone7	0.185335	8565	12135	1	0	0	0	0	0	0	1	2.68673	Clone3	0.341	0	1	6	1
1340	8717	12222	Cancer	114_D1	114_D1_AACTGAGTTATACTGA	1	51	127	51x127	43	0.007	0.0555	0.017	0.012	0.891	0.012	0.0055	114_D1_AACTGAGTTATACTGA	Clone5	0.167527	8717	12222	1	0	0	0	0	1	0	0	2.76187	Clone5	0.891	1	1	2	0
1341	8861	9342	Cancer	114_D1	114_D1_CATCATTACCCTGAGG	1	52	94	52x94	31	0.01	0.0165	0.0445	0.034	0.878	0.0095	0.007	114_D1_CATCATTACCCTGAGG	Clone2	0.14468	8861	9342	1	0	1	0	0	0	0	0	2.80704	Clone5	0.878	0	0	1	1
1342	8862	9517	Cancer	114_D1	114_D1_AGTGCACGCTTAAGAA	1	52	96	52x96	30	0.01	0.016	0.0495	0.0485	0.777	0.089	0.0095	114_D1_AGTGCACGCTTAAGAA	Clone2	0.172124	8862	9517	1	0	1	0	0	0	0	0	2.67136	Clone5	0.777	0	1	4	1
1343	8862	9691	Cancer	114_D1	114_D1_AGGAGGCCTTCGCGCG	1	52	98	52x98	14	0.0205	0.029	0.0845	0.075	0.7565	0.0195	0.0165	114_D1_AGGAGGCCTTCGCGCG	Clone2	0.144558	8862	9691	1	0	1	0	0	0	0	0	2.80704	Clone5	0.7565	0	0	1	1
1344	9014	9778	Cancer	114_D1	114_D1_TCCGCGGCCCAATGAA	1	53	99	53x99	33	0.0095	0.0165	0.137	0.149	0.6655	0.0155	0.007	114_D1_TCCGCGGCCCAATGAA	Clone5	0.146862	9014	9778	1	0	0	0	0	1	0	0	2.80724	Clone5	0.6655	1	0	5	0
1345	8863	9866	Cancer	114_D1	114_D1_TCCGTTAAGCTAATAT	1	52	100	52x100	16	0.024	0.021	0.3035	0.247	0.301	0.0895	0.014	114_D1_TCCGTTAAGCTAATAT	Clone6	0.167564	8863	9866	1	0	0	0	0	0	1	0	2.74632	Clone3	0.3035	0	1	6	1
1346	9015	9953	Cancer	114_D1	114_D1_AAATCTAGCCCTGCTA	1	53	101	53x101	3	0.0255	0.0355	0.43	0.4215	0.041	0.0245	0.022	114_D1_AAATCTAGCCCTGCTA	Clone3	0.150079	9015	9953	1	0	0	1	0	0	0	0	2.80014	Clone3	0.43	1	0	5	0
1347	8863	10040	Cancer	114_D1	114_D1_CGCAGGCGATCCAAAC	1	52	102	52x102	12	0.02	0.023	0.306	0.2555	0.3625	0.018	0.0145	114_D1_CGCAGGCGATCCAAAC	Clone3	0.147248	8863	10040	1	0	0	1	0	0	0	0	2.80498	Clone5	0.3625	0	0	3	1
1348	8864	10215	Cancer	114_D1	114_D1_CACCGTATCCCATCCG	1	52	104	52x104	29	0.0095	0.013	0.2635	0.235	0.463	0.0095	0.007	114_D1_CACCGTATCCCATCCG	Clone2	0.152754	8864	10215	1	0	1	0	0	0	0	0	2.79434	Clone5	0.463	0	0	7	1
1349	9016	10302	Cancer	114_D1	114_D1_GGTCAAGACTACTTCG	1	53	105	53x105	23	0.013	0.0185	0.2185	0.1525	0.575	0.012	0.0095	114_D1_GGTCAAGACTACTTCG	Clone2	0.147639	9016	10302	1	0	1	0	0	0	0	0	2.80483	Clone5	0.575	0	0	3	1
1350	8864	10389	Cancer	114_D1	114_D1_CCCGTTTCGCAGATGT	1	52	106	52x106	23	0.012	0.017	0.2435	0.2345	0.4205	0.0635	0.009	114_D1_CCCGTTTCGCAGATGT	Clone2	0.172724	8864	10389	1	0	1	0	0	0	0	0	2.67194	Clone5	0.4205	0	1	6	1
1351	9016	10476	Cancer	114_D1	114_D1_GTTATAATACGGTGAA	1	53	107	53x107	12	0.0875	0.017	0.387	0.408	0.0235	0.06	0.017	114_D1_GTTATAATACGGTGAA	Clone5	0.186664	9016	10476	1	0	0	0	0	1	0	0	2.65196	Clone4	0.408	0	2	19	1
1352	8864	10564	Cancer	114_D1	114_D1_ACTTGTGGATGGAACG	1	52	108	52x108	24	0.0275	0.019	0.2635	0.2275	0.416	0.014	0.033	114_D1_ACTTGTGGATGGAACG	Clone6	0.194131	8864	10564	1	0	0	0	0	0	1	0	2.63035	Clone5	0.416	0	2	7	1
1353	9016	10651	Cancer	114_D1	114_D1_GTTCGCTGAGACGTCT	1	53	109	53x109	25	0.0125	0.021	0.0785	0.0705	0.7965	0.0115	0.009	114_D1_GTTCGCTGAGACGTCT	Clone2	0.145809	9016	10651	1	0	1	0	0	0	0	0	2.80612	Clone5	0.7965	0	0	2	1
1354	8865	10738	Cancer	114_D1	114_D1_GACACTGGAACCCGAT	1	52	110	52x110	23	0.011	0.017	0.5185	0.3725	0.0595	0.013	0.0085	114_D1_GACACTGGAACCCGAT	Clone1	0.185519	8865	10738	1	1	0	0	0	0	0	0	2.79609	Clone3	0.5185	0	2	13	1
1355	9017	10825	Cancer	114_D1	114_D1_CCCAGGTCTGAAGGCT	1	53	111	53x111	12	0.0265	0.0545	0.043	0.0435	0.768	0.0445	0.0205	114_D1_CCCAGGTCTGAAGGCT	Clone1	0.169768	9017	10825	1	1	0	0	0	0	0	0	2.8031	Clone5	0.768	0	0	1	1
1356	8865	10913	Cancer	114_D1	114_D1_TCTCGAGGAGGTTCGC	1	52	112	52x112	30	0.011	0.0185	0.127	0.0565	0.7695	0.01	0.007	114_D1_TCTCGAGGAGGTTCGC	Clone1	0.369899	8865	10913	1	1	0	0	0	0	0	0	2.56878	Clone5	0.7695	0	0	3	1
1357	9017	11000	Cancer	114_D1	114_D1_ACTATCTGCCCGCGTA	1	53	113	53x113	19	0.0355	0.0415	0.403	0.33	0.16	0.0135	0.0165	114_D1_ACTATCTGCCCGCGTA	Clone5	0.170379	9017	11000	1	0	0	0	0	1	0	0	2.73218	Clone3	0.403	0	1	9	1
1358	8866	11087	Cancer	114_D1	114_D1_CCTAAATTGTATCCTA	1	52	114	52x114	19	0.018	0.0255	0.275	0.2405	0.407	0.0175	0.0165	114_D1_CCTAAATTGTATCCTA	Clone5	0.147435	8866	11087	1	0	0	0	0	1	0	0	2.80715	Clone5	0.407	1	0	5	0
1359	9018	11174	Cancer	114_D1	114_D1_AGAAATTATGACTCGC	1	53	115	53x115	3	0.028	0.0255	0.4305	0.459	0.0235	0.02	0.0135	114_D1_AGAAATTATGACTCGC	Clone5	0.178043	9018	11174	1	0	0	0	0	1	0	0	2.65765	Clone4	0.459	0	1	13	1
1360	8866	11262	Cancer	114_D1	114_D1_TCCAGCGCTATAAGCG	1	52	116	52x116	18	0.04	0.0195	0.417	0.426	0.0345	0.0485	0.0145	114_D1_TCCAGCGCTATAAGCG	Clone5	0.159716	8866	11262	1	0	0	0	0	1	0	0	2.80361	Clone4	0.426	0	0	17	1
1361	8867	11436	Cancer	114_D1	114_D1_CCACATACTGCACCCA	1	52	118	52x118	25	0.0125	0.069	0.104	0.069	0.725	0.0115	0.009	114_D1_CCACATACTGCACCCA	Clone3	0.146008	8867	11436	1	0	0	1	0	0	0	0	2.80617	Clone5	0.725	0	0	3	1
1362	8867	11611	Cancer	114_D1	114_D1_GTATTTAATGGCATAA	1	52	120	52x120	24	0.0115	0.0165	0.2665	0.2435	0.4055	0.048	0.0085	114_D1_GTATTTAATGGCATAA	Clone6	0.177345	8867	11611	1	0	0	0	0	0	1	0	2.65287	Clone5	0.4055	0	2	7	1
1363	9019	11698	Cancer	114_D1	114_D1_GTCGATAGGTGACTTT	1	53	121	53x121	27	0.024	0.0205	0.123	0.21	0.5835	0.028	0.012	114_D1_GTCGATAGGTGACTTT	Clone6	0.177641	9019	11698	1	0	0	0	0	0	1	0	2.6771	Clone5	0.5835	0	1	5	1
1364	8868	11785	Cancer	114_D1	114_D1_AATAATCTTCGTATCG	1	52	122	52x122	24	0.0255	0.018	0.4025	0.403	0.1285	0.0135	0.009	114_D1_AATAATCTTCGTATCG	Clone5	0.155356	8868	11785	1	0	0	0	0	1	0	0	2.78823	Clone4	0.403	0	0	11	1
1365	9020	11872	Cancer	114_D1	114_D1_ATTGTTCAACGATCCG	1	53	123	53x123	31	0.0105	0.0105	0.4585	0.465	0.029	0.018	0.008	114_D1_ATTGTTCAACGATCCG	Clone6	0.198772	9020	11872	1	0	0	0	0	0	1	0	2.59755	Clone4	0.465	0	3	25	1
1366	8868	11960	Cancer	114_D1	114_D1_GTGCAGCGTAGAGTAG	1	52	124	52x124	26	0.011	0.015	0.241	0.2315	0.395	0.0995	0.0075	114_D1_GTGCAGCGTAGAGTAG	Clone6	0.168198	8868	11960	1	0	0	0	0	0	1	0	2.64311	Clone5	0.395	0	2	8	1
1367	9020	12046	Cancer	114_D1	114_D1_TGTGGTAGGGTGCCTT	1	53	125	53x125	17	0.013	0.0165	0.453	0.446	0.049	0.012	0.01	114_D1_TGTGGTAGGGTGCCTT	Clone2	0.156493	9020	12046	1	0	1	0	0	0	0	0	2.77921	Clone3	0.453	0	0	11	1
1368	8868	12134	Cancer	114_D1	114_D1_TGTGGACTATCTACGT	1	52	126	52x126	30	0.0125	0.0135	0.464	0.463	0.034	0.008	0.006	114_D1_TGTGGACTATCTACGT	Clone6	0.171774	8868	12134	1	0	0	0	0	0	1	0	2.646	Clone3	0.464	0	1	23	1
1369	9020	12221	Cancer	114_D1	114_D1_GGCGGGCTCTAAGAGT	1	53	127	53x127	25	0.0075	0.0435	0.443	0.4035	0.027	0.07	0.0055	114_D1_GGCGGGCTCTAAGAGT	Clone7	0.179589	9020	12221	1	0	0	0	0	0	0	1	2.64115	Clone3	0.443	0	6	25	1
1370	9166	9865	Cancer	114_D1	114_D1_GCGAAACGATCGGGAG	1	54	100	54x100	17	0.008	0.0115	0.4725	0.4715	0.019	0.0115	0.007	114_D1_GCGAAACGATCGGGAG	Clone5	0.187626	9166	9865	1	0	0	0	0	1	0	0	2.63929	Clone3	0.4725	0	1	25	1
1371	9318	9952	Cancer	114_D1	114_D1_CATGGATTGTCTTCCG	1	55	101	55x101	17	0.0585	0.0485	0.4035	0.4085	0.0155	0.059	0.0065	114_D1_CATGGATTGTCTTCCG	Clone2	0.174731	9318	9952	1	0	1	0	0	0	0	0	2.66386	Clone4	0.4085	0	3	34	1
1372	9167	10039	Cancer	114_D1	114_D1_ATTGGATTACAGCGTA	1	54	102	54x102	4	0.024	0.401	0.2555	0.2295	0.0475	0.0225	0.02	114_D1_ATTGGATTACAGCGTA	Clone4	0.176118	9167	10039	1	0	0	0	1	0	0	0	2.66511	Clone2	0.401	0	1	4	1
1373	9319	10126	Cancer	114_D1	114_D1_CACACACGCTAACGAG	1	55	103	55x103	16	0.128	0.0955	0.326	0.366	0.0425	0.018	0.0245	114_D1_CACACACGCTAACGAG	Clone6	0.1753	9319	10126	1	0	0	0	0	0	1	0	2.69845	Clone4	0.366	0	1	14	1
1374	9319	10301	Cancer	114_D1	114_D1_TGCCTAATTGAAGATT	1	55	105	55x105	32	0.0105	0.0235	0.0205	0.0165	0.903	0.0185	0.007	114_D1_TGCCTAATTGAAGATT	Clone1	0.169768	9319	10301	1	1	0	0	0	0	0	0	2.8031	Clone5	0.903	0	0	1	1
1375	9168	10388	Cancer	114_D1	114_D1_TGGCAATGGGACGGCG	1	54	106	54x106	18	0.016	0.032	0.434	0.4485	0.0465	0.0135	0.0095	114_D1_TGGCAATGGGACGGCG	Clone2	0.165799	9168	10388	1	0	1	0	0	0	0	0	2.78077	Clone4	0.4485	0	2	14	1
1376	9320	10475	Cancer	114_D1	114_D1_ACCTCCGCCCTCGCTG	1	55	107	55x107	28	0.011	0.0155	0.2455	0.1995	0.51	0.011	0.008	114_D1_ACCTCCGCCCTCGCTG	Clone2	0.151269	9320	10475	1	0	1	0	0	0	0	0	2.8006	Clone5	0.51	0	0	5	1
1377	9168	10563	Cancer	114_D1	114_D1_CGGCAATAAGATCGCC	1	54	108	54x108	44	0.021	0.0145	0.07	0.064	0.8185	0.0065	0.006	114_D1_CGGCAATAAGATCGCC	Clone3	0.145979	9168	10563	1	0	0	1	0	0	0	0	2.80627	Clone5	0.8185	0	0	4	1
1378	9320	10650	Cancer	114_D1	114_D1_CCTTGACCACTTTATT	1	55	109	55x109	22	0.039	0.018	0.2475	0.2275	0.39	0.0595	0.018	114_D1_CCTTGACCACTTTATT	Clone3	0.161378	9320	10650	1	0	0	1	0	0	0	0	2.77248	Clone5	0.39	0	1	7	1
1379	9168	10737	Cancer	114_D1	114_D1_TCATTTAGAAGTGTGA	1	54	110	54x110	23	0.026	0.019	0.3315	0.3095	0.2925	0.012	0.009	114_D1_TCATTTAGAAGTGTGA	Clone2	0.151622	9168	10737	1	0	1	0	0	0	0	0	2.79532	Clone3	0.3315	0	0	9	1
1380	9321	10824	Cancer	114_D1	114_D1_CAGAATAACACACGGA	1	55	111	55x111	26	0.0125	0.0485	0.246	0.1975	0.4675	0.02	0.0085	114_D1_CAGAATAACACACGGA	Clone1	0.196256	9321	10824	1	1	0	0	0	0	0	0	2.79048	Clone5	0.4675	0	0	7	1
1381	9169	10912	Cancer	114_D1	114_D1_TCTGAGCAATTGACTG	1	54	112	54x112	21	0.0145	0.0215	0.0615	0.0505	0.8275	0.0135	0.0105	114_D1_TCTGAGCAATTGACTG	Clone2	0.144558	9169	10912	1	0	1	0	0	0	0	0	2.80704	Clone5	0.8275	0	0	1	1
1382	9321	10999	Cancer	114_D1	114_D1_CAACGTGGTGGAGTCT	1	55	113	55x113	31	0.0105	0.0265	0.449	0.41	0.0875	0.009	0.008	114_D1_CAACGTGGTGGAGTCT	Clone6	0.174408	9321	10999	1	0	0	0	0	0	1	0	2.63385	Clone3	0.449	0	2	15	1
1383	9169	11086	Cancer	114_D1	114_D1_CACAGTTCGCTTCCCA	1	54	114	54x114	27	0.0085	0.0135	0.4625	0.4575	0.039	0.0125	0.0065	114_D1_CACAGTTCGCTTCCCA	Clone5	0.186618	9169	11086	1	0	0	0	0	1	0	0	2.6474	Clone3	0.4625	0	1	19	1
1384	9321	11173	Cancer	114_D1	114_D1_TCTCTCGCCGCACATA	1	55	115	55x115	25	0.0125	0.0195	0.054	0.0435	0.849	0.012	0.0095	114_D1_TCTCTCGCCGCACATA	Clone2	0.144558	9321	11173	1	0	1	0	0	0	0	0	2.80704	Clone5	0.849	0	0	1	1
1385	9170	11261	Cancer	114_D1	114_D1_TGGGCAGGCCACCGCA	1	54	116	54x116	31	0.01	0.0155	0.1585	0.114	0.685	0.0095	0.0075	114_D1_TGGGCAGGCCACCGCA	Clone2	0.149031	9170	11261	1	0	1	0	0	0	0	0	2.8031	Clone5	0.685	0	0	4	1
1386	9322	11348	Cancer	114_D1	114_D1_CTCCTGTTCAAGGCAG	1	55	117	55x117	8	0.0325	0.1185	0.062	0.098	0.6215	0.041	0.026	114_D1_CTCCTGTTCAAGGCAG	Clone1	0.161415	9322	11348	1	1	0	0	0	0	0	0	2.80523	Clone5	0.6215	0	0	2	1
1387	9170	11435	Cancer	114_D1	114_D1_TATTTGATTTGCACAG	1	54	118	54x118	30	0.0095	0.0155	0.1005	0.085	0.741	0.041	0.0075	114_D1_TATTTGATTTGCACAG	Clone6	0.166257	9170	11435	1	0	0	0	0	0	1	0	2.73849	Clone5	0.741	0	1	4	1
1388	9322	11522	Cancer	114_D1	114_D1_GCCACTCCTTACGGTA	1	55	119	55x119	30	0.02	0.0245	0.4125	0.408	0.0315	0.0955	0.0085	114_D1_GCCACTCCTTACGGTA	Clone6	0.196084	9322	11522	1	0	0	0	0	0	1	0	2.60364	Clone3	0.4125	0	6	27	1
1389	9171	11610	Cancer	114_D1	114_D1_ACCGATATTTAATCAT	1	54	120	54x120	30	0.0425	0.019	0.144	0.138	0.6335	0.0095	0.013	114_D1_ACCGATATTTAATCAT	Clone3	0.147501	9171	11610	1	0	0	1	0	0	0	0	2.8052	Clone5	0.6335	0	0	5	1
1390	9323	11697	Cancer	114_D1	114_D1_TTATTATCTGGAAGGC	1	55	121	55x121	24	0.012	0.0155	0.2625	0.222	0.4635	0.015	0.009	114_D1_TTATTATCTGGAAGGC	Clone2	0.150614	9323	11697	1	0	1	0	0	0	0	0	2.80021	Clone5	0.4635	0	0	5	1
1391	9171	11784	Cancer	114_D1	114_D1_TACATGCCGGAATTGT	1	54	122	54x122	24	0.013	0.023	0.0815	0.0725	0.789	0.012	0.0095	114_D1_TACATGCCGGAATTGT	Clone2	0.145809	9171	11784	1	0	1	0	0	0	0	0	2.80612	Clone5	0.789	0	0	2	1
1392	9323	11871	Cancer	114_D1	114_D1_GGCACTCAGCCGACCC	1	55	123	55x123	40	0.013	0.011	0.306	0.2805	0.3775	0.0065	0.0055	114_D1_GGCACTCAGCCGACCC	Clone2	0.157209	9323	11871	1	0	1	0	0	0	0	0	2.77598	Clone5	0.3775	0	0	13	1
1393	9172	11959	Cancer	114_D1	114_D1_AAACCGGAAATGTTAA	1	54	124	54x124	27	0.026	0.013	0.444	0.456	0.019	0.0365	0.0065	114_D1_AAACCGGAAATGTTAA	Clone6	0.194551	9172	11959	1	0	0	0	0	0	1	0	2.58937	Clone4	0.456	0	4	34	1
1394	9324	12046	Cancer	114_D1	114_D1_AGACAGGCATCTCAGC	1	55	125	55x125	32	0.0095	0.0225	0.246	0.2105	0.4885	0.0155	0.0075	114_D1_AGACAGGCATCTCAGC	Clone5	0.178825	9324	12046	1	0	0	0	0	1	0	0	2.69342	Clone5	0.4885	1	1	7	0
1395	9172	12133	Cancer	114_D1	114_D1_GTGGTGATGGTTTGTG	1	54	126	54x126	26	0.0115	0.017	0.2715	0.238	0.4425	0.0115	0.0085	114_D1_GTGGTGATGGTTTGTG	Clone2	0.151305	9172	12133	1	0	1	0	0	0	0	0	2.79835	Clone5	0.4425	0	0	6	1
1396	9324	12220	Cancer	114_D1	114_D1_CCGATATGACGTAAGG	1	55	127	55x127	24	0.021	0.024	0.4035	0.3995	0.1025	0.0395	0.01	114_D1_CCGATATGACGTAAGG	Clone1	0.163103	9324	12220	1	1	0	0	0	0	0	0	2.80499	Clone3	0.4035	0	0	12	1
1397	9470	9864	Cancer	114_D1	114_D1_GACGAGGCTAATAAAC	1	56	100	56x100	11	0.0205	0.018	0.457	0.448	0.0275	0.012	0.0165	114_D1_GACGAGGCTAATAAAC	Clone6	0.198247	9470	9864	1	0	0	0	0	0	1	0	2.59845	Clone3	0.457	0	3	15	1
1398	9622	9951	Cancer	114_D1	114_D1_CTACACTCGCAGATGG	1	57	101	57x101	30	0.0095	0.0145	0.4005	0.409	0.112	0.0455	0.009	114_D1_CTACACTCGCAGATGG	Clone6	0.198167	9622	9951	1	0	0	0	0	0	1	0	2.57965	Clone4	0.409	0	5	15	1
1399	9470	10039	Cancer	114_D1	114_D1_ACGCATACGTTTACTA	1	56	102	56x102	15	0.0125	0.014	0.425	0.421	0.03	0.081	0.0165	114_D1_ACGCATACGTTTACTA	Clone6	0.197096	9470	10039	1	0	0	0	0	0	1	0	2.6001	Clone3	0.425	0	5	16	1
1400	9622	10126	Cancer	114_D1	114_D1_GGAGCAACATTTCAAG	1	57	103	57x103	23	0.057	0.021	0.0915	0.081	0.728	0.0115	0.0095	114_D1_GGAGCAACATTTCAAG	Clone3	0.147426	9622	10126	1	0	0	1	0	0	0	0	2.80565	Clone5	0.728	0	0	3	1
1401	9471	10213	Cancer	114_D1	114_D1_CGAGAGGGTAGCCGCG	1	56	104	56x104	12	0.0225	0.0335	0.245	0.207	0.4415	0.0335	0.017	114_D1_CGAGAGGGTAGCCGCG	Clone3	0.147328	9471	10213	1	0	0	1	0	0	0	0	2.80604	Clone5	0.4415	0	0	2	1
1402	9623	10300	Cancer	114_D1	114_D1_TCGTGTTCGACCACAA	1	57	105	57x105	21	0.0125	0.0195	0.367	0.3145	0.266	0.0115	0.0095	114_D1_TCGTGTTCGACCACAA	Clone6	0.197556	9623	10300	1	0	0	0	0	0	1	0	2.65704	Clone3	0.367	0	1	8	1
1403	9471	10388	Cancer	114_D1	114_D1_TCTACCCAATAGAGAG	1	56	106	56x106	32	0.024	0.016	0.052	0.0615	0.7815	0.0555	0.0095	114_D1_TCTACCCAATAGAGAG	Clone5	0.174516	9471	10388	1	0	0	0	0	1	0	0	2.68547	Clone5	0.7815	1	1	4	0
1404	9623	10475	Cancer	114_D1	114_D1_ATAAACGTTGCACCAC	1	57	107	57x107	13	0.024	0.034	0.0365	0.0235	0.7985	0.0245	0.0595	114_D1_ATAAACGTTGCACCAC	Clone1	0.443239	9623	10475	1	1	0	0	0	0	0	0	2.39659	Clone5	0.7985	0	0	1	1
1405	9472	10562	Cancer	114_D1	114_D1_TCAACTGCAGAGTCAG	1	56	108	56x108	15	0.0195	0.025	0.2315	0.1935	0.499	0.0175	0.0145	114_D1_TCAACTGCAGAGTCAG	Clone3	0.146298	9472	10562	1	0	0	1	0	0	0	0	2.8065	Clone5	0.499	0	0	2	1
1406	9624	10649	Cancer	114_D1	114_D1_AGCTCCATATATGTTC	1	57	109	57x109	6	0.0225	0.0685	0.413	0.444	0.023	0.0145	0.015	114_D1_AGCTCCATATATGTTC	Clone5	0.188818	9624	10649	1	0	0	0	0	1	0	0	2.67569	Clone4	0.444	0	1	16	1
1407	9472	10737	Cancer	114_D1	114_D1_GTAACATCTAAGATAA	1	56	110	56x110	26	0.011	0.016	0.2235	0.182	0.512	0.0475	0.008	114_D1_GTAACATCTAAGATAA	Clone6	0.16697	9472	10737	1	0	0	0	0	0	1	0	2.7342	Clone5	0.512	0	1	5	1
1408	9624	10824	Cancer	114_D1	114_D1_CCGACAATAGGCCGCC	1	57	111	57x111	15	0.0185	0.214	0.168	0.0965	0.459	0.0295	0.014	114_D1_CCGACAATAGGCCGCC	Clone1	0.160537	9624	10824	1	1	0	0	0	0	0	0	2.80556	Clone5	0.459	0	0	2	1
1409	9473	10911	Cancer	114_D1	114_D1_ATGCTTAGGAGTTGAT	1	56	112	56x112	24	0.021	0.0175	0.4485	0.435	0.0575	0.0115	0.009	114_D1_ATGCTTAGGAGTTGAT	Clone5	0.154374	9473	10911	1	0	0	0	0	1	0	0	2.795	Clone3	0.4485	0	0	14	1
1410	9625	10998	Cancer	114_D1	114_D1_AACCCGAGCAGAATCG	1	57	113	57x113	15	0.0165	0.2145	0.195	0.183	0.3265	0.041	0.0235	114_D1_AACCCGAGCAGAATCG	Clone3	0.168892	9625	10998	1	0	0	1	0	0	0	0	2.72315	Clone5	0.3265	0	1	5	1
1411	9473	11086	Cancer	114_D1	114_D1_CGGGTTTGTTAGGGCT	1	56	114	56x114	14	0.0395	0.031	0.416	0.4055	0.072	0.022	0.0145	114_D1_CGGGTTTGTTAGGGCT	Clone2	0.171061	9473	11086	1	0	1	0	0	0	0	0	2.6827	Clone3	0.416	0	1	8	1
1412	9625	11172	Cancer	114_D1	114_D1_AGGCACGTGACTGTCC	1	57	115	57x115	27	0.0125	0.0225	0.038	0.033	0.875	0.0105	0.0085	114_D1_AGGCACGTGACTGTCC	Clone3	0.145678	9625	11172	1	0	0	1	0	0	0	0	2.80704	Clone5	0.875	0	0	1	1
1413	9473	11260	Cancer	114_D1	114_D1_GACAAGAGATGAGATT	1	56	116	56x116	15	0.049	0.0325	0.068	0.055	0.7275	0.045	0.0225	114_D1_GACAAGAGATGAGATT	Clone2	0.146336	9473	11260	1	0	1	0	0	0	0	0	2.8062	Clone5	0.7275	0	0	2	1
1414	9625	11347	Cancer	114_D1	114_D1_AGCCCTTGGACATCCC	1	57	117	57x117	22	0.014	0.022	0.0605	0.048	0.833	0.0125	0.01	114_D1_AGCCCTTGGACATCCC	Clone2	0.144558	9625	11347	1	0	1	0	0	0	0	0	2.80704	Clone5	0.833	0	0	1	1
1415	9474	11435	Cancer	114_D1	114_D1_GCAGTTCGATCCGAGC	1	56	118	56x118	13	0.0405	0.022	0.427	0.4015	0.075	0.0175	0.016	114_D1_GCAGTTCGATCCGAGC	Clone2	0.170311	9474	11435	1	0	1	0	0	0	0	0	2.67694	Clone3	0.427	0	1	7	1
1416	9626	11521	Cancer	114_D1	114_D1_TCGAGGGCAACAGACG	1	57	119	57x119	15	0.019	0.0235	0.238	0.193	0.495	0.017	0.0145	114_D1_TCGAGGGCAACAGACG	Clone2	0.171702	9626	11521	1	0	1	0	0	0	0	0	2.68333	Clone5	0.495	0	1	2	1
1417	9474	11609	Cancer	114_D1	114_D1_ACTTTGTCGACGCACT	1	56	120	56x120	27	0.06	0.022	0.359	0.3025	0.2345	0.0115	0.011	114_D1_ACTTTGTCGACGCACT	Clone2	0.153723	9474	11609	1	0	1	0	0	0	0	0	2.79016	Clone3	0.359	0	0	12	1
1418	9626	11696	Cancer	114_D1	114_D1_GAGTATCAAAGTTACA	1	57	121	57x121	29	0.0185	0.014	0.361	0.332	0.1965	0.068	0.01	114_D1_GAGTATCAAAGTTACA	Clone6	0.177548	9626	11696	1	0	0	0	0	0	1	0	2.66637	Clone3	0.361	0	2	14	1
1419	9475	11784	Cancer	114_D1	114_D1_CCAGGCTGGCGTCTGA	1	56	122	56x122	34	0.008	0.013	0.227	0.192	0.543	0.011	0.0065	114_D1_CCAGGCTGGCGTCTGA	Clone5	0.176257	9475	11784	1	0	0	0	0	1	0	0	2.67667	Clone5	0.543	1	1	6	0
1420	9627	11870	Cancer	114_D1	114_D1_GGACTCTTCCGGTTGA	1	57	123	57x123	35	0.009	0.01	0.2205	0.249	0.493	0.0105	0.0075	114_D1_GGACTCTTCCGGTTGA	Clone3	0.180197	9627	11870	1	0	0	1	0	0	0	0	2.66584	Clone5	0.493	0	2	10	1
1421	9475	11958	Cancer	114_D1	114_D1_TCCCAGCACACGACAT	1	56	124	56x124	28	0.011	0.0185	0.2535	0.225	0.4695	0.0145	0.008	114_D1_TCCCAGCACACGACAT	Clone5	0.148836	9475	11958	1	0	0	0	0	1	0	0	2.80654	Clone5	0.4695	1	0	6	0
1422	9627	12045	Cancer	114_D1	114_D1_GCTCCATGAGTGCAGA	1	57	125	57x125	18	0.0205	0.051	0.4485	0.4395	0.0205	0.0095	0.0105	114_D1_GCTCCATGAGTGCAGA	Clone5	0.179308	9627	12045	1	0	0	0	0	1	0	0	2.65402	Clone3	0.4485	0	1	24	1
1423	9476	12133	Cancer	114_D1	114_D1_GCAGTGCGGGCGGATG	1	56	126	56x126	37	0.027	0.016	0.066	0.056	0.8205	0.0075	0.007	114_D1_GCAGTGCGGGCGGATG	Clone2	0.144113	9476	12133	1	0	1	0	0	0	0	0	2.80721	Clone5	0.8205	0	0	3	1
1424	9628	12219	Cancer	114_D1	114_D1_GCGTTCTGACTAAGCG	1	57	127	57x127	18	0.0515	0.0235	0.2085	0.172	0.5155	0.015	0.014	114_D1_GCGTTCTGACTAAGCG	Clone2	0.14438	9628	12219	1	0	1	0	0	0	0	0	2.80716	Clone5	0.5155	0	0	3	1
1425	9774	10212	Cancer	114_D1	114_D1_CGCCGTTCAGCATAGT	1	58	104	58x104	22	0.015	0.0215	0.0605	0.0495	0.83	0.013	0.0105	114_D1_CGCCGTTCAGCATAGT	Clone2	0.144558	9774	10212	1	0	1	0	0	0	0	0	2.80704	Clone5	0.83	0	0	1	1
1426	9775	10387	Cancer	114_D1	114_D1_CCACTGTTTGGATTAA	1	58	106	58x106	19	0.0135	0.018	0.338	0.354	0.2535	0.012	0.0105	114_D1_CCACTGTTTGGATTAA	Clone2	0.15265	9775	10387	1	0	1	0	0	0	0	0	2.79503	Clone4	0.354	0	0	7	1
1427	9927	10474	Cancer	114_D1	114_D1_CACTACGGGAGCTGCC	1	59	107	59x107	10	0.023	0.0255	0.383	0.337	0.1205	0.087	0.025	114_D1_CACTACGGGAGCTGCC	Clone6	0.173857	9927	10474	1	0	0	0	0	0	1	0	2.68206	Clone3	0.383	0	1	5	1
1428	9775	10561	Cancer	114_D1	114_D1_GACCAAACGTTGACTG	1	58	108	58x108	23	0.0175	0.0265	0.24	0.2025	0.47	0.027	0.0155	114_D1_GACCAAACGTTGACTG	Clone3	0.145887	9775	10561	1	0	0	1	0	0	0	0	2.80718	Clone5	0.47	0	0	5	1
1429	9927	10648	Cancer	114_D1	114_D1_AAGAGGCCCTTTGGAA	1	59	109	59x109	16	0.0075	0.013	0.4805	0.394	0.0855	0.009	0.01	114_D1_AAGAGGCCCTTTGGAA	Clone7	0.195636	9927	10648	1	0	0	0	0	0	0	1	2.61207	Clone3	0.4805	0	9	24	1
1430	9776	10736	Cancer	114_D1	114_D1_ACACGTAGGCCACAAG	1	58	110	58x110	22	0.025	0.0165	0.437	0.4125	0.084	0.0115	0.0125	114_D1_ACACGTAGGCCACAAG	Clone3	0.182301	9776	10736	1	0	0	1	0	0	0	0	2.63248	Clone3	0.437	1	3	12	0
1431	9928	10823	Cancer	114_D1	114_D1_TACTCTTACTTTACTG	1	59	111	59x111	21	0.022	0.0265	0.0915	0.0915	0.6455	0.1105	0.0125	114_D1_TACTCTTACTTTACTG	Clone5	0.170849	9928	10823	1	0	0	0	0	1	0	0	2.6626	Clone5	0.6455	1	2	5	0
1432	9776	10910	Cancer	114_D1	114_D1_AGAGCCGCCGAGATTT	1	58	112	58x112	30	0.015	0.0165	0.262	0.228	0.455	0.0095	0.0145	114_D1_AGAGCCGCCGAGATTT	Clone3	0.15349	9776	10910	1	0	0	1	0	0	0	0	2.79417	Clone5	0.455	0	0	7	1
1433	9928	10997	Cancer	114_D1	114_D1_GGCCTGCTTCTCCCGA	1	59	113	59x113	25	0.012	0.0185	0.0535	0.042	0.8155	0.0505	0.009	114_D1_GGCCTGCTTCTCCCGA	Clone6	0.164674	9928	10997	1	0	0	0	0	0	1	0	2.74836	Clone5	0.8155	0	1	2	1
1434	9777	11085	Cancer	114_D1	114_D1_TCAAGCGCGGACGGTA	1	58	114	58x114	19	0.0595	0.0265	0.409	0.413	0.0665	0.014	0.012	114_D1_TCAAGCGCGGACGGTA	Clone3	0.17074	9777	11085	1	0	0	1	0	0	0	0	2.68148	Clone4	0.413	0	1	11	1
1435	9929	11172	Cancer	114_D1	114_D1_ACACTGGGACAGTCGT	1	59	115	59x115	29	0.0085	0.0595	0.392	0.3515	0.14	0.0415	0.0065	114_D1_ACACTGGGACAGTCGT	Clone6	0.1805	9929	11172	1	0	0	0	0	0	1	0	2.66542	Clone3	0.392	0	2	15	1
1436	9777	11259	Cancer	114_D1	114_D1_TGTGTAGTAGCACGTG	1	58	116	58x116	29	0.0335	0.0345	0.1745	0.1335	0.596	0.0135	0.0145	114_D1_TGTGTAGTAGCACGTG	Clone1	0.149084	9777	11259	1	1	0	0	0	0	0	0	2.80704	Clone5	0.596	0	0	6	1
1437	9929	11346	Cancer	114_D1	114_D1_CTAGCCACAGGCGAGC	1	59	117	59x117	39	0.014	0.0195	0.4425	0.4095	0.073	0.025	0.0175	114_D1_CTAGCCACAGGCGAGC	Clone6	0.17532	9929	11346	1	0	0	0	0	0	1	0	2.62667	Clone3	0.4425	0	2	22	1
1438	9777	11434	Cancer	114_D1	114_D1_CTATCGCGTAGAGAAC	1	58	118	58x118	25	0.014	0.0165	0.256	0.209	0.4815	0.011	0.0125	114_D1_CTATCGCGTAGAGAAC	Clone5	0.176497	9777	11434	1	0	0	0	0	1	0	0	2.6795	Clone5	0.4815	1	1	5	0
1439	9930	11521	Cancer	114_D1	114_D1_GTTCCCGTAAACATAT	1	59	119	59x119	20	0.011	0.0185	0.289	0.2885	0.333	0.047	0.0115	114_D1_GTTCCCGTAAACATAT	Clone6	0.188677	9930	11521	1	0	0	0	0	0	1	0	2.63705	Clone5	0.333	0	2	11	1
1440	9778	11608	Cancer	114_D1	114_D1_TCTTTCCTTCGAGATA	1	58	120	58x120	24	0.089	0.0605	0.1875	0.1755	0.4255	0.011	0.051	114_D1_TCTTTCCTTCGAGATA	Clone1	0.166587	9778	11608	1	1	0	0	0	0	0	0	2.80358	Clone5	0.4255	0	0	8	1
1441	9930	11695	Cancer	114_D1	114_D1_ATATTGGAGAGGCCTT	1	59	121	59x121	7	0.2945	0.031	0.172	0.3145	0.0465	0.114	0.0275	114_D1_ATATTGGAGAGGCCTT	Clone1	0.226987	9930	11695	1	1	0	0	0	0	0	0	2.76759	Clone4	0.3145	0	0	10	1
1442	9778	11783	Cancer	114_D1	114_D1_AGGCGATAACTGGCGT	1	58	122	58x122	9	0.019	0.0585	0.432	0.4135	0.0395	0.0195	0.0185	114_D1_AGGCGATAACTGGCGT	Clone2	0.172751	9778	11783	1	0	1	0	0	0	0	0	2.66401	Clone3	0.432	0	1	10	1
1443	9930	11870	Cancer	114_D1	114_D1_ACCCGGAGCACCACAA	1	59	123	59x123	7	0.034	0.0535	0.4	0.428	0.038	0.03	0.016	114_D1_ACCCGGAGCACCACAA	Clone3	0.154058	9930	11870	1	0	0	1	0	0	0	0	2.79513	Clone4	0.428	0	0	9	1
1444	9779	11957	Cancer	114_D1	114_D1_TGAGCTCAACTGTATA	1	58	124	58x124	18	0.015	0.019	0.316	0.2625	0.364	0.014	0.0105	114_D1_TGAGCTCAACTGTATA	Clone2	0.171971	9779	11957	1	0	1	0	0	0	0	0	2.67309	Clone5	0.364	0	1	5	1
1445	9931	12044	Cancer	114_D1	114_D1_ACGACCCATGAGTTGC	1	59	125	59x125	10	0.1225	0.0385	0.362	0.353	0.0815	0.0225	0.02	114_D1_ACGACCCATGAGTTGC	Clone5	0.169436	9931	12044	1	0	0	0	0	1	0	0	2.68462	Clone3	0.362	0	1	6	1
1446	9779	12132	Cancer	114_D1	114_D1_CGGTCAGTCCATATTT	1	58	126	58x126	11	0.021	0.027	0.3975	0.466	0.0115	0.065	0.012	114_D1_CGGTCAGTCCATATTT	Clone5	0.2116	9779	12132	1	0	0	0	0	1	0	0	2.60489	Clone4	0.466	0	4	38	1
1447	9931	12219	Cancer	114_D1	114_D1_TCCGGCTGTCGGGTCG	1	59	127	59x127	8	0.0365	0.191	0.433	0.1845	0.06	0.0175	0.077	114_D1_TCCGGCTGTCGGGTCG	Clone7	0.184301	9931	12219	1	0	0	0	0	0	0	1	2.68797	Clone3	0.433	0	1	4	1
1448	10080	11084	Cancer	114_D1	114_D1_CTGGTAAAGTGTGGGC	1	60	114	60x114	4	0.022	0.025	0.3445	0.4415	0.121	0.0275	0.018	114_D1_CTGGTAAAGTGTGGGC	Clone6	0.179118	10080	11084	1	0	0	0	0	0	1	0	2.63221	Clone4	0.4415	0	2	6	1
1449	10081	11259	Cancer	114_D1	114_D1_TCTTCGCGGTGAGAGG	1	60	116	60x116	22	0.0125	0.0205	0.2505	0.2055	0.447	0.0535	0.01	114_D1_TCTTCGCGGTGAGAGG	Clone6	0.166868	10081	11259	1	0	0	0	0	0	1	0	2.73336	Clone5	0.447	0	1	5	1
1450	3835	2637	Cancer	114_D1	114_D1_CGGATAAGCGGACATG	1	19	17	19x17	18	0.0165	0.023	0.1105	0.111	0.659	0.0665	0.012	114_D1_CGGATAAGCGGACATG	Clone6	0.165722	3835	2637	1	0	0	0	0	0	1	0	2.74622	Clone5	0.659	0	1	3	1
1451	3986	2550	Cancer	114_D1	114_D1_TCCGTAACCACAATCC	1	20	16	20x16	34	0.02	0.0215	0.076	0.071	0.745	0.0585	0.008	114_D1_TCCGTAACCACAATCC	Clone6	0.171639	3986	2550	1	0	0	0	0	0	1	0	2.79687	Clone5	0.745	0	2	6	1
1452	4138	2636	Cancer	114_D1	114_D1_GAATGCCGAAATGACC	1	21	17	21x17	34	0.0095	0.0225	0.079	0.0795	0.785	0.0175	0.007	114_D1_GAATGCCGAAATGACC	Clone5	0.147073	4138	2636	1	0	0	0	0	1	0	0	2.80715	Clone5	0.785	1	0	4	0
1453	3987	2724	Cancer	114_D1	114_D1_TATACTCATGCGGCAA	1	20	18	20x18	48	0.0065	0.0105	0.059	0.0425	0.862	0.014	0.0045	114_D1_TATACTCATGCGGCAA	Clone2	0.147774	3987	2724	1	0	1	0	0	0	0	0	2.80469	Clone5	0.862	0	0	3	1
1454	4139	2811	Cancer	114_D1	114_D1_TAGTGTCAGAAACGGC	1	21	19	21x19	34	0.009	0.0505	0.1065	0.052	0.7205	0.0555	0.0065	114_D1_TAGTGTCAGAAACGGC	Clone7	0.180452	4139	2811	1	0	0	0	0	0	0	1	2.62571	Clone5	0.7205	0	3	5	1
1455	4441	2461	Cancer	114_D1	114_D1_CTGGTCATTCCAATCC	1	23	15	23x15	27	0.0105	0.041	0.268	0.204	0.4145	0.0535	0.008	114_D1_CTGGTCATTCCAATCC	Clone6	0.170441	4441	2461	1	0	0	0	0	0	1	0	2.68312	Clone5	0.4145	0	2	8	1
1456	4290	2549	Cancer	114_D1	114_D1_TCAGGGCGCAAACTCG	1	22	16	22x16	35	0.014	0.019	0.124	0.1085	0.7135	0.011	0.01	114_D1_TCAGGGCGCAAACTCG	Clone1	0.155268	4290	2549	1	1	0	0	0	0	0	0	2.80606	Clone5	0.7135	0	0	5	1
1457	4442	2636	Cancer	114_D1	114_D1_GATGCCAGCAGAAGGC	1	23	17	23x17	45	0.007	0.012	0.108	0.0975	0.7645	0.0065	0.005	114_D1_GATGCCAGCAGAAGGC	Clone2	0.150213	4442	2636	1	0	1	0	0	0	0	0	2.80063	Clone5	0.7645	0	0	5	1
1458	4290	2723	Cancer	114_D1	114_D1_GTTATTAACGTGGGAG	1	22	18	22x18	37	0.008	0.0135	0.082	0.068	0.815	0.0075	0.006	114_D1_GTTATTAACGTGGGAG	Clone2	0.147806	4290	2723	1	0	1	0	0	0	0	0	2.80472	Clone5	0.815	0	0	3	1
1459	4442	2810	Cancer	114_D1	114_D1_AATACAATGTTTCAGG	1	23	19	23x19	35	0.009	0.02	0.0655	0.0555	0.834	0.009	0.007	114_D1_AATACAATGTTTCAGG	Clone6	0.166262	4442	2810	1	0	0	0	0	0	1	0	2.71995	Clone5	0.834	0	1	3	1
1460	4291	2898	Cancer	114_D1	114_D1_TTGCTGCACCTATCCA	1	22	20	22x20	30	0.0095	0.016	0.3115	0.265	0.3535	0.038	0.007	114_D1_TTGCTGCACCTATCCA	Clone6	0.170263	4291	2898	1	0	0	0	0	0	1	0	2.71379	Clone5	0.3535	0	1	10	1
1461	4745	2460	Cancer	114_D1	114_D1_GGAACGGCCTGCAGCC	1	25	15	25x15	35	0.0135	0.0135	0.0755	0.064	0.813	0.008	0.0125	114_D1_GGAACGGCCTGCAGCC	Clone2	0.148189	4745	2460	1	0	1	0	0	0	0	0	2.8046	Clone5	0.813	0	0	3	1
1462	4593	2548	Cancer	114_D1	114_D1_GTAGAAACGGGTGGAG	1	24	16	24x16	33	0.009	0.0145	0.0405	0.032	0.89	0.0085	0.0065	114_D1_GTAGAAACGGGTGGAG	Clone2	0.14468	4593	2548	1	0	1	0	0	0	0	0	2.80704	Clone5	0.89	0	0	1	1
1463	4746	2635	Cancer	114_D1	114_D1_TAATGAAAGACCCTTG	1	25	17	25x17	36	0.017	0.05	0.238	0.2015	0.4515	0.035	0.007	114_D1_TAATGAAAGACCCTTG	Clone2	0.178847	4746	2635	1	0	1	0	0	0	0	0	2.62691	Clone5	0.4515	0	3	10	1
1464	4594	2723	Cancer	114_D1	114_D1_AGGCTTGCTAGACACC	1	24	18	24x18	34	0.019	0.0145	0.179	0.123	0.646	0.0095	0.009	114_D1_AGGCTTGCTAGACACC	Clone2	0.149569	4594	2723	1	0	1	0	0	0	0	0	2.80177	Clone5	0.646	0	0	5	1
1465	4746	2809	Cancer	114_D1	114_D1_TTGCGTAGTTTGAGGA	1	25	19	25x19	26	0.0155	0.017	0.175	0.1885	0.5795	0.0105	0.014	114_D1_TTGCGTAGTTTGAGGA	Clone2	0.14937	4746	2809	1	0	1	0	0	0	0	0	2.80289	Clone5	0.5795	0	0	4	1
1466	4594	2897	Cancer	114_D1	114_D1_CGCCCTTGAAGGCTGA	1	24	20	24x20	32	0.01	0.0165	0.089	0.0785	0.731	0.068	0.007	114_D1_CGCCCTTGAAGGCTGA	Clone6	0.179447	4594	2897	1	0	0	0	0	0	1	0	2.68218	Clone5	0.731	0	2	5	1
1467	5049	2460	Cancer	114_D1	114_D1_GACTGCGGCACGTGTA	1	27	15	27x15	40	0.0065	0.041	0.3185	0.3265	0.287	0.01	0.0105	114_D1_GACTGCGGCACGTGTA	Clone2	0.17901	5049	2460	1	0	1	0	0	0	0	0	2.65582	Clone4	0.3265	0	2	19	1
1468	4897	2547	Cancer	114_D1	114_D1_TGGTGATCGTATTTGT	1	26	16	26x16	29	0.026	0.0185	0.102	0.1185	0.712	0.012	0.011	114_D1_TGGTGATCGTATTTGT	Clone2	0.14862	4897	2547	1	0	1	0	0	0	0	0	2.80386	Clone5	0.712	0	0	4	1
1469	5049	2634	Cancer	114_D1	114_D1_TTATCGCCTGCGAAGC	1	27	17	27x17	23	0.1455	0.02	0.368	0.359	0.0655	0.0285	0.013	114_D1_TTATCGCCTGCGAAGC	Clone6	0.195081	5049	2634	1	0	0	0	0	0	1	0	2.69297	Clone3	0.368	0	1	14	1
1470	4898	2722	Cancer	114_D1	114_D1_TGGAATTAGACGCTTT	1	26	18	26x18	36	0.0085	0.013	0.225	0.1755	0.5635	0.008	0.006	114_D1_TGGAATTAGACGCTTT	Clone2	0.151587	4898	2722	1	0	1	0	0	0	0	0	2.79792	Clone5	0.5635	0	0	6	1
1471	5050	2809	Cancer	114_D1	114_D1_TCGTCACACTGTTAGC	1	27	19	27x19	26	0.0125	0.018	0.31	0.2815	0.3545	0.0135	0.01	114_D1_TCGTCACACTGTTAGC	Clone2	0.151012	5050	2809	1	0	1	0	0	0	0	0	2.8019	Clone5	0.3545	0	0	9	1
1472	4898	2896	Cancer	114_D1	114_D1_TTATGTTTGCGATAGA	1	26	20	26x20	24	0.0195	0.0215	0.4465	0.426	0.065	0.013	0.0095	114_D1_TTATGTTTGCGATAGA	Clone5	0.179676	4898	2896	1	0	0	0	0	1	0	0	2.65976	Clone3	0.4465	0	1	14	1
1473	5050	2983	Cancer	114_D1	114_D1_GGTGCTGATCACAAAG	1	27	21	27x21	26	0.093	0.0535	0.346	0.3665	0.023	0.1065	0.0115	114_D1_GGTGCTGATCACAAAG	Clone6	0.18171	5050	2983	1	0	0	0	0	0	1	0	2.6067	Clone4	0.3665	0	6	31	1
1474	5200	2372	Cancer	114_D1	114_D1_GCATTCGAAATGAACA	1	28	14	28x14	31	0.0125	0.0165	0.3965	0.342	0.1565	0.0665	0.0095	114_D1_GCATTCGAAATGAACA	Clone3	0.18048	5200	2372	1	0	0	1	0	0	0	0	2.6343	Clone3	0.3965	1	2	15	0
1475	5352	2459	Cancer	114_D1	114_D1_AAAGACTGGGCGCTTT	1	29	15	29x15	29	0.0105	0.018	0.019	0.0105	0.891	0.044	0.0075	114_D1_AAAGACTGGGCGCTTT	Clone6	0.163942	5352	2459	1	0	0	0	0	0	1	0	2.75356	Clone5	0.891	0	1	1	1
1476	5201	2546	Cancer	114_D1	114_D1_TAACAATATTTGTTGC	1	28	16	28x16	29	0.038	0.0115	0.426	0.4365	0.031	0.05	0.007	114_D1_TAACAATATTTGTTGC	Clone6	0.170187	5201	2546	1	0	0	0	0	0	1	0	2.68995	Clone4	0.4365	0	1	24	1
1477	5353	2633	Cancer	114_D1	114_D1_CCAGCTTCCGCCCGCA	1	29	17	29x17	25	0.0125	0.0195	0.055	0.0435	0.85	0.0115	0.009	114_D1_CCAGCTTCCGCCCGCA	Clone2	0.144558	5353	2633	1	0	1	0	0	0	0	0	2.80704	Clone5	0.85	0	0	1	1
1478	5201	2721	Cancer	114_D1	114_D1_GATATGGATTACGCGG	1	28	18	28x18	31	0.0175	0.011	0.4485	0.4495	0.0335	0.027	0.013	114_D1_GATATGGATTACGCGG	Clone6	0.178736	5201	2721	1	0	0	0	0	0	1	0	2.61972	Clone4	0.4495	0	4	24	1
1479	5353	2808	Cancer	114_D1	114_D1_AGAGCAGTTATGAGAC	1	29	19	29x19	22	0.0115	0.018	0.4395	0.399	0.108	0.0155	0.009	114_D1_AGAGCAGTTATGAGAC	Clone2	0.156963	5353	2808	1	0	1	0	0	0	0	0	2.78152	Clone3	0.4395	0	0	11	1
1480	5202	2895	Cancer	114_D1	114_D1_TCACATCTTATCTGAT	1	28	20	28x20	17	0.016	0.024	0.1265	0.1575	0.649	0.0155	0.0125	114_D1_TCACATCTTATCTGAT	Clone2	0.146159	5202	2895	1	0	1	0	0	0	0	0	2.80614	Clone5	0.649	0	0	2	1
1481	5354	2982	Cancer	114_D1	114_D1_TATGAAGACAGGTGCG	1	29	21	29x21	12	0.027	0.009	0.449	0.454	0.0125	0.014	0.0345	114_D1_TATGAAGACAGGTGCG	Clone2	0.174075	5354	2982	1	0	1	0	0	0	0	0	2.63053	Clone4	0.454	0	1	33	1
1482	5504	2371	Cancer	114_D1	114_D1_CGTCAAGGCTATAAAT	1	30	14	30x14	30	0.026	0.019	0.449	0.4615	0.0295	0.0085	0.007	114_D1_CGTCAAGGCTATAAAT	Clone6	0.178522	5504	2371	1	0	0	0	0	0	1	0	2.61451	Clone4	0.4615	0	2	26	1
1483	5656	2458	Cancer	114_D1	114_D1_TTAGCTCTGTAATCCG	1	31	15	31x15	34	0.0835	0.015	0.2275	0.2305	0.4245	0.0085	0.01	114_D1_TTAGCTCTGTAATCCG	Clone1	0.156012	5656	2458	1	1	0	0	0	0	0	0	2.80552	Clone5	0.4245	0	0	10	1
1484	5504	2546	Cancer	114_D1	114_D1_AATGGTCCACCGTTCA	1	30	16	30x16	30	0.009	0.0125	0.328	0.295	0.304	0.046	0.0065	114_D1_AATGGTCCACCGTTCA	Clone6	0.17757	5504	2546	1	0	0	0	0	0	1	0	2.63772	Clone3	0.328	0	2	12	1
1485	5656	2633	Cancer	114_D1	114_D1_GTCATTGCATTGACCC	1	31	17	31x17	28	0.0105	0.016	0.119	0.0905	0.7455	0.0105	0.0075	114_D1_GTCATTGCATTGACCC	Clone5	0.145192	5656	2633	1	0	0	0	0	1	0	0	2.80687	Clone5	0.7455	1	0	3	0
1486	5505	2720	Cancer	114_D1	114_D1_TGTCCGTGGCGCCTTT	1	30	18	30x18	25	0.01	0.032	0.244	0.22	0.4715	0.0145	0.0075	114_D1_TGTCCGTGGCGCCTTT	Clone1	0.227823	5505	2720	1	1	0	0	0	0	0	0	2.76777	Clone5	0.4715	0	1	9	1
1487	5657	2807	Cancer	114_D1	114_D1_TCAACTAACGTATAAC	1	31	19	31x19	20	0.0145	0.021	0.2375	0.196	0.507	0.0135	0.011	114_D1_TCAACTAACGTATAAC	Clone6	0.146612	5657	2807	1	0	0	0	0	0	1	0	2.80553	Clone5	0.507	0	0	3	1
1488	5505	2895	Cancer	114_D1	114_D1_TCCTCTCCAGTTGTCC	1	30	20	30x20	31	0.01	0.0145	0.164	0.131	0.664	0.009	0.0075	114_D1_TCCTCTCCAGTTGTCC	Clone2	0.149056	5505	2895	1	0	1	0	0	0	0	0	2.80277	Clone5	0.664	0	0	4	1
1489	5657	2982	Cancer	114_D1	114_D1_TGTGTTCGTATCCAAG	1	31	21	31x21	27	0.037	0.0155	0.4195	0.418	0.067	0.031	0.0115	114_D1_TGTGTTCGTATCCAAG	Clone5	0.159966	5657	2982	1	0	0	0	0	1	0	0	2.77299	Clone3	0.4195	0	0	15	1
1490	5808	2545	Cancer	114_D1	114_D1_CTGATAGTGTATCTCA	1	32	16	32x16	25	0.012	0.0155	0.1815	0.176	0.5795	0.0175	0.0185	114_D1_CTGATAGTGTATCTCA	Clone2	0.168501	5808	2545	1	0	1	0	0	0	0	0	2.73929	Clone5	0.5795	0	1	5	1
1491	5808	2719	Cancer	114_D1	114_D1_CTTTGGCGCTTTATAC	1	32	18	32x18	24	0.063	0.0365	0.377	0.405	0.0695	0.0395	0.01	114_D1_CTTTGGCGCTTTATAC	Clone5	0.174097	5808	2719	1	0	0	0	0	1	0	0	2.67462	Clone4	0.405	0	1	15	1
1492	5960	2806	Cancer	114_D1	114_D1_TCCGAACTTGGCTTAC	1	33	19	33x19	24	0.0125	0.0175	0.253	0.2205	0.4755	0.013	0.009	114_D1_TCCGAACTTGGCTTAC	Clone5	0.146585	5960	2806	1	0	0	0	0	1	0	0	2.80685	Clone5	0.4755	1	0	5	0
1493	5809	2894	Cancer	114_D1	114_D1_TAGATTCCTGGTTATT	1	32	20	32x20	19	0.0105	0.0155	0.308	0.289	0.045	0.323	0.009	114_D1_TAGATTCCTGGTTATT	Clone6	0.187669	5809	2894	1	0	0	0	0	0	1	0	2.61168	Clone6	0.323	1	6	16	0
1494	5961	2981	Cancer	114_D1	114_D1_CCGACAAAGGGAGTGC	1	33	21	33x21	29	0.017	0.0155	0.3905	0.35	0.1085	0.1105	0.0075	114_D1_CCGACAAAGGGAGTGC	Clone6	0.179707	5961	2981	1	0	0	0	0	0	1	0	2.63056	Clone3	0.3905	0	3	16	1
1495	5809	3068	Cancer	114_D1	114_D1_CCATGGCCCTTGTACC	1	32	22	32x22	34	0.0085	0.013	0.3045	0.264	0.3865	0.0175	0.006	114_D1_CCATGGCCCTTGTACC	Clone2	0.155523	5809	3068	1	0	1	0	0	0	0	0	2.78346	Clone5	0.3865	0	0	11	1
1496	5961	3155	Cancer	114_D1	114_D1_GAAATATCACCATCAG	1	33	23	33x23	23	0.014	0.0275	0.1375	0.102	0.688	0.022	0.0095	114_D1_GAAATATCACCATCAG	Clone1	0.153827	5961	3155	1	1	0	0	0	0	0	0	2.80651	Clone5	0.688	0	0	3	1
1497	6112	2893	Cancer	114_D1	114_D1_AGCACTACCGGCCTGT	1	34	20	34x20	16	0.018	0.2505	0.044	0.038	0.5975	0.038	0.014	114_D1_AGCACTACCGGCCTGT	Clone6	0.171218	6112	2893	1	0	0	0	0	0	1	0	2.71013	Clone5	0.5975	0	1	2	1
1498	6264	2980	Cancer	114_D1	114_D1_GAAAGCCCTTTGGACC	1	35	21	35x21	34	0.015	0.0155	0.3265	0.294	0.3305	0.0085	0.0095	114_D1_GAAAGCCCTTTGGACC	Clone6	0.194063	6264	2980	1	0	0	0	0	0	1	0	2.60706	Clone5	0.3305	0	2	13	1
1499	6113	3068	Cancer	114_D1	114_D1_GACCGACTGAAGCGTC	1	34	22	34x22	22	0.03	0.0505	0.048	0.0555	0.786	0.014	0.0155	114_D1_GACCGACTGAAGCGTC	Clone3	0.146652	6113	3068	1	0	0	1	0	0	0	0	2.80553	Clone5	0.786	0	0	3	1
1500	6265	3154	Cancer	114_D1	114_D1_CGGTGAAGACTAAAGT	1	35	23	35x23	18	0.03	0.1605	0.2775	0.256	0.2525	0.013	0.0105	114_D1_CGGTGAAGACTAAAGT	Clone2	0.151883	6265	3154	1	0	1	0	0	0	0	0	2.79795	Clone3	0.2775	0	0	6	1
1501	6113	3242	Cancer	114_D1	114_D1_CCCTGCGCTACGCATA	1	34	24	34x24	19	0.02	0.014	0.441	0.439	0.0335	0.043	0.0095	114_D1_CCCTGCGCTACGCATA	Clone6	0.188086	6113	3242	1	0	0	0	0	0	1	0	2.60111	Clone3	0.441	0	3	17	1
1502	6568	2979	Cancer	114_D1	114_D1_CCAGCTGATGGTACTT	1	37	21	37x21	25	0.0205	0.2095	0.15	0.079	0.4305	0.101	0.009	114_D1_CCAGCTGATGGTACTT	Clone2	0.175799	6568	2979	1	0	1	0	0	0	0	0	2.65523	Clone5	0.4305	0	2	8	1
1503	6416	3067	Cancer	114_D1	114_D1_AATATTGGAGTATTGA	1	36	22	36x22	21	0.0145	0.025	0.091	0.0795	0.766	0.0135	0.01	114_D1_AATATTGGAGTATTGA	Clone3	0.14602	6416	3067	1	0	0	1	0	0	0	0	2.80624	Clone5	0.766	0	0	2	1
1504	6568	3154	Cancer	114_D1	114_D1_GGCCCTCACCCACTTA	1	37	23	37x23	23	0.034	0.0165	0.3255	0.365	0.039	0.209	0.0115	114_D1_GGCCCTCACCCACTTA	Clone6	0.18348	6568	3154	1	0	0	0	0	0	1	0	2.6215	Clone4	0.365	0	3	19	1
1505	6417	3241	Cancer	114_D1	114_D1_AACCAAGACTTCTCTG	1	36	24	36x24	3	0.0275	0.0875	0.3725	0.4085	0.0395	0.043	0.0215	114_D1_AACCAAGACTTCTCTG	Clone1	0.23193	6417	3241	1	1	0	0	0	0	0	0	2.76233	Clone4	0.4085	0	0	7	1
1506	6720	3066	Cancer	114_D1	114_D1_GACAGGCACACACTAT	1	38	22	38x22	28	0.011	0.0175	0.162	0.15	0.607	0.036	0.017	114_D1_GACAGGCACACACTAT	Clone2	0.171876	6720	3066	1	0	1	0	0	0	0	0	2.66792	Clone5	0.607	0	1	5	1
1507	6872	3153	Cancer	114_D1	114_D1_TCAACGCGACCGGCAG	1	39	23	39x23	19	0.0385	0.024	0.4065	0.4035	0.043	0.0655	0.0185	114_D1_TCAACGCGACCGGCAG	Clone2	0.172382	6872	3153	1	0	1	0	0	0	0	0	2.65706	Clone3	0.4065	0	1	15	1
1508	6721	3241	Cancer	114_D1	114_D1_CTACGACTAGCTATAA	1	38	24	38x24	23	0.011	0.017	0.4555	0.448	0.05	0.011	0.008	114_D1_CTACGACTAGCTATAA	Clone5	0.172682	6721	3241	1	0	0	0	0	1	0	0	2.62086	Clone3	0.4555	0	2	14	1
1509	6873	3327	Cancer	114_D1	114_D1_CGGTTGACCTGGCATA	1	39	25	39x25	19	0.0465	0.0255	0.1055	0.106	0.637	0.05	0.0295	114_D1_CGGTTGACCTGGCATA	Clone2	0.163165	6873	3327	1	0	1	0	0	0	0	0	2.76673	Clone5	0.637	0	1	4	1
1510	7024	3065	Cancer	114_D1	114_D1_CCGTTCCGAATCTCGG	1	40	22	40x22	15	0.0265	0.052	0.4475	0.398	0.0455	0.018	0.012	114_D1_CCGTTCCGAATCTCGG	Clone5	0.184198	7024	3065	1	0	0	0	0	1	0	0	2.79787	Clone3	0.4475	0	1	12	1
1511	7176	3152	Cancer	114_D1	114_D1_AGCTTGATCTTAACTT	1	41	23	41x23	22	0.018	0.02	0.2505	0.1955	0.486	0.014	0.016	114_D1_AGCTTGATCTTAACTT	Clone2	0.149084	7176	3152	1	0	1	0	0	0	0	0	2.80264	Clone5	0.486	0	0	4	1
1512	7024	3240	Cancer	114_D1	114_D1_CCTGTACTCACGCCCA	1	40	24	40x24	36	0.008	0.085	0.209	0.1715	0.509	0.011	0.0065	114_D1_CCTGTACTCACGCCCA	Clone2	0.168112	7024	3240	1	0	1	0	0	0	0	0	2.73734	Clone5	0.509	0	1	7	1
1513	7176	3327	Cancer	114_D1	114_D1_AAGTGACGACCGAATT	1	41	25	41x25	28	0.017	0.017	0.0885	0.0755	0.7725	0.0125	0.0165	114_D1_AAGTGACGACCGAATT	Clone2	0.148028	7176	3327	1	0	1	0	0	0	0	0	2.80462	Clone5	0.7725	0	0	3	1
1514	7025	3414	Cancer	114_D1	114_D1_CTCACTTGGCTGGTAA	1	40	26	40x26	23	0.066	0.023	0.346	0.3505	0.131	0.0695	0.014	114_D1_CTCACTTGGCTGGTAA	Clone6	0.181568	7025	3414	1	0	0	0	0	0	1	0	2.62631	Clone4	0.3505	0	3	12	1
1515	10836	9948	Cancer	114_D1	114_D1_TGTCCACGGCTCAACT	1	65	101	65x101	11	0.029	0.0235	0.428	0.411	0.0565	0.0185	0.033	114_D1_TGTCCACGGCTCAACT	Clone2	0.15332	10836	9948	1	0	1	0	0	0	0	0	2.79439	Clone3	0.428	0	0	7	1
1516	10837	10122	Cancer	114_D1	114_D1_GTCAACCAGGCCTATA	1	65	103	65x103	29	0.02	0.079	0.2615	0.2285	0.3945	0.0095	0.008	114_D1_GTCAACCAGGCCTATA	Clone6	0.202284	10837	10122	1	0	0	0	0	0	1	0	2.6271	Clone5	0.3945	0	2	9	1
1517	10685	10210	Cancer	114_D1	114_D1_ATCTTATCGCACACCC	1	64	104	64x104	15	0.0215	0.047	0.0365	0.035	0.8065	0.0365	0.0155	114_D1_ATCTTATCGCACACCC	Clone1	0.169768	10685	10210	1	1	0	0	0	0	0	0	2.8031	Clone5	0.8065	0	0	1	1
1518	10837	10297	Cancer	114_D1	114_D1_GTCTATTGCATGCTCG	1	65	105	65x105	38	0.032	0.0125	0.24	0.218	0.483	0.0085	0.0075	114_D1_GTCTATTGCATGCTCG	Clone5	0.156417	10837	10297	1	0	0	0	0	1	0	0	2.80544	Clone5	0.483	1	0	9	0
1519	10686	10385	Cancer	114_D1	114_D1_GCACGTGGTTTACTTA	1	64	106	64x106	36	0.0095	0.02	0.027	0.0205	0.908	0.0085	0.0065	114_D1_GCACGTGGTTTACTTA	Clone3	0.144498	10686	10385	1	0	0	1	0	0	0	0	2.80702	Clone5	0.908	0	0	1	1
1520	10838	10471	Cancer	114_D1	114_D1_ATTCGCGCCTTGAGAG	1	65	107	65x107	16	0.0165	0.0215	0.293	0.262	0.3805	0.0145	0.012	114_D1_ATTCGCGCCTTGAGAG	Clone2	0.1488	10838	10471	1	0	1	0	0	0	0	0	2.80258	Clone5	0.3805	0	0	4	1
1521	11139	9424	Cancer	114_D1	114_D1_GCATGCTAATAACGAT	1	67	95	67x95	6	0.0185	0.027	0.4065	0.398	0.038	0.0965	0.016	114_D1_GCATGCTAATAACGAT	Clone3	0.167158	11139	9424	1	0	0	1	0	0	0	0	2.74041	Clone3	0.4065	1	1	8	0
1522	11139	9598	Cancer	114_D1	114_D1_ATTATTCAGAGTCACT	1	67	97	67x97	24	0.012	0.017	0.285	0.246	0.42	0.012	0.0085	114_D1_ATTATTCAGAGTCACT	Clone3	0.17613	11139	9598	1	0	0	1	0	0	0	0	2.66135	Clone5	0.42	0	1	6	1
1523	10987	9686	Cancer	114_D1	114_D1_TAGCAGTATGACTAAA	1	66	98	66x98	17	0.0155	0.02	0.307	0.269	0.363	0.014	0.0115	114_D1_TAGCAGTATGACTAAA	Clone2	0.150693	10987	9686	1	0	1	0	0	0	0	0	2.80055	Clone5	0.363	0	0	5	1
1524	11140	9773	Cancer	114_D1	114_D1_TATGAAGAATTAAGGT	1	67	99	67x99	42	0.044	0.015	0.074	0.067	0.7865	0.0075	0.006	114_D1_TATGAAGAATTAAGGT	Clone5	0.177869	11140	9773	1	0	0	0	0	1	0	0	2.69086	Clone5	0.7865	1	1	5	0
1525	10988	9860	Cancer	114_D1	114_D1_CAAGGCCAGTGGTGCA	1	66	100	66x100	19	0.0155	0.0215	0.249	0.198	0.491	0.014	0.0115	114_D1_CAAGGCCAGTGGTGCA	Clone2	0.147319	10988	9860	1	0	1	0	0	0	0	0	2.80467	Clone5	0.491	0	0	3	1
1526	11140	9947	Cancer	114_D1	114_D1_TGCGTACGGCTAATTG	1	67	101	67x101	46	0.007	0.027	0.086	0.088	0.769	0.017	0.005	114_D1_TGCGTACGGCTAATTG	Clone3	0.15137	11140	9947	1	0	0	1	0	0	0	0	2.7998	Clone5	0.769	0	0	7	1
1527	10988	10035	Cancer	114_D1	114_D1_CAGATAATGGGCGGGT	1	66	102	66x102	26	0.016	0.016	0.233	0.197	0.482	0.0155	0.04	114_D1_CAGATAATGGGCGGGT	Clone3	0.16938	10988	10035	1	0	0	1	0	0	0	0	2.72915	Clone5	0.482	0	1	7	1
1528	11140	10122	Cancer	114_D1	114_D1_GAGAACGGTTCTGACT	1	67	103	67x103	31	0.0105	0.015	0.165	0.111	0.6795	0.0115	0.0075	114_D1_GAGAACGGTTCTGACT	Clone2	0.14889	11140	10122	1	0	1	0	0	0	0	0	2.80302	Clone5	0.6795	0	0	4	1
1529	10989	10209	Cancer	114_D1	114_D1_CGCTTCGGTCTAAGAC	1	66	104	66x104	36	0.0355	0.014	0.27	0.2605	0.368	0.0435	0.009	114_D1_CGCTTCGGTCTAAGAC	Clone5	0.193396	10989	10209	1	0	0	0	0	1	0	0	2.6501	Clone5	0.368	1	2	13	0
1530	11141	10296	Cancer	114_D1	114_D1_AGCATTACGAGGCAAG	1	67	105	67x105	36	0.009	0.014	0.035	0.0255	0.9035	0.008	0.0065	114_D1_AGCATTACGAGGCAAG	Clone7	0.144037	11141	10296	1	0	0	0	0	0	0	1	2.80729	Clone5	0.9035	0	0	1	1
1531	10989	10384	Cancer	114_D1	114_D1_AAGTTGTGATGTTATA	1	66	106	66x106	25	0.0115	0.018	0.1135	0.129	0.7045	0.0145	0.0085	114_D1_AAGTTGTGATGTTATA	Clone2	0.147772	10989	10384	1	0	1	0	0	0	0	0	2.80464	Clone5	0.7045	0	0	3	1
1532	11141	10471	Cancer	114_D1	114_D1_TTGCTCATAGTACGTG	1	67	107	67x107	12	0.02	0.191	0.2095	0.1505	0.3285	0.0855	0.015	114_D1_TTGCTCATAGTACGTG	Clone2	0.166821	11141	10471	1	0	1	0	0	0	0	0	2.70174	Clone5	0.3285	0	1	3	1
1533	10990	10558	Cancer	114_D1	114_D1_TACTTAAACATGTACA	1	66	108	66x108	19	0.016	0.0215	0.145	0.124	0.668	0.0145	0.0115	114_D1_TACTTAAACATGTACA	Clone2	0.146159	10990	10558	1	0	1	0	0	0	0	0	2.80614	Clone5	0.668	0	0	2	1
1534	11142	10645	Cancer	114_D1	114_D1_AGTGAGTCGAATTAAC	1	67	109	67x109	19	0.022	0.022	0.1815	0.1875	0.5525	0.014	0.0205	114_D1_AGTGAGTCGAATTAAC	Clone2	0.147786	11142	10645	1	0	1	0	0	0	0	0	2.80463	Clone5	0.5525	0	0	3	1
1535	10990	10733	Cancer	114_D1	114_D1_TAGGCCTATATAGTCT	1	66	110	66x110	10	0.0265	0.028	0.2635	0.15	0.4905	0.0225	0.0195	114_D1_TAGGCCTATATAGTCT	Clone2	0.144594	10990	10733	1	0	1	0	0	0	0	0	2.80702	Clone5	0.4905	0	0	1	1
1536	11142	10820	Cancer	114_D1	114_D1_ACTCGCCGTTCGATAA	1	67	111	67x111	22	0.0145	0.032	0.143	0.1065	0.608	0.0855	0.01	114_D1_ACTCGCCGTTCGATAA	Clone5	0.185688	11142	10820	1	0	0	0	0	1	0	0	2.71283	Clone5	0.608	1	1	6	0
1537	10991	10907	Cancer	114_D1	114_D1_GGTACGTTGCGGCCGG	1	66	112	66x112	21	0.0125	0.0185	0.401	0.338	0.1265	0.0935	0.009	114_D1_GGTACGTTGCGGCCGG	Clone6	0.181005	10991	10907	1	0	0	0	0	0	1	0	2.66555	Clone3	0.401	0	2	11	1
1538	11143	10994	Cancer	114_D1	114_D1_TATTGCCGGGCTTGTA	1	67	113	67x113	29	0.0195	0.035	0.384	0.4095	0.0345	0.103	0.0135	114_D1_TATTGCCGGGCTTGTA	Clone5	0.177236	11143	10994	1	0	0	0	0	1	0	0	2.64031	Clone4	0.4095	0	2	24	1
1539	10991	11082	Cancer	114_D1	114_D1_GGTAAACTCTGCGCTG	1	66	114	66x114	23	0.0115	0.018	0.447	0.4385	0.0635	0.0135	0.0085	114_D1_GGTAAACTCTGCGCTG	Clone5	0.155431	10991	11082	1	0	0	0	0	1	0	0	2.7929	Clone3	0.447	0	0	12	1
1540	11143	11169	Cancer	114_D1	114_D1_TCCCTTGTCTGAAACT	1	67	115	67x115	24	0.049	0.018	0.3475	0.318	0.196	0.0595	0.013	114_D1_TCCCTTGTCTGAAACT	Clone6	0.171518	11143	11169	1	0	0	0	0	0	1	0	2.70892	Clone3	0.3475	0	1	11	1
1541	10991	11256	Cancer	114_D1	114_D1_CATGATCGCTTTGAGA	1	66	116	66x116	5	0.0355	0.034	0.3635	0.3595	0.1495	0.031	0.027	114_D1_CATGATCGCTTTGAGA	Clone2	0.146159	10991	11256	1	0	1	0	0	0	0	0	2.80614	Clone3	0.3635	0	0	2	1
1542	11144	11343	Cancer	114_D1	114_D1_GGACGGGCGACCAACC	1	67	117	67x117	12	0.0335	0.041	0.418	0.4205	0.053	0.0185	0.015	114_D1_GGACGGGCGACCAACC	Clone5	0.148817	11144	11343	1	0	0	0	0	1	0	0	2.80645	Clone4	0.4205	0	0	9	1
1543	10992	11431	Cancer	114_D1	114_D1_GAGAGGCCTATGTGTA	1	66	118	66x118	4	0.1155	0.0235	0.384	0.403	0.028	0.02	0.0265	114_D1_GAGAGGCCTATGTGTA	Clone5	0.151276	10992	11431	1	0	0	0	0	1	0	0	2.80068	Clone4	0.403	0	0	10	1
1544	11144	11518	Cancer	114_D1	114_D1_TCGTAACTCCCAAGAC	1	67	119	67x119	11	0.085	0.046	0.4135	0.3845	0.042	0.0145	0.014	114_D1_TCGTAACTCCCAAGAC	Clone6	0.169291	11144	11518	1	0	0	0	0	0	1	0	2.67509	Clone3	0.4135	0	1	10	1
1545	11144	11692	Cancer	114_D1	114_D1_GCACCTTCCCGAAGGT	1	67	121	67x121	11	0.0525	0.014	0.4175	0.4325	0.019	0.0145	0.0495	114_D1_GCACCTTCCCGAAGGT	Clone6	0.178569	11144	11692	1	0	0	0	0	0	1	0	2.62774	Clone4	0.4325	0	3	23	1
1546	11441	9074	Cancer	114_D1	114_D1_TGCAACTACTGGTTGA	1	69	91	69x91	18	0.082	0.0435	0.359	0.3735	0.0195	0.1	0.022	114_D1_TGCAACTACTGGTTGA	Clone6	0.185112	11441	9074	1	0	0	0	0	0	1	0	2.62732	Clone4	0.3735	0	4	29	1
1547	11290	9162	Cancer	114_D1	114_D1_ATGTTGATTAGAGACT	1	68	92	68x92	13	0.0175	0.024	0.35	0.34	0.0955	0.1535	0.019	114_D1_ATGTTGATTAGAGACT	Clone3	0.174951	11290	9162	1	0	0	1	0	0	0	0	2.6382	Clone3	0.35	1	2	7	0
1548	11442	9248	Cancer	114_D1	114_D1_GTTTCTAGAGGCGCGG	1	69	93	69x93	31	0.01	0.0155	0.2295	0.2075	0.521	0.009	0.007	114_D1_GTTTCTAGAGGCGCGG	Clone6	0.17394	11442	9248	1	0	0	0	0	0	1	0	2.68629	Clone5	0.521	0	1	6	1
1549	11290	9336	Cancer	114_D1	114_D1_TACAAGGGCTTCTTTA	1	68	94	68x94	29	0.0115	0.017	0.0465	0.0375	0.8695	0.0095	0.0075	114_D1_TACAAGGGCTTCTTTA	Clone2	0.144558	11290	9336	1	0	1	0	0	0	0	0	2.80704	Clone5	0.8695	0	0	1	1
1550	11442	9423	Cancer	114_D1	114_D1_ACAGGCACGGATCCTT	1	69	95	69x95	22	0.012	0.022	0.434	0.36	0.149	0.0135	0.009	114_D1_ACAGGCACGGATCCTT	Clone6	0.153921	11442	9423	1	0	0	0	0	0	1	0	2.78641	Clone3	0.434	0	0	10	1
1551	11291	9511	Cancer	114_D1	114_D1_CCCAAGTCATTACACT	1	68	96	68x96	21	0.012	0.0175	0.1455	0.098	0.701	0.0165	0.0095	114_D1_CCCAAGTCATTACACT	Clone6	0.182796	11291	9511	1	0	0	0	0	0	1	0	2.6619	Clone5	0.701	0	2	4	1
1552	11443	9597	Cancer	114_D1	114_D1_ACTCTGACCTAATAGA	1	69	97	69x97	30	0.009	0.0145	0.297	0.2645	0.369	0.039	0.007	114_D1_ACTCTGACCTAATAGA	Clone3	0.162805	11443	9597	1	0	0	1	0	0	0	0	2.75878	Clone5	0.369	0	1	10	1
1553	11291	9685	Cancer	114_D1	114_D1_GGATGGCTTGAAGTAT	1	68	98	68x98	22	0.029	0.0265	0.2365	0.222	0.3995	0.0745	0.011	114_D1_GGATGGCTTGAAGTAT	Clone3	0.155503	11291	9685	1	0	0	1	0	0	0	0	2.79035	Clone5	0.3995	0	1	7	1
1554	11443	9772	Cancer	114_D1	114_D1_ACCCTCCCGTCAGGGC	1	69	99	69x99	43	0.008	0.012	0.068	0.056	0.841	0.01	0.005	114_D1_ACCCTCCCGTCAGGGC	Clone2	0.172135	11443	9772	1	0	1	0	0	0	0	0	2.67976	Clone5	0.841	0	1	3	1
1555	11292	9860	Cancer	114_D1	114_D1_AGCTTCTTCTCGAGCA	1	68	100	68x100	25	0.0125	0.0185	0.0835	0.0705	0.794	0.0125	0.0095	114_D1_AGCTTCTTCTCGAGCA	Clone2	0.146315	11292	9860	1	0	1	0	0	0	0	0	2.80613	Clone5	0.794	0	0	2	1
1556	11444	9946	Cancer	114_D1	114_D1_TTGCGCTTGATCAATA	1	69	101	69x101	8	0.0465	0.019	0.4245	0.432	0.027	0.0155	0.036	114_D1_TTGCGCTTGATCAATA	Clone2	0.172635	11444	9946	1	0	1	0	0	0	0	0	2.66097	Clone4	0.432	0	1	14	1
1557	11292	10034	Cancer	114_D1	114_D1_TGGGTGTAATAGATTT	1	68	102	68x102	40	0.008	0.0105	0.3025	0.2815	0.349	0.038	0.0115	114_D1_TGGGTGTAATAGATTT	Clone2	0.178078	11292	10034	1	0	1	0	0	0	0	0	2.61672	Clone5	0.349	0	4	15	1
1558	11444	10121	Cancer	114_D1	114_D1_CATGGTTTATTAATCA	1	69	103	69x103	23	0.0125	0.0175	0.2705	0.235	0.441	0.0115	0.0125	114_D1_CATGGTTTATTAATCA	Clone6	0.180454	11444	10121	1	0	0	0	0	0	1	0	2.66589	Clone5	0.441	0	1	5	1
1559	11292	10209	Cancer	114_D1	114_D1_TTGCCTTCTCGCCGGG	1	68	104	68x104	28	0.0115	0.02	0.05	0.04	0.86	0.0105	0.0085	114_D1_TTGCCTTCTCGCCGGG	Clone2	0.144558	11292	10209	1	0	1	0	0	0	0	0	2.80704	Clone5	0.86	0	0	1	1
1560	11444	10295	Cancer	114_D1	114_D1_TTAAAGTAAGTCGCCA	1	69	105	69x105	38	0.02	0.027	0.055	0.0525	0.797	0.042	0.007	114_D1_TTAAAGTAAGTCGCCA	Clone3	0.162153	11444	10295	1	0	0	1	0	0	0	0	2.76249	Clone5	0.797	0	1	5	1
1561	11293	10383	Cancer	114_D1	114_D1_AGTTGGCAAGGCTAGA	1	68	106	68x106	14	0.0185	0.026	0.3675	0.3325	0.2255	0.0165	0.0135	114_D1_AGTTGGCAAGGCTAGA	Clone2	0.149872	11293	10383	1	0	1	0	0	0	0	0	2.80035	Clone3	0.3675	0	0	5	1
1562	11445	10470	Cancer	114_D1	114_D1_CCGCACTTGCAATGAC	1	69	107	69x107	38	0.014	0.0125	0.443	0.44	0.052	0.0325	0.0075	114_D1_CCGCACTTGCAATGAC	Clone6	0.187207	11445	10470	1	0	0	0	0	0	1	0	2.61108	Clone3	0.443	0	3	24	1
1563	11293	10558	Cancer	114_D1	114_D1_AATGTTGTCGTGAGAC	1	68	108	68x108	25	0.018	0.022	0.449	0.4425	0.0505	0.0095	0.008	114_D1_AATGTTGTCGTGAGAC	Clone5	0.178558	11293	10558	1	0	0	0	0	1	0	0	2.65867	Clone3	0.449	0	1	16	1
1564	11445	10644	Cancer	114_D1	114_D1_CCAAGGTTGCCCTTTC	1	69	109	69x109	32	0.01	0.022	0.029	0.0235	0.8685	0.0395	0.007	114_D1_CCAAGGTTGCCCTTTC	Clone6	0.164778	11445	10644	1	0	0	0	0	0	1	0	2.74842	Clone5	0.8685	0	1	2	1
1565	11294	10732	Cancer	114_D1	114_D1_TGTGACTAGAGTTTGC	1	68	110	68x110	31	0.035	0.0155	0.051	0.036	0.8435	0.0095	0.0095	114_D1_TGTGACTAGAGTTTGC	Clone2	0.145762	11294	10732	1	0	1	0	0	0	0	0	2.80661	Clone5	0.8435	0	0	2	1
1566	11446	10819	Cancer	114_D1	114_D1_TTGTGATCTGTTCAGT	1	69	111	69x111	16	0.0175	0.0215	0.271	0.235	0.426	0.0155	0.0125	114_D1_TTGTGATCTGTTCAGT	Clone2	0.146266	11446	10819	1	0	1	0	0	0	0	0	2.80577	Clone5	0.426	0	0	3	1
1567	11294	10907	Cancer	114_D1	114_D1_GGAGTTGATTCTGTGT	1	68	112	68x112	10	0.0245	0.0595	0.2795	0.152	0.4425	0.0225	0.0195	114_D1_GGAGTTGATTCTGTGT	Clone3	0.146042	11294	10907	1	0	0	1	0	0	0	0	2.80607	Clone5	0.4425	0	0	2	1
1568	11446	10993	Cancer	114_D1	114_D1_GTAGTGAGCAACCTCA	1	69	113	69x113	22	0.0135	0.0215	0.2475	0.214	0.482	0.0125	0.01	114_D1_GTAGTGAGCAACCTCA	Clone6	0.146138	11446	10993	1	0	0	0	0	0	1	0	2.80598	Clone5	0.482	0	0	4	1
1569	11295	11081	Cancer	114_D1	114_D1_AAGACATACGTGGTTT	1	68	114	68x114	8	0.0235	0.03	0.4245	0.418	0.061	0.024	0.019	114_D1_AAGACATACGTGGTTT	Clone2	0.149991	11295	11081	1	0	1	0	0	0	0	0	2.80025	Clone3	0.4245	0	0	5	1
1570	11447	11168	Cancer	114_D1	114_D1_CATCCCGAGATTCATA	1	69	115	69x115	30	0.01	0.016	0.047	0.0375	0.873	0.0095	0.0075	114_D1_CATCCCGAGATTCATA	Clone2	0.144558	11447	11168	1	0	1	0	0	0	0	0	2.80704	Clone5	0.873	0	0	1	1
1571	11295	11255	Cancer	114_D1	114_D1_GGCCGCAGGAACCGCA	1	68	116	68x116	38	0.0405	0.0145	0.3425	0.2825	0.189	0.1225	0.008	114_D1_GGCCGCAGGAACCGCA	Clone6	0.186914	11295	11255	1	0	0	0	0	0	1	0	2.62149	Clone3	0.3425	0	5	20	1
1572	11447	11342	Cancer	114_D1	114_D1_CCAGAAACTGATGCGA	1	69	117	69x117	32	0.0095	0.033	0.05	0.0465	0.8385	0.0155	0.007	114_D1_CCAGAAACTGATGCGA	Clone1	0.166091	11447	11342	1	1	0	0	0	0	0	0	2.80424	Clone5	0.8385	0	0	2	1
1573	11296	11430	Cancer	114_D1	114_D1_ACCCGTAGTCTAGTTG	1	68	118	68x118	13	0.057	0.038	0.4705	0.3755	0.034	0.014	0.0115	114_D1_ACCCGTAGTCTAGTTG	Clone7	0.183186	11296	11430	1	0	0	0	0	0	0	1	2.66637	Clone3	0.4705	0	1	12	1
1574	11448	11517	Cancer	114_D1	114_D1_AGGGTCTGGACGCAGT	1	69	119	69x119	22	0.013	0.017	0.2875	0.255	0.407	0.0115	0.0095	114_D1_AGGGTCTGGACGCAGT	Clone2	0.151246	11448	11517	1	0	1	0	0	0	0	0	2.79763	Clone5	0.407	0	0	6	1
1575	11296	11604	Cancer	114_D1	114_D1_TTGAAACCCTCATTCC	1	68	120	68x120	31	0.01	0.022	0.0835	0.076	0.792	0.009	0.0075	114_D1_TTGAAACCCTCATTCC	Clone3	0.147265	11296	11604	1	0	0	1	0	0	0	0	2.80463	Clone5	0.792	0	0	3	1
1576	11448	11691	Cancer	114_D1	114_D1_TCAATCCCGCGCCAAA	1	69	121	69x121	9	0.021	0.042	0.326	0.309	0.0795	0.206	0.017	114_D1_TCAATCCCGCGCCAAA	Clone3	0.161454	11448	11691	1	0	0	1	0	0	0	0	2.7691	Clone3	0.326	1	1	6	0
1577	11296	11779	Cancer	114_D1	114_D1_AGGACATCGGCACACT	1	68	122	68x122	21	0.0175	0.0725	0.3895	0.3825	0.0725	0.049	0.016	114_D1_AGGACATCGGCACACT	Clone3	0.16739	11296	11779	1	0	0	1	0	0	0	0	2.73946	Clone3	0.3895	1	2	12	0
1578	11448	11866	Cancer	114_D1	114_D1_GACAAGACGCCCGTGC	1	69	123	69x123	17	0.018	0.0245	0.1655	0.1575	0.6005	0.021	0.0135	114_D1_GACAAGACGCCCGTGC	Clone5	0.170935	11448	11866	1	0	0	0	0	1	0	0	2.68542	Clone5	0.6005	1	1	2	0
1579	11297	11953	Cancer	114_D1	114_D1_GAGTAAATTAAGAACC	1	68	124	68x124	14	0.0175	0.0455	0.438	0.3145	0.149	0.0225	0.013	114_D1_GAGTAAATTAAGAACC	Clone6	0.185379	11297	11953	1	0	0	0	0	0	1	0	2.69066	Clone3	0.438	0	1	7	1
1580	11449	12040	Cancer	114_D1	114_D1_TAAGTCGGTGAGCTAG	1	69	125	69x125	8	0.0845	0.0665	0.3645	0.327	0.0955	0.026	0.036	114_D1_TAAGTCGGTGAGCTAG	Clone2	0.14421	11449	12040	1	0	1	0	0	0	0	0	2.80731	Clone3	0.3645	0	0	5	1
1581	11594	9510	Cancer	114_D1	114_D1_GACACTTCCAATTACC	1	70	96	70x96	10	0.0275	0.037	0.0445	0.041	0.735	0.0945	0.0215	114_D1_GACACTTCCAATTACC	Clone3	0.176214	11594	9510	1	0	0	1	0	0	0	0	2.68327	Clone5	0.735	0	1	1	1
1582	11595	9684	Cancer	114_D1	114_D1_CTTGATGACCATCCAG	1	70	98	70x98	31	0.016	0.086	0.262	0.2335	0.382	0.012	0.0075	114_D1_CTTGATGACCATCCAG	Clone2	0.1662	11595	9684	1	0	1	0	0	0	0	0	2.7533	Clone5	0.382	0	1	11	1
1583	11595	9859	Cancer	114_D1	114_D1_CTTGCCCACCCACGCA	1	70	100	70x100	32	0.0155	0.0865	0.377	0.262	0.2385	0.0125	0.007	114_D1_CTTGCCCACCCACGCA	Clone2	0.172919	11595	9859	1	0	1	0	0	0	0	0	2.6511	Clone3	0.377	0	2	14	1
1584	11596	10033	Cancer	114_D1	114_D1_GGACAACCATGAAGCC	1	70	102	70x102	31	0.0205	0.0215	0.377	0.348	0.1815	0.0415	0.009	114_D1_GGACAACCATGAAGCC	Clone6	0.16969	11596	10033	1	0	0	0	0	0	1	0	2.70444	Clone3	0.377	0	1	14	1
1585	11748	10120	Cancer	114_D1	114_D1_GTTATCAAGCTATCGA	1	71	103	71x103	23	0.1365	0.02	0.162	0.1815	0.476	0.0115	0.0125	114_D1_GTTATCAAGCTATCGA	Clone1	0.196168	11748	10120	1	1	0	0	0	0	0	0	2.79031	Clone5	0.476	0	0	7	1
1586	11596	10208	Cancer	114_D1	114_D1_AGGTGCACGTCCACAT	1	70	104	70x104	41	0.042	0.0195	0.026	0.026	0.8665	0.0085	0.012	114_D1_AGGTGCACGTCCACAT	Clone1	0.150946	11596	10208	1	1	0	0	0	0	0	0	2.80685	Clone5	0.8665	0	0	3	1
1587	11748	10295	Cancer	114_D1	114_D1_AAAGAATGTGGACTAA	1	71	105	71x105	17	0.037	0.019	0.297	0.276	0.3345	0.0185	0.0175	114_D1_AAAGAATGTGGACTAA	Clone2	0.172368	11748	10295	1	0	1	0	0	0	0	0	2.67061	Clone5	0.3345	0	1	6	1
1588	11596	10382	Cancer	114_D1	114_D1_ACCAAGTCATCGGCAG	1	70	106	70x106	29	0.011	0.015	0.2885	0.249	0.418	0.009	0.0095	114_D1_ACCAAGTCATCGGCAG	Clone2	0.153344	11596	10382	1	0	1	0	0	0	0	0	2.79108	Clone5	0.418	0	0	8	1
1589	11749	10469	Cancer	114_D1	114_D1_AGTAACTATAGCAGCC	1	71	107	71x107	34	0.0095	0.0145	0.0415	0.0305	0.8895	0.0085	0.0065	114_D1_AGTAACTATAGCAGCC	Clone2	0.144491	11749	10469	1	0	1	0	0	0	0	0	2.80708	Clone5	0.8895	0	0	1	1
1590	11597	10557	Cancer	114_D1	114_D1_GGGAAAGAATGCCAAC	1	70	108	70x108	19	0.0585	0.025	0.453	0.363	0.072	0.016	0.0115	114_D1_GGGAAAGAATGCCAAC	Clone2	0.172032	11597	10557	1	0	1	0	0	0	0	0	2.66023	Clone3	0.453	0	2	11	1
1591	11749	10644	Cancer	114_D1	114_D1_AATCGGTATAGCCCTC	1	71	109	71x109	38	0.008	0.015	0.08	0.0655	0.819	0.0075	0.0055	114_D1_AATCGGTATAGCCCTC	Clone3	0.147465	11749	10644	1	0	0	1	0	0	0	0	2.80503	Clone5	0.819	0	0	3	1
1592	11597	10731	Cancer	114_D1	114_D1_GGCACTGCGGTGGTTT	1	70	110	70x110	23	0.012	0.0205	0.448	0.422	0.0755	0.012	0.01	114_D1_GGCACTGCGGTGGTTT	Clone3	0.172061	11597	10731	1	0	0	1	0	0	0	0	2.66363	Clone3	0.448	1	1	13	0
1593	11749	10818	Cancer	114_D1	114_D1_CGTCCTCATCGCGTGC	1	71	111	71x111	8	0.02	0.0265	0.3245	0.3145	0.047	0.2525	0.0155	114_D1_CGTCCTCATCGCGTGC	Clone6	0.17955	11749	10818	1	0	0	0	0	0	1	0	2.67645	Clone3	0.3245	0	2	7	1
1594	11598	10906	Cancer	114_D1	114_D1_CTTAACTTACAGTATA	1	70	112	70x112	43	0.043	0.0155	0.1945	0.2035	0.5285	0.0075	0.0075	114_D1_CTTAACTTACAGTATA	Clone3	0.151009	11598	10906	1	0	0	1	0	0	0	0	2.80106	Clone5	0.5285	0	0	10	1
1595	11750	10993	Cancer	114_D1	114_D1_GTGAGTCGACTAATAG	1	71	113	71x113	23	0.0135	0.021	0.0525	0.04	0.8465	0.0165	0.01	114_D1_GTGAGTCGACTAATAG	Clone2	0.144709	11750	10993	1	0	1	0	0	0	0	0	2.80703	Clone5	0.8465	0	0	1	1
1596	11598	11080	Cancer	114_D1	114_D1_TGTACTTCCGGGCATG	1	70	114	70x114	32	0.01	0.013	0.2555	0.228	0.4785	0.0085	0.0065	114_D1_TGTACTTCCGGGCATG	Clone2	0.153313	11598	11080	1	0	1	0	0	0	0	0	2.79477	Clone5	0.4785	0	0	7	1
1597	11750	11167	Cancer	114_D1	114_D1_CACAAACCGCAGAACT	1	71	115	71x115	23	0.0445	0.029	0.3045	0.2885	0.2665	0.017	0.05	114_D1_CACAAACCGCAGAACT	Clone6	0.170999	11750	11167	1	0	0	0	0	0	1	0	2.71311	Clone3	0.3045	0	1	11	1
1598	11599	11255	Cancer	114_D1	114_D1_GCTTTACACAACTGGG	1	70	116	70x116	35	0.0925	0.0685	0.2785	0.202	0.318	0.0325	0.007	114_D1_GCTTTACACAACTGGG	Clone6	0.181513	11599	11255	1	0	0	0	0	0	1	0	2.63167	Clone5	0.318	0	4	14	1
1599	11751	11342	Cancer	114_D1	114_D1_CACCGATGATGGGTAC	1	71	117	71x117	43	0.0265	0.013	0.034	0.0285	0.8855	0.0065	0.006	114_D1_CACCGATGATGGGTAC	Clone1	0.144157	11751	11342	1	1	0	0	0	0	0	0	2.80734	Clone5	0.8855	0	0	2	1
1600	11599	11429	Cancer	114_D1	114_D1_TCAATATACAGGAGGC	1	70	118	70x118	12	0.0095	0.018	0.421	0.435	0.022	0.0845	0.01	114_D1_TCAATATACAGGAGGC	Clone2	0.178934	11599	11429	1	0	1	0	0	0	0	0	2.61655	Clone4	0.435	0	2	21	1
1601	11751	11516	Cancer	114_D1	114_D1_AACGACCTCCTAGCCG	1	71	119	71x119	34	0.0205	0.0165	0.108	0.106	0.697	0.044	0.008	114_D1_AACGACCTCCTAGCCG	Clone6	0.167268	11751	11516	1	0	0	0	0	0	1	0	2.73094	Clone5	0.697	0	1	6	1
1602	11600	11604	Cancer	114_D1	114_D1_GTTACCAAGGCGTACG	1	70	120	70x120	33	0.0145	0.028	0.0995	0.0915	0.742	0.012	0.013	114_D1_GTTACCAAGGCGTACG	Clone5	0.147572	11600	11604	1	0	0	0	0	1	0	0	2.80719	Clone5	0.742	1	0	5	0
1603	11752	11691	Cancer	114_D1	114_D1_TAGCTCACTGTGTTTG	1	71	121	71x121	31	0.1755	0.0285	0.354	0.351	0.0715	0.011	0.0085	114_D1_TAGCTCACTGTGTTTG	Clone1	0.204079	11752	11691	1	1	0	0	0	0	0	0	2.78519	Clone3	0.354	0	0	19	1
1604	11600	11778	Cancer	114_D1	114_D1_TCGGCAGGGTTAAGGG	1	70	122	70x122	35	0.012	0.016	0.1675	0.133	0.65	0.0115	0.01	114_D1_TCGGCAGGGTTAAGGG	Clone5	0.146309	11600	11778	1	0	0	0	0	1	0	0	2.80722	Clone5	0.65	1	0	5	0
1605	11752	11865	Cancer	114_D1	114_D1_TGTTAACAAAGTGACT	1	71	123	71x123	32	0.009	0.015	0.2915	0.2655	0.358	0.0545	0.0065	114_D1_TGTTAACAAAGTGACT	Clone6	0.16687	11752	11865	1	0	0	0	0	0	1	0	2.73244	Clone5	0.358	0	1	12	1
1606	11600	11953	Cancer	114_D1	114_D1_CAGAGCGATGGATGCT	1	70	124	70x124	18	0.017	0.0245	0.071	0.058	0.801	0.0155	0.0125	114_D1_CAGAGCGATGGATGCT	Clone2	0.144558	11600	11953	1	0	1	0	0	0	0	0	2.80704	Clone5	0.801	0	0	1	1
1607	11901	10905	Cancer	114_D1	114_D1_GGCACGCTGCTACAGT	1	72	112	72x112	12	0.0265	0.026	0.4485	0.4555	0.021	0.011	0.012	114_D1_GGCACGCTGCTACAGT	Clone5	0.180548	11901	10905	1	0	0	0	0	1	0	0	2.76286	Clone4	0.4555	0	2	21	1
1608	11902	11079	Cancer	114_D1	114_D1_ATAGCCATAACAGTCA	1	72	114	72x114	15	0.018	0.026	0.267	0.235	0.4245	0.0165	0.0135	114_D1_ATAGCCATAACAGTCA	Clone3	0.1476	11902	11079	1	0	0	1	0	0	0	0	2.80455	Clone5	0.4245	0	0	3	1
1609	11902	11254	Cancer	114_D1	114_D1_GTCGGGTGAAGTACCG	1	72	116	72x116	19	0.0305	0.0265	0.3355	0.295	0.2825	0.0175	0.0115	114_D1_GTCGGGTGAAGTACCG	Clone1	0.151959	11902	11254	1	1	0	0	0	0	0	0	2.80656	Clone3	0.3355	0	0	7	1
1610	11903	11428	Cancer	114_D1	114_D1_TCTCAGGCTACTCGCT	1	72	118	72x118	33	0.009	0.025	0.06	0.0625	0.809	0.0275	0.0065	114_D1_TCTCAGGCTACTCGCT	Clone5	0.18101	11903	11428	1	0	0	0	0	1	0	0	2.66603	Clone5	0.809	1	2	5	0
1611	11903	11603	Cancer	114_D1	114_D1_CCCATTATTGTATCCT	1	72	120	72x120	28	0.0095	0.0135	0.312	0.32	0.316	0.0215	0.0075	114_D1_CCCATTATTGTATCCT	Clone5	0.177068	11903	11603	1	0	0	0	0	1	0	0	2.66008	Clone4	0.32	0	1	10	1
1612	5658	3331	Cancer	114_D1	114_D1_CTACTCTAGGCCCGGC	1	31	25	31x25	21	0.0385	0.0215	0.228	0.2025	0.4835	0.0135	0.012	114_D1_CTACTCTAGGCCCGGC	Clone5	0.145955	5658	3331	1	0	0	0	0	1	0	0	2.80632	Clone5	0.4835	1	0	4	0
1613	5659	3505	Cancer	114_D1	114_D1_TACAAGTCTCGTGCAT	1	31	27	31x27	23	0.0265	0.017	0.3685	0.3665	0.1955	0.017	0.0095	114_D1_TACAAGTCTCGTGCAT	Clone2	0.15372	5659	3505	1	0	1	0	0	0	0	0	2.79201	Clone3	0.3685	0	0	10	1
1614	5659	3679	Cancer	114_D1	114_D1_TCGCGTCCAGAAGGTC	1	31	29	31x29	21	0.0135	0.0845	0.3605	0.285	0.2335	0.0135	0.0095	114_D1_TCGCGTCCAGAAGGTC	Clone1	0.507665	5659	3679	1	1	0	0	0	0	0	0	2.25986	Clone3	0.3605	0	1	8	1
1615	5659	3854	Cancer	114_D1	114_D1_GCTGGCATATTCACCT	1	31	31	31x31	33	0.01	0.0165	0.1195	0.103	0.7355	0.009	0.007	114_D1_GCTGGCATATTCACCT	Clone5	0.147055	5659	3854	1	0	0	0	0	1	0	0	2.80574	Clone5	0.7355	1	0	4	0
1616	5810	3243	Cancer	114_D1	114_D1_ACGAAATGGGCGGCAC	1	32	24	32x24	28	0.011	0.019	0.105	0.088	0.7595	0.0095	0.0075	114_D1_ACGAAATGGGCGGCAC	Clone2	0.147357	5810	3243	1	0	1	0	0	0	0	0	2.8046	Clone5	0.7595	0	0	3	1
1617	5962	3330	Cancer	114_D1	114_D1_GTGAGCGTGCTGCACT	1	33	25	33x25	7	0.0215	0.2125	0.404	0.263	0.0565	0.025	0.0175	114_D1_GTGAGCGTGCTGCACT	Clone3	0.147338	5962	3330	1	0	0	1	0	0	0	0	2.80517	Clone3	0.404	1	0	4	0
1618	5810	3417	Cancer	114_D1	114_D1_CCGCGGGTACGAAGAA	1	32	26	32x26	27	0.026	0.0175	0.018	0.0115	0.8975	0.015	0.014	114_D1_CCGCGGGTACGAAGAA	Clone2	0.170572	5810	3417	1	0	1	0	0	0	0	0	2.69581	Clone5	0.8975	0	1	2	1
1619	5962	3504	Cancer	114_D1	114_D1_TCCCTGGCTCGCTGGA	1	33	27	33x27	22	0.013	0.0265	0.3615	0.1835	0.361	0.045	0.0095	114_D1_TCCCTGGCTCGCTGGA	Clone2	0.172574	5962	3504	1	0	1	0	0	0	0	0	2.69676	Clone3	0.3615	0	1	6	1
1620	5811	3592	Cancer	114_D1	114_D1_CAGCTTAGTAGGTAGC	1	32	28	32x28	14	0.13	0.0435	0.321	0.3235	0.0815	0.0195	0.0815	114_D1_CAGCTTAGTAGGTAGC	Clone2	0.170346	5811	3592	1	0	1	0	0	0	0	0	2.69083	Clone4	0.3235	0	1	10	1
1621	5963	3679	Cancer	114_D1	114_D1_CACGAAAGTTAGTCCC	1	33	29	33x29	41	0.0305	0.017	0.2665	0.2445	0.428	0.0075	0.006	114_D1_CACGAAAGTTAGTCCC	Clone3	0.144237	5963	3679	1	0	0	1	0	0	0	0	2.80731	Clone5	0.428	0	0	12	1
1622	5811	3766	Cancer	114_D1	114_D1_ACCTAATCGACTTCCT	1	32	30	32x30	25	0.032	0.0145	0.4045	0.404	0.0395	0.0735	0.033	114_D1_ACCTAATCGACTTCCT	Clone3	0.176017	5811	3766	1	0	0	1	0	0	0	0	2.62952	Clone3	0.4045	1	2	20	0
1623	5963	3853	Cancer	114_D1	114_D1_AAGTAGTGACGCGAGG	1	33	31	33x31	37	0.008	0.0115	0.2735	0.2425	0.45	0.0085	0.006	114_D1_AAGTAGTGACGCGAGG	Clone2	0.154155	5963	3853	1	0	1	0	0	0	0	0	2.78779	Clone5	0.45	0	0	9	1
1624	5811	3941	Cancer	114_D1	114_D1_TCCGATTACATTGCCG	1	32	32	32x32	38	0.036	0.014	0.0165	0.0105	0.893	0.009	0.0205	114_D1_TCCGATTACATTGCCG	Clone2	0.144583	5811	3941	1	0	1	0	0	0	0	0	2.80713	Clone5	0.893	0	0	2	1
1625	5963	4028	Cancer	114_D1	114_D1_CCTCCGACAATTCAAG	1	33	33	33x33	28	0.0195	0.0175	0.0585	0.047	0.8295	0.01	0.0185	114_D1_CCTCCGACAATTCAAG	Clone2	0.146733	5963	4028	1	0	1	0	0	0	0	0	2.80614	Clone5	0.8295	0	0	2	1
1626	5812	4115	Cancer	114_D1	114_D1_GTTCACAGGAGTCTAG	1	32	34	32x34	21	0.0775	0.023	0.4125	0.4295	0.031	0.0185	0.0085	114_D1_GTTCACAGGAGTCTAG	Clone5	0.186396	5812	4115	1	0	0	0	0	1	0	0	2.64115	Clone4	0.4295	0	2	20	1
1627	5964	4202	Cancer	114_D1	114_D1_CGAAGTTGCTCTGTGT	1	33	35	33x35	17	0.011	0.0145	0.4645	0.455	0.036	0.0105	0.0085	114_D1_CGAAGTTGCTCTGTGT	Clone3	0.157059	5964	4202	1	0	0	1	0	0	0	0	2.77091	Clone3	0.4645	1	0	15	0
1628	5812	4290	Cancer	114_D1	114_D1_GTCGGATATCTCAGAC	1	32	36	32x36	24	0.0105	0.017	0.4525	0.44	0.062	0.011	0.008	114_D1_GTCGGATATCTCAGAC	Clone5	0.158397	5812	4290	1	0	0	0	0	1	0	0	2.76816	Clone3	0.4525	0	0	14	1
1629	5964	4377	Cancer	114_D1	114_D1_CGCTCTCCGTAGATTA	1	33	37	33x37	17	0.0185	0.0245	0.305	0.295	0.2945	0.0455	0.017	114_D1_CGCTCTCCGTAGATTA	Clone2	0.172551	5964	4377	1	0	1	0	0	0	0	0	2.61933	Clone3	0.305	0	2	7	1
1630	5813	4464	Cancer	114_D1	114_D1_CAAGCAACGTCGGAGT	1	32	38	32x38	17	0.015	0.0225	0.386	0.177	0.3695	0.019	0.0115	114_D1_CAAGCAACGTCGGAGT	Clone3	0.175868	5813	4464	1	0	0	1	0	0	0	0	2.67165	Clone3	0.386	1	1	4	0
1631	5965	4551	Cancer	114_D1	114_D1_CCATTCCCTGCCCACA	1	33	39	33x39	21	0.0145	0.0905	0.026	0.0195	0.75	0.0835	0.0155	114_D1_CCATTCCCTGCCCACA	Clone3	0.162188	5965	4551	1	0	0	1	0	0	0	0	2.76411	Clone5	0.75	0	1	3	1
1632	5965	4726	Cancer	114_D1	114_D1_GGCTATTAAGTTGTAT	1	33	41	33x41	29	0.034	0.053	0.208	0.184	0.4685	0.041	0.0115	114_D1_GGCTATTAAGTTGTAT	Clone3	0.176444	5965	4726	1	0	0	1	0	0	0	0	2.65334	Clone5	0.4685	0	2	8	1
1633	5966	4900	Cancer	114_D1	114_D1_TGTTCTTCCATTGACT	1	33	43	33x43	35	0.009	0.0555	0.2225	0.1885	0.508	0.009	0.0065	114_D1_TGTTCTTCCATTGACT	Clone6	0.16647	5966	4900	1	0	0	0	0	0	1	0	2.71048	Clone5	0.508	0	1	7	1
1634	5966	5075	Cancer	114_D1	114_D1_ATAGACGAAGAGAAAG	1	33	45	33x45	20	0.0205	0.0215	0.439	0.4425	0.046	0.0225	0.009	114_D1_ATAGACGAAGAGAAAG	Clone5	0.177131	5966	5075	1	0	0	0	0	1	0	0	2.65706	Clone4	0.4425	0	1	14	1
1635	6262	2108	Cancer	114_D1	114_D1_AGTACGGCCCGTATCG	1	35	11	35x11	25	0.013	0.0225	0.021	0.013	0.8525	0.0525	0.025	114_D1_AGTACGGCCCGTATCG	Clone6	0.177376	6262	2108	1	0	0	0	0	0	1	0	2.66693	Clone5	0.8525	0	2	2	1
1636	6263	2282	Cancer	114_D1	114_D1_CACTCGGTTAGGAGGA	1	35	13	35x13	11	0.0185	0.14	0.2885	0.34	0.077	0.1075	0.0285	114_D1_CACTCGGTTAGGAGGA	Clone2	0.170694	6263	2282	1	0	1	0	0	0	0	0	2.6965	Clone4	0.34	0	1	7	1
1637	6111	2370	Cancer	114_D1	114_D1_ATGTTCGTCGACCCAC	1	34	14	34x14	29	0.075	0.053	0.3415	0.3695	0.0545	0.096	0.011	114_D1_ATGTTCGTCGACCCAC	Clone6	0.169706	6111	2370	1	0	0	0	0	0	1	0	2.71023	Clone4	0.3695	0	2	20	1
1638	6265	3329	Cancer	114_D1	114_D1_TACTGGACAGCTCGGC	1	35	25	35x25	28	0.012	0.018	0.0195	0.0115	0.888	0.0345	0.017	114_D1_TACTGGACAGCTCGGC	Clone2	0.17052	6265	3329	1	0	1	0	0	0	0	0	2.68035	Clone5	0.888	0	1	1	1
1639	6114	3417	Cancer	114_D1	114_D1_TTAGTAGGGCGGCGGG	1	34	26	34x26	29	0.01	0.0185	0.263	0.2565	0.414	0.0285	0.0095	114_D1_TTAGTAGGGCGGCGGG	Clone5	0.15262	6114	3417	1	0	0	0	0	1	0	0	2.8015	Clone5	0.414	1	0	9	0
1640	6266	3503	Cancer	114_D1	114_D1_GAGGCTATCAAAGTCG	1	35	27	35x27	27	0.0115	0.0255	0.035	0.028	0.881	0.0105	0.0085	114_D1_GAGGCTATCAAAGTCG	Clone3	0.144498	6266	3503	1	0	0	1	0	0	0	0	2.80702	Clone5	0.881	0	0	1	1
1641	6114	3591	Cancer	114_D1	114_D1_TTACCATTGATTACCC	1	34	28	34x28	28	0.0115	0.0165	0.139	0.0975	0.7185	0.0095	0.0075	114_D1_TTACCATTGATTACCC	Clone2	0.147839	6114	3591	1	0	1	0	0	0	0	0	2.8047	Clone5	0.7185	0	0	3	1
1642	6266	3678	Cancer	114_D1	114_D1_ATACCACGGGCAACTT	1	35	29	35x29	32	0.0085	0.0425	0.447	0.4565	0.025	0.013	0.008	114_D1_ATACCACGGGCAACTT	Clone5	0.198011	6266	3678	1	0	0	0	0	1	0	0	2.62847	Clone4	0.4565	0	3	29	1
1643	6115	3766	Cancer	114_D1	114_D1_TGTCCTAAGTCACCGC	1	34	30	34x30	43	0.017	0.015	0.22	0.1935	0.534	0.013	0.0075	114_D1_TGTCCTAAGTCACCGC	Clone5	0.150936	6115	3766	1	0	0	0	0	1	0	0	2.80168	Clone5	0.534	1	0	9	0
1644	6267	3852	Cancer	114_D1	114_D1_AGGTAGGTACAAAGCT	1	35	31	35x31	29	0.024	0.0165	0.2235	0.171	0.546	0.01	0.009	114_D1_AGGTAGGTACAAAGCT	Clone2	0.150034	6267	3852	1	0	1	0	0	0	0	0	2.8014	Clone5	0.546	0	0	5	1
1645	6115	3940	Cancer	114_D1	114_D1_GGCATACAGGTAGCGG	1	34	32	34x32	25	0.0115	0.017	0.263	0.23	0.4135	0.0565	0.0085	114_D1_GGCATACAGGTAGCGG	Clone6	0.164397	6115	3940	1	0	0	0	0	0	1	0	2.74342	Clone5	0.4135	0	1	7	1
1646	6267	4027	Cancer	114_D1	114_D1_TGTAGTGATCTATAAT	1	35	33	35x33	12	0.026	0.055	0.043	0.0425	0.7695	0.045	0.019	114_D1_TGTAGTGATCTATAAT	Clone1	0.169768	6267	4027	1	1	0	0	0	0	0	0	2.8031	Clone5	0.7695	0	0	1	1
1647	6116	4115	Cancer	114_D1	114_D1_TCCCGGGTGTGCTGCT	1	34	34	34x34	34	0.0195	0.0665	0.1315	0.1785	0.58	0.0135	0.011	114_D1_TCCCGGGTGTGCTGCT	Clone6	0.187603	6116	4115	1	0	0	0	0	0	1	0	2.68387	Clone5	0.58	0	2	11	1
1648	6268	4201	Cancer	114_D1	114_D1_TACGATGTTGATCATC	1	35	35	35x35	18	0.0435	0.031	0.3295	0.315	0.2465	0.0175	0.0175	114_D1_TACGATGTTGATCATC	Clone5	0.155508	6268	4201	1	0	0	0	0	1	0	0	2.80632	Clone3	0.3295	0	0	8	1
1649	6116	4289	Cancer	114_D1	114_D1_CCTCTCTCCCATCTAG	1	34	36	34x36	26	0.0135	0.019	0.4145	0.3845	0.0715	0.086	0.012	114_D1_CCTCTCTCCCATCTAG	Clone6	0.177238	6116	4289	1	0	0	0	0	0	1	0	2.66349	Clone3	0.4145	0	2	15	1
1650	6116	4464	Cancer	114_D1	114_D1_CTAGTGAAGGACAGGA	1	34	38	34x38	25	0.0115	0.0175	0.1215	0.124	0.6685	0.048	0.0085	114_D1_CTAGTGAAGGACAGGA	Clone6	0.166367	6116	4464	1	0	0	0	0	0	1	0	2.7387	Clone5	0.6685	0	1	4	1
1651	6268	4550	Cancer	114_D1	114_D1_TACGAGAACTTCACGT	1	35	39	35x39	29	0.012	0.0175	0.048	0.0385	0.868	0.0095	0.0075	114_D1_TACGAGAACTTCACGT	Clone2	0.144558	6268	4550	1	0	1	0	0	0	0	0	2.80704	Clone5	0.868	0	0	1	1
1652	6117	4638	Cancer	114_D1	114_D1_CGTTGTTTCAATTCCC	1	34	40	34x40	34	0.0315	0.023	0.0925	0.2155	0.62	0.009	0.0075	114_D1_CGTTGTTTCAATTCCC	Clone3	0.173996	6117	4638	1	0	0	1	0	0	0	0	2.69896	Clone5	0.62	0	1	8	1
1653	6269	4725	Cancer	114_D1	114_D1_GCAAATATTACGCTTT	1	35	41	35x41	20	0.015	0.0185	0.2615	0.223	0.455	0.016	0.0105	114_D1_GCAAATATTACGCTTT	Clone2	0.149487	6269	4725	1	0	1	0	0	0	0	0	2.80307	Clone5	0.455	0	0	4	1
1654	6117	4813	Cancer	114_D1	114_D1_CCAATAGTGCCGTCGA	1	34	42	34x42	31	0.135	0.0175	0.068	0.065	0.6965	0.009	0.0085	114_D1_CCAATAGTGCCGTCGA	Clone1	0.167062	6117	4813	1	1	0	0	0	0	0	0	2.80403	Clone5	0.6965	0	0	6	1
1655	6269	4899	Cancer	114_D1	114_D1_ATTGCTGCTCCTCCAT	1	35	43	35x43	25	0.0125	0.043	0.0615	0.056	0.798	0.02	0.0085	114_D1_ATTGCTGCTCCTCCAT	Clone1	0.166091	6269	4899	1	1	0	0	0	0	0	0	2.80424	Clone5	0.798	0	0	2	1
1656	6118	4987	Cancer	114_D1	114_D1_GAGATCTGCTTGGCAT	1	34	44	34x44	25	0.0125	0.0195	0.165	0.1855	0.5835	0.025	0.0095	114_D1_GAGATCTGCTTGGCAT	Clone2	0.148503	6118	4987	1	0	1	0	0	0	0	0	2.80384	Clone5	0.5835	0	0	4	1
1657	6270	5074	Cancer	114_D1	114_D1_GCCGAAATTCCTACGT	1	35	45	35x45	29	0.011	0.0165	0.075	0.0635	0.8165	0.0095	0.0075	114_D1_GCCGAAATTCCTACGT	Clone2	0.146203	6270	5074	1	0	1	0	0	0	0	0	2.8061	Clone5	0.8165	0	0	2	1
1658	6118	5161	Cancer	114_D1	114_D1_GGCACTCCACTGGGCA	1	34	46	34x46	27	0.0115	0.0255	0.0335	0.0285	0.8455	0.0465	0.0085	114_D1_GGCACTCCACTGGGCA	Clone6	0.164778	6118	5161	1	0	0	0	0	0	1	0	2.74842	Clone5	0.8455	0	1	2	1
1659	6270	5248	Cancer	114_D1	114_D1_GGGTCACCGTGACGGT	1	35	47	35x47	22	0.0365	0.038	0.391	0.3955	0.0545	0.0605	0.0245	114_D1_GGGTCACCGTGACGGT	Clone6	0.183093	6270	5248	1	0	0	0	0	0	1	0	2.61332	Clone4	0.3955	0	3	15	1
1660	6119	5336	Cancer	114_D1	114_D1_CACTTAATCAGACGGA	1	34	48	34x48	13	0.0195	0.032	0.298	0.2405	0.3675	0.027	0.016	114_D1_CACTTAATCAGACGGA	Clone1	0.153622	6119	5336	1	1	0	0	0	0	0	0	2.80656	Clone5	0.3675	0	0	3	1
1661	6271	5423	Cancer	114_D1	114_D1_CGTTTCGCTCATTACA	1	35	49	35x49	32	0.01	0.014	0.2475	0.2175	0.4645	0.0095	0.038	114_D1_CGTTTCGCTCATTACA	Clone6	0.164607	6271	5423	1	0	0	0	0	0	1	0	2.74156	Clone5	0.4645	0	1	8	1
1662	6566	2107	Cancer	114_D1	114_D1_AGAATAAATCTTCAGG	1	37	11	37x11	21	0.0125	0.011	0.432	0.4415	0.0155	0.0795	0.007	114_D1_AGAATAAATCTTCAGG	Clone6	0.190261	6566	2107	1	0	0	0	0	0	1	0	2.60199	Clone4	0.4415	0	5	35	1
1663	6414	2194	Cancer	114_D1	114_D1_CATTGCGAAATGGGCG	1	36	12	36x12	31	0.018	0.0365	0.397	0.3465	0.1595	0.012	0.031	114_D1_CATTGCGAAATGGGCG	Clone7	0.188378	6414	2194	1	0	0	0	0	0	0	1	2.63363	Clone3	0.397	0	2	16	1
1664	6566	2281	Cancer	114_D1	114_D1_GTCTACTCAATTACAA	1	37	13	37x13	24	0.0115	0.016	0.298	0.249	0.3665	0.0495	0.0085	114_D1_GTCTACTCAATTACAA	Clone6	0.177216	6566	2281	1	0	0	0	0	0	1	0	2.64146	Clone5	0.3665	0	2	8	1
1665	6415	2369	Cancer	114_D1	114_D1_TGTAATGACCACAATA	1	36	14	36x14	27	0.029	0.025	0.204	0.1675	0.5525	0.0115	0.0095	114_D1_TGTAATGACCACAATA	Clone4	0.146323	6415	2369	1	0	0	0	1	0	0	0	2.80602	Clone5	0.5525	0	0	5	1
1666	6567	2456	Cancer	114_D1	114_D1_AAAGTCGACCCTCAGT	1	37	15	37x15	31	0.0095	0.015	0.0975	0.086	0.7455	0.04	0.007	114_D1_AAAGTCGACCCTCAGT	Clone3	0.176876	6567	2456	1	0	0	1	0	0	0	0	2.64817	Clone5	0.7455	0	2	4	1
1667	6569	3328	Cancer	114_D1	114_D1_TCGTATTACCCATTGC	1	37	25	37x25	16	0.018	0.0745	0.4455	0.3555	0.0735	0.0165	0.0155	114_D1_TCGTATTACCCATTGC	Clone6	0.168749	6569	3328	1	0	0	0	0	0	1	0	2.66923	Clone3	0.4455	0	1	8	1
1668	6417	3416	Cancer	114_D1	114_D1_ATTCGACGCCGGGCCT	1	36	26	36x26	30	0.0155	0.017	0.1025	0.096	0.749	0.0105	0.0085	114_D1_ATTCGACGCCGGGCCT	Clone5	0.147319	6417	3416	1	0	0	0	0	1	0	0	2.80715	Clone5	0.749	1	0	4	0
1669	6569	3503	Cancer	114_D1	114_D1_GGCGCAGGACATCTTC	1	37	27	37x27	26	0.012	0.0365	0.2455	0.202	0.478	0.0175	0.0085	114_D1_GGCGCAGGACATCTTC	Clone1	0.165345	6569	3503	1	1	0	0	0	0	0	0	2.80392	Clone5	0.478	0	0	6	1
1670	6418	3590	Cancer	114_D1	114_D1_GTACTCCCTTATCGCT	1	36	28	36x28	22	0.0805	0.016	0.263	0.242	0.375	0.013	0.0105	114_D1_GTACTCCCTTATCGCT	Clone5	0.148919	6418	3590	1	0	0	0	0	1	0	0	2.80702	Clone5	0.375	1	0	7	0
1671	6570	3677	Cancer	114_D1	114_D1_TGGTCTGTTGGGCGTA	1	37	29	37x29	30	0.067	0.012	0.43	0.436	0.0325	0.0145	0.0075	114_D1_TGGTCTGTTGGGCGTA	Clone6	0.177802	6570	3677	1	0	0	0	0	0	1	0	2.61267	Clone4	0.436	0	3	24	1
1672	6418	3765	Cancer	114_D1	114_D1_AATAACAACGCTCGGC	1	36	30	36x30	31	0.01	0.0155	0.0445	0.0355	0.848	0.038	0.009	114_D1_AATAACAACGCTCGGC	Clone2	0.172356	6418	3765	1	0	1	0	0	0	0	0	2.69612	Clone5	0.848	0	1	2	1
1673	6570	3852	Cancer	114_D1	114_D1_CATACCCGTACCCAGT	1	37	31	37x31	20	0.012	0.037	0.452	0.4225	0.053	0.015	0.009	114_D1_CATACCCGTACCCAGT	Clone5	0.186722	6570	3852	1	0	0	0	0	1	0	0	2.64603	Clone3	0.452	0	2	13	1
1674	6419	3939	Cancer	114_D1	114_D1_ACAATCCATTTAAACC	1	36	32	36x32	27	0.0115	0.1005	0.1335	0.1325	0.598	0.01	0.0135	114_D1_ACAATCCATTTAAACC	Clone2	0.149048	6419	3939	1	0	1	0	0	0	0	0	2.80323	Clone5	0.598	0	0	4	1
1675	6571	4026	Cancer	114_D1	114_D1_GTTACAATTGGTGACG	1	37	33	37x33	20	0.0145	0.03	0.3095	0.287	0.2775	0.0645	0.017	114_D1_GTTACAATTGGTGACG	Clone2	0.168488	6571	4026	1	0	1	0	0	0	0	0	2.74827	Clone3	0.3095	0	1	9	1
1676	6419	4114	Cancer	114_D1	114_D1_TTGCCCTGATCACGGG	1	36	34	36x34	27	0.042	0.0465	0.3985	0.3775	0.0495	0.0735	0.0125	114_D1_TTGCCCTGATCACGGG	Clone6	0.177237	6419	4114	1	0	0	0	0	0	1	0	2.63321	Clone3	0.3985	0	4	19	1
1677	6571	4201	Cancer	114_D1	114_D1_CTAACCGCGCGCCCGT	1	37	35	37x35	26	0.012	0.017	0.2485	0.22	0.484	0.0105	0.0085	114_D1_CTAACCGCGCGCCCGT	Clone2	0.171558	6571	4201	1	0	1	0	0	0	0	0	2.67339	Clone5	0.484	0	1	5	1
1678	6420	4463	Cancer	114_D1	114_D1_GATCTTTGCAGGGTAT	1	36	38	36x38	24	0.048	0.0235	0.022	0.0145	0.869	0.012	0.011	114_D1_GATCTTTGCAGGGTAT	Clone1	0.151927	6420	4463	1	1	0	0	0	0	0	0	2.80687	Clone5	0.869	0	0	1	1
1679	6572	4550	Cancer	114_D1	114_D1_GGGTACTTCATGAACT	1	37	39	37x39	30	0.01	0.016	0.2495	0.214	0.493	0.01	0.0075	114_D1_GGGTACTTCATGAACT	Clone2	0.15087	6572	4550	1	0	1	0	0	0	0	0	2.79744	Clone5	0.493	0	0	6	1
1680	6420	4637	Cancer	114_D1	114_D1_GCCGCTTGTGAGAAAC	1	36	40	36x40	33	0.0085	0.0315	0.2945	0.227	0.422	0.0095	0.006	114_D1_GCCGCTTGTGAGAAAC	Clone7	0.183832	6420	4637	1	0	0	0	0	0	0	1	2.67212	Clone5	0.422	0	1	9	1
1681	6572	4724	Cancer	114_D1	114_D1_CCTGTAAGACATGATA	1	37	41	37x41	26	0.0255	0.0145	0.302	0.26	0.376	0.01	0.013	114_D1_CCTGTAAGACATGATA	Clone5	0.174084	6572	4724	1	0	0	0	0	1	0	0	2.67371	Clone5	0.376	1	1	8	0
1682	6421	4812	Cancer	114_D1	114_D1_CGACAGTTCGCGTTAT	1	36	42	36x42	18	0.0155	0.026	0.2665	0.233	0.428	0.0195	0.0115	114_D1_CGACAGTTCGCGTTAT	Clone1	0.147259	6421	4812	1	1	0	0	0	0	0	0	2.80718	Clone5	0.428	0	0	4	1
1683	6573	4899	Cancer	114_D1	114_D1_ACGATGCATATGTTAT	1	37	43	37x43	26	0.0115	0.019	0.046	0.036	0.8645	0.0145	0.0085	114_D1_ACGATGCATATGTTAT	Clone2	0.144709	6573	4899	1	0	1	0	0	0	0	0	2.80703	Clone5	0.8645	0	0	1	1
1684	6421	4986	Cancer	114_D1	114_D1_TGTTCCGCTTCCATGA	1	36	44	36x44	32	0.0315	0.0125	0.3085	0.252	0.3435	0.0435	0.008	114_D1_TGTTCCGCTTCCATGA	Clone6	0.168562	6421	4986	1	0	0	0	0	0	1	0	2.71736	Clone5	0.3435	0	1	12	1
1685	6573	5073	Cancer	114_D1	114_D1_GGATGACGCGAGTTTA	1	37	45	37x45	21	0.013	0.0175	0.3385	0.291	0.3195	0.0115	0.0095	114_D1_GGATGACGCGAGTTTA	Clone2	0.172024	6573	5073	1	0	1	0	0	0	0	0	2.66744	Clone3	0.3385	0	1	7	1
1686	6422	5161	Cancer	114_D1	114_D1_GAAGTTTCCACTCAAT	1	36	46	36x46	21	0.0165	0.0235	0.261	0.2355	0.432	0.0165	0.0155	114_D1_GAAGTTTCCACTCAAT	Clone5	0.147495	6422	5161	1	0	0	0	0	1	0	0	2.80718	Clone5	0.432	1	0	5	0
1687	6574	5248	Cancer	114_D1	114_D1_GCGAGGCCCGAGCAGA	1	37	47	37x47	38	0.008	0.0595	0.3405	0.2695	0.31	0.008	0.0055	114_D1_GCGAGGCCCGAGCAGA	Clone5	0.169418	6574	5248	1	0	0	0	0	1	0	0	2.70469	Clone3	0.3405	0	1	13	1
1688	6422	5335	Cancer	114_D1	114_D1_CATACTATGTAATTGT	1	36	48	36x48	30	0.031	0.021	0.021	0.023	0.8715	0.023	0.009	114_D1_CATACTATGTAATTGT	Clone1	0.149564	6422	5335	1	1	0	0	0	0	0	0	2.80709	Clone5	0.8715	0	0	2	1
1689	6574	5422	Cancer	114_D1	114_D1_CCAATGTCACAGCAAG	1	37	49	37x49	32	0.009	0.019	0.115	0.1	0.7365	0.0135	0.007	114_D1_CCAATGTCACAGCAAG	Clone5	0.146224	6574	5422	1	0	0	0	0	1	0	0	2.80719	Clone5	0.7365	1	0	4	0
1690	6423	5510	Cancer	114_D1	114_D1_GTTGGATTTGCGTTGG	1	36	50	36x50	32	0.0095	0.014	0.0165	0.0095	0.934	0.01	0.007	114_D1_GTTGGATTTGCGTTGG	Clone6	0.177158	6423	5510	1	0	0	0	0	0	1	0	2.69768	Clone5	0.934	0	1	1	1
1691	6575	5597	Cancer	114_D1	114_D1_GGGAGGATGCCCGAAA	1	37	51	37x51	26	0.011	0.0175	0.2515	0.213	0.4885	0.01	0.0085	114_D1_GGGAGGATGCCCGAAA	Clone3	0.149838	6575	5597	1	0	0	1	0	0	0	0	2.80095	Clone5	0.4885	0	0	5	1
1692	6423	5684	Cancer	114_D1	114_D1_GATCGCGGGCTCTCCA	1	36	52	36x52	13	0.0145	0.0695	0.4075	0.3995	0.0335	0.0625	0.0125	114_D1_GATCGCGGGCTCTCCA	Clone6	0.181099	6423	5684	1	0	0	0	0	0	1	0	2.64699	Clone3	0.4075	0	2	14	1
1693	6575	5771	Cancer	114_D1	114_D1_GTTCGCCATAAGTGCC	1	37	53	37x53	21	0.0125	0.0195	0.438	0.3575	0.1485	0.0145	0.0095	114_D1_GTTCGCCATAAGTGCC	Clone2	0.154298	6575	5771	1	0	1	0	0	0	0	0	2.78743	Clone3	0.438	0	0	9	1
1694	6869	2106	Cancer	114_D1	114_D1_ACTTTGACTGCATCCT	1	39	11	39x11	40	0.0075	0.012	0.051	0.0415	0.8715	0.011	0.0055	114_D1_ACTTTGACTGCATCCT	Clone2	0.17178	6869	2106	1	0	1	0	0	0	0	0	2.68329	Clone5	0.8715	0	1	2	1
1695	6718	2194	Cancer	114_D1	114_D1_CCCTGACTAACAAATT	1	38	12	38x12	21	0.013	0.02	0.4355	0.3715	0.1345	0.0155	0.0095	114_D1_CCCTGACTAACAAATT	Clone5	0.153785	6718	2194	1	0	0	0	0	1	0	0	2.79929	Clone3	0.4355	0	0	10	1
1696	6870	2280	Cancer	114_D1	114_D1_ACGCTGTGAGGCGTAG	1	39	13	39x13	19	0.0165	0.024	0.069	0.0545	0.8095	0.015	0.0115	114_D1_ACGCTGTGAGGCGTAG	Clone2	0.144594	6870	2280	1	0	1	0	0	0	0	0	2.80702	Clone5	0.8095	0	0	1	1
1697	6718	2368	Cancer	114_D1	114_D1_GCATACGAGGTCTTTA	1	38	14	38x14	36	0.008	0.016	0.254	0.2235	0.459	0.0325	0.006	114_D1_GCATACGAGGTCTTTA	Clone5	0.171058	6718	2368	1	0	0	0	0	1	0	0	2.67751	Clone5	0.459	1	1	9	0
1698	6870	2455	Cancer	114_D1	114_D1_TCGGGATTCAAACATA	1	39	15	39x15	20	0.0125	0.0185	0.302	0.276	0.37	0.0115	0.0095	114_D1_TCGGGATTCAAACATA	Clone5	0.176139	6870	2455	1	0	0	0	0	1	0	0	2.67838	Clone5	0.37	1	1	6	0
1699	6719	2543	Cancer	114_D1	114_D1_GGGCCCTACGAAAGGG	1	38	16	38x16	22	0.0115	0.2455	0.313	0.1385	0.2075	0.072	0.013	114_D1_GGGCCCTACGAAAGGG	Clone7	0.183999	6719	2543	1	0	0	0	0	0	0	1	2.62885	Clone3	0.313	0	4	7	1
1700	6721	3415	Cancer	114_D1	114_D1_ATCCTGAATCGCTGCG	1	38	26	38x26	19	0.0105	0.0235	0.473	0.454	0.018	0.009	0.0125	114_D1_ATCCTGAATCGCTGCG	Clone6	0.193572	6721	3415	1	0	0	0	0	0	1	0	2.59709	Clone3	0.473	0	5	28	1
1701	6873	3502	Cancer	114_D1	114_D1_GTTTCATATCGTCGCT	1	39	27	39x27	28	0.018	0.0175	0.0575	0.0445	0.7995	0.0375	0.026	114_D1_GTTTCATATCGTCGCT	Clone2	0.172966	6873	3502	1	0	1	0	0	0	0	0	2.69224	Clone5	0.7995	0	1	3	1
1702	6721	3590	Cancer	114_D1	114_D1_ATAAATATTAGCAGCT	1	38	28	38x28	22	0.0335	0.11	0.106	0.068	0.5795	0.07	0.033	114_D1_ATAAATATTAGCAGCT	Clone2	0.172736	6721	3590	1	0	1	0	0	0	0	0	2.6882	Clone5	0.5795	0	1	5	1
1703	6873	3676	Cancer	114_D1	114_D1_AAGAGGATGTACGCGA	1	39	29	39x29	26	0.0105	0.016	0.306	0.2635	0.382	0.0095	0.0125	114_D1_AAGAGGATGTACGCGA	Clone6	0.194515	6873	3676	1	0	0	0	0	0	1	0	2.60783	Clone5	0.382	0	2	8	1
1704	6722	3764	Cancer	114_D1	114_D1_TCCTGCGTTGATACTC	1	38	30	38x30	32	0.009	0.014	0.0155	0.009	0.9075	0.031	0.014	114_D1_TCCTGCGTTGATACTC	Clone7	0.177525	6722	3764	1	0	0	0	0	0	0	1	2.66501	Clone5	0.9075	0	2	2	1
1705	6874	3851	Cancer	114_D1	114_D1_CGTGCATTGTCGACGC	1	39	31	39x31	16	0.0205	0.058	0.0965	0.08	0.689	0.0415	0.0145	114_D1_CGTGCATTGTCGACGC	Clone2	0.14489	6874	3851	1	0	1	0	0	0	0	0	2.8069	Clone5	0.689	0	0	3	1
1706	6722	3939	Cancer	114_D1	114_D1_CCGGGTTCGAGGTTAC	1	38	32	38x32	21	0.038	0.0175	0.396	0.3575	0.1215	0.057	0.0125	114_D1_CCGGGTTCGAGGTTAC	Clone6	0.170006	6722	3939	1	0	0	0	0	0	1	0	2.72439	Clone3	0.396	0	1	11	1
1707	6874	4025	Cancer	114_D1	114_D1_CCCAATTTCACAACTT	1	39	33	39x33	19	0.051	0.0245	0.122	0.12	0.607	0.0625	0.014	114_D1_CCCAATTTCACAACTT	Clone6	0.163288	6874	4025	1	0	0	0	0	0	1	0	2.75435	Clone5	0.607	0	1	4	1
1708	6723	4113	Cancer	114_D1	114_D1_TGATTTATTAGCTGTG	1	38	34	38x34	30	0.01	0.024	0.0825	0.0745	0.7905	0.0105	0.0075	114_D1_TGATTTATTAGCTGTG	Clone3	0.147361	6723	4113	1	0	0	1	0	0	0	0	2.80461	Clone5	0.7905	0	0	3	1
1709	6875	4200	Cancer	114_D1	114_D1_TGGAAGAAGGGAACGT	1	39	35	39x35	26	0.0225	0.0155	0.438	0.416	0.0855	0.011	0.0105	114_D1_TGGAAGAAGGGAACGT	Clone5	0.161648	6875	4200	1	0	0	0	0	1	0	0	2.78779	Clone3	0.438	0	0	13	1
1710	6876	4549	Cancer	114_D1	114_D1_ACGTTAGATTTGCCCG	1	39	39	39x39	15	0.015	0.032	0.2815	0.244	0.376	0.038	0.014	114_D1_ACGTTAGATTTGCCCG	Clone6	0.18031	6876	4549	1	0	0	0	0	0	1	0	2.69116	Clone5	0.376	0	1	6	1
1711	6725	4811	Cancer	114_D1	114_D1_GCAGCACACAGCCCAG	1	38	42	38x42	30	0.016	0.0535	0.38	0.282	0.2415	0.02	0.007	114_D1_GCAGCACACAGCCCAG	Clone2	0.172994	6725	4811	1	0	1	0	0	0	0	0	2.64651	Clone3	0.38	0	2	14	1
1712	6877	4898	Cancer	114_D1	114_D1_CAGGCCGTTTGGGTGT	1	39	43	39x43	25	0.0115	0.017	0.248	0.199	0.505	0.0115	0.0085	114_D1_CAGGCCGTTTGGGTGT	Clone2	0.149119	6877	4898	1	0	1	0	0	0	0	0	2.80271	Clone5	0.505	0	0	4	1
1713	6725	4985	Cancer	114_D1	114_D1_AACTCAAGTTAATTGC	1	38	44	38x44	23	0.013	0.0185	0.249	0.206	0.4885	0.0155	0.0095	114_D1_AACTCAAGTTAATTGC	Clone5	0.1882	6725	4985	1	0	0	0	0	1	0	0	2.63417	Clone5	0.4885	1	2	4	0
1714	6877	5072	Cancer	114_D1	114_D1_CTTCGTAGATAGGTGA	1	39	45	39x45	27	0.0405	0.0185	0.0505	0.044	0.789	0.0435	0.0135	114_D1_CTTCGTAGATAGGTGA	Clone2	0.17205	6877	5072	1	0	1	0	0	0	0	0	2.69921	Clone5	0.789	0	1	3	1
1715	6725	5160	Cancer	114_D1	114_D1_TGCAGAGTACCGAGCA	1	38	46	38x46	21	0.0135	0.0185	0.2615	0.229	0.455	0.0125	0.01	114_D1_TGCAGAGTACCGAGCA	Clone2	0.149159	6725	5160	1	0	1	0	0	0	0	0	2.80263	Clone5	0.455	0	0	4	1
1716	6877	5247	Cancer	114_D1	114_D1_GAAGTGATTTATCGTG	1	39	47	39x47	38	0.008	0.013	0.0375	0.0285	0.875	0.033	0.006	114_D1_GAAGTGATTTATCGTG	Clone6	0.164802	6877	5247	1	0	0	0	0	0	1	0	2.74858	Clone5	0.875	0	1	2	1
1717	6726	5334	Cancer	114_D1	114_D1_CGCTACGGGACATTTA	1	38	48	38x48	23	0.0655	0.0275	0.2575	0.264	0.338	0.0325	0.015	114_D1_CGCTACGGGACATTTA	Clone5	0.151096	6726	5334	1	0	0	0	0	1	0	0	2.80657	Clone5	0.338	1	0	9	0
1718	6878	5421	Cancer	114_D1	114_D1_CCACACTGAGATATTA	1	39	49	39x49	35	0.01	0.015	0.0405	0.031	0.889	0.008	0.0065	114_D1_CCACACTGAGATATTA	Clone2	0.144558	6878	5421	1	0	1	0	0	0	0	0	2.80704	Clone5	0.889	0	0	1	1
1719	6726	5509	Cancer	114_D1	114_D1_CGATCCGACCCAGTGC	1	38	50	38x50	13	0.11	0.2385	0.177	0.301	0.033	0.116	0.024	114_D1_CGATCCGACCCAGTGC	Clone6	0.180071	6726	5509	1	0	0	0	0	0	1	0	2.61691	Clone4	0.301	0	2	14	1
1720	6878	5596	Cancer	114_D1	114_D1_CTGTACTTCTTAGCAT	1	39	51	39x51	20	0.0235	0.0255	0.155	0.1415	0.62	0.014	0.0215	114_D1_CTGTACTTCTTAGCAT	Clone2	0.147786	6878	5596	1	0	1	0	0	0	0	0	2.80463	Clone5	0.62	0	0	3	1
1721	6727	5683	Cancer	114_D1	114_D1_ACTTATTAGGATCGGT	1	38	52	38x52	34	0.011	0.019	0.277	0.2455	0.4225	0.014	0.011	114_D1_ACTTATTAGGATCGGT	Clone6	0.168772	6727	5683	1	0	0	0	0	0	1	0	2.68553	Clone5	0.4225	0	1	10	1
1722	6879	5770	Cancer	114_D1	114_D1_TAGTCCGCAGAGAATG	1	39	53	39x53	27	0.0115	0.019	0.1185	0.1055	0.7265	0.0105	0.0085	114_D1_TAGTCCGCAGAGAATG	Clone2	0.147319	6879	5770	1	0	1	0	0	0	0	0	2.80467	Clone5	0.7265	0	0	3	1
1723	6727	5858	Cancer	114_D1	114_D1_TTCACGAAAGGATCAC	1	38	54	38x54	22	0.0255	0.0195	0.4405	0.4365	0.0525	0.014	0.011	114_D1_TTCACGAAAGGATCAC	Clone5	0.181269	6727	5858	1	0	0	0	0	1	0	0	2.66271	Clone3	0.4405	0	1	14	1
1724	6879	5945	Cancer	114_D1	114_D1_TACATTTCTAACGTGC	1	39	55	39x55	37	0.0085	0.0345	0.062	0.0235	0.8535	0.0105	0.006	114_D1_TACATTTCTAACGTGC	Clone4	0.146605	6879	5945	1	0	0	0	1	0	0	0	2.80572	Clone5	0.8535	0	0	3	1
1725	7173	2105	Cancer	114_D1	114_D1_TGGTAAGCAGGATTGA	1	41	11	41x11	19	0.111	0.0815	0.359	0.3255	0.093	0.0135	0.0165	114_D1_TGGTAAGCAGGATTGA	Clone6	0.171752	7173	2105	1	0	0	0	0	0	1	0	2.69335	Clone3	0.359	0	1	11	1
1726	7021	2193	Cancer	114_D1	114_D1_AGTGGCTCCGTCGGCC	1	40	12	40x12	24	0.031	0.0165	0.2915	0.2785	0.356	0.012	0.0135	114_D1_AGTGGCTCCGTCGGCC	Clone2	0.154209	7021	2193	1	0	1	0	0	0	0	0	2.79405	Clone5	0.356	0	0	8	1
1727	7174	2280	Cancer	114_D1	114_D1_GATCGGATAGAACCAT	1	41	13	41x13	28	0.0105	0.014	0.337	0.2835	0.301	0.0385	0.016	114_D1_GATCGGATAGAACCAT	Clone3	0.173782	7174	2280	1	0	0	1	0	0	0	0	2.62295	Clone3	0.337	1	2	11	0
1728	7022	2367	Cancer	114_D1	114_D1_GCTACAGTACGGACCG	1	40	14	40x14	28	0.0465	0.0395	0.4185	0.452	0.025	0.0085	0.0095	114_D1_GCTACAGTACGGACCG	Clone5	0.160322	7022	2367	1	0	0	0	0	1	0	0	2.76761	Clone4	0.452	0	0	28	1
1729	7174	2454	Cancer	114_D1	114_D1_TCTATTACTAGAGGAT	1	41	15	41x15	15	0.018	0.0205	0.458	0.4595	0.026	0.01	0.0085	114_D1_TCTATTACTAGAGGAT	Clone5	0.158289	7174	2454	1	0	0	0	0	1	0	0	2.7801	Clone4	0.4595	0	0	18	1
1730	7022	2542	Cancer	114_D1	114_D1_TTCAGGCGTCAAAGCC	1	40	16	40x16	14	0.048	0.0275	0.312	0.284	0.2975	0.0155	0.0155	114_D1_TTCAGGCGTCAAAGCC	Clone2	0.171525	7022	2542	1	0	1	0	0	0	0	0	2.67913	Clone3	0.312	0	1	5	1
1731	7174	2629	Cancer	114_D1	114_D1_AGACCGGGAAACCCTG	1	41	17	41x17	25	0.011	0.0195	0.4115	0.365	0.1715	0.0125	0.0085	114_D1_AGACCGGGAAACCCTG	Clone6	0.193726	7174	2629	1	0	0	0	0	0	1	0	2.67128	Clone3	0.4115	0	1	11	1
1732	7177	3501	Cancer	114_D1	114_D1_CGCCTGGCCTACGTAA	1	41	27	41x27	13	0.014	0.022	0.4525	0.446	0.04	0.014	0.011	114_D1_CGCCTGGCCTACGTAA	Clone5	0.156567	7177	3501	1	0	0	0	0	1	0	0	2.77947	Clone3	0.4525	0	0	11	1
1733	7025	3589	Cancer	114_D1	114_D1_CCCGTAAGTCTAGGCC	1	40	28	40x28	25	0.013	0.02	0.142	0.137	0.6645	0.0155	0.009	114_D1_CCCGTAAGTCTAGGCC	Clone2	0.147376	7025	3589	1	0	1	0	0	0	0	0	2.80467	Clone5	0.6645	0	0	3	1
1734	7177	3676	Cancer	114_D1	114_D1_TTGGACATGTGGCTTA	1	41	29	41x29	31	0.01	0.02	0.048	0.0475	0.85	0.017	0.0075	114_D1_TTGGACATGTGGCTTA	Clone2	0.145859	7177	3676	1	0	1	0	0	0	0	0	2.80611	Clone5	0.85	0	0	2	1
1735	7025	3763	Cancer	114_D1	114_D1_ATTACGCGCTGGCAGG	1	40	30	40x30	19	0.0165	0.018	0.3735	0.228	0.3315	0.018	0.0145	114_D1_ATTACGCGCTGGCAGG	Clone3	0.175784	7025	3763	1	0	0	1	0	0	0	0	2.66502	Clone3	0.3735	1	1	6	0
1736	7177	3850	Cancer	114_D1	114_D1_ACGCGCTACACAGGGT	1	41	31	41x31	12	0.045	0.012	0.3995	0.411	0.0235	0.0955	0.014	114_D1_ACGCGCTACACAGGGT	Clone2	0.174101	7177	3850	1	0	1	0	0	0	0	0	2.61488	Clone4	0.411	0	5	20	1
1737	7026	3938	Cancer	114_D1	114_D1_TACGTTTACCGGCAAT	1	40	32	40x32	25	0.0255	0.02	0.027	0.0255	0.848	0.027	0.0265	114_D1_TACGTTTACCGGCAAT	Clone3	0.146093	7026	3938	1	0	0	1	0	0	0	0	2.80675	Clone5	0.848	0	0	2	1
1738	7178	4025	Cancer	114_D1	114_D1_CGAAACGCAATTCATG	1	41	33	41x33	31	0.039	0.0695	0.3745	0.345	0.14	0.02	0.012	114_D1_CGAAACGCAATTCATG	Clone5	0.175615	7178	4025	1	0	0	0	0	1	0	0	2.65423	Clone3	0.3745	0	2	16	1
1739	7026	4112	Cancer	114_D1	114_D1_TAGTCTAACAACGAGA	1	40	34	40x34	20	0.0145	0.0265	0.2645	0.234	0.426	0.0235	0.0105	114_D1_TAGTCTAACAACGAGA	Clone5	0.149827	7026	4112	1	0	0	0	0	1	0	0	2.807	Clone5	0.426	1	0	5	0
1740	7178	4199	Cancer	114_D1	114_D1_TTGCATGCTGATCACG	1	41	35	41x35	25	0.012	0.0195	0.054	0.0405	0.853	0.012	0.0085	114_D1_TTGCATGCTGATCACG	Clone1	0.148133	7178	4199	1	1	0	0	0	0	0	0	2.80718	Clone5	0.853	0	0	1	1
1741	7027	4287	Cancer	114_D1	114_D1_TCTGGGTAGCGCTCAT	1	40	36	40x36	35	0.013	0.014	0.2405	0.2055	0.5065	0.008	0.012	114_D1_TCTGGGTAGCGCTCAT	Clone2	0.15349	7027	4287	1	0	1	0	0	0	0	0	2.79433	Clone5	0.5065	0	0	7	1
1742	7179	4374	Cancer	114_D1	114_D1_ACATCGGTCAGCCGCG	1	41	37	41x37	13	0.0475	0.028	0.1165	0.171	0.546	0.0195	0.071	114_D1_ACATCGGTCAGCCGCG	Clone2	0.148589	7179	4374	1	0	1	0	0	0	0	0	2.8046	Clone5	0.546	0	0	3	1
1743	7027	4461	Cancer	114_D1	114_D1_AGATACCGGTGTTCAC	1	40	38	40x38	24	0.0445	0.02	0.2995	0.29	0.322	0.0145	0.01	114_D1_AGATACCGGTGTTCAC	Clone6	0.178498	7027	4461	1	0	0	0	0	0	1	0	2.6658	Clone5	0.322	0	1	9	1
1744	7179	4548	Cancer	114_D1	114_D1_GATTACTGAATTTGGG	1	41	39	41x39	29	0.01	0.1965	0.263	0.213	0.2635	0.0425	0.011	114_D1_GATTACTGAATTTGGG	Clone6	0.173533	7179	4548	1	0	0	0	0	0	1	0	2.62727	Clone5	0.2635	0	3	9	1
1745	7028	4636	Cancer	114_D1	114_D1_TCCAACTTTAAATTCT	1	40	40	40x40	28	0.012	0.0155	0.2765	0.2425	0.4335	0.01	0.01	114_D1_TCCAACTTTAAATTCT	Clone2	0.152901	7028	4636	1	0	1	0	0	0	0	0	2.79422	Clone5	0.4335	0	0	7	1
1746	7180	4723	Cancer	114_D1	114_D1_TCCTAGCAAAGAAGCT	1	41	41	41x41	34	0.018	0.0085	0.463	0.468	0.0265	0.01	0.0055	114_D1_TCCTAGCAAAGAAGCT	Clone6	0.173119	7180	4723	1	0	0	0	0	0	1	0	2.62343	Clone4	0.468	0	2	29	1
1747	7028	4810	Cancer	114_D1	114_D1_GTCTATCTGAGTTTCT	1	40	42	40x42	33	0.0175	0.0315	0.3365	0.225	0.373	0.01	0.007	114_D1_GTCTATCTGAGTTTCT	Clone5	0.178063	7028	4810	1	0	0	0	0	1	0	0	2.63326	Clone5	0.373	1	2	11	0
1748	7180	4897	Cancer	114_D1	114_D1_GATGTTCAATCCACGA	1	41	43	41x43	31	0.018	0.0145	0.4065	0.368	0.145	0.041	0.0075	114_D1_GATGTTCAATCCACGA	Clone5	0.172411	7180	4897	1	0	0	0	0	1	0	0	2.63606	Clone3	0.4065	0	2	15	1
1749	7029	4985	Cancer	114_D1	114_D1_AGTTAAACACTTGCGA	1	40	44	40x44	19	0.016	0.0225	0.4375	0.419	0.076	0.0155	0.013	114_D1_AGTTAAACACTTGCGA	Clone2	0.169467	7029	4985	1	0	1	0	0	0	0	0	2.67851	Clone3	0.4375	0	1	10	1
1750	7181	5072	Cancer	114_D1	114_D1_AGCTCTTTACTCAGTT	1	41	45	41x45	24	0.0135	0.0215	0.4365	0.39	0.1145	0.013	0.011	114_D1_AGCTCTTTACTCAGTT	Clone5	0.153409	7181	5072	1	0	0	0	0	1	0	0	2.79693	Clone3	0.4365	0	0	11	1
1751	7029	5159	Cancer	114_D1	114_D1_ATCCAGGATTCGTGAA	1	40	46	40x46	31	0.0225	0.0175	0.1815	0.112	0.6455	0.0115	0.009	114_D1_ATCCAGGATTCGTGAA	Clone6	0.172731	7029	5159	1	0	0	0	0	0	1	0	2.69117	Clone5	0.6455	0	1	5	1
1752	7181	5246	Cancer	114_D1	114_D1_AGTCAACACCACCATC	1	41	47	41x47	11	0.0225	0.0255	0.317	0.278	0.316	0.0245	0.016	114_D1_AGTCAACACCACCATC	Clone2	0.147865	7181	5246	1	0	1	0	0	0	0	0	2.80471	Clone3	0.317	0	0	3	1
1753	7029	5334	Cancer	114_D1	114_D1_CGATACCTCGCGGACA	1	40	48	40x48	21	0.0525	0.138	0.2515	0.241	0.2945	0.011	0.0105	114_D1_CGATACCTCGCGGACA	Clone2	0.150508	7029	5334	1	0	1	0	0	0	0	0	2.80095	Clone5	0.2945	0	0	7	1
1754	7181	5421	Cancer	114_D1	114_D1_TACAACGCACAACTCA	1	41	49	41x49	29	0.01	0.017	0.2915	0.2595	0.404	0.0115	0.007	114_D1_TACAACGCACAACTCA	Clone5	0.151425	7181	5421	1	0	0	0	0	1	0	0	2.80541	Clone5	0.404	1	0	8	0
1755	7030	5508	Cancer	114_D1	114_D1_AATTAAAGGTCGGCGT	1	40	50	40x50	5	0.033	0.046	0.3445	0.3325	0.171	0.046	0.0265	114_D1_AATTAAAGGTCGGCGT	Clone2	0.145859	7030	5508	1	0	1	0	0	0	0	0	2.80611	Clone3	0.3445	0	0	2	1
1756	7182	5595	Cancer	114_D1	114_D1_TACGCAGTTCTTTCCT	1	41	51	41x51	39	0.0075	0.0115	0.28	0.254	0.435	0.0065	0.0055	114_D1_TACGCAGTTCTTTCCT	Clone2	0.155777	7182	5595	1	0	1	0	0	0	0	0	2.7795	Clone5	0.435	0	0	11	1
1757	7030	5683	Cancer	114_D1	114_D1_GACCGTGCTGACGGTG	1	40	52	40x52	27	0.019	0.0265	0.279	0.275	0.373	0.0185	0.009	114_D1_GACCGTGCTGACGGTG	Clone1	0.191974	7030	5683	1	1	0	0	0	0	0	0	2.79407	Clone5	0.373	0	0	9	1
1758	7182	5770	Cancer	114_D1	114_D1_GGCAAATTACTTTACT	1	41	53	41x53	39	0.008	0.0175	0.1985	0.194	0.567	0.0095	0.006	114_D1_GGCAAATTACTTTACT	Clone3	0.145943	7182	5770	1	0	0	1	0	0	0	0	2.8065	Clone5	0.567	0	0	7	1
1759	7031	5857	Cancer	114_D1	114_D1_GGTACAAACATGCTAT	1	40	54	40x54	17	0.0315	0.03	0.441	0.44	0.0275	0.0185	0.0115	114_D1_GGTACAAACATGCTAT	Clone5	0.161282	7031	5857	1	0	0	0	0	1	0	0	2.79194	Clone3	0.441	0	0	20	1
1760	7183	5944	Cancer	114_D1	114_D1_CGGGCCTTCTTTGTAA	1	41	55	41x55	31	0.0165	0.0195	0.441	0.4405	0.061	0.014	0.008	114_D1_CGGGCCTTCTTTGTAA	Clone5	0.169386	7183	5944	1	0	0	0	0	1	0	0	2.79815	Clone3	0.441	0	0	18	1
1761	7031	6032	Cancer	114_D1	114_D1_CGTGAAGTTAATTCAC	1	40	56	40x56	24	0.0135	0.018	0.2465	0.2055	0.495	0.0135	0.009	114_D1_CGTGAAGTTAATTCAC	Clone3	0.148747	7031	6032	1	0	0	1	0	0	0	0	2.80288	Clone5	0.495	0	0	4	1
1762	7183	6118	Cancer	114_D1	114_D1_ATAGTGAAGCGTTCTC	1	41	57	41x57	38	0.0165	0.013	0.264	0.2315	0.4325	0.03	0.0125	114_D1_ATAGTGAAGCGTTCTC	Clone2	0.172814	7183	6118	1	0	1	0	0	0	0	0	2.65757	Clone5	0.4325	0	1	11	1
1763	7032	6206	Cancer	114_D1	114_D1_TACGCCATATTCTAAT	1	40	58	40x58	20	0.027	0.0155	0.426	0.436	0.0335	0.041	0.0215	114_D1_TACGCCATATTCTAAT	Clone3	0.17551	7032	6206	1	0	0	1	0	0	0	0	2.6531	Clone4	0.436	0	2	20	1
1764	7184	6293	Cancer	114_D1	114_D1_GCCGGGTTAGGGTCGC	1	41	59	41x59	33	0.022	0.0175	0.087	0.082	0.768	0.0125	0.011	114_D1_GCCGGGTTAGGGTCGC	Clone2	0.148837	7184	6293	1	0	1	0	0	0	0	0	2.80278	Clone5	0.768	0	0	4	1
1765	7184	6467	Cancer	114_D1	114_D1_GCCGATTGGCCAAGCT	1	41	61	41x61	14	0.0905	0.027	0.365	0.389	0.0445	0.069	0.0145	114_D1_GCCGATTGGCCAAGCT	Clone6	0.175809	7184	6467	1	0	0	0	0	0	1	0	2.64977	Clone4	0.389	0	2	12	1
1766	7185	6642	Cancer	114_D1	114_D1_TTATGAATGAAAGGGA	1	41	63	41x63	29	0.012	0.0175	0.0475	0.0385	0.867	0.0095	0.0075	114_D1_TTATGAATGAAAGGGA	Clone2	0.144558	7185	6642	1	0	1	0	0	0	0	0	2.80704	Clone5	0.867	0	0	1	1
1767	7033	6730	Cancer	114_D1	114_D1_GCTGAGGCGTGAGTAT	1	40	64	40x64	6	0.0175	0.0275	0.4865	0.395	0.034	0.025	0.014	114_D1_GCTGAGGCGTGAGTAT	Clone5	0.177459	7033	6730	1	0	0	0	0	1	0	0	2.6814	Clone3	0.4865	0	1	9	1
1768	7185	6816	Cancer	114_D1	114_D1_GCGCCGTTCCACGATA	1	41	65	41x65	14	0.025	0.0195	0.4485	0.4665	0.019	0.013	0.0095	114_D1_GCGCCGTTCCACGATA	Clone5	0.182084	7185	6816	1	0	0	0	0	1	0	0	2.64844	Clone4	0.4665	0	1	24	1
1769	7033	6904	Cancer	114_D1	114_D1_CGCATGGTGCGATGCT	1	40	66	40x66	32	0.01	0.029	0.039	0.034	0.871	0.009	0.0075	114_D1_CGCATGGTGCGATGCT	Clone3	0.146042	7033	6904	1	0	0	1	0	0	0	0	2.80607	Clone5	0.871	0	0	2	1
1770	7185	6991	Cancer	114_D1	114_D1_AGGTTTCACACACCTT	1	41	67	41x67	36	0.0085	0.0125	0.2215	0.182	0.5345	0.0345	0.0065	114_D1_AGGTTTCACACACCTT	Clone6	0.168756	7185	6991	1	0	0	0	0	0	1	0	2.72432	Clone5	0.5345	0	1	7	1
1771	7186	7165	Cancer	114_D1	114_D1_ACGTTAATGTCGAAGA	1	41	69	41x69	27	0.0115	0.015	0.415	0.383	0.0825	0.0845	0.009	114_D1_ACGTTAATGTCGAAGA	Clone6	0.179873	7186	7165	1	0	0	0	0	0	1	0	2.6567	Clone3	0.415	0	2	15	1
1772	7476	1930	Cancer	114_D1	114_D1_AAACAGCTTTCAGAAG	1	43	9	43x9	23	0.0825	0.019	0.176	0.192	0.5035	0.014	0.012	114_D1_AAACAGCTTTCAGAAG	Clone1	0.158078	7476	1930	1	1	0	0	0	0	0	0	2.80539	Clone5	0.5035	0	0	5	1
1773	7325	2018	Cancer	114_D1	114_D1_TAGCTGATGTGAAGCG	1	42	10	42x10	18	0.016	0.0205	0.261	0.2165	0.46	0.0145	0.012	114_D1_TAGCTGATGTGAAGCG	Clone2	0.147461	7325	2018	1	0	1	0	0	0	0	0	2.80483	Clone5	0.46	0	0	3	1
1774	7477	2104	Cancer	114_D1	114_D1_CTTATGCGCTCAGGGC	1	43	11	43x11	27	0.0275	0.0185	0.2915	0.267	0.374	0.01	0.011	114_D1_CTTATGCGCTCAGGGC	Clone2	0.151979	7477	2104	1	0	1	0	0	0	0	0	2.79795	Clone5	0.374	0	0	9	1
1775	7325	2192	Cancer	114_D1	114_D1_TGGCTCTTGTCGCGTA	1	42	12	42x12	35	0.0085	0.013	0.0375	0.031	0.896	0.008	0.006	114_D1_TGGCTCTTGTCGCGTA	Clone2	0.144594	7325	2192	1	0	1	0	0	0	0	0	2.80702	Clone5	0.896	0	0	1	1
1776	7477	2279	Cancer	114_D1	114_D1_TTGTGAGGCATGACGC	1	43	13	43x13	38	0.027	0.0455	0.0545	0.087	0.7595	0.0165	0.0105	114_D1_TTGTGAGGCATGACGC	Clone2	0.174024	7477	2279	1	0	1	0	0	0	0	0	2.71523	Clone5	0.7595	0	1	7	1
1777	7326	2367	Cancer	114_D1	114_D1_CATAAGCTCTCCGTCT	1	42	14	42x14	38	0.0075	0.0095	0.4625	0.461	0.023	0.032	0.004	114_D1_CATAAGCTCTCCGTCT	Clone5	0.187399	7326	2367	1	0	0	0	0	1	0	0	2.62705	Clone3	0.4625	0	2	35	1
1778	7478	2453	Cancer	114_D1	114_D1_CCTTCTCAGCGTTCCT	1	43	15	43x15	32	0.043	0.011	0.439	0.459	0.026	0.0085	0.0125	114_D1_CCTTCTCAGCGTTCCT	Clone5	0.174423	7478	2453	1	0	0	0	0	1	0	0	2.64543	Clone4	0.459	0	1	29	1
1779	7326	2541	Cancer	114_D1	114_D1_TGCAGCTACGTACTTC	1	42	16	42x16	36	0.0115	0.0135	0.3205	0.414	0.1855	0.0485	0.0065	114_D1_TGCAGCTACGTACTTC	Clone3	0.177255	7326	2541	1	0	0	1	0	0	0	0	2.63356	Clone4	0.414	0	4	20	1
1780	7478	2628	Cancer	114_D1	114_D1_CTCTACACTGGCGATT	1	43	17	43x17	14	0.0565	0.098	0.133	0.162	0.505	0.028	0.0175	114_D1_CTCTACACTGGCGATT	Clone1	0.176585	7478	2628	1	1	0	0	0	0	0	0	2.80094	Clone5	0.505	0	0	3	1
1781	7326	2716	Cancer	114_D1	114_D1_TGCAGATCGTCCTAGG	1	42	18	42x18	13	0.259	0.0255	0.3405	0.3275	0.024	0.0115	0.012	114_D1_TGCAGATCGTCCTAGG	Clone5	0.181869	7326	2716	1	0	0	0	0	1	0	0	2.67943	Clone3	0.3405	0	1	20	1
1782	7478	2802	Cancer	114_D1	114_D1_TGCCAAAGTCAGACTT	1	43	19	43x19	25	0.012	0.021	0.2075	0.1275	0.437	0.1845	0.01	114_D1_TGCCAAAGTCAGACTT	Clone6	0.168639	7478	2802	1	0	0	0	0	0	1	0	2.64452	Clone5	0.437	0	3	8	1
1783	7479	2977	Cancer	114_D1	114_D1_CATGCCAACTCGCAAA	1	43	21	43x21	22	0.0105	0.1025	0.4145	0.356	0.046	0.059	0.011	114_D1_CATGCCAACTCGCAAA	Clone6	0.188947	7479	2977	1	0	0	0	0	0	1	0	2.62168	Clone3	0.4145	0	5	18	1
1784	7479	3151	Cancer	114_D1	114_D1_TCGTGTCACGCTGACA	1	43	23	43x23	11	0.0625	0.043	0.104	0.1185	0.6035	0.034	0.034	114_D1_TCGTGTCACGCTGACA	Clone2	0.146187	7479	3151	1	0	1	0	0	0	0	0	2.8062	Clone5	0.6035	0	0	2	1
1785	7480	3326	Cancer	114_D1	114_D1_CTTGCAACCGCCTCCT	1	43	25	43x25	38	0.0285	0.0645	0.418	0.4225	0.044	0.0165	0.006	114_D1_CTTGCAACCGCCTCCT	Clone5	0.179896	7480	3326	1	0	0	0	0	1	0	0	2.63994	Clone4	0.4225	0	3	26	1
1786	7328	3414	Cancer	114_D1	114_D1_AGCCCATACATGTAAG	1	42	26	42x26	6	0.0425	0.029	0.435	0.4415	0.023	0.015	0.013	114_D1_AGCCCATACATGTAAG	Clone2	0.17141	7328	3414	1	0	1	0	0	0	0	0	2.6635	Clone4	0.4415	0	1	15	1
1787	7480	3500	Cancer	114_D1	114_D1_ATCCAATGGAGGGTCC	1	43	27	43x27	14	0.023	0.0125	0.4565	0.4535	0.022	0.0245	0.007	114_D1_ATCCAATGGAGGGTCC	Clone6	0.159946	7480	3500	1	0	0	0	0	0	1	0	2.79293	Clone3	0.4565	0	0	20	1
1788	7329	3588	Cancer	114_D1	114_D1_AAACCGGGTAGGTACC	1	42	28	42x28	30	0.0735	0.016	0.4175	0.431	0.0345	0.013	0.0135	114_D1_AAACCGGGTAGGTACC	Clone6	0.172624	7329	3588	1	0	0	0	0	0	1	0	2.67322	Clone4	0.431	0	1	25	1
1789	7481	3675	Cancer	114_D1	114_D1_GCAACCACGGCCGCGT	1	43	29	43x29	17	0.182	0.024	0.3045	0.356	0.0475	0.068	0.0185	114_D1_GCAACCACGGCCGCGT	Clone6	0.183568	7481	3675	1	0	0	0	0	0	1	0	2.67761	Clone4	0.356	0	2	18	1
1790	7329	3762	Cancer	114_D1	114_D1_CGCTTATTCCCGGTCG	1	42	30	42x30	25	0.0125	0.0185	0.166	0.128	0.655	0.011	0.009	114_D1_CGCTTATTCCCGGTCG	Clone3	0.147294	7329	3762	1	0	0	1	0	0	0	0	2.80476	Clone5	0.655	0	0	3	1
1791	7481	3849	Cancer	114_D1	114_D1_TTACTCTGGTACGTAC	1	43	31	43x31	22	0.0145	0.0185	0.258	0.225	0.4625	0.012	0.01	114_D1_TTACTCTGGTACGTAC	Clone2	0.171719	7481	3849	1	0	1	0	0	0	0	0	2.67653	Clone5	0.4625	0	1	4	1
1792	7330	3937	Cancer	114_D1	114_D1_GTGGTTTCCGCCTTTC	1	42	32	42x32	21	0.013	0.0185	0.2945	0.2615	0.391	0.0125	0.0095	114_D1_GTGGTTTCCGCCTTTC	Clone2	0.151008	7330	3937	1	0	1	0	0	0	0	0	2.7976	Clone5	0.391	0	0	6	1
1793	7482	4024	Cancer	114_D1	114_D1_ATAGGCGGCTATAGAA	1	43	33	43x33	6	0.016	0.0195	0.438	0.4645	0.02	0.0295	0.013	114_D1_ATAGGCGGCTATAGAA	Clone5	0.18166	7482	4024	1	0	0	0	0	1	0	0	2.65883	Clone4	0.4645	0	1	18	1
1794	7330	4111	Cancer	114_D1	114_D1_GTGCCATCACACGGTG	1	42	34	42x34	22	0.014	0.0905	0.0585	0.0495	0.7645	0.013	0.0105	114_D1_GTGCCATCACACGGTG	Clone6	0.170901	7330	4111	1	0	0	0	0	0	1	0	2.71018	Clone5	0.7645	0	1	2	1
1795	7482	4198	Cancer	114_D1	114_D1_CCCAACATACGTCGCG	1	43	35	43x35	16	0.013	0.017	0.431	0.4145	0.046	0.068	0.01	114_D1_CCCAACATACGTCGCG	Clone6	0.178585	7482	4198	1	0	0	0	0	0	1	0	2.64699	Clone3	0.431	0	2	12	1
1796	7330	4286	Cancer	114_D1	114_D1_CGGTGCAGATAGAACG	1	42	36	42x36	21	0.092	0.02	0.36	0.394	0.055	0.0605	0.019	114_D1_CGGTGCAGATAGAACG	Clone6	0.171369	7330	4286	1	0	0	0	0	0	1	0	2.70559	Clone4	0.394	0	1	14	1
1797	7482	4373	Cancer	114_D1	114_D1_GGGCGGGTTCCCTACG	1	43	37	43x37	18	0.026	0.0805	0.396	0.4	0.0355	0.052	0.01	114_D1_GGGCGGGTTCCCTACG	Clone6	0.183901	7482	4373	1	0	0	0	0	0	1	0	2.64849	Clone4	0.4	0	3	18	1
1798	7331	4460	Cancer	114_D1	114_D1_TGAGCCATACAGTCTC	1	42	38	42x38	23	0.0145	0.028	0.0675	0.06	0.797	0.022	0.01	114_D1_TGAGCCATACAGTCTC	Clone1	0.161705	7331	4460	1	1	0	0	0	0	0	0	2.80519	Clone5	0.797	0	0	2	1
1799	7483	4547	Cancer	114_D1	114_D1_CTCCGCCCACATGAGG	1	43	39	43x39	21	0.0125	0.1595	0.173	0.1195	0.3715	0.152	0.0125	114_D1_CTCCGCCCACATGAGG	Clone3	0.170412	7483	4547	1	0	0	1	0	0	0	0	2.72878	Clone5	0.3715	0	2	7	1
1800	7331	4635	Cancer	114_D1	114_D1_GTTGAACCGGTTCCAT	1	42	40	42x40	20	0.0135	0.0195	0.286	0.252	0.406	0.0125	0.0105	114_D1_GTTGAACCGGTTCCAT	Clone2	0.149714	7331	4635	1	0	1	0	0	0	0	0	2.80034	Clone5	0.406	0	0	5	1
1801	7483	4722	Cancer	114_D1	114_D1_TTGACTACCATATGGT	1	43	41	43x41	16	0.029	0.032	0.426	0.4225	0.06	0.0175	0.0125	114_D1_TTGACTACCATATGGT	Clone5	0.150803	7483	4722	1	0	0	0	0	1	0	0	2.80426	Clone3	0.426	0	0	10	1
1802	7332	4809	Cancer	114_D1	114_D1_ACCATCGTATATGGTA	1	42	42	42x42	18	0.014	0.029	0.2955	0.271	0.2985	0.0645	0.0275	114_D1_ACCATCGTATATGGTA	Clone6	0.178586	7332	4809	1	0	0	0	0	0	1	0	2.65591	Clone5	0.2985	0	2	8	1
1803	7484	4896	Cancer	114_D1	114_D1_TGCGTAAGAACCTGAT	1	43	43	43x43	21	0.0135	0.0165	0.269	0.2395	0.402	0.051	0.009	114_D1_TGCGTAAGAACCTGAT	Clone6	0.167498	7484	4896	1	0	0	0	0	0	1	0	2.72844	Clone5	0.402	0	1	6	1
1804	7332	4984	Cancer	114_D1	114_D1_AGAAGGTTGCCGAATT	1	42	44	42x44	27	0.0115	0.0255	0.086	0.1785	0.676	0.0135	0.0085	114_D1_AGAAGGTTGCCGAATT	Clone5	0.183824	7332	4984	1	0	0	0	0	1	0	0	2.72954	Clone5	0.676	1	2	4	0
1805	7484	5071	Cancer	114_D1	114_D1_AGGACGACCCATTAGA	1	43	45	43x45	21	0.0125	0.0235	0.2835	0.26	0.3975	0.0135	0.0095	114_D1_AGGACGACCCATTAGA	Clone6	0.194377	7484	5071	1	0	0	0	0	0	1	0	2.66281	Clone5	0.3975	0	1	6	1
1806	7333	5158	Cancer	114_D1	114_D1_GGTGCTGGTACACATT	1	42	46	42x46	25	0.0125	0.019	0.088	0.0725	0.788	0.0115	0.009	114_D1_GGTGCTGGTACACATT	Clone2	0.146159	7333	5158	1	0	1	0	0	0	0	0	2.80614	Clone5	0.788	0	0	2	1
1807	7485	5245	Cancer	114_D1	114_D1_GCGCTATGCCGAGGCA	1	43	47	43x47	24	0.012	0.0165	0.26	0.2405	0.4505	0.011	0.009	114_D1_GCGCTATGCCGAGGCA	Clone2	0.150587	7485	5245	1	0	1	0	0	0	0	0	2.80055	Clone5	0.4505	0	0	5	1
1808	7333	5333	Cancer	114_D1	114_D1_ACCCGGTTACACTTCC	1	42	48	42x48	30	0.021	0.0135	0.2365	0.2065	0.473	0.0395	0.009	114_D1_ACCCGGTTACACTTCC	Clone6	0.168105	7333	5333	1	0	0	0	0	0	1	0	2.72868	Clone5	0.473	0	1	7	1
1809	7485	5420	Cancer	114_D1	114_D1_TAACTCATCCGCGCGG	1	43	49	43x49	13	0.0345	0.0355	0.3645	0.367	0.089	0.094	0.0155	114_D1_TAACTCATCCGCGCGG	Clone1	0.169548	7485	5420	1	1	0	0	0	0	0	0	2.80307	Clone4	0.367	0	0	8	1
1810	7334	5507	Cancer	114_D1	114_D1_CACAATGAGCTGCTAT	1	42	50	42x50	19	0.0395	0.0205	0.1925	0.117	0.606	0.0135	0.0115	114_D1_CACAATGAGCTGCTAT	Clone2	0.145954	7334	5507	1	0	1	0	0	0	0	0	2.80629	Clone5	0.606	0	0	3	1
1811	7486	5594	Cancer	114_D1	114_D1_GTTACTTTGGGCCTAG	1	43	51	43x51	16	0.0175	0.0205	0.2435	0.2265	0.411	0.068	0.012	114_D1_GTTACTTTGGGCCTAG	Clone6	0.166367	7486	5594	1	0	0	0	0	0	1	0	2.7387	Clone5	0.411	0	1	4	1
1812	7334	5682	Cancer	114_D1	114_D1_GGGCCCGTCTTAAACA	1	42	52	42x52	23	0.033	0.017	0.226	0.1915	0.51	0.012	0.0115	114_D1_GGGCCCGTCTTAAACA	Clone5	0.147706	7334	5682	1	0	0	0	0	1	0	0	2.80715	Clone5	0.51	1	0	4	0
1813	7486	5769	Cancer	114_D1	114_D1_GAAATTGTCTCTATAA	1	43	53	43x53	25	0.0105	0.0165	0.306	0.2605	0.3085	0.0905	0.0075	114_D1_GAAATTGTCTCTATAA	Clone6	0.169288	7486	5769	1	0	0	0	0	0	1	0	2.71243	Clone5	0.3085	0	1	10	1
1814	7334	5856	Cancer	114_D1	114_D1_GGCGCATGAATTGATG	1	42	54	42x54	24	0.011	0.02	0.2775	0.246	0.349	0.086	0.0105	114_D1_GGCGCATGAATTGATG	Clone1	0.558584	7334	5856	1	1	0	0	0	0	0	0	2.06989	Clone5	0.349	0	0	9	1
1815	7486	5943	Cancer	114_D1	114_D1_CATATAGGTACAGTCA	1	43	55	43x55	18	0.0165	0.024	0.168	0.148	0.611	0.02	0.0135	114_D1_CATATAGGTACAGTCA	Clone5	0.170935	7486	5943	1	0	0	0	0	1	0	0	2.68542	Clone5	0.611	1	1	2	0
1816	7335	6031	Cancer	114_D1	114_D1_TCAACGAGGAGACAAA	1	42	56	42x56	15	0.0185	0.027	0.081	0.071	0.7695	0.018	0.0145	114_D1_TCAACGAGGAGACAAA	Clone2	0.144558	7335	6031	1	0	1	0	0	0	0	0	2.80704	Clone5	0.7695	0	0	1	1
1817	7487	6118	Cancer	114_D1	114_D1_TTGCACAATTCAGAAA	1	43	57	43x57	17	0.0185	0.0385	0.051	0.043	0.817	0.0175	0.014	114_D1_TTGCACAATTCAGAAA	Clone3	0.144498	7487	6118	1	0	0	1	0	0	0	0	2.80702	Clone5	0.817	0	0	1	1
1818	7335	6205	Cancer	114_D1	114_D1_CATCGGACGGGTTAAT	1	42	58	42x58	22	0.012	0.019	0.3175	0.2735	0.358	0.011	0.009	114_D1_CATCGGACGGGTTAAT	Clone2	0.15165	7335	6205	1	0	1	0	0	0	0	0	2.79443	Clone5	0.358	0	0	7	1
1819	7487	6292	Cancer	114_D1	114_D1_ATTAAACATGCGGACC	1	43	59	43x59	25	0.031	0.0335	0.409	0.3625	0.088	0.0645	0.0115	114_D1_ATTAAACATGCGGACC	Clone6	0.173812	7487	6292	1	0	0	0	0	0	1	0	2.65715	Clone3	0.409	0	2	14	1
1820	7336	6380	Cancer	114_D1	114_D1_TATCTACCACAGCGGG	1	42	60	42x60	33	0.01	0.0165	0.414	0.383	0.121	0.044	0.0125	114_D1_TATCTACCACAGCGGG	Clone6	0.199611	7336	6380	1	0	0	0	0	0	1	0	2.61335	Clone3	0.414	0	3	16	1
1821	7488	6467	Cancer	114_D1	114_D1_CGAGACCCTAGAGTGT	1	43	61	43x61	31	0.053	0.035	0.3995	0.3985	0.038	0.0685	0.008	114_D1_CGAGACCCTAGAGTGT	Clone6	0.196525	7488	6467	1	0	0	0	0	0	1	0	2.60471	Clone3	0.3995	0	5	25	1
1822	7336	6554	Cancer	114_D1	114_D1_ACATCGATCGTTTACC	1	42	62	42x62	35	0.0085	0.0175	0.234	0.191	0.5315	0.0115	0.0065	114_D1_ACATCGATCGTTTACC	Clone5	0.16694	7336	6554	1	0	0	0	0	1	0	0	2.7129	Clone5	0.5315	1	1	8	0
1823	7488	6641	Cancer	114_D1	114_D1_ATCGACCCAATACAGA	1	43	63	43x63	19	0.016	0.0265	0.098	0.0975	0.688	0.063	0.0115	114_D1_ATCGACCCAATACAGA	Clone6	0.165575	7488	6641	1	0	0	0	0	0	1	0	2.74348	Clone5	0.688	0	1	3	1
1824	7337	6729	Cancer	114_D1	114_D1_GAATCTGAACATTCTC	1	42	64	42x64	37	0.0085	0.0135	0.1555	0.1315	0.6765	0.008	0.0065	114_D1_GAATCTGAACATTCTC	Clone2	0.14915	7337	6729	1	0	1	0	0	0	0	0	2.80212	Clone5	0.6765	0	0	5	1
1825	7489	6816	Cancer	114_D1	114_D1_AGTTCCTATTTATGTT	1	43	65	43x65	27	0.0765	0.017	0.2625	0.2125	0.3805	0.042	0.0085	114_D1_AGTTCCTATTTATGTT	Clone6	0.167258	7489	6816	1	0	0	0	0	0	1	0	2.73493	Clone5	0.3805	0	1	9	1
1826	7337	6903	Cancer	114_D1	114_D1_CAGTCTGTATACTGGG	1	42	66	42x66	26	0.011	0.02	0.2515	0.227	0.431	0.052	0.008	114_D1_CAGTCTGTATACTGGG	Clone1	0.279103	7337	6903	1	1	0	0	0	0	0	0	2.7125	Clone5	0.431	0	1	7	1
1827	7489	6990	Cancer	114_D1	114_D1_GGAGACGACACCTTTG	1	43	67	43x67	13	0.02	0.028	0.249	0.2095	0.459	0.0185	0.016	114_D1_GGAGACGACACCTTTG	Clone2	0.145809	7489	6990	1	0	1	0	0	0	0	0	2.80612	Clone5	0.459	0	0	2	1
1828	7338	7078	Cancer	114_D1	114_D1_CCTAAATTAACGGTTC	1	42	68	42x68	28	0.0325	0.026	0.071	0.064	0.786	0.0105	0.0095	114_D1_CCTAAATTAACGGTTC	Clone6	0.144399	7338	7078	1	0	0	0	0	0	1	0	2.80713	Clone5	0.786	0	0	3	1
1829	7338	7252	Cancer	114_D1	114_D1_CTGTGCAGGGTAGGTC	1	42	70	42x70	22	0.014	0.02	0.251	0.2165	0.476	0.013	0.01	114_D1_CTGTGCAGGGTAGGTC	Clone3	0.148822	7338	7252	1	0	0	1	0	0	0	0	2.80259	Clone5	0.476	0	0	4	1
1830	7780	1929	Cancer	114_D1	114_D1_GGGCCTAAATGGGCTA	1	45	9	45x9	32	0.0205	0.0225	0.3145	0.277	0.3095	0.047	0.009	114_D1_GGGCCTAAATGGGCTA	Clone6	0.166705	7780	1929	1	0	0	0	0	0	1	0	2.72353	Clone3	0.3145	0	1	13	1
1831	7628	2017	Cancer	114_D1	114_D1_ACTTGTAGTCCCTTCA	1	44	10	44x10	27	0.0155	0.014	0.4395	0.4275	0.0555	0.039	0.009	114_D1_ACTTGTAGTCCCTTCA	Clone5	0.185735	7628	2017	1	0	0	0	0	1	0	0	2.61001	Clone3	0.4395	0	2	17	1
1832	7780	2104	Cancer	114_D1	114_D1_CCCGAAGTTTCGCGAA	1	45	11	45x11	22	0.02	0.0955	0.3895	0.4255	0.0485	0.0135	0.0085	114_D1_CCCGAAGTTTCGCGAA	Clone2	0.158565	7780	2104	1	0	1	0	0	0	0	0	2.7755	Clone4	0.4255	0	0	16	1
1833	7629	2191	Cancer	114_D1	114_D1_ACCATCCGCCAACTAG	1	44	12	44x12	38	0.0165	0.012	0.431	0.4165	0.08	0.0325	0.011	114_D1_ACCATCCGCCAACTAG	Clone6	0.19388	7629	2191	1	0	0	0	0	0	1	0	2.61117	Clone3	0.431	0	3	20	1
1834	7781	2278	Cancer	114_D1	114_D1_TGCGAATATGGGATTT	1	45	13	45x13	27	0.013	0.018	0.2805	0.241	0.4225	0.0145	0.011	114_D1_TGCGAATATGGGATTT	Clone5	0.149965	7781	2278	1	0	0	0	0	1	0	0	2.80535	Clone5	0.4225	1	0	7	0
1835	7629	2366	Cancer	114_D1	114_D1_TACATCCCTATCCCTG	1	44	14	44x14	36	0.009	0.014	0.059	0.0455	0.8545	0.012	0.006	114_D1_TACATCCCTATCCCTG	Clone2	0.146257	7629	2366	1	0	1	0	0	0	0	0	2.80608	Clone5	0.8545	0	0	2	1
1836	7781	2453	Cancer	114_D1	114_D1_GTGGGAAGACTGAATC	1	45	15	45x15	36	0.0105	0.0175	0.424	0.4105	0.026	0.1045	0.0065	114_D1_GTGGGAAGACTGAATC	Clone3	0.174628	7781	2453	1	0	0	1	0	0	0	0	2.62906	Clone3	0.424	1	7	36	0
1837	7630	2540	Cancer	114_D1	114_D1_TCAACATCGACCGAGA	1	44	16	44x16	30	0.034	0.0165	0.32	0.285	0.2955	0.041	0.008	114_D1_TCAACATCGACCGAGA	Clone5	0.176983	7630	2540	1	0	0	0	0	1	0	0	2.64198	Clone3	0.32	0	2	13	1
1838	7782	2627	Cancer	114_D1	114_D1_CTATGTGAGTCACGGC	1	45	17	45x17	43	0.0165	0.01	0.365	0.3415	0.2525	0.007	0.007	114_D1_CTATGTGAGTCACGGC	Clone2	0.160378	7782	2627	1	0	1	0	0	0	0	0	2.76118	Clone3	0.365	0	0	18	1
1839	7630	2715	Cancer	114_D1	114_D1_CCGAACACTGGGCCTC	1	44	18	44x18	34	0.008	0.014	0.369	0.3005	0.2965	0.007	0.006	114_D1_CCGAACACTGGGCCTC	Clone5	0.174894	7630	2715	1	0	0	0	0	1	0	0	2.66117	Clone3	0.369	0	1	13	1
1840	7782	2802	Cancer	114_D1	114_D1_AAACTTGCAAACGTAT	1	45	19	45x19	37	0.0255	0.016	0.2675	0.276	0.378	0.03	0.0075	114_D1_AAACTTGCAAACGTAT	Clone2	0.171296	7782	2802	1	0	1	0	0	0	0	0	2.67757	Clone5	0.378	0	1	13	1
1841	7630	2889	Cancer	114_D1	114_D1_AGGGCGAGCAGCTGAT	1	44	20	44x20	46	0.0135	0.0105	0.442	0.3795	0.142	0.007	0.0055	114_D1_AGGGCGAGCAGCTGAT	Clone6	0.198864	7630	2889	1	0	0	0	0	0	1	0	2.59404	Clone3	0.442	0	4	22	1
1842	7782	2976	Cancer	114_D1	114_D1_AACACGAGACGCGGCC	1	45	21	45x21	32	0.01	0.014	0.174	0.0825	0.705	0.0085	0.0065	114_D1_AACACGAGACGCGGCC	Clone1	0.585287	7782	2976	1	1	0	0	0	0	0	0	2.02984	Clone5	0.705	0	1	4	1
1843	7631	3064	Cancer	114_D1	114_D1_TGACGAATATTTCCCT	1	44	22	44x22	27	0.011	0.0205	0.256	0.195	0.43	0.0745	0.0125	114_D1_TGACGAATATTTCCCT	Clone2	0.173679	7631	3064	1	0	1	0	0	0	0	0	2.63222	Clone5	0.43	0	2	8	1
1844	7783	3151	Cancer	114_D1	114_D1_TCGGAGAGTATCGGGA	1	45	23	45x23	22	0.014	0.0215	0.097	0.08	0.765	0.0125	0.0105	114_D1_TCGGAGAGTATCGGGA	Clone2	0.146226	7783	3151	1	0	1	0	0	0	0	0	2.80604	Clone5	0.765	0	0	2	1
1845	7631	3238	Cancer	114_D1	114_D1_CAAATCTCTCACAAGG	1	44	24	44x24	21	0.0145	0.023	0.0495	0.032	0.7975	0.073	0.0105	114_D1_CAAATCTCTCACAAGG	Clone6	0.164779	7631	3238	1	0	0	0	0	0	1	0	2.74849	Clone5	0.7975	0	1	2	1
1846	7783	3325	Cancer	114_D1	114_D1_AGGCCCTAGAACGCCA	1	45	25	45x25	29	0.01	0.017	0.1915	0.183	0.581	0.01	0.0075	114_D1_AGGCCCTAGAACGCCA	Clone5	0.176103	7783	3325	1	0	0	0	0	1	0	0	2.68257	Clone5	0.581	1	1	4	0
1847	7632	3413	Cancer	114_D1	114_D1_TAGAGATCATGCAACT	1	44	26	44x26	43	0.1185	0.0275	0.3485	0.2975	0.182	0.019	0.0075	114_D1_TAGAGATCATGCAACT	Clone6	0.18145	7632	3413	1	0	0	0	0	0	1	0	2.61366	Clone3	0.3485	0	3	23	1
1848	7784	3500	Cancer	114_D1	114_D1_TTGTTTCCATACAACT	1	45	27	45x27	30	0.024	0.017	0.4385	0.419	0.0845	0.009	0.0075	114_D1_TTGTTTCCATACAACT	Clone6	0.15719	7784	3500	1	0	0	0	0	0	1	0	2.77998	Clone3	0.4385	0	0	16	1
1849	7632	3587	Cancer	114_D1	114_D1_GAGAGGTGCATTCTGG	1	44	28	44x28	7	0.0295	0.037	0.341	0.2975	0.2445	0.0265	0.024	114_D1_GAGAGGTGCATTCTGG	Clone3	0.145955	7632	3587	1	0	0	1	0	0	0	0	2.80615	Clone3	0.341	1	0	2	0
1850	7784	3674	Cancer	114_D1	114_D1_GTGGACCAACCCGATT	1	45	29	45x29	38	0.0165	0.013	0.226	0.2155	0.5015	0.018	0.0095	114_D1_GTGGACCAACCCGATT	Clone1	0.328237	7784	3674	1	1	0	0	0	0	0	0	2.64706	Clone5	0.5015	0	1	9	1
1851	7633	3762	Cancer	114_D1	114_D1_CTGGGCCTGCTATATC	1	44	30	44x30	23	0.013	0.0245	0.446	0.363	0.076	0.0575	0.0205	114_D1_CTGGGCCTGCTATATC	Clone6	0.187017	7633	3762	1	0	0	0	0	0	1	0	2.60942	Clone3	0.446	0	3	14	1
1852	7785	3849	Cancer	114_D1	114_D1_CATAGTCCACAAGAAC	1	45	31	45x31	19	0.0105	0.017	0.4575	0.458	0.0345	0.015	0.0075	114_D1_CATAGTCCACAAGAAC	Clone3	0.172257	7785	3849	1	0	0	1	0	0	0	0	2.65548	Clone4	0.458	0	1	16	1
1853	7633	3936	Cancer	114_D1	114_D1_TTGACATGAACGTGGA	1	44	32	44x32	15	0.032	0.027	0.097	0.151	0.6415	0.0175	0.033	114_D1_TTGACATGAACGTGGA	Clone2	0.146556	7633	3936	1	0	1	0	0	0	0	0	2.80619	Clone5	0.6415	0	0	2	1
1854	7785	4023	Cancer	114_D1	114_D1_GGTTACCACCCTCGGG	1	45	33	45x33	28	0.029	0.014	0.4235	0.4305	0.0555	0.027	0.0205	114_D1_GGTTACCACCCTCGGG	Clone2	0.171832	7785	4023	1	0	1	0	0	0	0	0	2.65019	Clone4	0.4305	0	1	17	1
1855	7634	4111	Cancer	114_D1	114_D1_TACCGGTCGTTTCCAT	1	44	34	44x34	31	0.009	0.01	0.459	0.4565	0.036	0.0185	0.01	114_D1_TACCGGTCGTTTCCAT	Clone6	0.193305	7634	4111	1	0	0	0	0	0	1	0	2.61306	Clone3	0.459	0	2	29	1
1856	7786	4198	Cancer	114_D1	114_D1_CGAGTACTAAAGAGGA	1	45	35	45x35	9	0.0095	0.0235	0.4055	0.452	0.008	0.097	0.0045	114_D1_CGAGTACTAAAGAGGA	Clone6	0.194434	7786	4198	1	0	0	0	0	0	1	0	2.61049	Clone4	0.452	0	6	51	1
1857	7634	4285	Cancer	114_D1	114_D1_GCAAGAATTCCTTGGC	1	44	36	44x36	7	0.0495	0.085	0.3635	0.3845	0.044	0.0245	0.049	114_D1_GCAAGAATTCCTTGGC	Clone2	0.152685	7634	4285	1	0	1	0	0	0	0	0	2.7958	Clone4	0.3845	0	0	7	1
1858	7786	4372	Cancer	114_D1	114_D1_TCGCCGAAGTTGCGTC	1	45	37	45x37	20	0.013	0.079	0.3235	0.297	0.253	0.021	0.0135	114_D1_TCGCCGAAGTTGCGTC	Clone5	0.150126	7786	4372	1	0	0	0	0	1	0	0	2.80426	Clone3	0.3235	0	0	8	1
1859	7634	4460	Cancer	114_D1	114_D1_TTGAGAGTACTGCTAA	1	44	38	44x38	20	0.031	0.087	0.2105	0.1325	0.5165	0.011	0.012	114_D1_TTGAGAGTACTGCTAA	Clone6	0.179692	7634	4460	1	0	0	0	0	0	1	0	2.65852	Clone5	0.5165	0	2	6	1
1860	7786	4547	Cancer	114_D1	114_D1_GCCACAATTTAAGGAC	1	45	39	45x39	39	0.008	0.051	0.0435	0.0105	0.8315	0.0485	0.006	114_D1_GCCACAATTTAAGGAC	Clone7	0.183919	7786	4547	1	0	0	0	0	0	0	1	2.66861	Clone5	0.8315	0	2	3	1
1861	7635	4634	Cancer	114_D1	114_D1_ATATTCAGTTAAACCT	1	44	40	44x40	17	0.0445	0.017	0.442	0.429	0.0435	0.0125	0.0115	114_D1_ATATTCAGTTAAACCT	Clone5	0.171438	7635	4634	1	0	0	0	0	1	0	0	2.62328	Clone3	0.442	0	2	13	1
1862	7787	4721	Cancer	114_D1	114_D1_TGAGTGCCTCTTAAAT	1	45	41	45x41	25	0.033	0.025	0.407	0.3785	0.026	0.123	0.0075	114_D1_TGAGTGCCTCTTAAAT	Clone6	0.191266	7787	4721	1	0	0	0	0	0	1	0	2.61358	Clone3	0.407	0	5	26	1
1863	7635	4809	Cancer	114_D1	114_D1_ATCAGACGGCACGCCG	1	44	42	44x42	34	0.009	0.0185	0.074	0.067	0.8105	0.0145	0.0065	114_D1_ATCAGACGGCACGCCG	Clone5	0.182248	7635	4809	1	0	0	0	0	1	0	0	2.69735	Clone5	0.8105	1	1	3	0
1864	7787	4896	Cancer	114_D1	114_D1_GTGCGAAATCGAACAC	1	45	43	45x43	6	0.0445	0.021	0.422	0.4275	0.036	0.027	0.022	114_D1_GTGCGAAATCGAACAC	Clone2	0.17237	7787	4896	1	0	1	0	0	0	0	0	2.67862	Clone4	0.4275	0	1	9	1
1865	7636	4983	Cancer	114_D1	114_D1_GTGCCGCTTCAAAGGT	1	44	44	44x44	25	0.046	0.021	0.406	0.399	0.101	0.0165	0.01	114_D1_GTGCCGCTTCAAAGGT	Clone5	0.177196	7636	4983	1	0	0	0	0	1	0	0	2.66099	Clone3	0.406	0	1	13	1
1866	7788	5070	Cancer	114_D1	114_D1_GATACGATGGGAGTCA	1	45	45	45x45	14	0.023	0.0465	0.057	0.0525	0.784	0.0205	0.017	114_D1_GATACGATGGGAGTCA	Clone3	0.144498	7788	5070	1	0	0	1	0	0	0	0	2.80702	Clone5	0.784	0	0	1	1
1867	7636	5158	Cancer	114_D1	114_D1_GACACTGAGTTCAGTG	1	44	46	44x46	17	0.0295	0.0225	0.1985	0.1985	0.5185	0.0175	0.0155	114_D1_GACACTGAGTTCAGTG	Clone1	0.151122	7636	5158	1	1	0	0	0	0	0	0	2.80676	Clone5	0.5185	0	0	3	1
1868	7788	5244	Cancer	114_D1	114_D1_ATCCTGCGTGGAATGG	1	45	47	45x47	23	0.0125	0.017	0.2685	0.2375	0.4205	0.0295	0.015	114_D1_ATCCTGCGTGGAATGG	Clone2	0.152723	7788	5244	1	0	1	0	0	0	0	0	2.79756	Clone5	0.4205	0	0	6	1
1869	7637	5332	Cancer	114_D1	114_D1_ATCCTACCTAAGCTCT	1	44	48	44x48	15	0.035	0.054	0.4165	0.4265	0.041	0.0155	0.011	114_D1_ATCCTACCTAAGCTCT	Clone2	0.151944	7637	5332	1	0	1	0	0	0	0	0	2.79412	Clone4	0.4265	0	0	14	1
1870	7789	5419	Cancer	114_D1	114_D1_AGTGATATGAGTAGTT	1	45	49	45x49	18	0.0415	0.0255	0.2285	0.205	0.4575	0.023	0.019	114_D1_AGTGATATGAGTAGTT	Clone2	0.148966	7789	5419	1	0	1	0	0	0	0	0	2.80285	Clone5	0.4575	0	0	4	1
1871	7637	5507	Cancer	114_D1	114_D1_ATGATGCAATGGTACA	1	44	50	44x50	20	0.0205	0.03	0.3805	0.3835	0.042	0.131	0.0125	114_D1_ATGATGCAATGGTACA	Clone6	0.170068	7637	5507	1	0	0	0	0	0	1	0	2.66355	Clone4	0.3835	0	2	17	1
1872	7789	5593	Cancer	114_D1	114_D1_GAAACCGAATTACCTT	1	45	51	45x51	28	0.0115	0.0175	0.0455	0.0335	0.8735	0.01	0.0075	114_D1_GAAACCGAATTACCTT	Clone7	0.144037	7789	5593	1	0	0	0	0	0	0	1	2.80729	Clone5	0.8735	0	0	1	1
[truncated: 9,588 more rows]
