# Supplementary material for: Integrative spatial and genomic analysis of tumor heterogeneity with Tumoroscope
Source: Nat Commun. 2024 Oct 29;15:9343. doi: 10.1038/s41467-024-53374-3 (PMC11522407; doi:10.1038/s41467-024-53374-3)
Supplement: Supplementary file 4 — Source Data [file 41467_2024_53374_MOESM4_ESM.zip › Source Data/Supplementary_Figure_6.xlsx]

## Sheet: Breast
Input cell counts	Estimated cell counts
17	15.7325
30	28.0445
17	17.6425
24	21.246
30	28.115
17	17.388
25	23.6825
22	20.0895
38	35.4425
33	31.6125
30	27.7045
29	26.991
22	20.534
24	30.5845
24	25.486
15	13.6605
16	13.6615
24	26.5235
31	30.4505
24	21.301
22	23.8005
24	23.0545
25	23.76
23	29.437
12	15.299
18	25.3915
28	26.5435
34	31.985
17	14.948
26	25.234
25	23.379
26	32.017
19	17.232
21	20.9375
26	25.2085
16	13.775
24	21.9715
37	34.749
27	30.246
34	33.032
19	17.937
18	17.5365
15	14.6905
6	9.6245
26	26.667
14	11.6735
19	18.3505
25	23.5905
11	11.1445
20	18.2215
35	33.651
18	16.869
23	22.1885
19	18.1775
16	15.5195
28	26.566
28	26.3835
22	20.21
22	33.092
23	20.4505
29	26.464
23	21.8725
32	30.2445
20	19.023
33	31.4685
28	25.0415
30	26.809
34	32.509
16	14.05
46	44.3185
29	26.083
36	35.675
32	29.4175
26	27.2895
20	18.967
12	20.6735
22	19.977
16	19.9355
23	20.259
10	10.3525
25	22.7465
22	20.505
16	15.0055
18	16.557
29	28.532
10	11.2715
33	31.084
13	11.922
16	14.7735
15	13.6995
30	28.5895
19	16.6735
10	10.477
32	31.4535
28	26.3855
23	21.0465
29	27.0695
14	12.488
40	38.2955
22	20.972
34	31.157
32	30.8215
39	37.033
21	20.2725
28	27.165
31	30.632
32	30.264
38	35.2515
30	29.103
26	33.57
23	21.7
44	40.759
6	9.3485
21	18.9135
20	18.414
36	34.107
25	23.1035
21	18.558
30	28.3935
24	25.3605
31	29.916
16	16.6965
23	21.5135
28	26.9135
20	18.633
23	22.597
28	26.514
15	13.995
18	15.6585
12	11.3305
22	20.9625
33	30.833
19	16.9865
22	23.7355
16	20.401
28	27.1425
27	25.092
31	34.474
13	11.762
28	25.6635
24	22.9515
28	26.361
19	17.879
33	31.8165
31	29.3775
29	27.7225
28	26.1505
28	25.202
40	37.7885
32	29.8195
26	23.3415
29	27.477
27	25.356
24	23.872
27	31.089
25	24.5915
34	32.078
40	38.165
29	27.457
34	32.355
29	27.0305
35	33.7095
27	25.8405
44	42.381
31	28.598
24	22.3865
26	24.675
36	33.729
27	24.671
23	21.7265
8	16.081
26	23.5835
22	23.344
30	27.6695
33	31.2265
28	25.4585
23	21.047
22	20.321
36	35.6955
30	29.5835
32	29.1635
22	22.826
37	34.9445
24	23.468
21	20.7525
18	24.174
21	18.539
29	28.1105
30	28.7595
9	10.0585
18	24.2115
16	14.5205
14	22.531
25	23.284
15	13.724
31	29.437
28	26.444
32	30.432
23	21.573
33	31.4365
35	33.6305
31	29.3465
25	23.4825
35	33.0095
26	29.6495
37	35.6355
25	23.163
41	39.3375
26	26.6235
26	27.5395
23	21.6845
21	19.825
32	30.6755
31	29.103
21	18.887
22	20.505
29	28.839
45	41.607
40	39.3465
28	25.42
38	37.0865
25	22.681
24	22.4965
22	24.838
22	24.168
24	22.892
26	23.7805
19	20.1845
27	25.647
39	37.503
26	29.2515
37	36.5225
17	20.02
28	27.479
18	17.0825
21	19.4335
28	26.431
25	22.478
28	26.5655
23	22.0765
31	34.2825
34	32.452
27	32.646
20	18.1945
21	19.6965
33	33.5625
25	38.762
34	32.8005
26	24.4305
16	19.518
30	28.2555
27	24.095
19	17.6175
25	22.9
13	11.32
15	25.257
6	7.2155
16	14.259
21	18.1495
15	13.2745
30	28.784
21	19.471
21	19.6885
23	21.5655
34	32.319
26	24.639
13	18.2395
34	31.167
28	26.691
25	22.3175
37	35.921
26	27.215
34	33.1785
19	17.1305
20	18.6435
23	22.1275
26	23.5495
29	27.581
35	33.713
27	24.298
28	26.3085
31	28.8895
43	42.552
34	32.1705
32	29.145
28	32.219
34	32.4425
21	20.3105
17	14.3755
26	25.0475
17	17.7395
22	20.063
25	22.6845
40	38.1655
31	29.2225
30	28.074
27	24.065
29	27.69
31	30.1585
34	31.9945
27	24.1785
27	24.731
29	27.307
31	30.8885
20	18.9195
22	27.849
29	32.4145
34	32.717
41	39.359
20	22.731
37	35.101
23	21.9775
26	24.4715
16	25.267
22	20.758
20	18.7025
19	17.3725
26	24.0405
22	20.6475
27	24.2125
16	25.0165
17	15.5205
24	21.663
40	38.4265
44	42.2395
34	32.6135
17	16.015
25	23.4905
26	23.258
12	11.104
32	36.5825
27	24.317
23	21.2275
5	5.635
17	15.2325
29	26.707
25	24.753
15	18.1045
21	18.852
24	21.638
18	17.181
18	21.1305
25	23.332
22	20.9405
22	27.1245
33	30.4455
19	18.031
22	19.555
17	14.992
21	19.615
22	21.4175
18	16.3875
30	28.653
31	28.981
24	22.761
26	23.147
27	25.096
38	38.263
25	24.6965
41	38.9825
26	24.458
45	43.2305
23	22.024
36	35.0675
22	20.573
30	28.3665
31	29.157
28	30.251
26	24.1955
25	23.0145
37	35.7045
22	20.992
22	22.75
28	27.1305
38	36.2735
38	36.7255
28	27.5185
34	32.5375
25	22.7515
14	12.115
15	13.3005
23	25.146
15	13.4435
18	20.863
29	28.0815
24	23.0465
29	25.848
30	28.5175
24	23.253
15	13.35
12	10.1215
28	25.2045
22	20.4985
23	21.156
29	27.143
21	24.8465
30	27.1395
19	17.0915
25	22.564
20	22.069
22	20.436
32	30.267
22	20.578
24	22.8605
34	33.2415
18	21.0235
26	24.624
18	21.4605
22	21.5425
23	24.973
36	34.2335
12	10.284
19	18.605
20	18.461
6	6.2715
33	31.6435
26	24.043
14	17.7195
13	11.208
15	14.5455
36	33.8895
19	16.9925
19	17.186
26	25.9955
22	23.1125
29	27.4625
29	27.228
25	22.9755
32	29.426
32	30.438
26	23.97
27	24.637
22	20.591
21	23.127
22	20.2185
27	26.416
18	15.7165
32	30.648
38	34.687
27	25.2665
27	25.727
31	30.088
30	28.328
21	21.0575
17	16.032
30	26.8965
35	36.11
11	10.882
18	16.814
30	28.5965
35	32.7305
38	36.3475
32	28.917
23	21.336
29	27.6665
23	22.391
35	34.061
33	30.6065
30	28.7205
15	13.808
31	29.418
27	24.2305
26	23.5925
30	28.3515
36	34.449
16	13.9165
15	29.283
12	12.9565
39	35.918
32	30.4035
17	16.116
26	24.2425
28	26.625
23	21.8475
14	12.673
34	32.1965
8	8.136
30	28.901
28	26.394
34	32.13
24	22.8045
31	29.16
22	20.322
21	19.3435
23	20.2715
24	21.942
44	43.905
18	16.2095
31	28.613
25	23.7085
25	23.8345
18	17.35
22	21.0885
35	32.8775
29	27.5985
49	45.8615
28	26.22
34	31.6165
25	22.369
20	20.6115
19	22.953
4	11.679
9	11.0015
10	13.732
33	34.202
23	21.449
36	34.137
35	32.5415
18	16.863
29	27.684
29	26.363
16	14.15
12	11.495
27	25.467
27	25.349
30	28.5695
16	14.511
26	23.3975
21	19.3065
25	30.358
33	31.5705
19	23.223
22	19.7615
19	19.4235
25	23.5145
25	23.152
29	30.2775
20	22.637
24	22.3775
25	27.372
27	25.315
24	22.1165
28	26.8665
17	18.253
29	26.1335
29	27.8615
26	24.961
28	26.1765
25	26.5655
32	29.0075
27	26.3015
20	21.177
33	31.798
27	25.841
35	32.686
25	23.594
39	37.294
32	30.61
25	23.7045
35	33.6845
24	25.8645
31	29.421
35	32.555
25	23.4855
25	23.14
26	23.466
34	32.3905
33	31.3925
17	17.853
14	16.0675
31	29.51
24	34.0705
25	24.6765
15	12.613
29	32.756
24	21.6105
24	23.384
19	18.5895
22	20.155
22	19.605
16	14.5
26	24.633
33	31.2435
35	32.168
16	15.324
25	30.3145
19	17.6225
23	21.2555
14	13.8215
25	24.059
15	16.0195
29	27.256
19	19.3325
24	20.905
15	13.89
18	15.786
19	17.79
26	24.311
9	12.75
20	24.7685
17	17.022
39	36.342
35	34.327
26	24.5485
38	36.455
26	23.3085
14	11.6345
32	31.672
22	20.2725
22	20.9675
25	22.639
25	23.2175
22	21.168
14	11.962
30	28.411
32	30.387
25	22.652
26	23.164
36	34.0505
34	32.77
30	28.842
42	40.412
17	15.3085
23	26.056
19	22.512
26	29.316
19	17.2045
31	29.011
23	21.204
35	32.2225
11	9.585
25	23.0365
29	27.241
22	20.548
25	23.2865
34	31.2965
22	20.159
36	34.206
32	29.0155
27	24.699
25	22.958
23	21.523
17	17.282
29	27.8065
39	38.3525
18	18.2845
24	22.426
22	20.477
13	13.2815
39	37.178
20	18.556
28	24.7575
25	23.295
24	21.5155
17	15.402
31	29.0615
23	21.8205
22	21.0395
18	15.7255
40	39.095
13	12.327
9	12.1175
25	23.586
7	9.522
16	14.22
16	18.161
28	26.912
25	27.435
34	30.834
24	24.168
19	23.4435
34	32.1365
24	22.62
29	28.071
16	21.8965
21	21.7215
26	24.511
35	32.6265
40	38.9855
42	40.8815
36	33.4045
35	32.2685
30	27.431
27	25.4345
26	26.672
29	26.1585
30	29.1195
13	16.649
33	30.595
17	14.5325
33	38.425
21	19.4745
17	20.8325
18	15.529
22	20.297
35	33.5775
29	27.5305
34	31.277
24	21.3505
18	15.85
32	30.8015
33	31.376
30	27.311
32	30.5885
21	19.034
25	23.7475
30	28.6765
24	22.2915
29	27.33
28	25.012
21	18.245
34	32.347
37	34.473
21	18.8735
26	24.5615
42	40.214
35	33.3945
28	25.9825
31	29.395
29	28.739
33	31.1175
36	34.144
30	33.9255
32	36.891
21	18.6365
25	22.0025
34	30.754
32	29.4825
29	27.7505
27	25.412
20	20.207
28	26.5635
30	28.892
26	23.057
35	32.582
25	24.1595
23	20.555
32	31.691
25	24.5785
28	31.9495
30	30.905
30	28.6105
23	21.016
11	11.3005
8	17.285
6	7.464
15	13.1155
26	24.581
15	13.7675
40	44.497
30	27.58
29	27.263
30	27.474
18	16.4515
25	23.3305
33	30.306
35	32.1725
35	31.644
24	22.0375
38	36.7715
25	23.6225
21	18.4655
12	10.8895
13	17.8015
16	15.189
11	18.9945
29	27.642
16	15.9955
25	22.2215
16	14.0915
21	18.2945
21	18.681
23	22.0065
23	21.388
41	39.5265
18	18.913
23	20.8125
12	11.4695
20	18.2415
19	17.531
20	28.66
35	33.3065
7	10.3115
28	27.489
28	24.8305
30	28.504
21	20.7035
28	25.912
25	24.9605
32	32.791
27	25.9365
30	27.5975
25	26.054
16	19.9065
23	21.6005
27	25.618
26	23.161
35	32.25
34	30.998
31	29.2875
25	23.574
32	29.3955
29	28.6425
32	30.0135
28	26.7875
36	37.891
20	17.7745
14	12.697
17	19.5345
19	16.769
23	20.5865
29	27.563
19	19.1665
30	34.4695
16	13.919
29	27.4215
18	16.263
25	23.4355
27	26.7845
26	24.375
31	28.295
22	19.5745
33	31.4895
37	34.256
28	24.9985
27	24.887
30	28.331
35	32.896
17	15.857
29	25.9125
25	23.512
35	34.1695
18	20.4465
38	34.6685
30	28.195
31	28.3335
36	35.0405
29	27.3975
33	31.26
11	9.3575
28	26.4145
23	21.909
16	14.563
12	11.9485
7	7.5345
22	20.318
38	36.5645
30	28.507
19	27.0475
29	28.784
42	40.507
23	22.338
27	27.0875
16	14.678
10	9.5865
17	16.1375
29	27.2925
29	30.0065
35	34.184
32	31.962
37	35.1705
31	29.128
20	22.095
22	26.8265
21	20.1745
29	27.4455
30	27.692
36	34.403
34	31.989
35	32.181
32	35.986
30	28.0915
20	19.5425
20	18.516
20	17.725
20	18.4145
35	33.456
24	27.1285
17	19.426
20	18.911
24	21.518
17	15.9555
24	22.2145
32	29.446
21	29.102
33	31.38
16	15.872
28	26.643
7	5.9705
8	10.7225
24	22.388
12	14.711
19	20.991
13	14.945
11	12.9845
12	10.784
21	19.4305
37	35.821
29	27.2545
18	15.916
24	21.539
24	27.534
30	27.942
31	27.905
40	38.941
19	27.7695
11	9.347
34	31.463
15	13.627
28	26.1585
35	33.048
37	36.6635
31	30.2715
39	37.1975
25	23.495
24	24.191
40	37.119
21	19.8955
5	3.993
2	5.065
5	7.673
14	13.03
6	10.4335
34	32.554
34	33.5555
27	24.3955
19	28.132
24	22.0365
29	26.351
18	16.0465
14	11.5245
30	29.169
19	17.4335
25	23.42
17	16.5655
37	35.41
16	17.1675
19	24.2395
27	24.7485
19	18.226
29	26.705
22	20.3295
25	26.3005
14	14.515
26	38.568
21	18.4135
36	34.0245
24	21.433
28	26.4405
10	9.0185
12	10.057
21	19.4725
23	21.899
16	15.6645
20	18.2595
37	34.345
32	39.787
29	25.9815
30	29.028
26	33.4505
10	11.154
12	11.0395
17	24.161
21	19.7555
21	18.643
14	14.9205
17	15.6225
10	8.7945
20	17.6095
8	7.8605
24	22.6285
20	27.709
30	28.257
16	15.445
19	18.438
14	12.713
30	28.1345
8	12.417
12	13.978
14	12.8125
16	18.309
13	19.4275
24	22.3765
23	21.42
37	34.0835
27	26.9075
26	23.615
20	17.1465
18	18.3415
31	28.593
28	27.02
29	28.266
19	20.5825
36	34.4765
34	32.361
34	33.4005
22	20.409
31	28.858
37	34.496
27	29.604
24	22.7025
40	38.3325
33	31.4495
16	14.509
40	37.017
19	18.871
25	32.3635
17	28.0585
17	15.57
26	23.474
23	26.523
17	15.8715
17	15.8945
12	13.644
3	6.5075
16	14.781
27	30.2775
31	28.711
12	12.041
22	23.578
36	33.9705
18	16.4005
34	32.666
23	32.5285
21	19.725
28	27.3225
21	19.855
33	32.625
21	19.011
45	43.0655
32	32.891
29	27.0455
30	28.086
39	36.4895
23	21.768
35	31.971
29	27.941
43	41.2275
18	16.4155
34	32.3905
31	29.249
31	29.9205
42	39.797
25	25.83
28	27.0055
30	28.163
30	27.417
32	30.2815
24	21.1815
32	31.726
31	35.195
23	22.5075
28	26.522
24	31.553
31	29.224
14	13.413
37	35.0055
26	24.1255
30	26.982
33	30.29
26	24.8375
32	30.4495
27	26.664
27	24.3915
18	15.6675
27	27.713
18	15.9375
27	24.4025
24	22.2255
27	25.3875
34	32.523
13	11.193
30	28.1505
20	22.845
24	22.562
7	7.1665
18	18.084
13	11.5175
23	21.594
13	12.519
32	29.119
30	27.5375
27	24.502
32	30.209
34	32.784
36	33.247
33	31.474
37	40.2285
36	34.8585
41	37.8205
9	7.2305
33	31.345
12	12.0995
29	27.9215
34	32.769
45	43.374
43	41.693
11	16.035
19	21.6675
26	25.4475
45	41.8025
34	31.444
32	35.4295
31	28.693
22	20.4285
32	29.9755
34	32.344
15	15.8385
23	26.3555
34	32.0665
24	22.7485
33	36.5145
22	19.244
36	35.1745
18	16.4435
32	29.53
21	21.193
29	28.1495
16	14.11
29	27.259
30	28.0025
30	28.2925
24	22.32
24	21.078
31	29.577
22	20.1965
25	22.6365
20	18.81
16	16.3575
11	15.994
19	17.58
24	24.0435
22	20.817
28	25.895
12	16.089
8	10.1825
19	17.495
19	16.562
29	27.6205
35	34.405
28	27.1555
22	20.794
29	26.938
25	24.156
15	12.9435
29	28.077
26	24.0455
30	28.514
33	31.4585
34	32.568
27	24.897
5	4.548
15	20.595
30	26.9405
29	27.157
10	11.0865
6	7.9615
28	26.2495
26	24.5795
27	24.5305
28	26.237
30	28.816
23	21.6495
28	26.547
24	22.817
26	24.6325
21	27.1275
27	26.05
26	24.3975
30	28.517
32	30.552
16	14.4555
33	31.624
34	31.109
24	22.504
36	32.744
29	34.707
38	36.9815
30	28.4225
34	43.2475
37	34.842
27	24.588
14	11.666
26	23.9145
19	20.8965
30	27.079
18	16.393
10	11.333
39	37.509
30	28.086
22	25.842
13	16.3385
4	5.4125
1	3.649
4	15.3655
26	24.631
26	24.3515
22	24.663
25	22.7245
33	31.4495
20	22.464
22	20.911
31	30.457
28	27.583
37	35.2895
18	16.304
25	25.354
19	18.045
27	25.239
31	29.044
35	34.47
23	20.328
22	20.4585
40	38.055
30	29.893
28	27.0105
29	26.597
33	30.2225
22	19.873
24	22.6325
25	22.2705
36	33.739
18	16.7525
26	24.3995
18	24.105
32	30.346
25	23.5365
28	24.9145
24	21.901
41	39.8
35	32.8595
28	27.308
16	15.0935
29	33.0265
29	26.6265
21	26.6745
10	8.6945
25	22.909
17	17.6855
24	22.811
24	22.196
12	12.254
20	23.5715
18	15.4795
13	11.365
21	21.6355
14	20.8745
21	19.62
4	8.888
16	16.1885
37	35.5675
38	36.2955
26	36.156
43	41.2325
14	13.1075
25	23.4275
31	32.9435
29	27.183
33	31.264
27	33.815
22	20.06
39	37.788
18	24.068
22	19.881
32	29.394
28	26.548
20	20.644
28	25.833
19	17.459
24	21.01
23	22.0525
31	29.8495
23	22.5455
26	24
24	24.8915
27	31.716
26	23.3085
34	31.0935
22	20.0045
30	28.3625
8	7.4565
34	32.464
30	27.7035
29	28.755
14	12.658
29	27.547
38	37.086
20	21.972
12	10.124
10	8.89
17	15.59
25	22.1225
33	31.8075
25	23.1
38	36.274
25	23.7475
36	33.7015
27	25.3915
30	27.1
34	32.044
24	23.2365
21	20.1895
23	21.823
35	31.712
15	17.7325
29	26.399
22	20.406
32	30.706
18	16.611
22	20.7505
21	19.004
22	19.771
26	25.304
15	15.0495
14	12.5275
25	25.1305
28	26.166
26	25.132
38	36.3415
8	16.832
14	12.7385
16	14.4575
22	21.801
20	18.1225
21	19.9625
22	20.7575
17	19.5235
25	22.723
20	19.2765
8	6.8215
26	24.4295
19	16.628
14	11.855
28	25.5485
25	23.0635
28	26.0815
31	29.501
28	27.18
31	29.614
35	33.433
21	19.441
29	28.023
20	22.8545
23	20.664
18	16.479
25	22.871
27	25.6345
29	26.8805
28	26.3045
15	13.3885
43	41.134
31	29.258
30	28.928
14	12.6915
33	30.964
16	14.764
3	4.7495
12	10.598
29	26.916
23	20.342
23	20.9945
12	17.9835
24	21.947
25	23.4665
23	22.986
12	10.493
30	28.5765
19	18.083
19	17.043
3	8.0985
18	21.029
25	23.6335
24	22.4625
27	24.6475
24	22.657
31	34.7575
26	24.1085
17	17.616
30	33.11
25	30.448
17	25.258
17	28.3175
4	4.7125
16	17.742
32	29.9245
18	19.665
28	25.037
44	42.188
22	20.28
23	22.035
26	23.5585
21	19.2585
31	29.2075
27	28.8925
25	23.258
31	29.1205
8	7.072
30	28.6715
30	34.2945
30	27.8605
24	21.625
24	22.39
40	38.2725
27	36.6215
32	28.9895
26	23.4185
24	22.819
11	15.558
30	29.1015
15	18.7535
23	21.7925
12	9.9345
21	19.9125
32	30.615
13	11.6485
15	12.499
6	11.5625
26	23.2415
15	12.7615
24	23.9585
15	14.0045
14	13.7525
27	25.229
15	13.6345
22	20.5345
13	12.5305
15	12.6665
27	25.807
29	28.3695
34	30.7645
35	33.826
28	24.9845
18	25.5285
37	35.099
18	15.4825
22	20.254
19	17.8115
10	9.4045
23	20.4235
16	24.42
22	21.7115
21	20.0795
30	27.248
25	23.5225
19	18.6945
29	28.399
29	26.8565
39	38.212
25	22.503
20	21.103
24	22.675
7	9.599
9	11.2765
7	9.28
18	16.2805
10	9.7895
11	24.805
8	7.704
4	6.092
22	19.608
18	16.679
34	33.504
34	32.165
48	46.114
34	32.6935
27	24.713
35	33.273
45	43.212
37	35.614
35	33.9925
30	28.379
35	33.5485
33	31.2415
36	33.64
34	31.611
26	23.449
32	30.6515
40	40.564
29	27.5515
23	22.512
36	32.993
26	24.787
24	23.93
26	32.936
31	29.535
29	26.9735
29	32.452
25	23.417
31	34.0215
22	21.286
17	15.146
12	24.515
30	34.263
34	31.5095
30	29.1095
28	26.7185
25	25.0425
20	17.3785
31	28.7225
27	26.1385
25	23.391
24	23.899
24	21.929
19	20.0995
29	28.202
34	32.306
23	21.232
16	14.3025
34	32.949
22	20.367
18	16.5775
19	22.083
25	23.3215
21	19.5925
23	24.781
3	5.551
28	25.728
19	20.5115
23	23.337
19	17.7305
15	16.572
22	19.274
36	32.7595
28	26.5015
23	21.87
11	11.172
29	26.9995
15	13.2875
38	34.9525
36	34.186
16	14.3285
6	8.266
24	21.9865
17	15.5885
42	40.768
19	16.528
46	44.399
26	24.211
31	28.711
36	34.3855
36	34.1775
25	23.254
12	10.2915
19	17.0155
19	16.6945
10	8.063
22	20.6205
21	20.3475
29	32.174
23	22.1335
24	22.5975
5	4.4995
12	12.8455
4	7.7995
11	12.716
11	18.942
18	26.3015
13	12.341
31	28.22
29	27.287
22	20.9135
21	20.8345
30	28.297
22	20.0365
43	41.36
25	23.411
8	12.833
40	38.652
23	20.703
28	26.125
38	36.475
14	12.609
38	38.9805
25	25.7015
32	30.2585
31	29.3435
16	13.7145
10	8.4725
22	19.3505
8	8.088
30	28.205
38	36.971
32	29.9635
13	15.5275
22	20.3545
31	29.4315
9	8.921
21	20.652
17	14.8215
14	13.443
8	7.6875
10	8.7035
31	29.6125
32	31.121
31	29.3125
23	21.7525
41	39.1155
17	15.987
29	26.906
34	32.18
19	18.6435
38	36.139
23	22.962
8	8.7325
43	39.9985
23	21.368
32	29.3555
23	22.326
35	33.4125
43	41.005
12	18.907
34	32.6815
33	31.4455
31	30.1575
35	32.6495
32	30.5405
18	16.5185
12	19.228
15	13.043
19	17.8975
33	32.4765
28	26.4505
21	18.3905
23	21.692
21	19.506
33	31.541
28	26.589
7	6.9925
27	26.23
22	19.766
14	14.166
41	38.89
25	27.1485
37	34.1315
38	36.0635
28	26.541
21	24.696
17	19.971
24	24.128
17	16.0155
17	14.9615
21	19.738
29	27.3985
35	32.0175
20	21.1245
25	23.339
11	11.096
29	29.474
28	26.192
29	26.9015
27	25.221
28	26.304
32	37.496
43	39.4865
29	26.142
25	23.1855
12	10.6265
34	32.4035
18	17.361
26	25.384
25	23.478
29	26.9735
34	32.7385
20	17.5095
31	29.438
25	23.456
25	22.762
29	27.1695
27	25.186
22	22.7925
13	11.16
32	29.4405
21	32.4035
31	30.47
24	22.789
27	24.416
31	29.59
16	15.383
30	28.9045
26	23.424
22	20.5325
30	33.391
31	29.2685
20	20.5595
27	24.871
20	19.0825
27	27.788
26	23.2015
24	22.43
30	27.265
33	31.2335
26	24.2515
18	15.9345
26	24.3315
32	30.5015
21	19.669
21	18.6755
38	35.6415
30	28.27
32	30.585
32	31.11
26	23.252
13	16.1285
21	19.457
40	38.3645
21	20.1345
19	17.4415
36	33.4725
20	18.533
22	19.854
19	27.9345
28	26.677
22	20.634
26	24.5315
32	31.3505
16	14.433
21	20.3225
19	17.708
30	28.335
26	24.7125
15	14.8385
30	29.8905
25	21.93
23	20.206
27	25.2525
21	18.519
38	36.308
23	21.5825
35	32.933
13	15.7555
20	18.138
34	31.908
27	25.099
22	22.42
37	35.298
19	18.7425
24	22.5515
28	26.878
28	34.041
15	20.047
14	12.8715
25	23.787
13	14.937
25	22.574
31	29.129
19	17.564
12	18.5955
25	23.617
31	30.1955
20	18.133
25	23.507
35	31.913
13	11.758
24	22.818
29	26.7815
28	25.408
34	38.9465
33	31.1685
31	29.7735
19	18.43
24	22.537
31	29.256
11	9.6475
21	19.638
29	27.053
5	4.5005
39	37.308
27	25.4015
39	35.912
17	22.1465
31	30.7535
24	20.9295
38	35.6755
20	24.2755
33	31.6905
14	15.45
29	27.3535
6	9.0365
14	22.129
32	30.277
36	32.825
27	26.1995
23	20.653
18	15.6645
27	25.7235
35	33.167
38	36.795
38	45.01
32	37.5455
36	36.6375
14	12.381
13	18.6665
25	22.9695
22	23.7355
11	9.8815
38	39.2445
6	11.6075
14	20.1985
30	33.6565
17	20.333
25	22.8065
22	19.1835
21	19.4205
6	12.778
22	20.467
16	17.0835
21	21.2955
18	21.446
23	21.362
21	19.213
20	18.0705
16	16.191
18	17.317
21	19.341
27	25.049
21	19.236
25	23.3575
24	21.3885
30	27.287
13	12.8715
19	17.52
16	14.2945
23	20.3005
25	23.8355
24	22.803
18	15.78
15	13.549
17	15.434
22	20.574
25	24.2755
33	31.4815
31	33.801
35	33.0765
19	17.7205
37	34.67
27	25.2685
26	23.832
13	10.9165
28	26.362
22	19.289
32	30.745
27	27.4235
22	23.025
38	36.6405
27	24.7135
36	34.336
36	42.6315
30	29.4965
43	41.5215
34	32.9045
37	35.3145
46	44.7815
32	30.188
27	24.992
22	20.6155
21	19.561
29	25.941
43	42.0875
30	29.4455
7	6.04
38	35.0165
23	23.234
19	21.7525
15	13.2795
28	28.1245
31	37.0325
9	27.8245
7	8.5105
20	19.062
20	19.943
39	37.3445
17	18.7305
25	30.372
34	32.3595
6	8.9025
25	24.009
14	12.343
17	14.9645
23	20.834
15	17.2025
18	15.831
20	21.723
28	26.332
21	24.5705
38	34.793
19	17.2125
22	33.9495
14	11.5835
22	29.287
25	22.417
28	26.952
29	27.519
28	26.6605
38	35.689
24	23.18
29	27.888
15	14.483
37	35.425
22	20.523
8	17.3715
25	24.1745
31	33.6135
31	33.0835
15	13.9275
22	19.8385
2	8.8835
16	23.006
11	13.7945
24	22.495
21	20.4965
29	27.805
24	27.3535
21	21.6675
25	23.067
28	33.608
27	25.667
18	23.48
24	28.6945
30	28.137
29	27.781
25	22.199
26	37.1375
26	24.459
27	25.212
29	27.4125
14	13.0785
14	15.6575
30	28.485
12	12.9615
18	15.5365
17	18.9055
26	23.868
20	25.2145
31	28.1965
33	31.0295
18	17.4535
28	27.9125
35	35.562
21	25.463
25	23.1825
29	27.66
8	12.7565
37	34.68
19	16.841
26	24.1635
29	27.423
24	23.4235
21	19.2475
31	29.2695
23	21.031
22	20.857
25	21.731
21	24.071
28	26.538
27	25.3745
32	31.158
29	27.406
26	31.1265
21	19.8665
24	27.359
31	29.2285
32	30.3525
24	22.84
28	26.8365
21	19.9445
29	27.648
28	26.2045
20	19.012
29	26.923
26	33.502
12	17.893
7	8.4825
6	11.435
16	20.2975
14	13.321
27	25.4785
9	7.9625
29	46.508
24	25.833
31	29.4825
39	38.1885
31	29.6895
14	15.9585
28	31.9895
28	26.802
17	15.4685
25	29.1705
15	14.1415
15	26.723
23	20.9725
9	18.2205
15	19.24
26	25.163
34	30.9055
20	23.923
15	16.222
20	17.344
31	29.7335
26	23.169
22	20.0815
33	31.743
25	23.9305
28	26.2895
24	22.675
28	26.359
25	23.6175
15	17.4565
30	27.269
30	28.388
[truncated: 9,462 more rows]

## Sheet: Prostate
Input cell counts	Estimated cell counts
52	44.0615
80	73.948
40	33.0345
85	71.895
74	63.2995
35	35.445
56	42.7415
43	35.737
83	72.5165
49	36.621
43	35.446
92	81.612
58	51.2515
53	43.2945
46	35.1965
99	87.4515
110	95.539
39	33.6625
91	80.188
32	27.0175
29	24.453
42	34.8755
45	38.362
50	40.762
37	39.263
53	40.234
64	46.3895
33	33.566
31	27.8555
72	65.9365
58	58.0505
16	34.737
74	67.2345
42	34.8195
57	45.803
56	63.096
29	36.535
33	26.139
67	66.3855
1	15.299
5	9.282
47	41.349
22	18.285
54	51.234
39	42.427
45	38.492
27	20.0285
60	52.442
58	48.8065
46	35.464
146	138.778
55	43.7895
125	102.751
141	117.994
64	57.3225
49	56.276
57	44.8685
82	67.9335
105	94.457
66	56.109
79	64.317
141	124.336
68	57.1005
58	55.327
27	32.422
24	25.355
49	39.645
27	23.896
43	34.603
56	44.71
58	53.168
49	42.935
25	38.6365
36	36.1495
28	36.1075
41	39.175
39	43.5465
85	77.8485
87	79.111
29	23.6615
86	72.419
50	43.3685
86	75.523
42	38.137
28	23.713
15	19.7425
16	12.1275
21	16.6635
18	21.805
25	39.1505
34	27.1045
33	30.026
23	30.1465
38	38.7625
24	38.119
17	14.3415
24	24.3765
22	26.009
31	38.4265
18	37.974
17	12.7
30	25.1635
15	20.282
20	22.5225
14	20.039
24	20.746
16	22.528
76	66.609
36	43.798
22	34.067
21	23.45
36	28.542
29	27.874
32	30.4945
60	47.848
21	22.0835
24	47.679
28	30.954
30	29.469
17	38.5865
21	18.31
85	86.9875
99	82.7505
34	29.0355
120	111.599
46	42.727
40	35.21
26	34.574
18	26.893
26	53.883
53	53.7485
27	51.0685
24	29.0475
53	58.536
75	85.254
80	72.0235
86	91.7195
34	37.7775
27	69.3825
48	38.0215
24	26.346
64	67.137
38	37.0745
32	56.417
59	56.5565
77	74.8945
78	79.9755
94	103.963
63	58.7455
34	37.748
112	99.839
13	22.243
35	55.32
15	10.256
8	14.724
68	63.01
24	38.73
41	45.9755
44	39.0255
64	54.5145
31	31.908
8	18.5495
37	37.73
70	62.999
84	79.9545
28	43.356
50	50.149
88	98.6945
51	64.9335
71	72.956
43	41.823
53	66.0435
9	55.9535
11	49.5465
19	16.6985
68	94.128
47	58.207
11	21.479
72	69.5585
99	111.328
78	74.7535
77	68.367
52	76.0575
45	48.946
12	13.1125
19	34.332
15	22.1295
71	75.957
103	92.808
148	121.547
66	57.2765
101	101.3
103	92.5335
22	29.744
26	25.8405
71	67.245
107	96.078
91	87.2725
131	134.146
12	25.0045
14	46.3575
48	41.5555
60	67.394
66	57.974
64	58.981
71	79.4335
72	79.098
55	47.1135
25	44.5435
74	62.9705
2	9.4125
59	52.6475
1	8.2305
71	58.1835
35	30.313
90	77.727
77	82.129
88	70.0755
64	55.5705
58	70.9465
50	44.0895
69	74.221
63	56.017
70	90.747
71	70.2295
39	36.092
37	36.36
48	38.877
43	42.4605
33	39.813
83	77.675
90	76.7455
78	74.9435
114	105.909
42	33.4565
50	54.084
48	48.02
42	36.3235
77	71.0035
79	72.358
50	41.491
32	45.1615
31	32.6995
17	15.791
21	14.0045
53	45.2
55	52.786
70	64.5775
44	36.212
64	63.0985
38	32.2915
26	28.586
20	16.617
44	31.979
29	27.538
54	60.644
60	49.252
101	89.6915
78	71.684
9	19.6295
26	33.6325
32	29.965
43	68.37
75	62.7905
15	18.0995
23	22.6615
9	8.116
19	21.724
61	46.434
92	75.788
77	59.575
28	30.3335
26	34.084
27	25.393
87	67.8945
28	39.2215
97	91.357
67	60.818
21	23.4045
24	58.155
22	19.6485
38	30.6185
45	58.008
78	67.8065
68	60.256
33	37.457
70	61.621
80	73.062
43	46.464
23	45.8465
25	56.207
28	27.7
40	33.3855
46	39.7215
