# Supplementary material for: Integrative spatial and genomic analysis of tumor heterogeneity with Tumoroscope
Source: Nat Commun. 2024 Oct 29;15:9343. doi: 10.1038/s41467-024-53374-3 (PMC11522407; doi:10.1038/s41467-024-53374-3)
Supplement: Supplementary file 4 — Source Data [file 41467_2024_53374_MOESM4_ESM.zip › Source Data/Supplementary_Figure_18.xlsx]

## Sheet: MLLT3
CN	GE
1	0.800762
1	1.30234
1	1.59745
2	1.51026
1	1.96413
2	1.82128
2	1.41412
1	1.10974
2	1.87916
2	1.12839
1	1.03039
1	0.765193
1	1.02161
2	2.53462
2	1.47809
2	1.51244
2	1.80766
2	2.03228
2	1.58186
2	1.61002
1	2.47349
1	1.47532
1	1.2734
2	1.68919
2	1.11109
2	1.1727
1	1.4225
2	1.24211
1	1.2269
2	1.56308
2	2.19939
2	2.08412
2	1.70379
2	1.61586
2	1.37006
2	2.48833
1	2.16073
2	1.13388
2	1.93568
1	2.53206
2	1.76606
1	3.34882
1	2.24995
1	1.62543
2	0.991379
2	1.48727
2	1.21156
2	1.14007
2	2.05002
2	1.27594
2	1.82804
2	1.64203
2	1.45615
2	1.74387
2	1.25148
2	1.81564
2	2.33746
1	0.373278
1	1.71046
1	1.28992
2	1.54628
1	1.10459
1	1.0409
1	2.06087
2	1.61629
2	1.62599
2	1.21938
2	1.42275
2	1.31543
2	1.54626
2	2.22477
2	1.75286
2	1.43208
2	1.53236
2	2.286
2	1.94845
2	1.58048
1	0.70408
1	1.26234
1	0.81687
2	1.26925
2	1.64662
2	1.6087
2	1.51643
2	1.6455
2	1.99053
2	2.10586
2	0.994649
1	1.48115
1	0.796469
1	1.72397
2	0.868435
2	1.93162
2	1.4292
2	2.39767
2	1.27864
2	2.06975
2	1.52767
2	0.789757
2	1.57994
2	2.56322
2	2.37045
1	0.729039
1	1.66428
1	1.21688
1	2.22455
1	1.8132
2	0.727082
2	1.10923
2	1.29408
2	1.66358
2	0.787107
2	1.07193
2	1.20791
2	1.13644
2	0.845358
2	1.09962
2	1.37904
2	0.71228
2	1.24161
2	1.58865
2	1.59544
2	0.839433
2	1.21309
2	1.3215
2	1.04623
1	2.36332
2	2.81849
2	2.43948
2	1.10743
2	1.14238
2	1.66712
2	1.70293
2	0.659083
2	2.18909
1	1.2433
1	1.06548
1	1.24982
2	1.11363
1	1.26788
2	1.41739
2	0.883198
2	1.21602
2	0.62756
2	1.71575
2	0.873801
2	0.930549
2	1.59283
2	1.37151
2	1.59921
2	0.942924
2	0.961165
2	1.46486
2	1.11139
2	0.970433
2	1.31404
2	1.08642
1	0.916266
2	1.63471
2	1.1958
2	1.37482
2	1.37406
2	2.01651
2	2.05911
2	1.97832
2	1.26309
2	1.76522
2	1.51044
2	1.81964
2	2.10414
1	0.98276
1	0.483632
2	0.92406
2	1.93651
2	1.56161
2	1.99158
1	1.43754
2	1.01669
2	1.39545
2	0.911312
1	1.5614
2	1.73451
1	0.841085
1	1.63647
2	1.00635
2	1.2677
2	1.27062
2	1.77253
2	1.01034
2	1.58589
1	0.886831
1	1.00731
2	1.44185
2	1.93504
2	1.9565
2	1.63556
2	1.27124
2	1.52702
2	1.85295
2	0.77229
2	1.5339
2	2.16264
2	1.24856
2	1.01172
2	1.22413
2	1.33026
1	1.72532
1	1.35295
2	1.98099
2	1.68398
1	1.35711
2	1.20454
1	1.35354
1	0.443395
2	0.405379
1	1.01153
2	0.99543
1	1.73503
1	1.65037
2	1.84745
2	1.49096
1	0.50692
2	2.00709
2	1.68374
2	1.72255
2	1.45342
2	1.71513
2	1.65216
2	1.70752
2	1.86615
2	2.79829
1	0.992826
2	0.884371
1	0.547029
1	1.05616
2	1.13215
2	1.05546
2	1.23678
1	1.47541
1	1.3885
2	1.45423
2	1.18869
2	1.35239
2	1.11326
2	0.820344
1	1.63966
2	1.89598
2	1.02085
2	2.41893
2	1.24155
2	1.77408
2	2.39814
2	1.15877
2	1.41472
2	1.66682
2	1.84321
1	1.32132
2	0.842525
2	1.41824
1	1.04541
2	0.870032
1	1.2728
2	1.57619
1	1.20835
2	1.44541
2	1.19063
2	1.92662
2	1.66152
2	2.58877
1	1.94063
1	0.608835
1	0.658898
2	1.10977
1	0.356457
1	1.10055
2	0.890628
1	1.51258
1	0.997444
2	0.773975
1	0.663122
2	1.21701
2	0.727712
2	0.755152
2	1.80922
2	1.1744
2	1.67324
2	1.55807
2	1.21546
1	0.895043
2	1.39512
2	1.76834
2	0.866272
2	1.31891
2	1.45254
2	1.46834
2	1.59736
2	1.24984
2	1.25037
1	0.891595
1	0.949452
2	1.67134
2	1.34048
1	1.29228
2	1.05246
2	1.00042
2	0.605619
2	2.11993
2	2.59201
2	1.89632
2	1.98991
2	0.589614
1	1.81764
2	1.62578
1	0.619509
2	0.78659
2	2.59283
2	1.91656
2	0.626478
2	1.65635
1	1.15986
2	1.37376
2	1.77707
2	2.03391
2	1.10128
2	1.29008
2	1.47001
2	1.21865
2	1.49164
1	1.61036
2	3.00907
2	1.07586
2	1.9033
2	1.46503
1	2.37388
2	2.39124
2	1.57286
1	1.31633
1	0.830722
1	1.13321
2	2.38155
2	1.90073
2	2.10021
2	1.93894
2	1.09311
2	0.767452
1	0.535357
2	1.81076
2	0.472961
2	0.542205
1	0.915359
2	1.32772
2	1.81765
2	0.874825
2	0.611178
2	1.53848
2	1.0594
2	0.921865
1	1.31774
2	1.87682
2	1.06278
2	0.719646
2	1.56016
2	2.17209
1	0.604873
1	2.45986
2	1.11653
2	1.83262
1	1.55145
2	1.12561
2	1.79658
2	1.97114
2	1.7226
2	1.94153
2	1.41607
2	0.820042
2	2.03452
1	1.08154
2	1.30254
1	1.06599
2	0.620776
2	1.11673
1	0.772702
2	1.64963
1	0.912433
2	0.919866
2	1.74513
1	0.872475
2	0.970293
1	0.907087
2	1.80546
1	0.129072
2	1.22377
2	0.954448
2	0.430522
2	0.669882
1	1.28112
1	1.02079
1	2.30113
1	0.785101
2	1.60071
1	1.23597
1	1.94521
2	1.85854
1	2.70709
1	1.66479
1	1.04449
2	2.12508
1	2.13508
1	1.56163
2	1.45445
1	2.26986
2	1.49359
2	1.99761
1	1.712
1	1.2605
2	1.28242
2	1.21634
1	0.975959
1	0.996068
1	1.7007
1	0.774784
1	1.53401
1	1.58807
1	2.12879
1	1.42159
2	1.86379
1	1.5621
2	1.09161
2	1.89007
2	1.44155
1	1.23492
1	1.84847
1	0.611229
1	2.3164
1	1.69032
1	0.975159
1	1.26136
2	1.50071
2	1.5148
2	1.32661
2	2.26334
1	2.32003
2	1.77851
2	2.31967
2	2.05873
2	1.00499
1	1.51293
1	1.20271
2	1.20768
2	1.18281
1	0.422418
2	1.99275
1	1.95712
2	1.61234
2	1.56585
2	0.799312
1	1.62894
2	1.78069
2	0.919915
2	1.57489
2	1.61184
1	1.60454
1	1.33445
1	2.67702
1	1.51005
2	1.0067
1	1.28546
2	0.758543
1	1.13479
1	1.63748
2	1.41634
1	1.23906
1	1.49305
2	1.18117
2	1.16073
1	0.911403
1	0.857432
2	1.74014
1	1.10487
1	0.98941
1	1.68229
2	1.32618
2	1.22243
2	1.48472
2	2.06463
2	1.19355
2	1.25267
2	1.64422
2	1.31431
2	1.26665
1	1.22469
1	1.67681
2	0.761588
1	2.06462
1	0.840674
1	1.39838
1	1.43196
2	1.55951
1	1.41852
2	1.91805
2	1.09193
2	1.09137
2	1.94366
2	2.49991
1	1.79138
2	1.24651
1	0.559084
1	1.23083
1	1.19909
2	1.01115
1	1.01559
2	1.21063
2	1.29853
2	1.98151
2	1.8538
2	1.75539
2	1.60932
2	1.48544
2	0.864402
2	0.858561
2	2.54968
2	1.70163
2	1.31409
1	1.80932
2	0.907815
2	1.73735
1	2.31891
1	0.920815
1	1.80323
2	1.33104
1	1.60738
2	1.53466
2	2.08168
2	1.59806
2	1.25221
2	1.42404
2	2.35195
2	0.884493
2	1.7232
2	1.71561
2	1.57073
2	0.896391
1	0.724657
2	0.726507
1	1.34527
1	1.14457
2	1.86705
1	1.08924
2	1.89991
2	2.5064
2	1.21659
2	1.55933
2	1.7078
2	2.15928
2	1.55122
1	1.82296
2	2.00363
1	1.06284
1	1.70123
2	1.50002
1	1.97141
2	1.59846
2	1.75089
1	2.19336
1	2.1408
2	1.95554
1	1.25391
2	1.42788
2	1.60745
2	1.48487
2	2.20268
1	0.939003
2	1.62448
2	1.33528
2	1.24577
2	0.732257
2	1.42657
1	0.830422
2	0.818253
2	1.51156
2	2.08621
2	2.25719
2	1.18549
1	1.32784
1	1.3145
1	1.05296
1	2.7496
1	1.02584
1	1.73191
2	1.9619
2	1.89467
2	2.01409
2	1.81879
2	1.15842
2	1.26104
2	1.28989
1	2.04734
2	1.51987
2	2.34443
1	2.21429
1	1.02942
2	1.38148
1	1.77425
1	1.99168
1	1.83863
1	1.96823
1	1.29497
1	1.07288
2	1.75136
2	0.885605
2	2.1378
2	1.60723
1	1.55175
2	1.26975
1	2.02551
2	1.31579
1	0.992135
2	0.961
2	1.01676
2	1.19182
2	1.97748
1	0.784613
2	0.623372
2	1.28814
2	1.72502
2	1.43195
1	0.811289
2	1.95092
2	2.00843
2	2.08408
2	0.96971
2	2.09619
1	1.33786
2	1.78688
1	1.79798
1	1.51667
1	1.3608
1	1.55957
2	1.16231
2	1.32517
2	1.74776
2	1.18379
2	1.23871
2	1.25444
1	1.36601
2	1.56109
2	0.808517
2	1.31696
2	1.98519
2	2.06356
2	1.97323
1	2.32726
1	1.57661
1	1.14073
2	2.19151
2	1.17518
1	1.62068
2	2.15773
2	1.42517
2	1.81093
2	1.35401
2	1.20071
2	1.6261
2	1.62858
2	1.74018
2	1.08893
2	1.78937
2	1.33494
1	1.76653
2	1.11627
2	1.20849
2	1.74203
2	1.33478
2	0.91626
2	1.07759
1	0.580342
1	0.990904
2	2.0022
2	1.31777
1	1.56773
2	1.66755
2	1.01611
1	1.31399
2	1.24003
2	1.1781
1	1.5865
1	1.13977
1	1.18651
2	1.50223
2	1.76502
2	1.28956
2	2.30146
2	2.04033
2	0.999958
2	1.26679
1	0.846089
2	2.16709
2	0.827595
2	1.59893
2	1.60455
2	1.90379
2	1.46388
2	1.96609
2	1.75053
2	1.73386
2	1.29739
1	1.22771
1	0.807463
1	1.632
2	0.701494
2	1.77713
2	0.714865
2	1.69652
2	1.39642
2	1.47165
2	1.79204
2	1.42786
2	1.49964
2	1.47106
2	2.06114
2	1.69673
2	1.15772
2	0.730327
2	1.48737
2	1.55012
2	1.36143
2	0.897857
2	0.927568
2	1.39939
1	0.5092
2	0.643911
1	2.64107
1	2.09909
2	1.49617
2	1.72934
2	2.33176
2	2.32106
2	2.10469
2	0.598615
2	2.39225
2	3.04717
2	1.65704
2	2.82038
1	1.43012
1	1.45977
2	2.12268
2	1.70503
2	1.5112
2	1.82388
2	0.768664
2	2.07356
2	1.08471
2	1.61928
2	1.75678
2	1.33135
2	1.97209
2	1.66878
2	1.18658
2	1.30257
2	1.85675
2	1.844
2	1.99703
2	1.61592
1	1.83395
2	1.1185
1	1.97346
2	1.69126
2	1.32417
2	2.0276
2	1.08454
2	1.56189
2	1.20537
2	1.78038
1	0.675213
2	1.44629
2	1.90149
2	1.66883
2	0.847688
2	0.825567
1	1.23496
2	0.910246
2	2.09432
2	1.55444
2	0.937802
1	1.32917
2	1.34721
1	0.98529
2	1.42132
2	1.6433
2	1.41399
2	1.99916
2	1.12986
2	0.925567
2	1.06565
2	1.6214
2	1.55537
2	2.01308
2	1.21048
2	1.4437
1	1.88956
2	1.51072
2	1.44624
2	1.74406
2	1.87
2	1.21298
2	0.559241
2	0.611077
1	2.22639
1	0.29025
2	1.61869
2	1.9587
2	1.18694
2	1.46068
2	2.12679
2	1.64056
1	1.81039
1	1.85955
2	1.73919
2	1.10268
1	1.39615
2	1.41772
2	1.6814
2	2.39092
2	1.83507
1	1.48181
2	1.36205
2	1.87588
2	1.21494
2	1.3956
2	1.21272
2	1.59375
2	0.886182
2	1.42247
2	1.54736
2	1.46069
1	1.65108
2	0.840711
1	1.68409
2	2.06138
1	0.76954
2	0.694193
1	1.30795
2	1.13877
2	2.206
1	1.1596
1	1.23567
2	1.39757
1	1.41013
2	1.86967
2	1.0015
2	1.22891
2	1.0818
2	0.95146
2	1.45158
1	1.71188
2	2.31086
2	1.30823
2	1.5271
2	1.32733
2	1.26637
2	1.66944
2	1.86057
2	1.97636
2	1.23752
2	0.944125
1	0.86001
1	0.809603
2	2.07522
2	1.68784
2	2.05404
1	1.62641
2	1.22628
2	1.89686
2	2.4855
2	1.23411
2	1.6253
1	0.609812
1	0.736147
2	1.64324
2	1.84289
2	1.80929
2	0.721717
2	0.603921
2	1.22881
2	1.60034
1	1.61498
2	1.79714
1	0.969263
1	1.82765
1	0.843303
2	1.08092
1	1.35718
2	0.367341
2	1.16983
2	1.63938
2	1.54534
2	1.93664
2	1.47132
2	1.94336
1	0.785074
2	2.61658
2	1.69902
2	2.20012
2	1.56559
2	1.67073
2	0.822439
2	1.34983
2	1.38669
2	1.63952
2	1.52034
2	0.619288
2	1.62894
2	2.29767
2	2.15008
2	1.79425
2	2.5141
2	1.15888
2	1.96455
2	2.6225
2	1.18803
2	1.61543
2	2.16372
2	2.0348
2	1.84151
2	1.94279
2	1.38575
2	1.91428
2	1.22434
2	1.32508
2	1.13398
2	1.96507
2	1.66679
2	1.45811
2	1.97476
2	1.56518
1	1.77618
2	1.52811
1	1.54644
1	2.32949
2	1.68325
2	1.48817
2	1.05803
2	1.65881
2	0.678216
1	1.15337
1	1.17078
2	0.922242
2	1.47727
2	1.46771
2	1.05866
1	0.998268
2	1.00075
1	0.40567
2	1.94968
2	1.83802
2	2.62845
2	1.60192
1	1.51803
1	1.70599
1	1.57183
1	1.693
2	1.37419
2	1.13911
2	1.84597
2	1.40846
2	1.7278
2	1.77682
2	1.22128
2	0.645765
2	1.66695
1	1.95655
1	1.0338
2	1.51514
2	0.740557
1	1.3274
2	0.670566
2	2.16835
2	1.08246
2	1.15392
1	1.15917
2	1.48309
2	1.87699
2	1.05768
2	0.805851
2	1.86558
2	1.45139
2	0.632653
2	2.88789
2	1.20309
2	2.18605
2	1.55987
2	2.11516
2	0.81211
2	2.0722
2	1.58178
2	1.07055
2	1.41167
2	1.67551
2	1.98886
2	1.74493
2	2.42019
2	1.45885
2	1.25414
2	1.34224
1	1.49026
1	1.10311
2	0.662715
2	1.24027
2	1.5928
2	0.990917
2	1.91269
2	1.72007
2	1.11797
2	1.20727
2	1.93282
2	1.23673
2	2.06215
1	1.60093
2	1.95398
2	0.850027
2	1.16502
2	1.62551
2	1.60534
2	1.50088
1	0.616941
2	1.26148
2	1.72162
2	1.4422
2	1.1379
2	1.41878
2	1.8333
2	2.47278
2	2.21642
2	0.836816
2	1.37696
2	1.28699
2	1.44149
2	0.93223
2	1.40948
2	1.90921
2	1.06204
2	1.19601
2	1.12154
2	1.5382
2	1.62742
2	1.7911
2	0.984882
2	0.70473
2	1.56368
2	0.828939
2	1.83484
2	0.169396
2	1.60573
2	1.49956
2	1.47566
2	1.24582
2	1.40036
2	0.941825
2	1.03
2	1.22755
2	1.53943
2	1.80084
1	0.727305
1	1.35905
2	1.21092
1	1.36135
2	1.85987
1	0.271813
2	1.40274
2	0.671845
2	1.96192
1	0.684573
1	0.43343
2	1.30514
2	1.38535
1	1.06823
1	1.50955
2	2.13777
2	1.94972
2	0.866173
1	0.578205
1	0.77841
2	1.75599
1	1.48937
2	1.99898
2	1.9785
2	1.3897
1	1.38609
2	2.03996
2	2.29098
1	2.26771
2	1.06018
2	0.693686
2	1.41874
2	1.79936
1	1.04385
2	1.22117
2	0.952772
2	1.08029
2	1.65973
2	1.53697
2	1.22627
2	1.6956
2	2.20929
2	1.65157
2	1.2645
2	1.10918
2	1.06297
1	1.34449
2	1.47698
2	0.970766
2	1.35901
2	1.62173
2	1.93965
2	0.887661
2	1.49323
2	2.13574
2	1.7256
2	1.37114
2	1.38899
2	2.29749
2	0.657365
1	0.424465
2	0.800889
2	1.53156
2	2.0657
2	2.32476
2	0.654911
2	1.30396
2	0.873096
1	0.81943
1	0.207599
2	1.14509
2	1.23445
1	1.52213
1	0.575555
2	1.09745
2	0.317735
1	1.39895
1	1.47991
2	0.864172
1	1.03813
1	0.895502
1	1.13182
2	1.12625
2	1.77688
2	0.574556
2	0.352949
1	0.897291
1	0.432301
1	0.857018
2	1.12054
2	0.704022
1	1.32592
2	1.10354
2	1.22178
2	1.29724
2	1.6064
2	1.42374
2	1.63048
2	0.987817
2	0.98853
1	1.13937
2	1.36607
2	1.53958
2	1.78675
2	1.50752
2	0.668514
2	0.836775
2	1.62299
2	1.82591
2	1.71571
1	1.47023
2	0.746547
2	1.36849
1	0.52686
1	0.982043
2	1.54648
2	1.75507
2	0.787629
2	2.0248
2	1.25894
2	1.34031
2	1.94212
2	1.71268
2	1.31312
2	0.68673
2	0.657606
2	1.83827
2	1.20585
2	0.974338
2	2.37682
2	1.16132
2	1.34254
2	2.86579
2	1.22933
2	2.12012
2	1.68066
2	1.43305
1	1.10566
1	0.689568
1	0.5801
1	0.632652
2	0.513433
2	0.478626
2	0.31744
2	1.4108
1	1.26319
1	0.232238
1	0.839301
2	0.989324
2	0.905579
2	0.831234
1	1.41326
2	1.41923
1	0.655162
1	0.59338
2	1.40336
2	0.682622
2	0.56745
1	1.58616
2	1.30794
2	1.38913
2	1.43675
2	0.847926
2	0.67487
2	1.06522
2	1.53662
2	1.34348
2	1.62316
2	1.24223
2	0.762232
2	0.633238
2	1.99693
1	1.68667
2	1.47213
2	2.09584
2	2.02868
2	1.7208
1	0.926748
2	1.19494
2	1.43048
2	1.74266
2	1.55823
2	0.868332
1	1.67088
2	1.28914
1	1.60308
2	1.00355
2	1.25198
2	0.896458
2	1.77035
2	1.31945
2	2.08092
2	1.21088
2	0.907324
1	0.856852
1	0.309862
1	0.22533
2	2.0371
2	0.422188
1	1.54653
1	1.3826
2	0.925054
2	0.719048
1	0.474795
1	0.909382
1	1.46808
2	0.919364
1	1.16974
1	1.58288
2	1.03858
1	0.522721
2	1.54962
2	0.870229
1	0.496095
1	0.609336
2	0.605902
1	0.557845
2	0.93234
1	0.731257
2	0.211637
2	0.875443
2	0.809213
2	1.11713
2	1.37137
2	1.38252
2	1.57466
2	2.91304
1	1.2646
2	0.984633
2	0.712202
2	1.64746
2	1.26048
2	1.57441
2	1.37118
2	0.973228
2	1.58931
2	0.675473
2	1.09762
1	0.46202
1	0.781985
2	0.300736
2	1.14092
2	0.909395
2	0.995373
2	1.31234
2	1.31827
1	0.834918
2	1.18023
2	0.450242
2	1.08435
1	1.04603
1	0.688603
1	0.649858
1	0.633316
1	1.60552
1	0.787815
1	0.475397
1	0.365974
2	1.59468
2	1.08162
1	1.45328
2	1.74419
2	2.245
1	0.379752
2	0.589431
2	0.720551
1	1.04412
1	0.46107
2	0.862746
2	1.22673
2	1.38972
2	0.715784
2	0.457375
2	0.426974
2	0.550201
1	0.391439
2	0.325607
2	1.20426
2	0.737795
2	0.70895
2	0.239215
2	0.348095
2	1.38821
2	0.316887
2	0.276095
1	0.47843
2	0.333433
2	0.699864
2	0.662972
2	0.691609
2	0.389115
2	0.978693
2	0.474454
1	0.371416
2	0.900608
2	0.414057
2	0.653789
2	0.801083
1	0.308212
2	0.676438
1	0.470331
2	0.763785
1	0.436395
2	0.964591
2	0.937708
1	0.144413
1	0.290135
1	0.317852
2	0.733646
2	0.538935
1	1.67466
2	0.325477
1	0.304988
2	0.446651
1	1.03294
1	0.706638
2	0.741787
2	0.363998
2	0.905948
1	0.430032
2	0.13674
1	0.0982281
1	0.408402
2	0.56006
1	0.446124
2	0.601469
2	0.267465
2	0.525398
1	0.213004
1	0.669418
2	0.414278
2	1.12212
2	0.50905
2	0.847361
1	0.388392
1	0.487513
2	0.725665
2	3.97276e-13
2	1.57489
2	2.35423
2	0.211313
1	0.500219
1	0.42565
1	0.261962
1	0.116233
2	0.575732
2	0.53281
1	0.421471
2	0.560864
2	0.245969
1	1.20451
1	0.433316
1	2.96237e-13
1	1.03484
2	0.668279
2	0.546331
2	0.618282
1	0.662493
2	0.399282
1	1.48031
2	0.417896
1	0.567127
1	0.278633
1	0.95846
2	0.858216
2	0.131518
2	0.972565
2	0.955991
2	0.393296
2	0.161338
1	0.180941
2	0.807918
2	0.456345
2	1.05425
2	1.3979
1	0.648405
2	0.239467
2	0.367931
2	0.227796
1	0.359389
1	0.497839
2	1.13677
1	0.403964
2	0.60522
2	0.461043
2	0.779703
1	0.132192
1	0.555599
2	0.966714
2	0.552582
2	0.901828
1	0.849977
2	0.988659
2	0.421783
2	0.56146
1	0.525396
1	0.494123
2	1.48872
1	0.144926
1	0.623199
1	0.238701
2	0.820487
2	0.892685
2	0.685348
1	0.22224
2	0.961268
2	0.47495
2	0.377179
1	0.38586
2	1.08013
2	0.205386
1	0.488614
1	0.224889
1	1.94081e-13
1	0.44659
1	0.23302
2	0.326143
1	0.157958
1	0.296198
2	0.619168
1	0.184242
1	0.182931
2	0.485383
1	2.44468e-13
1	0.348637
2	0.542421
1	4.52204e-13
1	2.53863
2	0.555689
1	0.572897
2	0.365275
2	0.577374
2	0.512248
2	1.08662
2	0.555792
2	0.23025
1	0.226967
2	0.500374
2	0.747718
2	0.719762
2	0.776331
2	1.49789
1	0.476149
2	0.308428
2	0.447956
1	0.0479162
1	1.30983
1	1.1695
2	0.695571
1	0.41201
2	0.328821
2	0.210124
1	0.492595
2	0.341315
2	0.816016
2	0.49792
1	1.11188
1	0.262245
2	0.559706
2	0.91121
2	0.460327
2	1.11491
1	0.994546
2	0.184622
1	0.332936
2	0.885627
2	1.67148
2	0.452947
1	0.723689
2	3.55919e-14
2	1.29177
2	4.48095e-13
2	0.392704
2	0.681007
1	0.247962
1	0.592094
1	0.685831
1	0.364042
2	0.544046
2	1.17847
2	0.273012
2	1.09606
2	4.5483e-13
2	0.677479
2	0.830253
2	0.512124
2	0.339938
2	0.271965
2	1.11536
2	0.623701
2	0.953923
2	0.189102
1	1.35609
1	0.73586
1	0.662649
1	0.647571
1	0.273444
2	0.295008
1	0.639856
1	0.49691
1	0.354432
2	0.335299
1	1.93712
2	0.34794
2	0.419272
1	0.585905
2	0.575099
2	0.372268
2	0.264409
1	0.51684
2	0.43794
1	0.331786
2	0.263519
2	0.48777
2	2.37907e-13
1	0.601333
1	1.71212
2	0.880088
2	0.419754
2	0.381588
1	0.341177
1	0.400073
1	0.433288
2	0.20479
1	0.287441
2	0.50815
2	0.832546
2	0.515385
1	0.281643
2	0.408801
1	0.171961
1	0.181424
1	1.10876
2	1.34954
1	0.149518
2	1.03209
1	0.442113
2	0.265092
1	0.383658
2	1.06452
2	0.444337
1	0.346887
1	0.251663
2	1.28712
2	0.477856
2	1.04924
2	0.831024
2	1.09484
2	0.459107
2	0.390666
2	0.745865
2	0.418893
2	0.657156
2	1.58169
1	0.461046
1	0.568384
1	0.290054
1	0.143745
1	0.241101
1	0.501554
2	0.309823
1	0.292572
2	0.553463
2	0.470198
2	0.339536
2	0.986185
2	1.13325e-13
2	0.184948
1	2.69015e-13
2	0.658016
1	0.132242
2	0.406149
2	0.468755
2	1.1799
1	0.294142
1	0.381222
1	0.350526
2	0.0650806
1	0.294523
2	0.219815
2	3.56673e-13
2	0.0419166
1	0.358358
1	0.470339
1	0.541301
1	1.26698
2	0.569125
2	2.42776e-13
2	0.384355
1	0.859613
2	0.772879
1	0.787775
1	0.191278
1	0.567389
1	0.205432
2	0.559352
2	0.591762
2	0.764716
2	2.79438
2	1.83085
1	0.596075
1	0.435971
2	0.200954
1	0.776066
2	2.42959e-13
1	1.0021
2	0.724896
1	0.220539
1	0.445933
2	0.401653
1	0.253417
1	0.119844
1	0.300546
2	0.883089
2	0.283177
2	0.752006
2	0.493044
2	0.748401
2	0.575585
2	0.516261
2	0.522561
2	0.607799
1	0.0634192
1	0.39906
1	0.24753
1	0.253119
1	2.19391e-13
2	1.11338
2	0.641883
1	0.291072
2	0.626316
1	0.325912
1	0.286477
1	0.565253
1	0.490941
1	0.201152
1	0.23689
1	0.273684
2	0.497967
2	0.308193
1	0.369917
2	0.132687
2	0.657074
2	0.508832
2	0.545813
1	0.184183
1	1.12483
1	0.434584
1	1.85989e-13
1	0.282
1	0.48207
2	0.432182
1	1.27604
1	2.87528e-13
1	0.211232
1	0.434937
1	0.473117
2	0.559678
1	0.391619
2	0.379067
1	0.467146
1	0.733257
1	0.727344
1	1.94895
2	2.84517
2	1.40998
2	1.3914
2	2.21579
2	2.443
2	1.20387
2	0.751875
2	1.62207
1	0.493533
1	0.72214
1	0.845969
2	0.612725
2	0.31104
2	0.431458
2	0.471932
2	0.545335
2	0.638487
2	1.48444
1	1.22344
2	1.22579
2	0.877951
1	0.328854
1	0.697939
1	4.51591e-13
2	0.167816
2	0.700015
2	1.52228
2	1.27323
2	0.977044
2	0.825498
2	2.14682
2	0.59771
2	1.62798
2	0.383748
1	1.45663
1	0.981785
2	1.4433
1	0.393997
1	0.331398
2	0.375658
2	0.956685
2	1.1792
1	0.438628
2	1.80378
2	0.951347
2	0.861195
2	1.35318
2	1.2369
2	0.759713
2	0.862368
2	1.12166
2	0.580534
2	0.30872
1	1.12018
2	0.516458
1	0.493206
2	0.648632
2	0.596169
2	0.866973
2	1.02792
2	0.599889
2	0.805475
2	0.600303
2	1.95351
2	1.65004
2	0.97003
2	0.960178
2	1.5475
2	0.490294
2	6.22932e-13
1	0.845181
2	2.87473
1	0.720552
2	1.178
2	2.08801
1	1.52411
1	0.559189
2	0.871583
1	1.20411
2	1.45997
2	1.28391
2	2.68767
2	0.748127
2	1.62361
2	0.329927
2	1.47745
2	1.06205
2	0.601035
2	0.481534
2	0.417279
1	0.771652
2	0.845081
1	2.18058
1	0.792676
1	0.437613
1	0.58102
1	0.433354
1	0.82711
1	3.84945e-13
1	1.00157
1	0.152069
1	1.42498
1	0.78437
1	1.03996
1	1.27813
1	0.792817
1	0.67836
1	0.635885
1	1.37328
1	1.33812
1	0.348834
1	0.49706
1	0.817051
1	0.497975
1	0.750048
1	0.801275
1	2.50266
1	1.08633
1	0.614851
1	1.54657
1	1.67799
1	0.669748
1	0.630873
1	0.406813
1	0.680545
1	0.90479
1	1.75568
1	0.451433
1	0.599102
1	0.7233
1	1.13628
1	0.826311
1	0.455677
1	0.267912
1	0.384457
1	0.431298
1	1.42336
1	0.836717
1	0.447387
1	0.455559
1	1.61286
1	0.673187
1	0.862706
1	1.20862
1	0.636558
1	0.670857
1	0.577909
1	0.290412
1	0.90326
1	0.948137
1	0.112436
1	0.414762
1	2.28164e-13
1	1.19175
1	1.05726
1	0.648392
1	0.858984
1	0.401653
1	0.666239
1	0.750003
1	0.179078
1	0.326221
1	0.508234
1	1.48524
1	0.747176
1	1.50606
1	0.644484
1	0.704234
1	0.843261
1	0.769317
1	0.32618
1	0.378094
1	0.401209
1	1.36197
1	0.771998
1	1.33278
1	1.51338
1	0.423677
1	0.338365
1	1.50212
1	0.939278
1	0.633208
1	0.817071
1	0.489087
1	0.320865
1	0.346854
1	0.348963
1	0.311176
1	0.245123
1	1.85243
1	0.426145
1	0.183909
1	0.340227
1	0.365151
1	0.239142
1	1.35669
1	0.645051
1	0.957017
1	1.64402
1	0.381103
1	1.11853
1	0.376616
1	0.568391
1	0.332287
1	4.5939e-13
1	0.778118
1	0.751646
1	0.0874729
1	0.38701
1	0.381369
1	0.25115
1	0.509404
1	0.495183
1	1.34631
1	0.654404
1	0.0753863
1	0.136943
1	0.421867
1	0.533793
1	0.709773
1	1.33488
1	0.870519
1	1.87104
1	1.57875
1	1.23089
1	0.925461
1	1.80142
1	1.59216
1	2.55392
1	5.37394e-13
1	0.430665
1	0.725644
1	0.772128
1	2.13678
1	0.569519
1	0.388713
1	0.728506
1	0.27021
1	0.233856
1	0.737762
1	0.903306
1	0.512702
1	0.405763
1	0.453729
1	0.542773
1	0.627651
1	0.192641
1	0.797828
1	0.483576
1	0.433629
1	0.309106
1	2.32739e-13
1	0.505482
1	1.54702
1	1.18871
1	0.984475
1	0.105249
1	1.74072
1	0.547601
1	1.53076
1	0.572517
1	0.513306
1	0.999934
1	0.457044
1	0.814501
1	0.493618
1	0.586147
1	1.24407
1	1.69538
1	0.416625
1	0.534953
1	1.05004
1	0.560337
[truncated: 9,462 more rows]

## Sheet: DNM2
CN	GE
1	0.746715
1	1.52957
1	1.88806
2	1.3737
1	1.78652
2	1.65659
2	1.45426
1	1.15187
2	1.70924
2	1.32349
1	1.09184
1	0.760651
1	0.929233
2	2.30543
2	1.49911
2	1.51153
2	1.6442
2	2.05201
2	1.43882
2	1.62285
1	2.24983
1	1.48771
1	1.15826
2	1.70973
2	1.31579
2	1.18538
1	1.48532
2	1.44811
1	1.277
2	1.68496
2	2.00051
2	1.89566
2	2.03362
2	1.65942
2	1.60963
2	2.26333
1	1.96535
2	1.33814
2	1.99054
1	2.3031
2	1.92952
1	3.046
1	2.24788
1	1.71404
2	1.03499
2	1.53575
2	1.44041
2	1.28543
2	1.86465
2	1.54368
2	1.89337
2	1.59261
2	1.32448
2	1.81217
2	1.44566
2	1.87212
2	2.12609
1	0.416403
1	1.76386
1	1.41185
2	1.52333
1	1.35131
1	1.04048
1	2.08279
2	1.69124
2	1.65233
2	1.34091
2	1.50605
2	1.35057
2	1.57116
2	2.15032
2	1.79401
2	1.44998
2	1.80055
2	2.07929
2	1.77226
2	1.43756
1	0.640414
1	1.55656
1	0.959403
2	1.15448
2	1.49772
2	1.56518
2	1.61028
2	1.49671
2	2.06957
2	2.06705
2	1.16698
1	1.42949
1	0.938626
1	1.56809
2	1.02664
2	1.75696
2	1.70476
2	2.42791
2	1.50513
2	1.88259
2	1.53533
2	0.824029
2	1.56012
2	2.33144
2	2.1561
1	0.849456
1	1.74709
1	1.29427
1	2.02339
1	1.64924
2	0.857513
2	1.00893
2	1.32364
2	1.95166
2	0.853294
2	1.11324
2	1.4188
2	1.33993
2	0.875822
2	1.28645
2	1.624
2	0.740763
2	1.44149
2	1.63653
2	1.74618
2	0.897481
2	1.42256
2	1.46435
2	1.067
1	2.14961
2	2.81246
2	2.21889
2	1.21544
2	1.30648
2	1.94204
2	1.99417
2	0.69811
2	1.99114
1	1.48779
1	1.07689
1	1.13681
2	1.1331
1	1.27495
2	1.44261
2	1.0646
2	1.22992
2	0.728106
2	1.75987
2	1.02125
2	1.01982
2	1.63601
2	1.2475
2	1.88244
2	1.10433
2	1.12887
2	1.43846
2	1.30089
2	1.15134
2	1.54739
2	1.26175
1	0.949294
2	1.4909
2	1.39755
2	1.61933
2	1.4303
2	1.83417
2	1.87292
2	1.79943
2	1.14888
2	1.6056
2	1.49828
2	1.6551
2	2.16413
1	0.896118
1	0.582927
2	1.08656
2	1.93606
2	1.59744
2	1.9965
1	1.30755
2	1.1919
2	1.64196
2	0.828907
1	1.8335
2	1.58121
1	0.834503
1	1.48849
2	0.917908
2	1.15307
2	1.49401
2	1.85338
2	1.02973
2	1.77879
1	0.926759
1	1.17168
2	1.69285
2	1.92558
2	1.98724
2	1.72469
2	1.29986
2	1.49976
2	1.6854
2	0.800195
2	1.54997
2	1.96708
2	1.13566
2	1.11726
2	1.23978
2	1.34509
1	1.56931
1	1.48215
2	1.80186
2	1.53171
1	1.595
2	1.42642
1	1.23391
1	0.527776
2	0.4768
1	1.20114
2	1.16292
1	1.57814
1	1.76243
2	1.91229
2	1.49174
1	0.548476
2	1.8256
2	1.53149
2	1.71885
2	1.67248
2	1.56004
2	1.50277
2	1.7915
2	1.92676
2	2.54525
1	1.15879
2	1.00969
1	0.612473
1	1.10259
2	1.19338
2	1.09606
2	1.35431
1	1.71928
1	1.26295
2	1.57798
2	1.0812
2	1.41726
2	1.13657
2	0.746165
1	1.6519
2	1.72454
2	1.17899
2	2.2002
2	1.12928
2	1.61366
2	2.46308
2	1.05399
2	1.50876
2	1.81905
2	1.67654
1	1.44484
2	0.919936
2	1.39369
1	0.950883
2	1.02266
1	1.15771
2	1.63194
1	1.18318
2	1.31471
2	1.2529
2	1.75241
2	1.70851
2	2.35469
1	1.76515
1	0.711128
1	0.773063
2	1.00942
1	0.434486
1	1.29721
2	0.903887
1	1.57275
1	0.907251
2	0.905483
1	0.730373
2	1.42322
2	0.864894
2	0.845589
2	1.64563
2	1.18645
2	1.73452
2	1.41719
2	1.2742
1	1.06183
2	1.26897
2	1.8481
2	0.990575
2	1.57508
2	1.61972
2	1.33557
2	1.45292
2	1.28576
2	1.30182
1	0.923932
1	0.981349
2	1.73926
2	1.21927
1	1.32335
2	1.05448
2	1.16546
2	0.713627
2	2.22977
2	2.35763
2	1.98338
2	2.0322
2	0.536299
1	1.65328
2	1.47877
1	0.6403
2	0.920521
2	2.35837
2	2.00951
2	0.730422
2	1.70125
1	1.19764
2	1.40172
2	1.61638
2	1.84999
2	1.0017
2	1.34607
2	1.43729
2	1.26279
2	1.35676
1	1.72332
2	2.73697
2	1.25684
2	1.96752
2	1.33255
1	2.15922
2	2.17501
2	1.84425
1	1.3597
1	0.972631
1	1.32974
2	2.43716
2	1.86869
2	1.9103
2	1.96231
2	1.28583
2	0.916736
1	0.56409
2	2.11288
2	0.489782
2	0.522511
1	0.832588
2	1.55425
2	2.16183
2	0.891691
2	0.555912
2	1.56074
2	1.25592
2	0.838506
1	1.4025
2	1.70711
2	1.22896
2	0.830752
2	1.41909
2	1.97568
1	0.634728
1	2.44251
2	1.28942
2	1.79079
1	1.59843
2	1.29348
2	1.63413
2	2.01515
2	1.75402
2	1.76597
2	1.56198
2	0.96611
2	2.38908
1	1.29054
2	1.52472
1	1.29097
2	0.729006
2	1.15195
1	0.910402
2	1.71232
1	0.925033
2	1.07285
2	1.75585
1	1.02925
2	1.05172
1	1.0658
2	1.6422
1	0.153131
2	1.31087
2	1.11003
2	0.484827
2	0.804182
1	1.32787
1	1.20036
1	2.36284
1	0.929141
2	1.6905
1	1.24758
1	1.76931
2	1.69488
1	2.4623
1	1.74203
1	1.22105
2	1.93292
1	2.20232
1	1.51688
2	1.32293
1	2.06461
2	1.51934
2	1.81698
1	1.55719
1	1.48337
2	1.34266
2	1.42379
1	0.99257
1	1.14356
1	1.69921
1	0.918557
1	1.56648
1	1.44447
1	1.9363
1	1.29304
2	1.69526
1	1.553
2	1.15316
2	1.71916
2	1.3112
1	1.12325
1	2.19511
1	0.876125
1	2.10694
1	1.53747
1	1.1281
1	1.31463
2	1.46454
2	1.55954
2	1.29623
2	2.05867
1	2.29496
2	1.75718
2	2.11413
2	1.87257
2	1.0825
1	1.37612
1	1.40413
2	1.33414
2	1.38605
1	0.496125
2	2.05953
1	1.94192
2	1.47025
2	1.61
2	0.852255
1	1.89482
2	1.61967
2	1.07041
2	1.65299
2	1.65203
1	1.45945
1	1.36034
1	2.5748
1	1.77954
2	1.18013
1	1.29976
2	0.915347
1	1.33222
1	1.68013
2	1.66199
1	1.46642
1	1.74542
2	1.1309
2	1.35014
1	0.82899
1	1.0073
2	1.58279
1	1.11361
1	1.03595
1	1.99687
2	1.20626
2	1.43246
2	1.61115
2	2.02806
2	1.17029
2	1.49342
2	1.76727
2	1.31713
2	1.4752
1	1.11395
1	1.73151
2	0.880249
1	1.87793
1	0.89652
1	1.43638
1	1.41795
2	1.82918
1	1.65546
2	1.86117
2	1.14161
2	1.13287
2	1.76791
2	2.27385
1	1.6294
2	1.50026
1	0.567025
1	1.4443
1	1.09067
2	1.18119
1	1.17991
2	1.27311
2	1.18111
2	1.80233
2	1.68617
2	1.59666
2	1.64062
2	1.52135
2	1.01641
2	0.998679
2	2.31913
2	1.54776
2	1.55642
1	1.64571
2	1.01135
2	1.93845
1	2.11331
1	1.06204
1	2.01566
2	1.41738
1	1.63443
2	1.56551
2	1.89344
2	1.45355
2	1.46307
2	1.65858
2	2.13928
2	1.03962
2	1.82384
2	1.87552
2	1.84421
2	1.04704
1	0.780141
2	0.851963
1	1.58036
1	1.19275
2	1.70137
1	1.2736
2	1.72811
2	2.27976
2	1.43156
2	1.84419
2	1.74774
2	1.96403
2	1.81867
1	1.87291
2	2.05019
1	1.24452
1	1.5474
2	1.52398
1	1.98377
2	1.59661
2	1.7703
1	2.22411
1	1.94722
2	1.77871
1	1.47612
2	1.67726
2	1.46209
2	1.55468
2	2.26917
1	1.13298
2	1.47758
2	1.40232
2	1.46062
2	0.867772
2	1.29757
1	1.00015
2	0.806113
2	1.5849
2	2.01646
2	2.2896
2	1.39744
1	1.54255
1	1.40154
1	1.25749
1	2.50097
1	1.21207
1	1.5753
2	1.7845
2	1.96363
2	1.83196
2	1.65432
2	1.38104
2	1.47871
2	1.31983
1	1.86221
2	1.50232
2	2.321
1	2.29281
1	1.05338
2	1.5134
1	1.85284
1	2.02749
1	2.15024
1	1.79025
1	1.49666
1	1.26235
2	2.0527
2	0.909954
2	2.33658
2	1.87926
1	1.59458
2	1.31272
1	1.84236
2	1.54213
1	1.18755
2	1.12481
2	1.19704
2	1.37431
2	2.10299
1	0.928677
2	0.732144
2	1.48697
2	1.56904
2	1.69135
1	0.874982
2	1.77451
2	1.94615
2	1.89563
2	0.882024
2	1.90665
1	1.48051
2	2.00095
1	1.6354
1	1.37953
1	1.37212
1	1.64071
2	1.36324
2	1.44137
2	1.58972
2	1.32864
2	1.3008
2	1.27704
1	1.36135
2	1.41993
2	0.850624
2	1.19788
2	1.80568
2	2.05958
2	1.7948
1	2.11682
1	1.66394
1	1.15677
2	1.99334
2	1.06892
1	1.66362
2	1.96262
2	1.29888
2	1.64718
2	1.23157
2	1.41919
2	1.47906
2	1.58094
2	1.94066
2	1.23967
2	1.62756
2	1.46654
1	1.81197
2	1.01764
2	1.09921
2	1.58451
2	1.29265
2	1.01405
2	1.27588
1	0.688241
1	1.13874
2	2.08904
2	1.55277
1	1.4302
2	1.51677
2	1.20765
1	1.39163
2	1.35169
2	1.44471
1	1.8608
1	1.35148
1	1.21274
2	1.3664
2	1.75858
2	1.4202
2	2.09335
2	2.05548
2	1.16692
2	1.49307
1	0.998056
2	2.21394
2	0.97227
2	1.715
2	1.45946
2	1.93529
2	1.48394
2	1.78831
2	1.59224
2	1.57708
2	1.34121
1	1.41088
1	0.950491
1	1.63966
2	0.78165
2	1.61643
2	0.885184
2	1.75997
2	1.63433
2	1.42712
2	1.89268
2	1.42804
2	1.75576
2	1.50172
2	2.12249
2	1.74835
2	1.37332
2	0.899273
2	1.35287
2	1.40995
2	1.50802
2	1.06454
2	1.11508
2	1.41368
1	0.592122
2	0.688322
1	2.40226
1	2.03104
2	1.36088
2	1.7225
2	2.12092
2	2.36255
2	1.91437
2	0.704495
2	2.35802
2	2.77163
2	1.5072
2	2.56535
1	1.45458
1	1.50645
2	2.12348
2	1.6983
2	1.77171
2	1.66226
2	0.894994
2	2.00529
2	1.25924
2	1.72082
2	1.86962
2	1.21096
2	2.01289
2	1.62899
2	1.19686
2	1.52236
2	1.88708
2	1.67725
2	1.81645
2	1.4698
1	1.77548
2	1.31675
1	1.79501
2	1.70813
2	1.53796
2	2.04421
2	0.986472
2	1.62806
2	1.42576
2	1.61939
1	0.794876
2	1.31551
2	1.72955
2	1.51792
2	0.981806
2	0.851141
1	1.44977
2	1.06935
2	2.04055
2	1.61385
2	1.15298
1	1.20898
2	1.41122
1	1.15808
2	1.43582
2	1.67468
2	1.4062
2	1.81838
2	1.32041
2	1.10019
2	1.24165
2	1.84007
2	1.82358
2	2.06691
2	1.39182
2	1.31316
1	1.7187
2	1.52301
2	1.4944
2	1.75903
2	1.70091
2	1.42836
2	0.646147
2	0.715963
1	2.02507
1	0.325373
2	1.56448
2	2.01509
2	1.07961
2	1.748
2	1.93447
2	1.9186
1	1.64668
1	1.69493
2	1.58193
2	1.00297
1	1.62053
2	1.52846
2	1.75875
2	2.39871
2	1.66913
1	1.6292
2	1.38904
2	1.70625
2	1.31548
2	1.63476
2	1.21213
2	1.64438
2	1.07343
2	1.53446
2	1.62531
2	1.55256
1	1.64234
2	0.970149
1	1.53181
2	2.05439
1	0.794862
2	0.70963
1	1.35973
2	1.33403
2	2.00653
1	1.17823
1	1.4517
2	1.46165
1	1.28262
2	1.9112
2	1.17989
2	1.35688
2	1.24082
2	1.11648
2	1.69001
1	1.78174
2	2.28878
2	1.27796
2	1.56145
2	1.39408
2	1.28844
2	1.52193
2	1.94204
2	2.05477
2	1.28142
2	0.858753
1	1.01282
1	0.939815
2	2.07877
2	1.74898
2	1.8683
1	1.92804
2	1.4172
2	1.94262
2	2.26075
2	1.29547
2	1.87107
1	0.714875
1	0.741586
2	1.49465
2	1.67624
2	1.64568
2	0.752508
2	0.697071
2	1.46052
2	1.45563
1	1.46895
2	1.63464
1	0.978021
1	1.87032
1	1.02131
2	0.983178
1	1.41279
2	0.413588
2	1.20814
2	1.6073
2	1.83662
2	1.76152
2	1.50841
2	1.76763
1	0.714084
2	2.37997
2	1.54539
2	2.20587
2	1.61369
2	1.52287
2	0.91092
2	1.41717
2	1.62857
2	1.65344
2	1.53419
2	0.742389
2	1.56546
2	2.22378
2	2.18439
2	1.632
2	2.51914
2	1.17861
2	1.7869
2	2.38536
2	1.42429
2	1.93081
2	1.96807
2	1.85081
2	1.8755
2	1.76711
2	1.44551
2	1.99758
2	1.46988
2	1.5168
2	1.32516
2	2.0532
2	1.68915
2	1.50347
2	1.79619
2	1.85326
1	1.61557
2	1.53695
1	1.4066
1	2.11885
2	1.53105
2	1.3536
2	1.24992
2	1.50881
2	0.824128
1	1.33968
1	1.19628
2	1.06924
2	1.51215
2	1.51052
2	1.17692
1	1.09236
2	1.04765
1	0.457773
2	1.77338
2	1.67182
2	2.59017
2	1.6601
1	1.55193
1	1.84277
1	1.71924
1	1.53991
2	1.24993
2	1.03611
2	1.83478
2	1.65872
2	1.73806
2	1.77519
2	1.43886
2	0.7582
2	1.51622
1	1.77963
1	1.07882
2	1.77872
2	0.922533
1	1.36723
2	0.780788
2	2.33805
2	1.26669
2	1.20817
1	1.36871
2	1.7706
2	1.70726
2	0.962044
2	0.941363
2	1.69689
2	1.5055
2	0.575446
2	2.62675
2	1.0943
2	2.13099
2	1.41882
2	2.2365
2	1.02731
2	1.88482
2	1.67538
2	1.27612
2	1.47164
2	1.524
2	2.02193
2	1.58714
2	2.20135
2	1.53407
2	1.47195
2	1.22087
1	1.50012
1	1.00336
2	0.603869
2	1.44885
2	1.44877
2	1.16511
2	1.73973
2	1.56453
2	1.13657
2	1.33641
2	2.05199
2	1.28179
2	1.87568
1	1.60857
2	2.00573
2	1.00709
2	1.37129
2	1.6865
2	1.61732
2	1.58134
1	0.720437
2	1.23167
2	1.56594
2	1.38191
2	1.22053
2	1.36951
2	1.66752
2	2.5835
2	2.016
2	0.761148
2	1.25245
2	1.35963
2	1.69574
2	1.04311
2	1.28203
2	1.87434
2	1.10561
2	1.22154
2	1.28903
2	1.78322
2	1.66157
2	1.80197
2	1.15798
2	0.763403
2	1.83649
2	0.877739
2	1.66893
2	0.233392
2	1.46053
2	1.56416
2	1.50794
2	1.46277
2	1.40634
2	1.01118
2	1.0687
2	1.31475
2	1.40023
2	1.82862
1	0.85707
1	1.41687
2	1.28005
1	1.60209
2	1.6917
1	0.28491
2	1.35092
2	0.779577
2	2.02365
1	0.722223
1	0.500312
2	1.18712
2	1.42164
1	1.26521
1	1.37305
2	2.38986
2	2.00805
2	1.01472
1	0.635748
1	0.914984
2	1.59721
1	1.53605
2	2.03892
2	1.7996
2	1.63724
1	1.26075
2	1.8555
2	2.08382
1	2.28345
2	1.23448
2	0.823768
2	1.44875
2	1.81316
1	1.18769
2	1.42355
2	1.11733
2	1.27455
2	1.62709
2	1.5562
2	1.11776
2	1.54228
2	2.16452
2	1.50223
2	1.46996
2	1.3085
2	1.11949
1	1.29489
2	1.591
2	1.14056
2	1.4132
2	1.47509
2	1.76426
2	1.00421
2	1.75834
2	1.94261
2	1.56957
2	1.58583
2	1.62206
2	2.08974
2	0.709661
1	0.432723
2	0.927945
2	1.79978
2	1.87891
2	2.713
2	0.87894
2	1.49318
2	1.04755
1	0.963273
1	0.195888
2	1.33392
2	1.24501
1	1.38449
1	0.604077
2	1.297
2	0.381689
1	1.53718
1	1.53757
2	1.01045
1	1.08471
1	1.0422
1	1.2168
2	1.16825
2	1.61621
2	0.522602
2	0.416773
1	0.816154
1	0.46014
1	1.01084
2	1.01922
2	0.825063
1	1.54148
2	1.22882
2	1.11131
2	1.17994
2	1.73317
2	1.43434
2	1.48305
2	1.17235
2	1.0283
1	1.18367
2	1.24254
2	1.5582
2	1.81971
2	1.55983
2	0.792605
2	0.971707
2	1.47623
2	1.6608
2	1.79617
1	1.57008
2	0.880756
2	1.40553
1	0.628933
1	1.06991
2	1.40664
2	1.59637
2	0.842656
2	2.00389
2	1.45788
2	1.33424
2	2.02509
2	1.76459
2	1.19438
2	0.816959
2	0.777423
2	1.79648
2	1.32124
2	1.01393
2	2.1619
2	1.33669
2	1.5657
2	2.60665
2	1.28638
2	2.05261
2	1.68255
2	1.57984
1	1.15977
1	0.810699
1	0.679459
1	0.654912
2	0.496989
2	0.486515
2	0.349133
2	1.57079
1	1.46143
1	0.280325
1	0.982945
2	0.902143
2	1.06182
2	0.840945
1	1.28546
2	1.43765
1	0.770233
1	0.687822
2	1.42763
2	0.79127
2	0.592604
1	1.86565
2	1.39013
2	1.26352
2	1.39795
2	0.989431
2	0.687157
2	0.968897
2	1.54273
2	1.54465
2	1.63649
2	1.21917
2	0.922021
2	0.683965
2	2.01882
1	1.72263
2	1.72902
2	2.2329
2	2.10175
2	1.5652
1	1.15074
2	1.08689
2	1.45163
2	1.5892
2	1.41732
2	0.79367
1	1.66986
2	1.41953
1	1.45812
2	1.18112
2	1.13877
2	0.815396
2	1.9065
2	1.53796
2	1.89275
2	1.10139
2	1.06173
1	0.877646
1	0.360214
1	0.23468
2	1.8529
2	0.455272
1	1.81502
1	1.25757
2	1.01805
2	0.743586
1	0.554367
1	0.894059
1	1.52956
2	0.919162
1	1.18738
1	1.59633
2	1.21443
1	0.614523
2	1.59051
2	0.844919
1	0.585274
1	0.715632
2	0.56588
1	0.647421
2	1.10092
1	0.751571
2	0.246678
2	1.0186
2	0.854083
2	1.13012
2	1.61859
2	1.61045
2	1.62874
2	2.64963
1	1.48165
2	1.15631
2	0.841331
2	1.49849
2	1.36937
2	1.59454
2	1.41823
2	1.02505
2	1.63927
2	0.731761
2	1.27998
1	0.540369
1	0.95903
2	0.354792
2	1.4057
2	0.952063
2	0.905367
2	1.36436
2	1.54441
1	0.759421
2	1.24323
2	0.510249
2	1.11283
1	0.951443
1	0.73726
1	0.768778
1	0.669981
1	1.46034
1	0.803056
1	0.559351
1	0.479212
2	1.45048
2	1.17192
1	1.69324
2	1.83322
2	2.04199
1	0.441666
2	0.624753
2	0.846721
1	0.949708
1	0.542301
2	1.03223
2	1.29165
2	1.46808
2	0.776381
2	0.746027
2	0.567953
2	0.612692
1	0.496352
2	0.483285
2	1.09536
2	0.890709
2	0.716542
2	0.381553
2	0.568172
2	1.43271
2	0.49594
2	0.438191
1	0.764546
2	0.350119
2	0.636579
2	0.663627
2	0.805255
2	0.819886
2	0.96703
2	0.63057
1	0.433302
2	0.884846
2	0.628397
2	0.931879
2	1.16966
1	0.304715
2	0.814554
1	0.825011
2	0.923289
1	0.626412
2	1.05314
2	0.910978
1	0.23161
1	0.44051
1	0.400952
2	0.801777
2	0.699324
1	1.57156
2	0.497078
1	0.401501
2	0.63969
1	0.993698
1	0.795547
2	0.859518
2	0.800166
2	0.917563
1	0.635691
2	0.250781
1	0.401086
1	0.624202
2	0.689544
1	0.555651
2	0.79054
2	0.509239
2	0.574184
1	0.311047
1	0.735223
2	0.585453
2	1.09901
2	0.680121
2	0.973016
1	0.753461
1	0.610618
2	0.826122
2	0.478741
2	1.43248
2	2.14135
2	0.340413
1	0.70128
1	0.445886
1	0.386064
1	0.226577
2	0.715904
2	0.604406
1	0.428782
2	0.735091
2	0.529117
1	1.1427
1	0.435213
1	0.342421
1	0.941266
2	0.721836
2	0.963684
2	0.706741
1	0.715942
2	0.717965
1	1.34646
2	0.57253
1	0.664726
1	0.304325
1	0.945925
2	1.19971
2	0.371274
2	1.06566
2	1.1666
2	0.808092
2	0.313978
1	0.344154
2	0.876163
2	0.947636
2	1.11347
2	1.32159
1	0.861651
2	0.459747
2	0.564959
2	0.484304
1	0.54562
1	0.517662
2	1.15533
1	0.602838
2	0.643439
2	0.683327
2	0.860347
1	0.208631
1	0.777006
2	0.947298
2	0.874764
2	0.966357
1	0.826965
2	1.28027
2	0.383643
2	0.857085
1	0.518105
1	0.557306
2	1.3541
1	0.237552
1	0.566846
1	0.442349
2	0.904916
2	0.844649
2	0.732097
1	0.404974
2	1.07203
2	0.690814
2	0.575715
1	0.490229
2	1.27137
2	0.255247
1	0.677045
1	0.311112
1	0.200063
1	0.482625
1	0.438842
2	0.633007
1	0.205127
1	0.669648
2	0.647491
1	0.200027
1	0.348983
2	0.720139
1	0.356867
1	0.485384
2	0.867666
1	0.488918
1	2.30907
2	0.748257
1	0.92599
2	0.35262
2	0.835646
2	0.542274
2	1.05495
2	0.574359
2	0.371179
1	0.336536
2	0.6968
2	0.785658
2	0.775688
2	0.846791
2	1.36245
1	0.51306
2	0.580581
2	0.689691
1	0.222989
1	1.23934
1	1.22792
2	0.753165
1	0.45645
2	0.529262
2	0.489187
1	0.517538
2	0.516301
2	0.786388
2	0.536413
1	1.06068
1	0.484522
2	0.525679
2	1.02647
2	0.774994
2	1.01409
1	1.11438
2	0.304248
1	0.442354
2	1.00745
2	1.60358
2	0.746504
1	0.780806
2	0.0376161
2	1.21844
2	0.477976
2	0.504391
2	0.720652
1	0.422799
1	0.601211
1	0.748164
1	0.583335
2	0.876328
2	1.37659
2	0.444221
2	1.27251
2	0.419712
2	0.900247
2	0.939911
2	0.54915
2	0.44866
2	0.442753
2	1.06896
2	0.783282
2	0.867665
2	0.360722
1	1.28951
1	0.730428
1	0.751409
1	0.732204
1	0.364156
2	0.55191
1	0.719411
1	0.523512
1	0.541474
2	0.407508
1	1.76196
2	0.536365
2	0.572572
1	0.652982
2	0.605057
2	0.400187
2	0.559946
1	0.707305
2	0.559605
1	0.477902
2	0.619723
2	0.666234
2	0.260891
1	0.860515
1	1.5573
2	1.00898
2	0.601707
2	0.555562
1	0.445206
1	0.520936
1	0.415125
2	0.283206
1	0.40588
2	0.559704
2	0.964417
2	0.734058
1	0.298781
2	0.508988
1	0.28973
1	0.281485
1	1.26669
2	1.2909
1	0.265083
2	0.938766
1	0.450858
2	0.28397
1	0.615015
2	1.30596
2	0.633673
1	0.453724
1	0.424274
2	1.35601
2	0.686009
2	1.01013
2	1.02212
2	1.04405
2	0.868292
2	0.644296
2	0.80411
2	0.605669
2	0.631058
2	1.43867
1	0.458028
1	0.775695
1	0.431686
1	0.252544
1	0.50029
1	0.547828
2	0.66196
1	0.473421
2	0.503417
2	0.820116
2	0.452572
2	0.89701
2	0.165429
2	0.195688
1	0.232429
2	0.893971
1	0.41473
2	0.424901
2	0.703335
2	1.07321
1	0.29192
1	0.540375
1	0.555571
2	0.334214
1	0.492421
2	0.236071
2	0.327698
2	0.205408
1	0.39183
1	0.656068
1	0.593349
1	1.18556
2	0.89274
2	0.225348
2	0.590614
1	0.990806
2	1.10252
1	0.968684
1	0.364979
1	0.767731
1	0.361002
2	0.882734
2	0.827339
2	0.695567
2	2.5417
2	1.6653
1	0.65983
1	0.634129
2	0.315256
1	0.70589
2	0.252456
1	0.911484
2	0.774839
1	0.345406
1	0.502797
2	0.435858
1	0.361563
1	0.204244
1	0.316527
2	0.803236
2	0.432828
2	0.81355
2	0.703036
2	1.12664
2	0.768396
2	0.55846
2	0.816413
2	0.865489
1	0.217833
1	0.488848
1	0.421115
1	0.601141
1	0.21744
2	1.15813
2	0.828085
1	0.628335
2	0.696277
1	0.409066
1	0.445287
1	0.763967
1	0.835621
1	0.386743
1	0.305144
1	0.437498
2	0.644001
2	0.741557
1	0.525506
2	0.222246
2	0.723038
2	0.545295
2	0.825234
1	0.309586
1	1.02312
1	0.469155
1	0.211709
1	0.36533
1	0.747955
2	0.599276
1	1.16066
1	0.300065
1	0.313317
1	0.474149
1	0.614452
2	0.527685
1	0.657544
2	0.566711
1	0.505299
1	0.890663
1	0.793849
1	1.77272
2	2.5879
2	1.35166
2	1.4789
2	2.01543
2	2.29883
2	1.09788
2	0.932672
2	1.55968
1	0.637297
1	0.951841
1	1.05101
2	0.607825
2	0.666579
2	0.476688
2	0.684492
2	1.04656
2	0.722823
2	1.35021
1	1.19343
2	1.28957
2	1.00337
1	0.591642
1	1.13888
1	0.47935
2	0.417946
2	0.906155
2	1.49497
2	1.191
2	1.1922
2	1.05834
2	1.95269
2	0.958545
2	1.569
2	0.633451
1	1.55267
1	1.05967
2	1.35768
1	0.681253
1	0.658628
2	0.531773
2	1.02358
2	1.31544
1	0.668503
2	1.85948
2	1.07801
2	0.924375
2	1.59284
2	1.37247
2	0.784538
2	1.18877
2	1.24775
2	0.624503
2	0.430891
1	1.08158
2	0.519734
1	0.676602
2	0.740663
2	0.762744
2	0.990498
2	1.29697
2	0.821145
2	1.016
2	0.962871
2	2.14621
2	1.69525
2	0.980273
2	1.21088
2	1.40757
2	0.76933
2	0.625289
1	0.883341
2	2.61479
1	0.74797
2	1.27019
2	1.89921
1	1.38629
1	0.761474
2	1.13961
1	1.30629
2	1.62982
2	1.42192
2	2.44464
2	1.0918
2	1.55653
2	0.349788
2	1.44694
2	1.19389
2	0.929863
2	0.529239
2	0.693641
1	0.858464
2	0.987852
1	1.9834
1	0.835799
1	0.666744
1	0.792254
1	0.65965
1	0.893516
1	0.384811
1	1.16194
1	0.352146
1	1.29613
1	0.779245
1	1.08788
1	1.34586
1	0.885265
1	0.936823
1	0.950204
1	1.31996
1	1.61718
1	0.581408
1	0.862178
1	0.771322
1	0.825452
1	1.02021
1	0.977853
1	2.27635
1	0.990932
1	0.805804
1	1.40673
1	1.52626
1	0.72477
1	0.86732
1	0.550627
1	0.869977
1	1.16281
1	1.59693
1	0.64921
1	0.793998
1	0.694775
1	1.24481
1	0.965526
1	0.723913
1	0.355364
1	0.664696
1	0.638072
1	1.29466
1	0.991893
1	0.653536
1	0.487218
1	1.46702
1	0.7795
1	0.978319
1	1.09933
1	0.790369
1	0.669599
1	0.807159
1	0.427484
1	0.824121
1	0.862402
1	0.406935
1	0.762766
1	0.333066
1	1.1533
1	1.13128
1	0.681622
1	0.934014
1	0.53849
1	0.87191
1	1.20297
1	0.282212
1	0.422551
1	0.64732
1	1.35094
1	0.77677
1	1.36988
1	0.659037
1	0.880499
1	0.916112
1	0.745041
1	0.485362
1	0.481407
1	0.515331
1	1.30521
1	0.76857
1	1.27098
1	1.45543
1	0.725264
1	0.542211
1	1.44353
1	0.910048
1	0.879004
1	0.799603
1	0.728307
1	0.444655
1	0.644903
1	0.624385
1	0.37148
1	0.329535
1	1.68493
1	0.647167
1	0.301018
1	0.537548
1	0.686943
1	0.378566
1	1.28939
1	0.828214
1	1.12528
1	1.57831
1	0.607643
1	1.25384
1	0.47633
1	0.960584
1	0.514442
1	0.439193
1	0.865336
1	0.741759
1	0.334911
1	0.735235
1	0.619789
1	0.389916
1	0.529411
1	0.678655
1	1.22457
1	0.780634
1	0.0814032
1	0.264127
1	0.682842
1	0.561352
1	0.750957
1	1.21418
1	0.831263
1	1.70185
1	1.61503
1	1.16887
1	1.24526
1	1.63853
1	1.44819
1	2.32298
1	0.552604
1	0.802177
1	0.717945
1	1.30271
1	1.94356
1	0.840872
1	0.602799
1	0.79514
1	0.581313
1	0.519643
1	0.822182
1	0.853334
1	0.52498
1	0.687512
1	0.488092
1	0.757425
1	0.888535
1	0.363778
1	1.04958
1	0.756937
1	0.650058
1	0.63388
1	0.134331
1	0.768002
1	1.40713
1	1.16852
1	1.04713
1	0.639371
1	1.85249
1	0.792554
1	1.39234
1	0.830118
1	0.751155
1	1.15006
1	0.717819
1	0.835226
1	0.830162
1	0.638677
1	1.13157
1	1.62019
1	0.416999
1	0.828794
1	1.1393
1	0.846965
[truncated: 9,462 more rows]

## Sheet: MYH9
CN	GE
1	1.82404
1	3.73363
1	4.65232
2	3.32287
1	4.32146
2	4.00717
2	3.52644
1	2.83081
2	4.13452
2	3.23216
1	2.66571
1	1.84332
1	2.24775
2	5.57666
2	3.65317
2	3.70989
2	3.97721
2	4.96182
2	3.48041
2	3.93366
1	5.44217
1	3.59836
1	2.80174
2	4.11724
2	3.20226
2	2.85548
1	3.64633
2	3.54422
1	3.09647
2	4.0826
2	4.83909
2	4.58546
2	4.93538
2	4.02083
2	3.92858
2	5.47482
1	4.75404
2	3.2607
2	4.80771
1	5.57102
2	4.66523
1	7.36805
1	5.44523
1	4.15883
2	2.51097
2	3.72684
2	3.50064
2	3.18885
2	4.51045
2	3.775
2	4.58032
2	3.87662
2	3.20383
2	4.4323
2	3.4865
2	4.52014
2	5.14286
1	1.05531
1	4.36928
1	3.44297
2	3.68441
1	3.37286
1	2.51692
1	5.04292
2	4.10283
2	4.00361
2	3.27214
2	3.64306
2	3.27073
2	3.80697
2	5.22706
2	4.34836
2	3.50954
2	4.441
2	5.02964
2	4.28698
2	3.47736
1	1.54911
1	3.92557
1	2.34186
2	2.7926
2	3.62288
2	3.78214
2	3.91878
2	3.62043
2	5.00075
2	5.01943
2	2.84962
1	3.47184
1	2.28835
1	3.79308
2	2.46954
2	4.24995
2	4.13825
2	5.87799
2	3.67098
2	4.55385
2	3.71641
2	1.99478
2	3.71535
2	5.63959
2	5.21545
1	2.27569
1	4.23724
1	3.14866
1	4.89444
1	3.98939
2	2.09002
2	2.44053
2	3.20944
2	4.80723
2	2.06639
2	2.69774
2	3.46312
2	3.26615
2	2.12107
2	3.14461
2	4.00066
2	1.79796
2	3.53335
2	3.98064
2	4.30068
2	2.22057
2	3.47435
2	3.52679
2	2.57649
1	5.19976
2	6.8093
2	5.36733
2	2.95108
2	3.17878
2	4.75448
2	4.87287
2	1.69437
2	4.81643
1	3.60741
1	2.60869
1	2.74985
2	2.7419
1	3.08607
2	3.47302
2	2.57465
2	2.97508
2	1.76612
2	4.27157
2	2.47359
2	2.48934
2	3.96631
2	3.0176
2	4.59127
2	2.69837
2	2.75554
2	3.49927
2	3.15728
2	2.80019
2	3.77354
2	3.06232
1	2.3007
2	3.6643
2	3.41743
2	3.94866
2	3.47309
2	4.43671
2	4.53046
2	4.3527
2	2.77906
2	3.88384
2	3.63431
2	4.00356
2	5.23873
1	2.19972
1	1.44696
2	2.65114
2	4.6842
2	3.86935
2	4.82288
1	3.16288
2	2.91131
2	4.0053
2	2.00506
1	4.5225
2	3.87603
1	1.98559
1	3.60055
2	2.25724
2	2.7892
2	3.64534
2	4.51413
2	2.49497
2	4.32383
1	2.24857
1	2.87003
2	4.13269
2	4.66093
2	4.78684
2	4.16374
2	3.15131
2	3.61702
2	4.07685
2	1.93931
2	3.75123
2	4.75823
2	2.74709
2	2.72143
2	3.00272
2	3.25709
1	3.79605
1	3.57422
2	4.35857
2	3.70509
1	3.89237
2	3.47155
1	3.02458
1	1.28211
2	1.16324
1	2.89307
2	2.84409
1	3.81741
1	4.26368
2	4.63776
2	3.61956
1	1.32598
2	4.41599
2	3.70456
2	4.14208
2	4.08068
2	3.77362
2	3.63508
2	4.35794
2	4.66965
2	6.15678
1	2.83495
2	2.46042
1	1.49079
1	2.67215
2	2.90077
2	2.65751
2	3.2878
1	4.20862
1	3.05497
2	3.81399
2	2.61535
2	3.44672
2	2.7556
2	1.80492
1	3.98638
2	4.17153
2	2.93764
2	5.32213
2	2.73165
2	3.90332
2	5.97439
2	2.54952
2	3.66066
2	4.40239
2	4.05543
1	3.49198
2	2.24338
2	3.403
1	2.30012
2	2.53653
1	2.80042
2	3.95531
1	2.86895
2	3.18019
2	3.03584
2	4.23895
2	4.14297
2	5.69581
1	4.26977
1	1.7393
1	1.88772
2	2.4417
1	1.04665
1	3.16237
2	2.18643
1	3.81569
1	2.19457
2	2.1946
1	1.76771
2	3.47942
2	2.13305
2	2.05115
2	3.98065
2	2.87079
2	4.17321
2	3.42807
2	3.07802
1	2.58256
2	3.06954
2	4.48744
2	2.41767
2	3.82181
2	3.92922
2	3.23064
2	3.51452
2	3.09787
2	3.15429
1	2.23709
1	2.42889
2	4.21699
2	2.94933
1	3.20637
2	2.56804
2	2.8532
2	1.73988
2	5.40655
2	5.70294
2	4.80905
2	4.87055
2	1.29727
1	3.99916
2	3.57703
1	1.55049
2	2.22708
2	5.70473
2	4.8642
2	1.78765
2	4.12679
1	2.90104
2	3.39908
2	3.9099
2	4.475
2	2.42303
2	3.26513
2	3.46657
2	3.05913
2	3.28189
1	4.18109
2	6.62053
2	3.07382
2	4.80073
2	3.22335
1	5.22301
2	5.2612
2	4.50442
1	3.29723
1	2.37683
1	3.2469
2	5.88376
2	4.53167
2	4.62087
2	4.72718
2	3.13691
2	2.2242
1	1.38777
2	5.16961
2	1.18661
2	1.26547
1	2.01397
2	3.79838
2	5.25317
2	2.15775
2	1.34471
2	3.78111
2	3.0554
2	2.02829
1	3.39412
2	4.12937
2	2.98394
2	2.04054
2	3.43267
2	4.77902
1	1.54293
1	5.90057
2	3.1409
2	4.33855
1	3.85669
2	3.18242
2	3.95284
2	4.87537
2	4.25054
2	4.27175
2	3.80281
2	2.38076
2	5.83204
1	3.13232
2	3.72627
1	3.21218
2	1.77955
2	2.78867
1	2.21973
2	4.15238
1	2.28974
2	2.59086
2	4.25378
1	2.50836
2	2.56017
1	2.60119
2	3.97236
1	0.372434
2	3.18401
2	2.71917
2	1.17959
2	1.94767
1	3.2204
1	2.92874
1	5.71098
1	2.2618
2	4.09521
1	3.01747
1	4.27984
2	4.16316
1	5.95613
1	4.23145
1	2.98553
2	4.67559
1	5.33838
1	3.67828
2	3.20008
1	4.99414
2	3.7659
2	4.39514
1	3.76673
1	3.61827
2	3.26304
2	3.47962
1	2.40904
1	2.78015
1	4.03791
1	2.2705
1	3.79827
1	3.49406
1	4.68376
1	3.12778
2	4.10071
1	3.75655
2	2.83219
2	4.15853
2	3.17169
1	2.71706
1	5.39594
1	2.42378
1	5.09653
1	3.71903
1	2.76878
1	3.20669
2	3.49532
2	3.79966
2	3.09292
2	4.97978
1	5.54928
2	4.24732
2	5.17477
2	4.52961
2	2.63272
1	3.32874
1	3.43484
2	3.27557
2	3.38605
1	1.21102
2	4.99943
1	4.70198
2	3.60995
2	3.90664
2	2.18128
1	4.6413
2	3.91786
2	2.62163
2	3.99183
2	4.0082
1	3.53029
1	3.28476
1	6.16181
1	4.33851
2	2.88261
1	3.15
2	2.25117
1	3.25239
1	4.07764
2	4.05816
1	3.56967
1	4.26766
2	2.70871
2	3.30718
1	2.00527
1	2.45855
2	3.82866
1	2.69399
1	2.53996
1	4.85578
2	2.91786
2	3.49946
2	3.90118
2	4.9022
2	2.79061
2	3.62588
2	4.29403
2	3.18291
2	3.61186
1	2.69456
1	4.19588
2	2.13418
1	4.54258
1	2.17084
1	3.48583
1	3.43077
2	4.46711
1	4.0502
2	4.51736
2	2.77023
2	2.74519
2	4.27643
2	5.50028
1	3.94139
2	3.63021
1	1.41135
1	3.52662
1	2.63824
2	2.88885
1	2.86742
2	3.0918
2	2.85703
2	4.3597
2	4.07872
2	3.86221
2	3.96839
2	3.6829
2	2.47997
2	2.42014
2	5.60979
2	3.74391
2	3.78769
1	3.98086
2	2.4821
2	4.71426
1	5.17083
1	2.82634
1	4.8714
2	3.42328
1	3.97124
2	3.78634
2	4.58009
2	3.51604
2	3.55319
2	4.06078
2	5.17475
2	2.53697
2	4.42631
2	4.54839
2	4.50217
2	2.56085
1	1.88495
2	2.08076
1	3.85728
1	2.89352
2	4.16077
1	3.11382
2	4.18017
2	5.51457
2	3.49202
2	4.49037
2	4.24162
2	4.75085
2	4.44212
1	4.53492
2	4.96431
1	3.04114
1	3.74305
2	3.69654
1	4.81095
2	3.86554
2	4.28935
1	5.39145
1	4.71019
2	4.30257
1	3.60014
2	4.09393
2	3.5367
2	3.765
2	5.50662
1	2.64279
2	3.57417
2	3.40242
2	3.56753
2	2.11139
2	3.13874
1	2.45438
2	1.92054
2	3.84786
2	4.88245
2	5.5437
2	3.40661
1	3.78024
1	3.39105
1	3.0512
1	6.04966
1	2.95226
1	3.81055
2	4.31657
2	4.76193
2	4.43139
2	4.00169
2	3.35306
2	3.61154
2	3.19644
1	4.50455
2	3.57704
2	5.5925
1	5.58949
1	2.55357
2	3.64871
1	4.50001
1	4.90451
1	5.25675
1	4.33049
1	3.62019
1	3.0455
2	5.01429
2	2.20345
2	5.66306
2	4.59458
1	3.86707
2	3.18085
1	4.45653
2	3.76713
1	2.87917
2	2.74902
2	2.91941
2	3.34101
2	5.09977
1	2.26057
2	1.78713
2	3.58753
2	3.79538
2	4.12013
1	2.11816
2	4.29241
2	4.70898
2	4.58538
2	2.13355
2	4.61204
1	3.58345
2	4.83894
1	3.95591
1	3.33697
1	3.2552
1	4.01013
2	3.32926
2	3.4797
2	3.84542
2	3.22514
2	3.15441
2	3.02444
1	3.29278
2	3.43471
2	2.12376
2	2.89757
2	4.3678
2	4.98911
2	4.3415
1	5.12043
1	4.03482
1	2.79815
2	4.82174
2	2.58563
1	4.05786
2	4.74743
2	3.17919
2	3.9844
2	2.97909
2	3.4563
2	3.57773
2	3.77685
2	4.6969
2	3.21313
2	3.93696
2	3.55979
1	4.39278
2	2.49495
2	2.65891
2	3.83281
2	3.0895
2	2.44202
2	3.22686
1	1.69202
1	2.77187
2	5.07161
2	3.7858
1	3.52054
2	3.66895
2	2.93531
1	3.38112
2	3.37181
2	3.6225
1	4.54436
1	3.28764
1	2.93825
2	3.30521
2	4.24307
2	3.44516
2	5.06366
2	4.97897
2	2.85501
2	3.63992
1	2.46723
2	5.35691
2	2.37303
2	4.15129
2	3.53032
2	4.69035
2	3.59325
2	4.32579
2	3.85152
2	3.81484
2	3.25017
1	3.43056
1	2.31823
1	3.97276
2	1.90132
2	3.91003
2	2.33402
2	4.27455
2	3.99437
2	3.41002
2	4.60036
2	3.45773
2	4.29062
2	3.63485
2	5.16371
2	4.23493
2	3.38269
2	2.26588
2	3.2725
2	3.41057
2	3.67202
2	2.5897
2	2.74648
2	3.41837
1	1.42625
2	1.66822
1	5.81088
1	4.91398
2	3.29186
2	4.16705
2	5.13034
2	5.72281
2	4.63072
2	1.71839
2	5.70947
2	6.70438
2	3.64581
2	6.20538
1	3.52328
1	3.63921
2	5.14246
2	4.09178
2	4.32746
2	4.06859
2	2.19149
2	4.8568
2	3.08414
2	4.16855
2	4.51303
2	2.92923
2	4.87263
2	4.02076
2	2.89865
2	3.72261
2	4.56776
2	4.05716
2	4.39386
2	3.55535
1	4.31561
2	3.21143
1	4.34199
2	4.14073
2	3.76927
2	4.9474
2	2.3862
2	3.95423
2	3.47136
2	3.91718
1	1.97538
2	3.18212
2	4.18366
2	3.67175
2	2.37957
2	2.05575
1	3.53943
2	2.61
2	4.94646
2	3.91217
2	2.9217
1	2.92444
2	3.41689
1	2.82607
2	3.40519
2	4.04307
2	3.39217
2	4.39854
2	3.22887
2	2.70877
2	3.07756
2	4.49103
2	4.45408
2	5.01575
2	3.39177
2	3.17643
1	4.15741
2	3.68459
2	3.62196
2	4.28555
2	4.11436
2	3.4833
2	1.56974
2	1.74916
1	4.8985
1	0.826763
2	3.78725
2	4.92312
2	2.6115
2	4.28166
2	4.67935
2	4.69046
1	3.98321
1	4.15082
2	3.82656
2	2.42612
1	3.97256
2	3.70115
2	4.27401
2	5.81229
2	4.03751
1	4.15407
2	3.36491
2	4.1273
2	3.25169
2	3.99421
2	2.90315
2	3.98556
2	2.68992
2	3.73498
2	3.94473
2	3.76082
1	3.96781
2	2.35165
1	3.70533
2	4.97323
1	1.93507
2	1.76697
1	3.29914
2	3.25934
2	4.85364
1	2.87424
1	3.54317
2	3.55025
1	3.10257
2	4.62996
2	2.87686
2	3.2963
2	3.00032
2	2.72616
2	4.10126
1	4.32134
2	5.5504
2	3.04946
2	3.75126
2	3.38354
2	3.18852
2	3.7312
2	4.81802
2	4.98535
2	3.10563
2	2.07726
1	2.46983
1	2.30377
2	5.04155
2	4.24088
2	4.51929
1	4.69059
2	3.44171
2	4.712
2	5.46858
2	3.13969
2	4.57393
1	1.74616
1	1.79706
2	3.61546
2	4.05471
2	3.98079
2	1.83262
2	1.69174
2	3.54987
2	3.52106
1	3.55327
2	3.95407
1	2.36736
1	4.53358
1	2.49926
2	2.37823
1	3.42443
2	1.00565
2	2.9271
2	3.88637
2	4.46409
2	4.26099
2	3.60323
2	4.27577
1	1.72732
2	5.75698
2	3.73818
2	5.335
2	3.90881
2	3.73014
2	2.24469
2	3.44345
2	3.97534
2	3.9981
2	3.79642
2	1.88415
2	3.74691
2	5.41207
2	5.29719
2	3.9477
2	6.09629
2	2.85962
2	4.32239
2	5.77001
2	3.45118
2	4.68357
2	4.76061
2	4.47696
2	4.54308
2	4.27452
2	3.51075
2	4.84899
2	3.55988
2	3.68583
2	3.24055
2	4.97868
2	4.09375
2	3.63947
2	4.34486
2	4.51057
1	3.90795
2	3.72281
1	3.40246
1	5.12533
2	3.70349
2	3.27427
2	3.12377
2	3.64971
2	2.08648
1	3.25127
1	2.89798
2	2.59505
2	3.68416
2	3.66409
2	2.86173
1	2.65178
2	2.53345
1	1.20541
2	4.28969
2	4.044
2	6.28004
2	4.02551
1	3.76142
1	4.448
1	4.1811
1	3.72492
2	3.02348
2	2.50627
2	4.49532
2	4.04491
2	4.21306
2	4.29059
2	3.50826
2	1.85095
2	3.66762
1	4.30478
1	2.62813
2	4.34248
2	2.32753
1	3.31637
2	1.91184
2	5.66583
2	3.09602
2	2.9125
1	3.38597
2	4.29671
2	4.12974
2	2.32711
2	2.30231
2	4.10464
2	3.65311
2	1.47184
2	6.35392
2	2.64703
2	5.15941
2	3.43203
2	5.42148
2	2.56786
2	4.55925
2	4.06448
2	3.09846
2	3.56807
2	3.68645
2	4.90522
2	3.83919
2	5.3249
2	3.72346
2	3.63037
2	2.9532
1	3.6282
1	2.42705
2	1.47629
2	3.54347
2	3.50448
2	2.84285
2	4.20829
2	3.78449
2	2.74932
2	3.3271
2	4.972
2	3.12363
2	4.53713
1	3.88809
2	4.84889
2	2.47918
2	3.34463
2	4.09071
2	3.91826
2	3.83518
1	1.76221
2	2.93928
2	3.78789
2	3.30943
2	2.9602
2	3.2752
2	4.03361
2	6.30069
2	4.87657
2	1.84116
2	3.02959
2	3.28312
2	4.13684
2	2.52516
2	3.10114
2	4.53306
2	2.68628
2	2.9587
2	3.14399
2	4.29616
2	4.02983
2	4.37226
2	2.82549
2	1.85342
2	4.48283
2	2.12839
2	4.03702
2	0.628059
2	3.53292
2	3.7789
2	3.64635
2	3.57095
2	3.40001
2	2.43245
2	2.59181
2	3.17915
2	3.38705
2	4.43573
1	2.08956
1	3.44635
2	3.1003
1	3.90782
2	4.09209
1	0.691885
2	3.27061
2	1.88936
2	4.90009
1	1.75107
1	1.21616
2	2.87156
2	3.42719
1	3.07902
1	3.32131
2	5.78189
2	4.86917
2	2.47917
1	1.55392
1	2.23278
2	3.86352
1	3.72242
2	4.94902
2	4.35309
2	3.99199
1	3.04966
2	4.48832
2	5.0406
1	5.52692
2	3.02271
2	1.98331
2	3.50508
2	4.39157
1	2.90824
2	3.48423
2	2.72884
2	3.10606
2	3.93763
2	3.76884
2	2.73817
2	3.73065
2	5.25743
2	3.63377
2	3.55361
2	3.16276
2	2.71367
1	3.09805
2	3.85565
2	2.78371
2	3.43587
2	3.56813
2	4.26761
2	2.50998
2	4.28802
2	4.69904
2	3.79667
2	3.82179
2	3.96755
2	5.05493
2	1.75131
1	1.04216
2	2.27623
2	4.39232
2	4.54495
2	6.63761
2	2.14324
2	3.63496
2	2.57101
1	2.35055
1	0.493747
2	3.26568
2	3.01112
1	3.34899
1	1.56629
2	3.15884
2	0.948513
1	3.76329
1	3.71206
2	2.47043
1	2.62788
1	2.55237
1	2.95775
2	2.83448
2	3.90949
2	1.26414
2	1.02814
1	1.97422
1	1.11614
1	2.46365
2	2.46542
2	2.01553
1	3.77657
2	2.97222
2	2.68817
2	2.85418
2	4.19046
2	3.47191
2	3.58738
2	2.85096
2	2.48842
1	2.86518
2	3.00562
2	3.7807
2	4.40569
2	3.79568
2	1.92817
2	2.38163
2	3.5709
2	4.01736
2	4.36085
1	3.80335
2	2.14642
2	3.39523
1	1.56236
1	2.58222
2	3.40255
2	3.86151
2	2.04359
2	4.84791
2	3.54027
2	3.23623
2	4.91111
2	4.26612
2	2.88913
2	1.98502
2	1.94404
2	4.34922
2	3.20349
2	2.4572
2	5.22947
2	3.29743
2	3.83157
2	6.30529
2	3.12092
2	4.97841
2	4.07842
2	3.83131
1	2.81381
1	1.97817
1	1.66017
1	1.58676
2	1.2109
2	1.17985
2	0.867783
2	3.89351
1	3.58678
1	0.687617
1	2.40179
2	2.2151
2	2.59342
2	2.04042
1	3.10944
2	3.47741
1	1.87944
1	1.67338
2	3.55098
2	1.94065
2	1.43328
1	4.55159
2	3.36762
2	3.05636
2	3.39354
2	2.42083
2	1.67346
2	2.34369
2	3.73114
2	3.79965
2	3.9649
2	2.90666
2	2.22707
2	1.66286
2	4.89504
1	4.16758
2	4.22044
2	5.41354
2	5.09398
2	3.78611
1	2.89682
2	2.62911
2	3.52011
2	3.90357
2	3.4284
2	1.97549
1	4.04039
2	3.44143
1	3.52709
2	2.88089
2	2.75461
2	1.97238
2	4.6189
2	3.72233
2	4.57843
2	2.66418
2	2.59508
1	2.16582
1	0.882533
1	0.563541
2	4.48203
2	1.10266
1	4.43159
1	3.04198
2	2.45922
2	1.80153
1	1.37378
1	2.1572
1	3.70788
2	2.18398
1	2.87602
1	3.84526
2	2.9691
1	1.4995
2	3.84422
2	2.01843
1	1.44594
1	1.76762
2	1.4052
1	1.58715
2	2.68211
1	1.81986
2	0.603791
2	2.49479
2	2.07196
2	2.74298
2	3.94394
2	3.94273
2	3.91549
2	6.40925
1	3.61981
2	2.82262
2	2.04938
2	3.62473
2	3.31077
2	3.83381
2	3.43503
2	2.50523
2	3.97229
2	1.77876
2	3.13243
1	1.34081
1	2.42619
2	0.875642
2	3.52265
2	2.30802
2	2.19002
2	3.30991
2	3.77325
1	1.83698
2	3.05958
2	1.28462
2	2.69792
1	2.30147
1	1.78873
1	1.8717
1	1.64706
1	3.53246
1	1.94636
1	1.38405
1	1.30008
2	3.5086
2	2.84135
1	4.14509
2	4.43794
2	4.93943
1	1.07012
2	1.51488
2	2.06642
1	2.29727
1	1.32305
2	2.55179
2	3.13367
2	3.59465
2	1.98075
2	2.61825
2	2.06056
2	1.91435
1	1.64425
2	1.8403
2	2.6496
2	2.66513
2	2.12101
2	1.33437
2	1.98553
2	3.92187
2	1.7289
2	1.49657
1	2.62682
2	1.40686
2	1.53984
2	1.83449
2	2.30604
2	2.91908
2	2.48012
2	2.07918
1	1.28487
2	2.26086
2	2.21323
2	3.14831
2	3.97408
1	0.827684
2	2.60949
1	2.93679
2	2.87031
1	2.12668
2	2.86991
2	2.34403
1	0.774248
1	1.50508
1	1.32088
2	2.50468
2	2.0657
1	3.94633
2	1.70299
1	1.48269
2	2.52452
1	2.64302
1	2.41404
2	2.51122
2	3.03978
2	2.7838
1	2.16148
2	0.866996
1	1.63028
1	2.13234
2	2.23933
1	1.73442
2	2.59836
2	1.85394
2	1.85737
1	1.20639
1	2.12728
2	2.1612
2	2.80214
2	2.26995
2	3.01407
1	2.90512
1	1.8382
2	2.60559
2	2.11474
2	3.46507
2	5.17976
2	1.20686
1	2.36162
1	1.18629
1	1.35075
1	0.83366
2	2.26562
2	1.88778
1	1.2893
2	2.32084
2	2.02151
1	2.85051
1	1.1555
1	1.52626
1	2.27685
2	2.18751
2	3.38877
2	2.21999
1	2.21156
2	2.57848
1	3.25698
2	1.93095
1	2.19074
1	0.939633
1	2.42411
2	4.02346
2	1.43285
2	3.08446
2	3.48476
2	2.96825
2	1.09988
1	1.24301
2	2.37858
2	3.36428
2	3.34024
2	3.28874
1	2.85085
2	1.66074
2	1.91565
2	1.77377
1	1.89216
1	1.5083
2	3.13072
1	2.06704
2	1.97986
2	1.88031
2	2.35839
1	0.739997
1	2.4209
2	2.60831
2	3.10177
2	2.72212
1	2.23403
2	3.9379
2	0.969658
2	2.93861
1	1.4157
1	1.57275
2	3.27548
1	0.895422
1	1.37116
1	1.59137
2	2.7855
2	2.25115
2	1.97033
1	1.4616
2	3.05744
2	2.33566
2	2.01845
1	1.48553
2	3.68871
2	0.999249
1	2.26009
1	1.07238
1	0.91551
1	1.49182
1	1.61269
2	2.29399
1	0.643433
1	2.41575
2	1.97284
1	0.753154
1	1.25853
2	2.45174
1	1.51788
1	1.85462
2	3.02511
1	2.21232
1	5.58548
2	2.48882
1	3.19931
2	1.11755
2	2.81397
2	1.66121
2	2.7778
2	1.67484
2	1.32952
1	1.29005
2	2.33179
2	2.36968
2	2.38943
2	2.59684
2	3.29566
1	1.61635
2	2.12609
2	2.31552
1	0.944979
1	3.08583
1	3.45665
2	2.31232
1	1.38521
2	2.02056
2	1.65945
1	1.57399
2	1.68416
2	2.37755
2	1.84128
1	2.65622
1	1.77227
2	1.60743
2	3.21741
2	2.71836
2	2.45302
1	3.08039
2	1.10065
1	1.46117
2	2.80733
2	4.03164
2	2.63631
1	2.42445
2	0.171117
2	3.02707
2	2.16962
2	1.66083
2	2.155
1	1.50394
1	1.63471
1	2.31172
1	2.04055
2	3.09971
2	3.96621
2	1.58702
2	3.64417
2	1.97462
2	3.02548
2	2.81012
2	1.68514
2	1.69226
2	1.55955
2	2.68562
2	2.57604
2	2.15153
2	1.24357
1	3.22203
1	1.87895
1	2.19254
1	2.19673
1	1.09263
2	1.9923
1	2.05985
1	1.52806
1	1.92873
2	1.21556
1	4.26204
2	1.85763
2	1.89316
1	1.76988
2	1.72727
2	1.25487
2	2.08463
1	2.35401
2	2.04087
1	1.63525
2	2.38843
2	2.04761
2	1.17667
1	2.97153
1	3.767
2	2.92834
2	2.04689
2	1.90885
1	1.67901
1	1.70879
1	1.04271
2	0.976684
1	1.37323
2	1.59218
2	2.83268
2	2.49067
1	0.924261
2	1.57734
1	0.971291
1	1.0882
1	3.53766
2	3.23886
1	0.945407
2	2.27081
1	1.38723
2	0.837088
1	2.11478
2	3.7785
2	2.41043
1	1.51234
1	1.53088
2	3.85677
2	2.34586
2	2.54573
2	3.00667
2	2.61391
2	3.2042
2	2.26434
2	2.47511
2	2.05779
2	1.8001
2	3.48003
1	1.27099
1	2.35093
1	1.47701
1	0.966534
1	1.85665
1	1.74858
2	2.47053
1	1.65843
2	1.21773
2	2.98572
2	1.49525
2	2.1698
2	0.703627
2	0.60624
1	1.11291
2	3.00616
1	1.6076
2	1.31258
2	2.39874
2	2.59601
1	0.812817
1	1.81583
1	1.94525
2	1.4572
1	1.74222
2	0.719836
2	1.54348
2	0.947559
1	1.2401
1	2.18621
1	1.86874
1	3.03069
2	3.09115
2	1.05858
2	2.06876
1	2.85212
2	3.68299
1	2.98931
1	1.34361
1	2.56728
1	1.29644
2	3.0822
2	2.78496
2	1.68252
2	6.14817
2	4.02823
1	1.87616
1	2.14757
2	1.19886
1	1.7075
2	1.15306
1	2.20481
2	2.3693
1	1.20109
1	1.46806
2	1.35308
1	1.2181
1	0.868038
1	0.966879
2	1.94297
2	1.62111
2	2.51109
2	2.36301
2	3.85011
2	2.15602
2	1.73131
2	2.82032
2	2.95114
1	0.875711
1	1.49123
1	1.51339
1	2.29552
1	1.0046
2	3.11689
2	2.72998
1	2.38856
2	2.1968
1	1.25735
1	1.54646
1	2.54205
1	2.83733
1	1.43158
1	1.15743
1	1.54653
2	2.15034
2	2.63987
1	1.75641
2	0.899301
2	2.30606
2	1.73698
2	2.82004
1	1.10383
1	2.47485
1	1.43827
1	0.94685
1	1.19592
1	2.58185
2	2.01797
1	2.80754
1	1.36909
1	1.06026
1	1.50556
1	2.0307
2	1.5581
1	2.19878
2	1.97013
1	1.51657
1	2.60558
1	2.23468
1	4.28807
2	6.25994
2	3.39648
2	4.14591
2	4.87518
2	5.70147
2	2.697
2	2.95355
2	3.92738
1	2.11352
1	3.1523
1	3.2297
2	1.67308
2	2.46893
2	1.64582
2	2.54359
2	3.6938
2	2.11576
2	3.26606
1	3.03472
2	3.63797
2	2.95183
1	2.16281
1	3.16426
1	2.17836
2	1.72357
2	2.86578
2	4.01024
2	3.04526
2	3.57242
2	3.18809
2	4.72342
2	3.5039
2	3.95716
2	2.21919
1	4.33994
1	2.95767
2	3.36649
1	2.3223
1	2.41652
2	1.82254
2	3.05226
2	3.75785
1	2.29682
2	4.89933
2	3.45894
2	2.86106
2	4.582
2	3.90879
2	2.13084
2	3.75037
2	3.58361
2	1.95979
2	1.35673
1	2.90583
2	1.55482
1	2.25377
2	2.39631
2	2.39202
2	3.05707
2	3.86558
2	2.8115
2	3.34277
2	3.37787
2	5.93127
2	4.62714
2	2.81112
2	3.68843
2	3.40481
2	2.73836
2	2.87989
1	2.66163
2	6.32497
1	2.05085
2	4.02151
2	4.59404
1	3.35334
1	2.43482
2	3.56177
1	3.75768
2	4.56304
2	4.10621
2	5.9134
2	3.73753
2	4.05584
2	1.29388
2	3.76742
2	3.47389
2	3.07741
2	1.63817
2	2.48175
1	2.76208
2	3.01396
1	4.79771
1	2.57002
1	2.28181
1	2.57924
1	2.46216
1	2.80079
1	1.77412
1	3.4168
1	1.36675
1	3.13524
1	2.25929
1	2.72608
1	3.74363
1	2.57492
1	2.96086
1	3.24865
1	3.45501
1	4.74467
1	2.04791
1	3.00448
1	2.02794
1	2.85243
1	3.3692
1	2.96631
1	5.50633
1	2.7698
1	2.54336
1	3.40277
1	3.69192
1	2.26823
1	2.93342
1	1.84655
1	2.67512
1	3.82897
1	3.86285
1	2.35814
1	2.63045
1	1.95855
1	3.82284
1	2.84509
1	2.56496
1	1.19565
1	2.34926
1	2.19229
1	3.13168
1	2.74179
1	2.22491
1	1.50459
1	3.54861
1	2.61289
1	2.83944
1	2.65919
1	2.42197
1	2.0426
1	2.68712
1	1.65645
1	2.13111
1	2.08609
1	1.63291
1	2.73925
1	1.41665
1	3.02612
1	3.04765
1	2.07792
1	2.86887
1	1.66048
1	2.74149
1	4.16663
1	0.988578
1	1.48466
1	2.14788
1	3.26782
1	2.20139
1	3.31363
1	1.78558
1	2.61534
1	2.85078
1	2.01211
1	1.66866
1	1.57717
1	1.85462
1	3.27898
1	2.14884
1	3.3424
1	3.89662
1	2.56349
1	1.88531
1	3.63347
1	2.43292
1	2.93988
1	2.39706
1	2.48017
1	1.71917
1	2.33499
1	2.25863
1	1.25288
1	1.2162
1	4.07571
1	2.09861
1	1.211
1	1.91248
1	2.57184
1	1.31631
1	3.22054
1	2.63559
1	3.38578
1	4.10835
1	2.37905
1	3.4667
1	1.87797
1	3.3472
1	1.72981
1	2.04753
1	2.52524
1	2.05241
1	1.34472
1	2.65318
1	2.25539
1	1.3603
1	1.65754
1	2.26601
1	2.96215
1	2.2914
1	0.344051
1	1.13321
1	2.37289
1	1.75552
1	2.23308
1	2.93701
1	2.08315
1	4.11666
1	4.43001
1	3.09355
1	3.85119
1	3.96348
1	3.67202
1	5.61913
1	2.53026
1	2.89336
1	1.96806
1	4.56467
1	4.70134
1	2.86033
1	2.11877
1	2.44568
1	2.10335
1	1.96074
1	2.53989
1	2.2522
1	1.55922
1	2.4643
1	1.36443
1	2.60424
1	2.99454
1	1.30534
1	3.31512
1	2.6162
1	2.24602
1	2.24476
1	0.730683
1	2.6451
1	3.40375
1	3.15813
1	2.81118
1	2.6775
1	5.02296
1	2.62928
1	3.36797
1	2.88906
1	2.57492
1	3.382
1	2.52323
1	2.47515
1	2.97574
1	1.7385
1	2.7372
1	4.06241
1	1.47709
1	2.86896
1	3.26815
1	2.78425
[truncated: 9,462 more rows]

## Sheet: DEK
CN	GE
1	0.700644
1	1.42112
1	1.75444
2	1.28793
1	1.67498
2	1.55316
2	1.35823
1	1.07507
2	1.60253
2	1.22947
1	1.01655
1	0.71114
1	0.871218
2	2.16149
2	1.40108
2	1.41305
2	1.54155
2	1.91925
2	1.34899
2	1.5166
1	2.10937
1	1.39136
1	1.08594
2	1.60136
2	1.2236
2	1.11631
1	1.38644
2	1.34433
1	1.19236
2	1.57249
2	1.87561
2	1.77731
2	1.89277
2	1.55031
2	1.49555
2	2.12202
1	1.84265
2	1.24392
2	1.86173
1	2.15931
2	1.80156
1	2.85583
1	2.10161
1	1.5996
2	0.966143
2	1.43381
2	1.34007
2	1.20136
2	1.74823
2	1.43803
2	1.76956
2	1.49729
2	1.24179
2	1.69139
2	1.34944
2	1.75108
2	1.99335
1	0.385991
1	1.64814
1	1.31762
2	1.42547
1	1.25886
1	0.973255
1	1.94708
2	1.57869
2	1.54407
2	1.25128
2	1.40692
2	1.26201
2	1.46821
2	2.00949
2	1.67599
2	1.35561
2	1.67213
2	1.94947
2	1.66162
2	1.34781
1	0.600431
1	1.45037
1	0.891377
2	1.0824
2	1.40422
2	1.46555
2	1.50092
2	1.40327
2	1.93935
2	1.93167
2	1.08411
1	1.33632
1	0.8724
1	1.47018
2	0.958749
2	1.64727
2	1.58658
2	2.26969
2	1.39875
2	1.76505
2	1.43561
2	0.76983
2	1.46783
2	2.18588
2	2.02149
1	0.834263
1	1.63086
1	1.20648
1	1.89707
1	1.54627
2	0.797077
2	0.945942
2	1.23642
2	1.81231
2	0.796391
2	1.03974
2	1.31822
2	1.24546
2	0.818221
2	1.19472
2	1.50857
2	0.691435
2	1.33756
2	1.52671
2	1.63255
2	0.852524
2	1.32147
2	1.36873
2	0.998228
1	2.01541
2	2.63003
2	2.08036
2	1.13302
2	1.21592
2	1.8027
2	1.85217
2	0.651364
2	1.86683
1	1.38512
1	1.00654
1	1.06583
2	1.05932
1	1.19214
2	1.35113
2	0.991914
2	1.15016
2	0.678187
2	1.64319
2	0.951589
2	0.951401
2	1.52814
2	1.16961
2	1.74939
2	1.02571
2	1.04883
2	1.34338
2	1.21124
2	1.07089
2	1.43809
2	1.17498
1	0.886626
2	1.38973
2	1.29774
2	1.50499
2	1.33482
2	1.71965
2	1.75599
2	1.68709
2	1.07715
2	1.50536
2	1.40035
2	1.55176
2	2.02246
1	0.835688
1	0.54246
2	1.00965
2	1.81085
2	1.49273
2	1.8683
1	1.22592
2	1.10716
2	1.52584
2	0.777156
1	1.70262
2	1.47534
1	0.785287
1	1.39556
2	0.855446
2	1.08108
2	1.38825
2	1.72759
2	0.962203
2	1.65673
1	0.865068
1	1.08743
2	1.57276
2	1.80096
2	1.86095
2	1.61243
2	1.21427
2	1.40495
2	1.58017
2	0.747374
2	1.4492
2	1.84427
2	1.06476
2	1.04016
2	1.15881
2	1.25739
1	1.47134
1	1.38507
2	1.68936
2	1.43608
1	1.48202
2	1.32649
1	1.1513
1	0.491075
2	0.443063
1	1.12109
2	1.07983
1	1.47961
1	1.64604
2	1.78565
2	1.39381
1	0.512232
2	1.71162
2	1.43587
2	1.61004
2	1.55478
2	1.46264
2	1.40894
2	1.67054
2	1.79971
2	2.38635
1	1.07588
2	0.93922
1	0.57019
1	1.02964
2	1.11299
2	1.0235
2	1.26261
1	1.59598
1	1.1841
2	1.47374
2	1.0137
2	1.32172
2	1.06176
2	0.699579
1	1.54621
2	1.61687
2	1.10269
2	2.06284
2	1.05878
2	1.51291
2	2.30026
2	0.988184
2	1.4077
2	1.69788
2	1.57187
1	1.3492
2	0.859249
2	1.2998
1	0.891516
2	0.949496
1	1.08543
2	1.5242
1	1.10633
2	1.23263
2	1.16988
2	1.643
2	1.59569
2	2.20768
1	1.65495
1	0.660301
1	0.718167
2	0.946396
1	0.405304
1	1.2057
2	0.845197
1	1.46825
1	0.850608
2	0.843505
1	0.681575
2	1.32167
2	0.804064
2	0.788184
2	1.54288
2	1.10941
2	1.62422
2	1.32871
2	1.19117
1	0.987636
2	1.18974
2	1.7246
2	0.920877
2	1.46607
2	1.50986
2	1.25219
2	1.36221
2	1.2036
2	1.21586
1	0.863231
1	0.915745
2	1.62405
2	1.14315
1	1.23643
2	0.986846
2	1.08184
2	0.663268
2	2.08152
2	2.21044
2	1.85175
2	1.90621
2	0.502816
1	1.55006
2	1.38644
1	0.598246
2	0.858058
2	2.21113
2	1.87718
2	0.678081
2	1.58875
1	1.11887
2	1.30938
2	1.51546
2	1.73449
2	0.939158
2	1.25662
2	1.34654
2	1.1796
2	1.27205
1	1.60778
2	2.56609
2	1.16703
2	1.83327
2	1.24936
1	2.02442
2	2.03922
2	1.71317
1	1.26976
1	0.903355
1	1.23534
2	2.28008
2	1.74708
2	1.79103
2	1.8377
2	1.19486
2	0.853314
1	0.523802
2	1.96164
2	0.457512
2	0.488969
1	0.780607
2	1.44352
2	2.01132
2	0.833597
2	0.521205
2	1.45862
2	1.16807
2	0.786156
1	1.30981
2	1.60053
2	1.14789
2	0.770363
2	1.33049
2	1.85233
1	0.59202
1	2.28614
2	1.1993
2	1.67507
1	1.49548
2	1.19884
2	1.53211
2	1.88387
2	1.63894
2	1.65571
2	1.45448
2	0.897465
2	2.21964
1	1.20111
2	1.41609
1	1.2075
2	0.677307
2	1.07645
1	0.846146
2	1.59887
1	0.864543
2	1.00077
2	1.64127
1	0.956736
2	0.979759
1	0.990275
2	1.53967
1	0.142431
2	1.22246
2	1.0302
2	0.451371
2	0.74895
1	1.23989
1	1.11539
1	2.20945
1	0.863984
2	1.57848
1	1.16677
1	1.65885
2	1.58021
1	2.30857
1	1.62536
1	1.13389
2	1.81224
1	2.05702
1	1.4186
2	1.24034
1	1.93571
2	1.41818
2	1.70354
1	1.45997
1	1.37849
2	1.25249
2	1.32234
1	0.92696
1	1.06452
1	1.59945
1	0.853666
1	1.46331
1	1.35429
1	1.81541
1	1.21232
2	1.58942
1	1.45286
2	1.11246
2	1.61183
2	1.22934
1	1.05312
1	2.04089
1	0.879544
1	1.9754
1	1.44148
1	1.04635
1	1.22766
2	1.37723
2	1.4573
2	1.21902
2	1.93015
1	2.14751
2	1.64456
2	1.97364
2	1.75566
2	1.0089
1	1.29021
1	1.3037
2	1.24216
2	1.28745
1	0.460948
2	1.92258
1	1.81615
2	1.37098
2	1.50333
2	0.807475
1	1.75858
2	1.51855
2	0.99348
2	1.5454
2	1.54274
1	1.36833
1	1.27268
1	2.41986
1	1.65398
2	1.09622
1	1.21465
2	0.852269
1	1.2377
1	1.56878
2	1.54399
1	1.36359
1	1.62082
2	1.06265
2	1.25306
1	0.777233
1	0.9359
2	1.48397
1	1.04143
1	0.967703
1	1.85744
2	1.13095
2	1.33056
2	1.50375
2	1.89831
2	1.10074
2	1.38981
2	1.64775
2	1.2324
2	1.36932
1	1.0444
1	1.61741
2	0.8201
1	1.76069
1	0.837066
1	1.34118
1	1.32653
2	1.69924
1	1.537
2	1.74005
2	1.06555
2	1.0581
2	1.65753
2	2.13189
1	1.52767
2	1.3976
1	0.530526
1	1.34176
1	1.02257
2	1.09678
1	1.09824
2	1.18779
2	1.10737
2	1.6898
2	1.5809
2	1.49698
2	1.53396
2	1.42187
2	0.94446
2	0.930477
2	2.17434
2	1.45113
2	1.4474
1	1.54297
2	0.942805
2	1.80531
1	1.97314
1	1.04428
1	1.88137
2	1.32464
1	1.52579
2	1.46376
2	1.77523
2	1.3628
2	1.36198
2	1.53955
2	2.00571
2	0.965988
2	1.70178
2	1.74924
2	1.71339
2	0.972209
1	0.728818
2	0.79142
1	1.46834
1	1.11348
2	1.58882
1	1.18271
2	1.62022
2	2.13743
2	1.33033
2	1.71474
2	1.63201
2	1.84141
2	1.68938
1	1.75019
2	1.91601
1	1.15589
1	1.45079
2	1.42359
1	1.85363
2	1.49302
2	1.65452
1	2.07815
1	1.82565
2	1.66766
1	1.37181
2	1.55836
2	1.37081
2	1.4521
2	2.11866
1	1.06903
2	1.38533
2	1.30883
2	1.3568
2	0.807038
2	1.21656
1	0.931157
2	0.758353
2	1.47895
2	1.88704
2	2.14022
2	1.29888
1	1.43144
1	1.30897
1	1.17046
1	2.34482
1	1.12687
1	1.47695
2	1.67308
2	1.83359
2	1.71759
2	1.55104
2	1.28522
2	1.37362
2	1.23337
1	1.74595
2	1.4135
2	2.17457
1	2.1418
1	0.984035
2	1.4144
1	1.7289
1	1.89569
1	1.99684
1	1.67848
1	1.39556
1	1.17776
2	1.90672
2	0.850307
2	2.17973
2	1.74514
1	1.48925
2	1.22621
1	1.72733
2	1.43245
1	1.10564
2	1.04466
2	1.11246
2	1.27922
2	1.9626
1	0.863565
2	0.680232
2	1.38783
2	1.47108
2	1.57241
1	0.816828
2	1.66372
2	1.82159
2	1.77728
2	0.826957
2	1.78761
1	1.38143
2	1.86715
1	1.53329
1	1.2934
1	1.29203
1	1.53071
2	1.26639
2	1.34665
2	1.49047
2	1.23807
2	1.21431
2	1.20296
1	1.27353
2	1.33128
2	0.795243
2	1.12309
2	1.69294
2	1.92562
2	1.68275
1	1.98466
1	1.55316
1	1.08168
2	1.86889
2	1.00218
1	1.55412
2	1.84009
2	1.21258
2	1.54434
2	1.15468
2	1.31948
2	1.38671
2	1.48638
2	1.81053
2	1.14733
2	1.52595
2	1.3672
1	1.69256
2	0.949445
2	1.03058
2	1.48558
2	1.21521
2	0.947888
2	1.2057
1	0.639803
1	1.05953
2	1.94962
2	1.44319
1	1.33239
2	1.42207
2	1.12348
1	1.29796
2	1.28959
2	1.34586
1	1.72861
1	1.25698
1	1.13316
2	1.28109
2	1.64659
2	1.32423
2	1.96266
2	1.92139
2	1.08341
2	1.38775
1	0.92711
2	2.06966
2	0.903359
2	1.60126
2	1.36834
2	1.80832
2	1.38711
2	1.67666
2	1.49283
2	1.47862
2	1.25278
1	1.31326
1	0.883316
1	1.53266
2	0.727933
2	1.51551
2	0.875571
2	1.64248
2	1.51785
2	1.34169
2	1.76514
2	1.3353
2	1.6307
2	1.4037
2	1.97993
2	1.63345
2	1.27658
2	0.856749
2	1.26841
2	1.32192
2	1.40403
2	0.990093
2	1.0378
2	1.32219
1	0.552885
2	0.642432
1	2.25228
1	1.90116
2	1.27591
2	1.61129
2	1.9885
2	2.2079
2	1.79485
2	0.65469
2	2.20564
2	2.59859
2	1.4131
2	2.40518
1	1.35941
1	1.40876
2	1.98544
2	1.59097
2	1.64576
2	1.55182
2	0.830735
2	1.87637
2	1.17283
2	1.60659
2	1.74766
2	1.13536
2	1.88145
2	1.52235
2	1.11881
2	1.41365
2	1.76408
2	1.57254
2	1.70304
2	1.37804
1	1.65917
2	1.22371
1	1.68294
2	1.59616
2	1.42714
2	1.91142
2	0.924883
2	1.5192
2	1.3257
2	1.51828
1	0.738047
2	1.23338
2	1.62157
2	1.42316
2	0.914793
2	0.796017
1	1.34691
2	0.99356
2	1.90844
2	1.50712
2	1.10067
1	1.1335
2	1.31819
1	1.07606
2	1.35212
2	1.56688
2	1.3168
2	1.70486
2	1.22611
2	1.0229
2	1.15191
2	1.71087
2	1.69395
2	1.92997
2	1.29447
2	1.23117
1	1.6114
2	1.42427
2	1.3958
2	1.64082
2	1.59471
2	1.32747
2	0.601564
2	0.665019
1	1.89864
1	0.301824
2	1.46418
2	1.88194
2	1.01221
2	1.62662
2	1.8137
2	1.78172
1	1.54388
1	1.582
2	1.48316
2	0.940356
1	1.50365
2	1.42675
2	1.6407
2	2.24218
2	1.56492
1	1.58298
2	1.29802
2	1.59973
2	1.23047
2	1.5184
2	1.14098
2	1.53593
2	1.00519
2	1.42965
2	1.51677
2	1.44951
1	1.53709
2	0.903953
1	1.43617
2	1.92128
1	0.742716
2	0.662718
1	1.26935
2	1.23909
2	1.88125
1	1.1098
1	1.34881
2	1.36379
1	1.20254
2	1.78586
2	1.0966
2	1.26446
2	1.15732
2	1.03721
2	1.57377
1	1.66352
2	2.13945
2	1.20183
2	1.46337
2	1.30098
2	1.22543
2	1.41996
2	1.84076
2	1.91823
2	1.19684
2	0.805138
1	0.941285
1	0.872042
2	1.94256
2	1.63323
2	1.75166
1	1.79317
2	1.31957
2	1.81432
2	2.1196
2	1.20959
2	1.74263
1	0.664049
1	0.693108
2	1.40134
2	1.57159
2	1.54294
2	0.702788
2	0.649224
2	1.35874
2	1.36475
1	1.37724
2	1.53258
1	0.914418
1	1.74724
1	0.951466
2	0.921795
1	1.31933
2	0.385134
2	1.1286
2	1.50437
2	1.70862
2	1.65154
2	1.42102
2	1.65727
1	0.669502
2	2.23138
2	1.4489
2	2.06334
2	1.50763
2	1.42131
2	0.848188
2	1.32201
2	1.51309
2	1.54651
2	1.4336
2	0.704781
2	1.4712
2	2.07717
2	2.04067
2	1.53011
2	2.35589
2	1.10083
2	1.67534
2	2.23644
2	1.32628
2	1.79734
2	1.8452
2	1.73525
2	1.7527
2	1.65679
2	1.34885
2	1.86435
2	1.36894
2	1.41229
2	1.23052
2	1.91694
2	1.57844
2	1.40497
2	1.68405
2	1.7234
1	1.51471
2	1.43675
1	1.31878
1	1.98656
2	1.43546
2	1.26909
2	1.17457
2	1.41461
2	0.784198
1	1.24757
1	1.11785
2	0.995742
2	1.41005
2	1.41057
2	1.09624
1	1.01842
2	0.979042
1	0.456699
2	1.66267
2	1.56744
2	2.42165
2	1.55021
1	1.44989
1	1.72203
1	1.60184
1	1.44377
2	1.17189
2	0.971422
2	1.71773
2	1.54157
2	1.62433
2	1.66101
2	1.3373
2	0.704415
2	1.42156
1	1.66852
1	1.00804
2	1.65252
2	0.881849
1	1.27676
2	0.724731
2	2.18186
2	1.17639
2	1.1303
1	1.27149
2	1.64801
2	1.60067
2	0.90198
2	0.874092
2	1.59094
2	1.40546
2	0.539519
2	2.46276
2	1.02598
2	1.99387
2	1.33024
2	2.08775
2	0.981771
2	1.76715
2	1.56345
2	1.18757
2	1.37411
2	1.42885
2	1.88859
2	1.48805
2	2.06391
2	1.43156
2	1.36683
2	1.14465
1	1.40305
1	0.940716
2	0.563991
2	1.34532
2	1.35832
2	1.08263
2	1.63112
2	1.46685
2	1.06272
2	1.27031
2	1.91565
2	1.19835
2	1.75857
1	1.50488
2	1.87539
2	0.936071
2	1.27437
2	1.57465
2	1.51173
2	1.47602
1	0.668928
2	1.15827
2	1.46817
2	1.29855
2	1.13878
2	1.28729
2	1.56341
2	2.41322
2	1.89014
2	0.713627
2	1.17426
2	1.27098
2	1.57578
2	0.973021
2	1.20199
2	1.75411
2	1.03158
2	1.14153
2	1.1985
2	1.66503
2	1.552
2	1.68345
2	1.07601
2	0.711855
2	1.70627
2	0.819241
2	1.56473
2	0.234404
2	1.36935
2	1.46233
2	1.40997
2	1.35901
2	1.3156
2	0.946199
2	0.997873
2	1.22805
2	1.31281
2	1.70815
1	0.796593
1	1.32144
2	1.19529
1	1.48882
2	1.58608
1	0.265841
2	1.26438
2	0.72635
2	1.89086
1	0.674175
1	0.465702
2	1.11301
2	1.33061
1	1.17659
1	1.28733
2	2.2298
2	1.8754
2	0.942505
1	0.59349
1	0.850184
2	1.49749
1	1.43484
2	1.90395
2	1.68724
2	1.52167
1	1.18204
2	1.73966
2	1.95372
1	2.1351
2	1.14585
2	0.768983
2	1.3544
2	1.69492
1	1.10293
2	1.32152
2	1.03793
2	1.18477
2	1.52243
2	1.45461
2	1.04318
2	1.44599
2	2.02267
2	1.40844
2	1.37078
2	1.21993
2	1.04513
1	1.21704
2	1.48473
2	1.05973
2	1.3183
2	1.38299
2	1.65411
2	0.935271
2	1.63413
2	1.82133
2	1.47157
2	1.48063
2	1.50609
2	1.95927
2	0.668411
1	0.405214
2	0.860846
2	1.67226
2	1.76161
2	2.51885
2	0.855333
2	1.38938
2	0.974947
1	0.895061
1	0.185929
2	1.23821
2	1.16441
1	1.29805
1	0.553862
2	1.20586
2	0.355064
1	1.4328
1	1.43796
2	0.93834
1	1.01304
1	0.967323
1	1.13434
2	1.09066
2	1.51531
2	0.489974
2	0.387223
1	0.765199
1	0.429374
1	0.939605
2	0.955587
2	0.766377
1	1.43056
2	1.14671
2	1.04192
2	1.10627
2	1.61869
2	1.34111
2	1.39045
2	1.09047
2	0.960849
1	1.10595
2	1.16497
2	1.45552
2	1.70087
2	1.45478
2	0.73717
2	0.901671
2	1.38407
2	1.55711
2	1.67614
1	1.4657
2	0.818712
2	1.31455
1	0.584735
1	0.999657
2	1.31882
2	1.4967
2	0.78628
2	1.87479
2	1.35743
2	1.24696
2	1.8907
2	1.64976
2	1.11981
2	0.760101
2	0.730866
2	1.68082
2	1.23232
2	0.946917
2	2.02692
2	1.2423
2	1.45355
2	2.44391
2	1.20073
2	1.91964
2	1.57263
2	1.4732
1	1.08249
1	0.7533
1	0.631091
1	0.611756
2	0.464035
2	0.454494
2	0.332459
2	1.46662
1	1.35554
1	0.261046
1	0.912962
2	0.841225
2	0.986351
2	0.785539
1	1.20521
2	1.34438
1	0.715697
1	0.63999
2	1.33153
2	0.734091
2	0.55379
1	1.73365
2	1.29782
2	1.18464
2	1.30682
2	0.918614
2	0.6473
2	0.908406
2	1.443
2	1.43171
2	1.52959
2	1.14676
2	0.859396
2	0.637505
2	1.8863
1	1.61045
2	1.60642
2	2.08393
2	1.96298
2	1.46748
1	1.09811
2	1.01903
2	1.35617
2	1.48168
2	1.32884
2	0.736342
1	1.56184
2	1.3239
1	1.36709
2	1.09762
2	1.06767
2	0.764488
2	1.77934
2	1.43352
2	1.77458
2	1.03263
2	0.98605
1	0.818277
1	0.334291
1	0.219883
2	1.73722
2	0.424941
1	1.68619
1	1.17906
2	0.950696
2	0.694612
1	0.514406
1	0.837383
1	1.42828
2	0.865219
1	1.10974
1	1.49513
2	1.12777
1	0.571012
2	1.48728
2	0.794384
1	0.543693
1	0.664516
2	0.527638
1	0.600719
2	1.02346
1	0.70231
2	0.228994
2	0.945389
2	0.797091
2	1.05553
2	1.50464
2	1.49489
2	1.52568
2	2.4842
1	1.37622
2	1.07431
2	0.782176
2	1.40493
2	1.27873
2	1.49429
2	1.32496
2	0.956461
2	1.53129
2	0.682051
2	1.18828
1	0.501467
1	0.914333
2	0.329601
2	1.3101
2	0.888918
2	0.848842
2	1.27374
2	1.4345
1	0.712008
2	1.17537
2	0.475006
2	1.03946
1	0.892041
1	0.687822
1	0.714835
1	0.626463
1	1.36917
1	0.750308
1	0.519442
1	0.484597
2	1.35992
2	1.09332
1	1.57178
2	1.71234
2	1.91451
1	0.411531
2	0.583111
2	0.78673
1	0.890415
1	0.50393
2	0.960109
2	1.2055
2	1.36551
2	0.750754
2	0.851893
2	0.607981
2	0.609732
1	0.521913
2	0.539255
2	1.02697
2	0.940298
2	0.684977
2	0.432972
2	0.648923
2	1.41882
2	0.559707
2	0.496537
1	0.868044
2	0.33863
2	0.596835
2	0.653713
2	0.839565
2	0.994707
2	0.946616
2	0.674802
1	0.450822
2	0.863759
2	0.702738
2	1.02165
2	1.29239
1	0.29618
2	0.857088
1	0.960351
2	0.964222
1	0.688341
2	1.0788
2	0.877468
1	0.263232
1	0.492687
1	0.42075
2	0.790876
2	0.759025
1	1.48727
2	0.556942
1	0.431841
2	0.702415
1	0.946877
1	0.817235
2	0.893487
2	0.978899
2	0.870914
1	0.705145
2	0.295129
1	0.538175
1	0.699537
2	0.716677
1	0.589386
2	0.842569
2	0.604545
2	0.566375
1	0.345266
1	0.745061
2	0.646077
2	1.07114
2	0.729213
2	1.00774
1	0.904381
1	0.659446
2	0.830473
2	0.697835
2	1.34305
2	2.00766
2	0.387375
1	0.764604
1	0.448589
1	0.427834
1	0.270408
2	0.756835
2	0.60661
1	0.407953
2	0.794605
2	0.64459
1	1.09585
1	0.423287
1	0.499129
1	0.8825
2	0.708015
2	1.12335
2	0.71176
1	0.702403
2	0.840907
1	1.26239
2	0.619328
1	0.679239
1	0.3001
1	0.925423
2	1.30676
2	0.478972
2	1.07823
2	1.23889
2	0.975363
2	0.374579
1	0.408469
2	0.894949
2	1.1463
2	1.11132
2	1.26514
1	0.922051
2	0.546822
2	0.637268
2	0.588628
1	0.610234
1	0.504483
2	1.13679
1	0.670682
2	0.626215
2	0.685347
2	0.885242
1	0.236031
1	0.869773
2	0.905392
2	0.990514
2	0.972912
1	0.790756
2	1.38506
2	0.359691
2	0.960172
1	0.497662
1	0.578609
2	1.26956
1	0.27163
1	0.531457
1	0.521857
2	0.896493
2	0.797845
2	0.742934
1	0.475853
2	1.09598
2	0.762361
2	0.644939
1	0.532049
2	1.34225
2	0.266286
1	0.735254
1	0.337672
1	0.291621
1	0.473501
1	0.51967
2	0.754735
1	0.222443
1	0.823566
2	0.624938
1	0.196684
1	0.414484
2	0.799734
1	0.520186
1	0.536194
2	0.985402
1	0.712669
1	2.16491
2	0.804512
1	1.05472
2	0.332217
2	0.920726
2	0.526633
2	1.01414
2	0.560456
2	0.422468
1	0.377162
2	0.757993
2	0.77939
2	0.759997
2	0.834507
2	1.27738
1	0.50264
2	0.68744
2	0.778435
1	0.302372
1	1.1869
1	1.22034
2	0.739626
1	0.453156
2	0.610634
2	0.579616
1	0.500699
2	0.579517
2	0.748276
2	0.530306
1	1.02012
1	0.571204
2	0.494019
2	1.02695
2	0.892596
2	0.950782
1	1.1539
2	0.348405
1	0.473332
2	1.04956
2	1.54675
2	0.854869
1	0.765436
2	0.054831
2	1.16498
2	0.696721
2	0.53298
2	0.699734
1	0.488589
1	0.590502
1	0.737352
1	0.662812
2	0.99719
2	1.43351
2	0.506915
2	1.32418
2	0.611792
2	0.963336
2	0.950993
2	0.540461
2	0.478918
2	0.505314
2	1.03054
2	0.83488
2	0.813494
2	0.431353
1	1.23815
1	0.716605
1	0.773979
1	0.746128
1	0.401457
2	0.652559
1	0.740197
1	0.513394
1	0.606743
2	0.430198
1	1.65195
2	0.60264
2	0.621507
1	0.633575
2	0.597396
2	0.391611
2	0.680031
1	0.764825
2	0.593575
1	0.525741
2	0.767624
2	0.734806
2	0.380287
1	0.944638
1	1.46007
2	1.04407
2	0.660901
2	0.613294
1	0.478397
1	0.553302
1	0.400137
2	0.307346
1	0.443597
2	0.569238
2	1.0017
2	0.804571
1	0.29047
2	0.540063
1	0.335763
1	0.320435
1	1.32189
2	1.24327
1	0.309395
2	0.880156
1	0.429501
2	0.27957
1	0.69889
2	1.40005
2	0.694836
1	0.497273
1	0.488833
2	1.34782
2	0.753861
2	0.976066
2	1.09677
2	1.00394
2	1.02922
2	0.73796
2	0.787984
2	0.667119
2	0.602242
2	1.34885
1	0.441274
1	0.861813
1	0.479867
1	0.294091
1	0.605078
1	0.540237
2	0.805343
1	0.539404
2	0.471987
2	0.953285
2	0.484827
2	0.841007
2	0.241136
2	0.189994
1	0.338799
2	0.964213
1	0.541973
2	0.410186
2	0.783802
2	1.0062
1	0.280217
1	0.591345
1	0.629303
2	0.45638
1	0.566095
2	0.230903
2	0.477668
2	0.279583
1	0.386594
1	0.714089
1	0.58612
1	1.12878
2	1.0082
2	0.328478
2	0.662963
1	1.0376
2	1.20905
1	1.02225
1	0.433501
1	0.826872
1	0.420414
2	0.998645
2	0.901208
2	0.65214
2	2.38301
2	1.56133
1	0.667286
1	0.699809
2	0.356039
1	0.66182
2	0.367992
1	0.854577
2	0.756116
1	0.389901
1	0.507142
2	0.428474
1	0.39652
1	0.235996
1	0.306602
2	0.753087
2	0.488628
2	0.798582
2	0.770858
2	1.25681
2	0.778416
2	0.54816
2	0.924458
2	0.948558
1	0.287523
1	0.516607
1	0.486358
1	0.745893
1	0.31695
2	1.15167
2	0.876482
1	0.765987
2	0.69237
1	0.435954
1	0.501534
1	0.822486
1	0.965202
1	0.46014
1	0.322792
1	0.49677
2	0.68227
2	0.935137
1	0.575494
2	0.255622
2	0.715538
2	0.532796
2	0.921803
1	0.356412
1	0.959241
1	0.460049
1	0.308597
1	0.387291
1	0.841986
2	0.650956
1	1.08819
1	0.437389
1	0.34792
1	0.467147
1	0.651996
2	0.496689
1	0.762045
2	0.630843
1	0.495965
1	0.951403
1	0.807179
1	1.66204
2	2.42633
2	1.30325
2	1.48293
2	1.8896
2	2.19522
2	1.02356
2	0.990603
2	1.50614
1	0.674782
1	1.01554
1	1.11561
2	0.587097
2	0.815267
2	0.476871
2	0.7547
2	1.25327
2	0.742843
2	1.26591
1	1.16085
2	1.28425
2	1.03577
1	0.693044
1	1.1878
1	0.698723
2	0.529832
2	0.976958
2	1.44022
2	1.12349
2	1.26293
2	1.1393
2	1.83078
2	1.0894
2	1.51693
2	0.725715
1	1.55975
1	1.0703
2	1.29627
1	0.790115
1	0.789375
2	0.581671
2	1.00562
2	1.34674
1	0.752295
2	1.85718
2	1.10445
2	0.903892
2	1.66861
2	1.40121
2	0.777598
2	1.29808
2	1.27472
2	0.611327
2	0.482046
1	1.03359
2	0.49161
1	0.732243
2	0.765404
2	0.817477
2	0.9973
2	1.39134
2	0.887993
2	1.09127
2	1.09437
2	2.19178
2	1.67492
2	0.947395
2	1.29751
2	1.31969
2	0.868907
2	0.911451
1	0.852326
2	2.45154
1	0.749418
2	1.2769
2	1.78063
1	1.29974
1	0.834089
2	1.23444
1	1.31731
2	1.6716
2	1.45298
2	2.29201
2	1.20617
2	1.48555
2	0.339954
2	1.39445
2	1.2223
2	1.04588
2	0.523452
2	0.796183
1	0.853932
2	1.0204
1	1.85957
1	0.810067
1	0.746504
1	0.859681
1	0.741465
1	0.902157
1	0.560918
1	1.20962
1	0.441368
1	1.21521
1	0.751768
1	1.0448
1	1.34365
1	0.905141
1	1.03641
1	1.05758
1	1.26492
1	1.70435
1	0.667836
1	1.00588
1	0.728594
1	0.955813
1	1.10083
1	1.03399
1	2.13423
1	0.923346
1	0.870146
1	1.3189
1	1.43097
1	0.711535
1	0.939344
1	0.593109
1	0.933056
1	1.22899
1	1.49723
1	0.717986
1	0.848828
1	0.670578
1	1.22929
1	1.00737
1	0.820534
1	0.380018
1	0.776085
1	0.707963
1	1.21383
1	1.00855
1	0.722218
1	0.475577
1	1.37543
1	0.804798
1	1.00597
1	1.03069
1	0.838365
1	0.630545
1	0.878926
1	0.473557
1	0.767553
1	0.80856
1	0.53998
1	0.901691
1	0.485493
1	1.11734
1	1.14887
1	0.659639
1	0.919082
1	0.586815
1	0.943693
1	1.36725
1	0.31914
1	0.461611
1	0.681821
1	1.2666
1	0.762642
1	1.28435
1	0.655768
1	0.941194
1	0.901084
1	0.710389
1	0.539502
1	0.507001
1	0.550561
1	1.25825
1	0.737997
1	1.20982
1	1.38463
1	0.838983
1	0.616092
1	1.39357
1	0.870042
1	0.955172
1	0.769557
1	0.809732
1	0.49001
1	0.761409
1	0.730415
1	0.389135
1	0.354106
1	1.57973
1	0.73027
1	0.34579
1	0.608336
1	0.813266
1	0.428657
1	1.23769
1	0.888491
1	1.16986
1	1.50667
1	0.693156
1	1.29853
1	0.504098
1	1.10747
1	0.581399
1	0.640189
1	0.880889
1	0.713078
1	0.446802
1	0.872401
1	0.707026
1	0.439016
1	0.520097
1	0.734217
1	1.14812
1	0.822835
1	0.0810628
1	0.320223
1	0.778079
1	0.543347
1	0.752262
1	1.13837
1	0.799887
1	1.5956
1	1.59107
1	1.11114
1	1.37735
1	1.53623
1	1.35777
1	2.17795
1	0.805502
1	0.947496
1	0.691515
1	1.50124
1	1.82222
1	0.932389
1	0.678478
1	0.783849
1	0.719526
1	0.637019
1	0.8185
1	0.81053
1	0.505778
1	0.793179
1	0.492395
1	0.824528
1	0.971927
1	0.43913
1	1.13579
1	0.854302
1	0.724233
1	0.764782
1	0.195808
1	0.85915
1	1.31928
1	1.12263
1	1.06064
1	0.882188
1	1.86712
1	0.877949
1	1.30541
1	0.91517
1	0.830563
1	1.1887
1	0.810947
1	0.806148
1	0.955867
1	0.653688
1	1.06093
1	1.55966
1	0.397686
1	0.932586
1	1.14862
1	0.946
[truncated: 9,462 more rows]

## Sheet: ARID1B
CN	GE
1	0.810359
1	1.77097
1	2.1587
2	1.51968
1	1.97638
2	1.83264
2	1.64223
1	1.30468
2	1.89089
2	1.53314
1	1.24934
1	0.854364
1	1.02799
2	2.55043
2	1.67503
2	1.67171
2	1.81894
2	2.30261
2	1.59173
2	1.82678
1	2.48893
1	1.66977
1	1.28135
2	1.90825
2	1.5187
2	1.29471
1	1.65807
2	1.68135
1	1.44421
2	1.91201
2	2.21311
2	2.09712
2	2.34032
2	1.87158
2	1.86343
2	2.50386
1	2.17422
2	1.54652
2	2.23549
1	2.54786
2	2.18673
1	3.36971
1	2.52513
1	1.94339
2	1.17182
2	1.73698
2	1.6601
2	1.39919
2	2.06281
2	1.74851
2	2.13304
2	1.74797
2	1.46524
2	2.03384
2	1.64348
2	2.10224
2	2.35204
1	0.485348
1	1.96985
1	1.58869
2	1.70431
1	1.49111
1	1.16663
1	2.34172
2	1.91523
2	1.86099
2	1.50853
2	1.70123
2	1.52207
2	1.76957
2	2.41631
2	2.02339
2	1.62987
2	2.06528
2	2.30026
2	1.96061
2	1.59034
1	0.708473
1	1.69168
1	1.11081
2	1.27717
2	1.65689
2	1.74588
2	1.83488
2	1.65577
2	2.2896
2	2.32432
2	1.35168
1	1.60406
1	1.08537
1	1.73473
2	1.16606
2	1.94368
2	1.96235
2	2.73011
2	1.74118
2	2.08266
2	1.72429
2	0.93008
2	1.70867
2	2.57921
2	2.38524
1	0.893179
1	1.97858
1	1.47439
1	2.23843
1	1.82451
2	0.991285
2	1.11616
2	1.49351
2	2.2437
2	0.968231
2	1.2576
2	1.64266
2	1.54912
2	0.988227
2	1.49168
2	1.86188
2	0.838807
2	1.67632
2	1.85633
2	1.91528
2	0.986903
2	1.64803
2	1.65354
2	1.19661
1	2.37806
2	3.15654
2	2.4547
2	1.38618
2	1.50153
2	2.25552
2	2.31146
2	0.792302
2	2.20275
1	1.71054
1	1.21161
1	1.25762
2	1.27408
1	1.43193
2	1.61068
2	1.22067
2	1.38114
2	0.834681
2	1.98929
2	1.1694
2	1.1492
2	1.84663
2	1.38007
2	2.17769
2	1.27998
2	1.30703
2	1.6216
2	1.49395
2	1.32797
2	1.78981
2	1.44774
1	1.07223
2	1.68729
2	1.62113
2	1.87287
2	1.62076
2	2.02909
2	2.07196
2	1.99067
2	1.27098
2	1.77624
2	1.68461
2	1.83099
2	2.43806
1	1.01237
1	0.653198
2	1.25749
2	2.17139
2	1.79992
2	2.23513
1	1.44651
2	1.38096
2	1.89977
2	0.916998
1	2.1039
2	1.78279
1	0.913448
1	1.64668
2	1.03963
2	1.27561
2	1.72905
2	2.11021
2	1.16017
2	2.0371
1	1.04953
1	1.36157
2	1.96027
2	2.15962
2	2.21986
2	1.94199
2	1.46632
2	1.67056
2	1.86451
2	0.903803
2	1.74159
2	2.17613
2	1.25635
2	1.28077
2	1.3949
2	1.51262
1	1.73609
1	1.67426
2	1.99335
2	1.69449
1	1.84624
2	1.64642
1	1.39115
1	0.608
2	0.551747
1	1.36737
2	1.34916
1	1.74586
1	1.99333
2	2.1617
2	1.67991
1	0.620765
2	2.01961
2	1.69425
2	1.9166
2	1.93086
2	1.72583
2	1.66247
2	2.0371
2	2.17528
2	2.81575
1	1.34485
2	1.16262
1	0.702558
1	1.24654
2	1.35636
2	1.23908
2	1.54384
1	1.99655
1	1.39716
2	1.78601
2	1.19611
2	1.61077
2	1.28196
2	0.825462
1	1.84796
2	1.90781
2	1.26793
2	2.43403
2	1.24929
2	1.78515
2	2.78206
2	1.166
2	1.713
2	2.06399
2	1.85472
1	1.63672
2	1.02898
2	1.57942
1	1.05194
2	1.16693
1	1.28075
2	1.84322
1	1.32731
2	1.45443
2	1.41753
2	1.93864
2	1.92932
2	2.60493
1	1.95274
1	0.825081
1	0.895419
2	1.11669
1	0.496129
1	1.49991
2	1.01548
1	1.7798
1	1.00367
2	1.03786
1	0.829701
2	1.65052
2	0.984302
2	0.965436
2	1.82051
2	1.33268
2	1.9396
2	1.5678
2	1.43486
1	1.22477
2	1.40383
2	2.09516
2	1.14328
2	1.81226
2	1.84853
2	1.4775
2	1.60733
2	1.43916
2	1.47082
1	1.04223
1	1.11214
2	1.96672
2	1.34885
1	1.49189
2	1.18013
2	1.35355
2	0.825229
2	2.52498
2	2.60819
2	2.24433
2	2.25589
2	0.593293
1	1.82898
2	1.63592
1	0.722136
2	1.05258
2	2.609
2	2.26932
2	0.848045
2	1.92175
1	1.35115
2	1.58131
2	1.78816
2	2.0466
2	1.10815
2	1.52357
2	1.60011
2	1.42547
2	1.50094
1	1.95735
2	3.02784
2	1.45814
2	2.24244
2	1.47417
1	2.38869
2	2.40616
2	2.13664
1	1.53639
1	1.12746
1	1.54012
2	2.73361
2	2.09781
2	2.11331
2	2.19121
2	1.48789
2	1.05469
1	0.651798
2	2.45238
2	0.552902
2	0.583898
1	0.921071
2	1.80179
2	2.49118
2	1.00288
2	0.614991
2	1.75706
2	1.44903
2	0.927617
1	1.58634
2	1.88853
2	1.3794
2	0.968188
2	1.5699
2	2.18564
1	0.721062
1	2.73111
2	1.48591
2	2.00597
1	1.79302
2	1.5101
2	1.80779
2	2.26668
2	1.97639
2	1.95365
2	1.78912
2	1.10699
2	2.76632
1	1.48533
2	1.76758
1	1.38815
2	0.844095
2	1.29834
1	1.05282
2	1.93609
1	1.04118
2	1.22323
2	1.97456
1	1.1897
2	1.2019
1	1.23381
2	1.81672
1	0.176625
2	1.49138
2	1.29001
2	0.556188
2	0.923479
1	1.50132
1	1.38916
1	2.6557
1	1.07269
2	1.91288
1	1.40039
1	1.95735
2	1.91652
1	2.72398
1	1.97623
1	1.41624
2	2.13834
1	2.48666
1	1.69989
2	1.46353
1	2.28402
2	1.71879
2	2.01008
1	1.72268
1	1.71619
2	1.52435
2	1.65058
1	1.12063
1	1.31343
1	1.85844
1	1.04509
1	1.76715
1	1.59798
1	2.14208
1	1.43046
2	1.87542
1	1.73991
2	1.21314
2	1.90186
2	1.45055
1	1.24262
1	2.50687
1	0.839745
1	2.33085
1	1.70087
1	1.31367
1	1.47455
2	1.60622
2	1.74433
2	1.42142
2	2.27746
1	2.56813
2	1.96499
2	2.37867
2	2.07158
2	1.2346
1	1.52237
1	1.62942
2	1.51388
2	1.60617
1	0.574423
2	2.33063
1	2.17807
2	1.66157
2	1.8197
2	0.945714
1	2.20188
2	1.7918
2	1.24372
2	1.86092
2	1.86616
1	1.61455
1	1.52545
1	2.82883
1	2.05776
2	1.36735
1	1.46336
2	1.03343
1	1.54272
1	1.89898
2	1.92493
1	1.69297
1	2.02444
2	1.24316
2	1.56896
1	0.91709
1	1.16616
2	1.751
1	1.25011
1	1.16996
1	2.30281
2	1.33445
2	1.65996
2	1.82808
2	2.26618
2	1.28279
2	1.71941
2	2.01241
2	1.47524
2	1.71347
1	1.23233
1	1.95452
2	1.00802
1	2.07751
1	1.01507
1	1.62356
1	1.58832
2	2.11893
1	1.92135
2	2.08814
2	1.29316
2	1.27962
2	1.95579
2	2.5155
1	1.80256
2	1.72117
1	0.635526
1	1.67281
1	1.20658
2	1.3704
1	1.3563
2	1.44477
2	1.30664
2	1.99387
2	1.86537
2	1.76635
2	1.84416
2	1.71307
2	1.1763
2	1.14372
2	2.56559
2	1.71224
2	1.79634
1	1.82061
2	1.13749
2	2.22007
1	2.37648
1	1.10856
1	2.28928
2	1.59887
1	1.84806
2	1.75965
2	2.09466
2	1.60803
2	1.68134
2	1.92643
2	2.36663
2	1.20334
2	2.06953
2	2.13452
2	2.13552
2	1.2148
1	0.881711
2	0.986991
1	1.82961
1	1.35
2	1.91185
1	1.47709
2	1.91176
2	2.52204
2	1.65631
2	2.12965
2	1.97467
2	2.17276
2	2.1071
1	2.11042
2	2.30905
1	1.44258
1	1.71185
2	1.71891
1	2.23412
2	1.79215
2	1.99246
1	2.50582
1	2.15416
2	1.96774
1	1.70758
2	1.94186
2	1.61748
2	1.75651
2	2.5657
1	1.23662
2	1.63461
2	1.58909
2	1.69223
2	1.00133
2	1.43547
1	1.13286
2	0.88311
2	1.7972
2	2.25353
2	2.57553
2	1.61575
1	1.79343
1	1.58512
1	1.44684
1	2.76675
1	1.4002
1	1.74272
2	1.97414
2	2.21987
2	2.02665
2	1.83013
2	1.59003
2	1.71311
2	1.48686
1	2.06011
2	1.64517
2	2.58484
1	2.56823
1	1.18827
2	1.70899
1	2.10101
1	2.27882
1	2.49362
1	1.98051
1	1.70845
1	1.43879
2	2.37851
2	1.02546
2	2.65695
2	2.17952
1	1.80075
2	1.48189
1	2.03815
2	1.78693
1	1.36521
2	1.30402
2	1.3847
2	1.57916
2	2.38512
1	1.07211
2	0.84769
2	1.69121
2	1.73578
2	1.9541
1	0.991729
2	1.96309
2	2.17363
2	2.09708
2	0.97576
2	2.10927
1	1.68294
2	2.27505
1	1.8092
1	1.52613
1	1.49909
1	1.84783
2	1.5792
2	1.62922
2	1.75867
2	1.51881
2	1.47294
2	1.39369
1	1.52557
2	1.57083
2	0.957776
2	1.32518
2	1.99757
2	2.3133
2	1.98554
1	2.34178
1	1.88521
1	1.29945
2	2.20518
2	1.18251
1	1.86216
2	2.17119
2	1.46135
2	1.82223
2	1.36246
2	1.63924
2	1.63624
2	1.73499
2	2.20784
2	1.44323
2	1.80053
2	1.67213
1	2.0448
2	1.14764
2	1.21603
2	1.7529
2	1.41901
2	1.14473
2	1.44869
1	0.786637
1	1.31025
2	2.36726
2	1.79561
1	1.62216
2	1.67796
2	1.39201
1	1.58164
2	1.47947
2	1.58475
1	2.15557
1	1.55916
1	1.36677
2	1.51161
2	1.96388
2	1.61839
2	2.31582
2	2.31145
2	1.35437
2	1.72641
1	1.13942
2	2.49044
2	1.12559
2	1.94226
2	1.61456
2	2.1805
2	1.66928
2	1.97836
2	1.76146
2	1.74468
2	1.51422
1	1.62097
1	1.09956
1	1.84383
2	0.895306
2	1.78822
2	0.920903
2	1.99408
2	1.89477
2	1.56637
2	2.15156
2	1.60341
2	2.03528
2	1.68991
2	2.40812
2	1.97185
2	1.56675
2	1.00179
2	1.49665
2	1.55979
2	1.72856
2	1.22816
2	1.26053
2	1.58646
1	0.672515
2	0.780549
1	2.65755
1	2.26772
2	1.5055
2	1.93062
2	2.34631
2	2.6604
2	2.11782
2	0.815052
2	2.64238
2	3.06619
2	1.66738
2	2.83797
1	1.6377
1	1.69306
2	2.38489
2	1.89273
2	2.05271
2	1.87017
2	1.03965
2	2.24211
2	1.4274
2	1.94864
2	2.10724
2	1.33966
2	2.26542
2	1.83104
2	1.34581
2	1.7659
2	2.12243
2	1.8555
2	2.00949
2	1.626
1	1.99538
2	1.52321
1	1.98577
2	1.92351
2	1.78823
2	2.29625
2	1.09131
2	1.84578
2	1.64636
2	1.79149
1	0.90448
2	1.45531
2	1.91336
2	1.67924
2	1.12405
2	0.956201
1	1.67887
2	1.23799
2	2.28664
2	1.82388
2	1.28216
1	1.33747
2	1.59407
1	1.34047
2	1.56836
2	1.87741
2	1.56953
2	2.01163
2	1.53168
2	1.25384
2	1.42641
2	2.1219
2	2.11277
2	2.33597
2	1.60403
2	1.45271
1	1.90135
2	1.70988
2	1.68744
2	1.99426
2	1.88167
2	1.65215
2	0.741937
2	0.829716
1	2.24028
1	0.378315
2	1.74787
2	2.25543
2	1.19434
2	1.99192
2	2.14006
2	2.22499
1	1.82168
1	1.90841
2	1.75004
2	1.10956
1	1.8847
2	1.73299
2	1.99635
2	2.69716
2	1.84652
1	1.72563
2	1.5647
2	1.88758
2	1.43158
2	1.89466
2	1.32566
2	1.8565
2	1.13323
2	1.75235
2	1.84264
2	1.75806
1	1.83701
2	1.11046
1	1.6946
2	2.30489
1	0.890128
2	0.801377
1	1.53888
2	1.54607
2	2.21977
1	1.28613
1	1.68062
2	1.65795
1	1.41893
2	2.15364
2	1.3645
2	1.54977
2	1.4145
2	1.29312
2	1.93938
1	2.01567
2	2.57199
2	1.40143
2	1.73937
2	1.58049
2	1.4072
2	1.71627
2	2.14625
2	2.32539
2	1.44725
2	0.950015
1	1.17146
1	1.09297
2	2.33983
2	1.97684
2	2.06685
1	2.22452
2	1.62656
2	2.19339
2	2.50101
2	1.46568
2	2.12689
1	0.828282
1	0.834396
2	1.6535
2	1.85438
2	1.82058
2	0.845134
2	0.799216
2	1.68345
2	1.61033
1	1.62506
2	1.80836
1	1.09896
1	2.10959
1	1.15532
2	1.08766
1	1.59697
2	0.474059
2	1.36343
2	1.79634
2	2.117
2	1.94872
2	1.62735
2	1.95549
1	0.789973
2	2.6329
2	1.70962
2	2.47366
2	1.82008
2	1.71513
2	1.02835
2	1.60907
2	1.88562
2	1.85508
2	1.72774
2	0.836092
2	1.72008
2	2.50347
2	2.46299
2	1.80544
2	2.82708
2	1.33006
2	1.9768
2	2.63886
2	1.6364
2	2.22087
2	2.17722
2	2.0475
2	2.11214
2	1.95491
2	1.63891
2	2.26328
2	1.6879
2	1.74041
2	1.53722
2	2.32325
2	1.90237
2	1.69433
2	1.98708
2	2.13919
1	1.78727
2	1.72789
1	1.55608
1	2.34402
2	1.69376
2	1.49746
2	1.42832
2	1.66916
2	0.92251
1	1.53707
1	1.34792
2	1.2266
2	1.71774
2	1.70673
2	1.347
1	1.24507
2	1.18127
1	0.461582
2	1.96185
2	1.84949
2	2.90787
2	1.8765
1	1.74999
1	2.08069
1	1.96432
1	1.70356
2	1.38276
2	1.14622
2	2.04972
2	1.91852
2	1.95603
2	1.98796
2	1.66398
2	0.877964
2	1.67735
1	1.96875
1	1.20676
2	2.05978
2	1.02087
1	1.5449
2	0.906979
2	2.65372
2	1.46863
2	1.35641
1	1.5605
2	2.03746
2	1.8887
2	1.06428
2	1.09216
2	1.87722
2	1.70355
2	0.636601
2	2.90591
2	1.21059
2	2.38411
2	1.56961
2	2.53339
2	1.13256
2	2.08513
2	1.90026
2	1.4693
2	1.66445
2	1.68596
2	2.2813
2	1.75582
2	2.4353
2	1.73956
2	1.68977
2	1.35062
1	1.68319
1	1.10999
2	0.678252
2	1.68093
2	1.60274
2	1.34842
2	1.92462
2	1.7308
2	1.27721
2	1.45562
2	2.32415
2	1.42771
2	2.07501
1	1.80288
2	2.25491
2	1.1505
2	1.5864
2	1.90739
2	1.81915
2	1.79166
1	0.835952
2	1.35075
2	1.73236
2	1.51894
2	1.38601
2	1.50397
2	1.84473
2	2.89261
2	2.23025
2	0.842038
2	1.38556
2	1.53175
2	1.96217
2	1.18755
2	1.41828
2	2.09582
2	1.25389
2	1.376
2	1.48725
2	2.02521
2	1.87502
2	2.03074
2	1.34019
2	0.86919
2	2.12634
2	0.99487
2	1.84629
2	0.237606
2	1.61575
2	1.76053
2	1.69485
2	1.69381
2	1.57659
2	1.13553
2	1.20843
2	1.48658
2	1.54904
2	2.06253
1	0.99108
1	1.60964
2	1.44822
1	1.85353
2	1.87148
1	0.323173
2	1.50874
2	0.892664
2	2.28156
1	0.818084
1	0.574878
2	1.31328
2	1.59198
1	1.46025
1	1.51897
2	2.71826
2	2.26794
2	1.17599
1	0.711712
1	1.05906
2	1.76695
1	1.73373
2	2.30312
2	1.99085
2	1.89341
1	1.39474
2	2.05269
2	2.30527
1	2.5649
2	1.43398
2	0.93725
2	1.62936
2	2.03874
1	1.3761
2	1.65289
2	1.2944
2	1.47318
2	1.82063
2	1.75069
2	1.25908
2	1.70618
2	2.43414
2	1.66187
2	1.67779
2	1.49564
2	1.26742
1	1.42241
2	1.80569
2	1.32039
2	1.60395
2	1.63185
2	1.95175
2	1.15057
2	2.03384
2	2.14906
2	1.73637
2	1.80131
2	1.88212
2	2.31182
2	0.795989
1	0.483498
2	1.07994
2	2.08339
2	2.07859
2	3.14877
2	0.915373
2	1.71759
2	1.18953
1	1.11492
1	0.215945
2	1.54924
2	1.39726
1	1.53163
1	0.73087
2	1.49816
2	0.428255
1	1.73681
1	1.72805
2	1.17189
1	1.22586
1	1.21086
1	1.38641
2	1.32175
2	1.78797
2	0.578141
2	0.476339
1	0.90289
1	0.522121
1	1.16849
2	1.12754
2	0.956061
1	1.79166
2	1.39656
2	1.22941
2	1.30533
2	1.96116
2	1.61136
2	1.64065
2	1.35204
2	1.15964
1	1.33513
2	1.37459
2	1.75736
2	2.04786
2	1.77137
2	0.914436
2	1.12991
2	1.63312
2	1.8373
2	2.03641
1	1.779
2	1.01803
2	1.57855
1	0.708994
1	1.20914
2	1.55613
2	1.76602
2	0.956512
2	2.24413
2	1.67348
2	1.50077
2	2.29123
2	1.9849
2	1.32132
2	0.941339
2	0.887826
2	2.01037
2	1.50366
2	1.14578
2	2.39165
2	1.52561
2	1.81765
2	2.88367
2	1.45692
2	2.29988
2	1.89229
2	1.79982
1	1.31396
1	0.938288
1	0.787504
1	0.73933
2	0.560386
2	0.548629
2	0.383405
2	1.75274
1	1.70177
1	0.317163
1	1.1393
2	1.01956
2	1.23017
2	0.948386
1	1.42207
2	1.61464
1	0.89146
1	0.791623
2	1.61994
2	0.920724
2	0.668132
1	2.1589
2	1.57429
2	1.3978
2	1.56933
2	1.1484
2	0.749905
2	1.07187
2	1.73032
2	1.80297
2	1.84101
2	1.33621
2	1.05581
2	0.779945
2	2.27441
1	1.93735
2	2.00188
2	2.53222
2	2.37404
2	1.73154
1	1.27684
2	1.2024
2	1.63645
2	1.79701
2	1.56795
2	0.914486
1	1.8729
2	1.61625
1	1.61308
2	1.36644
2	1.25979
2	0.902051
2	2.16283
2	1.75873
2	2.0939
2	1.21844
2	1.231
1	0.997495
1	0.418688
1	0.261884
2	2.04981
2	0.516355
1	2.10206
1	1.39122
2	1.15334
2	0.839281
1	0.636041
1	0.996643
1	1.72943
2	1.00522
1	1.33648
1	1.78152
2	1.40844
1	0.711247
2	1.78752
2	0.927227
1	0.668473
1	0.820084
2	0.630286
1	0.752991
2	1.27208
1	0.84696
2	0.286434
2	1.18355
2	0.968259
2	1.27509
2	1.87056
2	1.87042
2	1.81873
2	2.93121
1	1.71706
2	1.33885
2	0.971983
2	1.65774
2	1.55077
2	1.77594
2	1.60013
2	1.1533
2	1.85008
2	0.834561
2	1.48599
1	0.618541
1	1.06867
2	0.405593
2	1.53777
2	1.07718
2	1.00158
2	1.54383
2	1.78984
1	0.840127
2	1.37731
2	0.585644
2	1.25596
1	1.05256
1	0.837428
1	0.887686
1	0.736759
1	1.61554
1	0.90519
1	0.639176
1	0.479506
2	1.60463
2	1.33184
1	1.96642
2	2.07118
2	2.259
1	0.505684
2	0.708178
2	0.980155
1	1.05064
1	0.627545
2	1.16687
2	1.46401
2	1.68588
2	0.832016
2	0.600526
2	0.536544
2	0.669071
1	0.487332
2	0.408396
2	1.21177
2	0.820451
2	0.825454
2	0.312468
2	0.457116
2	1.48136
2	0.412146
2	0.360232
1	0.625207
2	0.401503
2	0.704231
2	0.67846
2	0.757743
2	0.54559
2	0.999191
2	0.596106
1	0.412393
2	0.918528
2	0.534852
2	0.833218
2	1.02615
1	0.323644
2	0.759924
1	0.628373
2	0.894382
1	0.556985
2	1.00353
2	0.982376
1	0.188873
1	0.374811
1	0.395326
2	0.889303
2	0.582164
1	1.74043
2	0.421014
1	0.367476
2	0.569804
1	1.1025
1	0.772861
2	0.815727
2	0.516591
2	1.08458
1	0.552312
2	0.184734
1	0.157231
1	0.528369
2	0.693399
1	0.515906
2	0.754033
2	0.364846
2	0.63687
1	0.266443
1	0.738017
2	0.502294
2	1.1438
2	0.640242
2	0.930317
1	0.50737
1	0.52187
2	0.885822
2	0.0896701
2	1.58472
2	2.36892
2	0.276652
1	0.635308
1	0.439305
1	0.33623
1	0.15954
2	0.674021
2	0.649998
1	0.504932
2	0.653866
2	0.346912
1	1.22085
1	0.444503
1	0.064137
1	1.0413
2	0.808474
2	0.730914
2	0.755277
1	0.801541
2	0.536743
1	1.48955
2	0.528256
1	0.686148
1	0.337716
1	0.978326
2	1.08934
2	0.179473
2	1.07412
2	1.05589
2	0.547593
2	0.221352
1	0.246754
2	0.839425
2	0.637251
2	1.14302
2	1.41601
1	0.81464
2	0.327368
2	0.463231
2	0.32021
1	0.464271
1	0.572728
2	1.20552
1	0.519896
2	0.73026
2	0.676823
2	0.812879
1	0.172257
1	0.609946
2	1.05963
2	0.720557
2	0.971969
1	0.916835
2	1.12115
2	0.424415
2	0.72619
1	0.573073
1	0.517409
2	1.49801
1	0.190503
1	0.627087
1	0.323339
2	0.996111
2	0.94965
2	0.709988
1	0.299754
2	1.05308
2	0.607891
2	0.487831
1	0.414351
2	1.14098
2	0.254729
1	0.619078
1	0.284841
1	0.0374727
1	0.540324
1	0.316958
2	0.447144
1	0.177972
1	0.423838
2	0.745072
1	0.223084
1	0.249663
2	0.623894
1	0.0668426
1	0.408512
2	0.708991
1	0.0915763
1	2.55447
2	0.699992
1	0.750618
2	0.408121
2	0.738207
2	0.617645
2	1.14507
2	0.628756
2	0.301494
1	0.277379
2	0.634626
2	0.821696
2	0.870429
2	0.940738
2	1.50724
1	0.575805
2	0.419477
2	0.564904
1	0.0818185
1	1.32698
1	1.27421
2	0.841838
1	0.500582
2	0.395633
2	0.322666
1	0.593212
2	0.429478
2	0.87839
2	0.582328
1	1.12806
1	0.354957
2	0.596839
2	1.11028
2	0.608926
2	1.12187
1	1.04004
2	0.242988
1	0.418278
2	0.928971
2	1.6975
2	0.596154
1	0.875343
2	0.00704566
2	1.30798
2	0.089527
2	0.490112
2	0.821076
1	0.329006
1	0.631085
1	0.831089
1	0.476023
2	0.71225
2	1.30667
2	0.358256
2	1.2044
2	0.0786138
2	0.85116
2	0.937083
2	0.603505
2	0.426513
2	0.356926
2	1.13252
2	0.716417
2	0.959875
2	0.24607
1	1.37505
1	0.751897
1	0.726708
1	0.739099
1	0.296772
2	0.400587
1	0.693168
1	0.573281
1	0.4585
2	0.377824
1	1.94921
2	0.451003
2	0.518089
1	0.710452
2	0.645216
2	0.450006
2	0.371264
1	0.653182
2	0.532081
1	0.423777
2	0.381564
2	0.555356
2	0.0488659
1	0.767004
1	1.7228
2	0.966934
2	0.535593
2	0.488498
1	0.406039
1	0.500635
1	0.439928
2	0.259366
1	0.365611
2	0.555071
2	0.918454
2	0.656728
1	0.33971
2	0.471717
1	0.21933
1	0.220926
1	1.16404
2	1.36984
1	0.200286
2	1.03853
1	0.529864
2	0.311403
1	0.501719
2	1.13442
2	0.566346
1	0.374938
1	0.333012
2	1.41122
2	0.609918
2	1.06623
2	0.886077
2	1.1107
2	0.625171
2	0.514264
2	0.90205
2	0.535467
2	0.695103
2	1.59156
1	0.50499
1	0.620388
1	0.373077
1	0.192121
1	0.336609
1	0.607911
2	0.436125
1	0.383431
2	0.556917
2	0.627322
2	0.426841
2	0.992338
2	0.0309855
2	0.222983
1	0.0435348
2	0.830376
1	0.188218
2	0.488769
2	0.603995
2	1.18726
1	0.325716
1	0.485284
1	0.457205
2	0.116999
1	0.388956
2	0.265674
2	0.0613792
2	0.0735107
1	0.434427
1	0.596737
1	0.656482
1	1.2811
2	0.740591
2	0.0422087
2	0.497851
1	0.904109
2	0.98516
1	0.909819
1	0.261069
1	0.715427
1	0.274584
2	0.72887
2	0.751147
2	0.769487
2	2.81181
2	1.84228
1	0.640664
1	0.558003
2	0.261504
1	0.780908
2	0.0472861
1	1.00835
2	0.875442
1	0.286883
1	0.527489
2	0.486292
1	0.323032
1	0.158995
1	0.362078
2	0.888599
2	0.351824
2	0.910006
2	0.628409
2	0.965016
2	0.750315
2	0.62472
2	0.66491
2	0.77445
1	0.0938114
1	0.45451
1	0.328256
1	0.367607
1	0.0407274
2	1.18764
2	0.801782
1	0.410936
2	0.761411
1	0.374181
1	0.372021
1	0.71257
1	0.651124
1	0.275094
1	0.295815
1	0.357674
2	0.622311
2	0.396506
1	0.47111
2	0.175306
2	0.797411
2	0.61477
2	0.704461
1	0.243546
1	1.13185
1	0.525705
1	0.039654
1	0.352535
1	0.625766
2	0.547658
1	1.284
1	0.0562034
1	0.271495
1	0.526996
1	0.59174
2	0.598285
1	0.496171
2	0.488046
1	0.565281
1	0.779734
1	0.780797
1	1.96111
2	2.86292
2	1.43173
2	1.49967
2	2.22962
2	2.47261
2	1.24162
2	0.857268
2	1.64797
1	0.616588
1	0.905819
1	0.970232
2	0.663012
2	0.422603
2	0.50666
2	0.603666
2	0.710196
2	0.704834
2	1.4937
1	1.24618
2	1.33003
2	0.9687
1	0.442128
1	1.0577
1	0.0897843
2	0.218556
2	0.807007
2	1.62936
2	1.3293
2	1.09191
2	0.940931
2	2.16021
2	0.781715
2	1.65467
2	0.505262
1	1.56742
1	1.05957
2	1.46071
1	0.524542
1	0.457237
2	0.478067
2	1.12978
2	1.28471
1	0.551781
2	1.85602
2	1.06615
2	1.04077
2	1.4829
2	1.34923
2	0.808958
2	1.05303
2	1.22628
2	0.701843
2	0.338758
1	1.19235
2	0.617665
1	0.623621
2	0.711104
2	0.691562
2	1.05897
2	1.15503
2	0.758174
2	0.899035
2	0.785137
2	2.08611
2	1.76057
2	1.08696
2	1.08383
2	1.55716
2	0.638055
2	0.117119
1	1.01695
2	2.89267
1	0.742387
2	1.29347
2	2.10104
1	1.53362
1	0.656444
2	1.00091
1	1.32149
2	1.58068
2	1.38989
2	2.70444
2	0.958215
2	1.71118
2	0.397909
2	1.57044
2	1.17505
2	0.779692
2	0.58426
2	0.550318
1	0.938211
2	0.972281
1	2.19419
1	0.955146
1	0.565766
1	0.717054
1	0.547435
1	0.895566
1	0.0720767
1	1.09693
1	0.193069
1	1.43387
1	0.854956
1	1.15275
1	1.3757
1	0.870306
1	0.776237
1	0.818613
1	1.4339
1	1.5029
1	0.46034
1	0.641326
1	0.86511
1	0.61927
1	0.946742
1	0.903358
1	2.51827
1	1.12306
1	0.72039
1	1.55622
1	1.68846
1	0.810504
1	0.798038
1	0.512987
1	0.785501
1	1.12935
1	1.76664
1	0.559398
1	0.752297
1	0.73472
1	1.37793
1	0.908904
1	0.594673
1	0.336475
1	0.490599
1	0.554033
1	1.43224
1	0.967149
1	0.57314
1	0.55022
1	1.62293
1	0.761815
1	0.953305
1	1.21616
1	0.731611
1	0.801288
1	0.733411
1	0.372651
1	0.935694
1	0.954053
1	0.170203
1	0.546607
1	0.0623847
1	1.21217
1	1.09562
1	0.780906
1	1.04035
1	0.469762
1	0.769604
1	0.980927
1	0.233275
1	0.351825
1	0.633277
1	1.49451
1	0.836144
1	1.51546
1	0.662147
1	0.790888
1	1.02115
1	0.830419
1	0.419527
1	0.471088
1	0.476125
1	1.38291
1	0.859237
1	1.40261
1	1.62337
1	0.562687
1	0.442452
1	1.52596
1	1.00531
1	0.80258
1	0.871447
1	0.629156
1	0.377473
1	0.470239
1	0.468519
1	0.350746
1	0.308678
1	1.86399
1	0.524384
1	0.234606
1	0.443454
1	0.496546
1	0.311836
1	1.37553
1	0.749977
1	1.08302
1	1.73627
1	0.482644
1	1.1698
1	0.453365
1	0.752558
1	0.420275
1	0.0822628
1	0.863103
1	0.818658
1	0.135846
1	0.527614
1	0.500307
1	0.326059
1	0.568407
1	0.625997
1	1.35471
1	0.715653
1	0.0861659
1	0.163939
1	0.552918
1	0.642924
1	0.760969
1	1.34321
1	0.883342
1	1.88272
1	1.68854
1	1.29032
1	1.00681
1	1.81266
1	1.60209
1	2.56986
1	0.103505
1	0.584134
1	0.788992
1	1.0219
1	2.15011
1	0.731273
1	0.504524
1	0.882881
1	0.334744
1	0.332934
1	0.897271
1	0.939504
1	0.596103
1	0.537568
1	0.488811
1	0.688696
1	0.798766
1	0.229161
1	0.93182
1	0.628966
1	0.558627
1	0.430144
1	0.0251608
1	0.653108
1	1.55667
1	1.28744
1	1.01903
1	0.207732
1	1.84165
1	0.680905
1	1.54031
1	0.732278
1	0.657835
1	1.11121
1	0.594909
1	0.943671
1	0.652799
1	0.609571
1	1.25183
1	1.72059
1	0.479792
1	0.694186
1	1.15391
1	0.723164
[truncated: 9,462 more rows]

## Sheet: KMT2C
CN	GE
1	0.809844
1	1.49159
1	1.85112
2	1.49047
1	1.93839
2	1.79742
2	1.49715
1	1.18088
2	1.85454
2	1.29106
1	1.10801
1	0.794245
1	1.00823
2	2.50141
2	1.55902
2	1.58883
2	1.78398
2	2.13041
2	1.56114
2	1.6847
1	2.44109
1	1.54522
1	1.25672
2	1.77567
2	1.28048
2	1.23791
1	1.53185
2	1.41476
1	1.30829
2	1.70267
2	2.17057
2	2.05681
2	1.97522
2	1.70977
2	1.56953
2	2.45573
1	2.13243
2	1.30335
2	2.05198
1	2.49888
2	1.94091
1	3.30494
1	2.34257
1	1.74647
2	1.05887
2	1.57803
2	1.4004
2	1.30728
2	2.02316
2	1.50545
2	1.94513
2	1.68774
2	1.43708
2	1.86668
2	1.42458
2	1.92802
2	2.30683
1	0.412804
1	1.82441
1	1.42605
2	1.59758
1	1.33355
1	1.08458
1	2.16061
2	1.72871
2	1.7098
2	1.35256
2	1.53377
2	1.39192
2	1.62586
2	2.26955
2	1.8508
2	1.50319
2	1.7667
2	2.25605
2	1.92293
2	1.55977
1	0.694856
1	1.54528
1	0.935577
2	1.25262
2	1.62504
2	1.65054
2	1.63453
2	1.62395
2	2.1378
2	2.16829
2	1.13829
1	1.5101
1	0.914543
1	1.70139
2	1.00383
2	1.90632
2	1.65607
2	2.51668
2	1.46693
2	2.04263
2	1.59649
2	0.843852
2	1.64275
2	2.52964
2	2.33939
1	0.827098
1	1.78363
1	1.31308
1	2.1954
1	1.78944
2	0.835352
2	1.0947
2	1.36572
2	1.91354
2	0.8605
2	1.14177
2	1.38354
2	1.30539
2	0.89933
2	1.25573
2	1.59219
2	0.758915
2	1.40976
2	1.68191
2	1.78541
2	0.909048
2	1.38777
2	1.46684
2	1.10374
1	2.33235
2	2.93293
2	2.40752
2	1.21871
2	1.28839
2	1.89769
2	1.94608
2	0.709982
2	2.16041
1	1.44415
1	1.11691
1	1.23345
2	1.17241
1	1.32545
2	1.49499
2	1.03153
2	1.27587
2	0.714877
2	1.81312
2	1.00044
2	1.02925
2	1.68524
2	1.35355
2	1.83467
2	1.07767
2	1.10084
2	1.50778
2	1.27276
2	1.11993
2	1.50797
2	1.23811
1	0.974531
2	1.60759
2	1.36452
2	1.57799
2	1.4646
2	1.99009
2	2.03214
2	1.95241
2	1.24655
2	1.7421
2	1.56535
2	1.7958
2	2.22913
1	0.966728
1	0.573648
2	1.05927
2	2.01785
2	1.64872
2	2.07959
1	1.41871
2	1.16283
2	1.60045
2	0.899372
1	1.79913
2	1.70675
1	0.877214
1	1.61503
2	0.989536
2	1.2511
2	1.4565
2	1.89247
2	1.06427
2	1.76788
1	0.947739
1	1.14534
2	1.65095
2	2.01052
2	2.06074
2	1.76028
2	1.34142
2	1.57633
2	1.82867
2	0.821446
2	1.60821
2	2.1343
2	1.23221
2	1.11635
2	1.28485
2	1.39501
1	1.70272
1	1.49065
2	1.95504
2	1.66192
1	1.55512
2	1.38816
1	1.33189
1	0.512966
2	0.464792
1	1.17197
2	1.13555
1	1.7123
1	1.78853
2	1.96341
2	1.55282
1	0.553848
2	1.98079
2	1.66168
2	1.79522
2	1.64386
2	1.69266
2	1.63052
2	1.82755
2	1.98075
2	2.76163
1	1.13178
2	0.995833
1	0.608856
1	1.12844
2	1.21542
2	1.12398
2	1.35924
1	1.67988
1	1.37031
2	1.59176
2	1.17312
2	1.44657
2	1.17363
2	0.809596
1	1.7177
2	1.87114
2	1.19639
2	2.38724
2	1.22528
2	1.75084
2	2.53681
2	1.14359
2	1.53042
2	1.83
2	1.81907
1	1.45309
2	0.932173
2	1.45863
1	1.03172
2	1.00679
1	1.25613
2	1.67574
1	1.24299
2	1.42647
2	1.27826
2	1.90138
2	1.75897
2	2.55486
1	1.9152
1	0.694424
1	0.75406
2	1.09523
1	0.419852
1	1.26387
2	0.93634
1	1.61165
1	0.984376
2	0.886496
1	0.73212
2	1.38936
2	0.848256
2	0.841551
2	1.78552
2	1.23123
2	1.78454
2	1.53766
2	1.3033
1	1.03289
2	1.37684
2	1.88939
2	0.975854
2	1.52964
2	1.61456
2	1.44911
2	1.57644
2	1.32631
2	1.33389
1	0.948714
1	1.00752
2	1.78207
2	1.32292
1	1.3651
2	1.09868
2	1.13882
2	0.695338
2	2.27481
2	2.55806
2	2.02803
2	2.10615
2	0.581889
1	1.79383
2	1.60448
1	0.658149
2	0.901675
2	2.55886
2	2.05387
2	0.713586
2	1.75211
1	1.23137
2	1.44768
2	1.75379
2	2.00726
2	1.08685
2	1.37751
2	1.51348
2	1.29646
2	1.47209
1	1.74569
2	2.96964
2	1.22727
2	2.01711
2	1.44583
1	2.34278
2	2.35991
2	1.79919
1	1.39728
1	0.949215
1	1.29701
2	2.51774
2	1.95976
2	2.07269
2	2.03784
2	1.25341
2	0.890238
1	0.572259
2	2.06376
2	0.502957
2	0.552829
1	0.903367
2	1.5169
2	2.10158
2	0.921961
2	0.60317
2	1.61624
2	1.2219
2	0.909788
1	1.425
2	1.85223
2	1.2188
2	0.813632
2	1.53972
2	2.14363
1	0.647608
1	2.55417
2	1.26635
2	1.88345
1	1.64707
2	1.26829
2	1.77305
2	2.08116
2	1.81346
2	1.9161
2	1.56167
2	0.94736
2	2.32986
1	1.25356
2	1.4881
1	1.29019
2	0.710923
2	1.18511
1	0.887096
2	1.75615
1	0.958205
2	1.05289
2	1.82444
1	1.00259
2	1.0588
1	1.03923
2	1.7818
1	0.148954
2	1.32688
2	1.08512
2	0.480959
2	0.779984
1	1.36262
1	1.17019
1	2.43667
1	0.904355
2	1.72237
1	1.2953
1	1.91972
2	1.82796
1	2.67162
1	1.77985
1	1.19211
2	2.09724
1	2.26478
1	1.5989
2	1.4354
1	2.24012
2	1.56991
2	1.97144
1	1.68957
1	1.44582
2	1.37127
2	1.38959
1	1.02618
1	1.12638
1	1.78178
1	0.902175
1	1.61736
1	1.56726
1	2.1009
1	1.40297
2	1.83937
1	1.62248
2	1.1803
2	1.86531
2	1.42266
1	1.21874
1	2.14873
1	0.820088
1	2.28605
1	1.66817
1	1.10426
1	1.35231
2	1.5486
2	1.61255
2	1.37002
2	2.23368
1	2.40293
2	1.84099
2	2.28329
2	2.03176
2	1.09284
1	1.49311
1	1.37131
2	1.34078
2	1.35239
1	0.483804
2	2.11526
1	2.02979
2	1.58594
2	1.65725
2	0.862449
1	1.85222
2	1.75736
2	1.04626
2	1.69009
2	1.70277
1	1.58351
1	1.40744
1	2.73686
1	1.73389
2	1.15136
1	1.34764
2	0.895774
1	1.29927
1	1.7308
2	1.62108
1	1.42729
1	1.70405
2	1.20407
2	1.3198
1	0.899462
1	0.982219
2	1.71735
1	1.15683
1	1.05935
1	1.94217
2	1.30881
2	1.39768
2	1.6242
2	2.12992
2	1.23537
2	1.45095
2	1.78622
2	1.37196
2	1.44159
1	1.20865
1	1.78001
2	0.865641
1	2.03758
1	0.910017
1	1.47907
1	1.48373
2	1.78435
1	1.61691
2	1.96207
2	1.16719
2	1.16215
2	1.9182
2	2.46715
1	1.76791
2	1.4542
1	0.587862
1	1.40875
1	1.18338
2	1.15341
1	1.15712
2	1.29824
2	1.28152
2	1.95554
2	1.82951
2	1.7324
2	1.69644
2	1.56971
2	0.990879
2	0.979906
2	2.51627
2	1.67933
2	1.5146
1	1.78562
2	1.01704
2	1.93016
1	2.28273
1	1.03995
1	2.00992
2	1.44079
1	1.6893
2	1.6184
2	2.0544
2	1.57712
2	1.43209
2	1.62078
2	2.32114
2	1.01361
2	1.85546
2	1.88423
2	1.79856
2	1.02244
1	0.789496
2	0.831123
1	1.54102
1	1.22119
2	1.83814
1	1.24336
2	1.87502
2	2.47356
2	1.39536
2	1.79529
2	1.80236
2	2.131
2	1.77428
1	1.92985
2	2.11599
1	1.21453
1	1.67894
2	1.57658
1	2.06046
2	1.66433
2	1.83568
1	2.30315
1	2.11276
2	1.92992
1	1.43863
2	1.63555
2	1.58639
2	1.58965
2	2.33386
1	1.11108
2	1.60319
2	1.43122
2	1.42496
2	0.844341
2	1.40788
1	0.977557
2	0.849509
2	1.61826
2	2.13094
2	2.37156
2	1.3615
1	1.50837
1	1.42313
1	1.22121
1	2.71358
1	1.18022
1	1.70922
2	1.9362
2	2.01515
2	1.9877
2	1.79496
2	1.34177
2	1.44256
2	1.36212
1	2.02052
2	1.58132
2	2.43215
1	2.3649
1	1.08676
2	1.52221
1	1.89468
1	2.09765
1	2.09908
1	1.94244
1	1.47304
1	1.23522
2	2.00276
2	0.937561
2	2.3481
2	1.83463
1	1.64207
2	1.34887
1	1.99898
2	1.50462
1	1.15265
2	1.09782
2	1.16662
2	1.35143
2	2.13594
1	0.903876
2	0.713962
2	1.46547
2	1.70242
2	1.64703
1	0.884274
2	1.92536
2	2.05493
2	2.05677
2	0.957005
2	2.06873
1	1.4813
2	1.99345
1	1.77442
1	1.4968
1	1.43416
1	1.68024
2	1.32984
2	1.45317
2	1.72486
2	1.32079
2	1.32788
2	1.33033
1	1.42086
2	1.54064
2	0.86892
2	1.29971
2	1.95918
2	2.14724
2	1.94738
1	2.29677
1	1.69521
1	1.1987
2	2.16279
2	1.15979
1	1.72188
2	2.12946
2	1.40283
2	1.7872
2	1.33627
2	1.38177
2	1.60479
2	1.67486
2	1.93593
2	1.22378
2	1.76592
2	1.47007
1	1.86754
2	1.09836
2	1.19265
2	1.71921
2	1.37061
2	1.0163
2	1.23422
1	0.673781
1	1.12073
2	2.13726
2	1.51298
1	1.54119
2	1.64571
2	1.1742
1	1.41486
2	1.35747
2	1.42952
1	1.8152
1	1.31481
1	1.25199
2	1.48255
2	1.83711
2	1.42254
2	2.27131
2	2.13476
2	1.13976
2	1.45472
1	0.980479
2	2.28702
2	0.948058
2	1.73704
2	1.58353
2	2.00217
2	1.53743
2	1.94034
2	1.7276
2	1.71115
2	1.37814
1	1.38909
1	0.926368
1	1.70467
2	0.778658
2	1.75384
2	0.842917
2	1.80452
2	1.59513
2	1.51246
2	1.92616
2	1.48777
2	1.71351
2	1.55159
2	2.18152
2	1.79912
2	1.34598
2	0.860253
2	1.46788
2	1.52981
2	1.50517
2	1.03567
2	1.09235
2	1.46738
1	0.582278
2	0.69781
1	2.60647
1	2.14593
2	1.47657
2	1.7981
2	2.30122
2	2.44331
2	2.07711
2	0.686652
2	2.47151
2	3.00725
2	1.63533
2	2.78343
1	1.50479
1	1.55063
2	2.21195
2	1.77519
2	1.72848
2	1.79529
2	0.874659
2	2.11847
2	1.24461
2	1.74892
2	1.90131
2	1.31391
2	2.0798
2	1.71259
2	1.24246
2	1.48637
2	1.95327
2	1.81984
2	1.97087
2	1.59475
1	1.87267
2	1.2833
1	1.9476
2	1.77172
2	1.50396
2	2.123
2	1.07033
2	1.66605
2	1.3879
2	1.75705
1	0.783404
2	1.42734
2	1.87658
2	1.64696
2	0.964869
2	0.876502
1	1.41393
2	1.04273
2	2.14836
2	1.65523
2	1.10243
1	1.31176
2	1.44279
1	1.12911
2	1.49976
2	1.73298
2	1.47023
2	1.97296
2	1.28922
2	1.07793
2	1.22225
2	1.81799
2	1.77906
2	2.12874
2	1.36899
2	1.42479
1	1.86481
2	1.58194
2	1.53575
2	1.82254
2	1.8455
2	1.39199
2	0.635066
2	0.698605
1	2.19722
1	0.322198
2	1.65345
2	2.08478
2	1.17139
2	1.70701
2	2.09892
2	1.87295
1	1.78667
1	1.83018
2	1.71641
2	1.08824
1	1.58496
2	1.54477
2	1.79692
2	2.49522
2	1.81103
1	1.62903
2	1.43537
2	1.8513
2	1.35506
2	1.59522
2	1.27086
2	1.69089
2	1.08197
2	1.54776
2	1.65851
2	1.57781
1	1.71613
2	0.954695
1	1.66203
2	2.14359
1	0.820405
2	0.732205
1	1.39343
2	1.30174
2	2.1771
1	1.22822
1	1.41554
2	1.49371
1	1.39166
2	1.97304
2	1.1497
2	1.35709
2	1.22491
2	1.08899
2	1.65686
1	1.82528
2	2.39294
2	1.35083
2	1.61621
2	1.42261
2	1.33141
2	1.64267
2	1.9834
2	2.10565
2	1.31578
2	0.931755
1	0.986997
1	0.919158
2	2.16315
2	1.79506
2	2.02713
1	1.87583
2	1.39293
2	2.00311
2	2.45293
2	1.3229
2	1.8515
1	0.697447
1	0.770099
2	1.62172
2	1.81874
2	1.78558
2	0.773309
2	0.685618
2	1.42005
2	1.57937
1	1.59382
2	1.7736
1	1.01531
1	1.92959
1	0.996381
2	1.06676
1	1.44751
2	0.410408
2	1.24199
2	1.68919
2	1.78576
2	1.91127
2	1.57699
2	1.9179
1	0.774789
2	2.5823
2	1.67676
2	2.29664
2	1.66035
2	1.64428
2	0.917295
2	1.44585
2	1.58814
2	1.71746
2	1.59181
2	0.71505
2	1.66448
2	2.34483
2	2.25997
2	1.77074
2	2.62294
2	1.21866
2	1.93881
2	2.58814
2	1.38189
2	1.87472
2	2.13537
2	2.00814
2	1.93915
2	1.91734
2	1.47882
2	2.04367
2	1.42563
2	1.49595
2	1.29388
2	2.10024
2	1.74973
2	1.54704
2	1.94889
2	1.8036
1	1.75291
2	1.59732
1	1.52618
1	2.29897
2	1.6612
2	1.46867
2	1.21224
2	1.63708
2	0.790865
1	1.31454
1	1.23521
2	1.04989
2	1.55726
2	1.55441
2	1.17361
1	1.09664
2	1.0718
1	0.452401
2	1.92414
2	1.81394
2	2.71395
2	1.70375
1	1.60181
1	1.86303
1	1.72522
1	1.67082
2	1.35618
2	1.12419
2	1.91833
2	1.61643
2	1.80578
2	1.85132
2	1.40204
2	0.73943
2	1.64511
1	1.93091
1	1.11013
2	1.73474
2	0.879296
1	1.40652
2	0.763045
2	2.36227
2	1.23636
2	1.23723
1	1.34515
2	1.71965
2	1.85239
2	1.04383
2	0.919222
2	1.84114
2	1.54415
2	0.624365
2	2.85005
2	1.18733
2	2.244
2	1.53944
2	2.27707
2	0.976265
2	2.04505
2	1.70415
2	1.23987
2	1.50679
2	1.65356
2	2.09104
2	1.72207
2	2.38849
2	1.56467
2	1.44431
2	1.32466
1	1.55928
1	1.08865
2	0.6525
2	1.41477
2	1.57193
2	1.13586
2	1.88763
2	1.69753
2	1.17654
2	1.34357
2	2.08615
2	1.32444
2	2.03513
1	1.6736
2	2.06853
2	0.986743
2	1.33651
2	1.72987
2	1.67959
2	1.61205
1	0.703553
2	1.30214
2	1.69906
2	1.4709
2	1.23539
2	1.45382
2	1.80928
2	2.65703
2	2.18738
2	0.825853
2	1.35892
2	1.38656
2	1.65297
2	1.03915
2	1.39102
2	1.96859
2	1.13186
2	1.26158
2	1.26771
2	1.75547
2	1.71552
2	1.87147
2	1.12892
2	0.769418
2	1.79089
2	0.893056
2	1.8108
2	0.213775
2	1.58469
2	1.60305
2	1.55788
2	1.42655
2	1.4634
2	1.02592
2	1.09621
2	1.33287
2	1.51926
2	1.89211
1	0.835091
1	1.44912
2	1.30378
1	1.56152
2	1.83551
1	0.290919
2	1.42986
2	0.765606
2	2.08181
1	0.735934
1	0.491808
2	1.28804
2	1.46768
1	1.23122
1	1.48978
2	2.3821
2	2.06605
2	0.990148
1	0.642787
1	0.892078
2	1.73298
1	1.57984
2	2.10541
2	1.95258
2	1.59535
1	1.36793
2	2.01324
2	2.26096
1	2.37259
2	1.20642
2	0.803864
2	1.4969
2	1.88297
1	1.17094
2	1.3908
2	1.08999
2	1.2415
2	1.70958
2	1.61299
2	1.20682
2	1.67339
2	2.27213
2	1.62993
2	1.44387
2	1.27829
2	1.14162
1	1.37572
2	1.60809
2	1.11214
2	1.44708
2	1.60048
2	1.91424
2	0.994901
2	1.71356
2	2.10776
2	1.703
2	1.56237
2	1.58403
2	2.26739
2	0.715041
1	0.44808
2	0.90798
2	1.75484
2	2.03864
2	2.64985
2	0.828009
2	1.47152
2	1.0241
1	0.939141
1	0.207782
2	1.30346
2	1.29309
1	1.50219
1	0.606531
2	1.26283
2	0.37591
1	1.54936
1	1.57868
2	0.98645
1	1.10988
1	1.01864
1	1.22957
2	1.19828
2	1.7536
2	0.567028
2	0.408911
1	0.885535
1	0.467147
1	0.984696
2	1.10586
2	0.80501
1	1.50703
2	1.2268
2	1.20578
2	1.28024
2	1.75205
2	1.49
2	1.60912
2	1.14028
2	1.05445
1	1.21429
2	1.34817
2	1.61434
2	1.88179
2	1.59998
2	0.771114
2	0.950264
2	1.60173
2	1.80199
2	1.8351
1	1.59262
2	0.857925
2	1.44958
1	0.619409
1	1.07807
2	1.52622
2	1.73208
2	0.853803
2	2.0974
2	1.43186
2	1.39195
2	2.0731
2	1.81706
2	1.29592
2	0.794145
2	0.753752
2	1.8898
2	1.3263
2	1.03905
2	2.34568
2	1.32327
2	1.52951
2	2.82824
2	1.31482
2	2.16646
2	1.75158
2	1.58197
1	1.18426
1	0.790369
1	0.663037
1	0.672616
2	0.523822
2	0.503236
2	0.349572
2	1.58401
1	1.43052
1	0.2739
1	0.959215
2	0.973126
2	1.03588
2	0.87139
1	1.39474
2	1.49043
1	0.750922
1	0.674858
2	1.47405
2	0.774159
2	0.60682
1	1.81866
2	1.41273
2	1.37093
2	1.47198
2	0.966424
2	0.715783
2	1.05126
2	1.60531
2	1.51436
2	1.69895
2	1.28653
2	0.89262
2	0.689823
2	2.09299
1	1.77978
2	1.68607
2	2.26644
2	2.15762
2	1.69826
1	1.09825
2	1.17929
2	1.50258
2	1.71398
2	1.53781
2	0.851478
1	1.74064
2	1.42225
1	1.58208
2	1.15119
2	1.23558
2	0.884713
2	1.92736
2	1.50853
2	2.05366
2	1.19502
2	1.03631
1	0.903494
1	0.35217
1	0.241144
2	2.01041
2	0.460056
1	1.77028
1	1.36448
2	1.02147
2	0.764014
1	0.545596
1	0.939168
1	1.56654
2	0.963602
1	1.22937
1	1.66021
2	1.18558
1	0.599118
2	1.64049
2	0.895055
1	0.574756
1	0.702794
2	0.609629
1	0.633226
2	1.07215
1	0.774294
2	0.24101
2	0.995632
2	0.869983
2	1.17093
2	1.57647
2	1.57368
2	1.67764
2	2.87487
1	1.44573
2	1.12763
2	0.819258
2	1.62587
2	1.38054
2	1.65647
2	1.45723
2	1.04972
2	1.68598
2	0.737202
2	1.25041
1	0.532196
1	0.917908
2	0.348207
2	1.39022
2	0.973179
2	0.982333
2	1.39821
2	1.507
1	0.823979
2	1.26687
2	0.504979
2	1.1467
1	1.03233
1	0.746688
1	0.748344
1	0.692045
1	1.58449
1	0.829859
1	0.549861
1	0.446436
2	1.57378
2	1.18161
1	1.65449
2	1.87179
2	2.21558
1	0.433412
2	0.635411
2	0.825586
1	1.03044
1	0.528644
2	1.01358
2	1.31693
2	1.49021
2	0.77931
2	0.623332
2	0.509102
2	0.588508
1	0.452945
2	0.418608
2	1.18848
2	0.845498
2	0.721394
2	0.321122
2	0.474622
2	1.45627
2	0.420007
2	0.369391
1	0.643061
2	0.344645
2	0.690695
2	0.688623
2	0.776853
2	0.635235
2	1.0094
2	0.565408
1	0.416664
2	0.926019
2	0.537682
2	0.814797
2	1.01414
1	0.316271
2	0.772455
1	0.673767
2	0.867384
1	0.546356
2	1.05154
2	0.952969
1	0.194579
1	0.376865
1	0.366611
2	0.776116
2	0.655859
1	1.67124
2	0.42442
1	0.364149
2	0.558379
1	1.03995
1	0.777602
2	0.830133
2	0.613043
2	0.917305
1	0.548823
2	0.202075
1	0.273569
1	0.532825
2	0.636376
1	0.517738
2	0.711765
2	0.405861
2	0.555809
1	0.270905
1	0.724423
2	0.518184
2	1.15181
2	0.60866
2	0.943249
1	0.602079
1	0.575852
2	0.786408
2	0.271247
2	1.55426
2	2.32338
2	0.285573
1	0.616774
1	0.453346
1	0.333658
1	0.179365
2	0.665866
2	0.576184
1	0.427835
2	0.671894
2	0.407693
1	1.21542
1	0.457147
1	0.194011
1	1.02128
2	0.702147
2	0.785677
2	0.671661
1	0.696269
2	0.581948
1	1.46092
2	0.507713
1	0.627277
1	0.294658
1	0.987906
2	1.05622
2	0.272375
2	1.05061
2	1.10444
2	0.630387
2	0.248672
1	0.274369
2	0.877392
2	0.737109
2	1.11781
2	1.40797
1	0.772646
2	0.365537
2	0.484045
2	0.37433
1	0.4668
1	0.516633
2	1.18317
1	0.518773
2	0.630065
2	0.62098
2	0.855126
1	0.176198
1	0.702231
2	0.978377
2	0.738039
2	0.965663
1	0.859494
2	1.18106
2	0.416257
2	0.731916
1	0.53424
1	0.548763
2	1.46922
1	0.198171
1	0.615034
1	0.355344
2	0.872649
2	0.890839
2	0.737969
1	0.326946
2	1.05134
2	0.59976
2	0.491655
1	0.459707
2	1.22967
2	0.234719
1	0.597952
1	0.274927
1	0.113353
1	0.469361
1	0.350864
2	0.501727
1	0.189267
1	0.50935
2	0.63848
1	0.194157
1	0.277978
2	0.620951
1	0.202195
1	0.434396
2	0.72956
1	0.277014
1	2.50537
2	0.667725
1	0.775974
2	0.364996
2	0.726751
2	0.531961
2	1.10261
2	0.576666
2	0.311312
1	0.292986
2	0.614304
2	0.788239
2	0.755243
2	0.820345
2	1.47827
1	0.499572
2	0.464252
2	0.590265
1	0.148937
1	1.31983
1	1.23443
2	0.73187
1	0.439361
2	0.450781
2	0.384223
1	0.509324
2	0.444383
2	0.82096
2	0.526143
1	1.12527
1	0.389566
2	0.555922
2	0.981317
2	0.641039
2	1.1003
1	1.10036
2	0.253374
1	0.396686
2	0.988421
2	1.69674
2	0.62166
1	0.759866
2	0.0213127
2	1.29948
2	0.270814
2	0.458055
2	0.70706
1	0.348329
1	0.615325
1	0.724764
1	0.490209
2	0.73518
2	1.32345
2	0.371456
2	1.22828
2	0.237803
2	0.807267
2	0.920196
2	0.538733
2	0.40333
2	0.370164
2	1.1316
2	0.728638
2	0.941425
2	0.289636
1	1.37008
1	0.760842
1	0.732065
1	0.708599
1	0.335267
2	0.44212
1	0.704814
1	0.519466
1	0.462275
2	0.384931
1	1.91174
2	0.456533
2	0.510554
1	0.642836
2	0.604202
2	0.390049
2	0.43325
1	0.627479
2	0.511853
1	0.416322
2	0.466728
2	0.603109
2	0.147817
1	0.751352
1	1.68969
2	0.978575
2	0.525059
2	0.482171
1	0.405953
1	0.470661
1	0.439519
2	0.250299
1	0.356062
2	0.551856
2	0.930983
2	0.641999
1	0.292838
2	0.474514
1	0.24116
1	0.241865
1	1.24052
2	1.36778
1	0.215784
2	1.01857
1	0.449399
2	0.278882
1	0.516764
2	1.24191
2	0.553955
1	0.420647
1	0.350789
2	1.35965
2	0.598312
2	1.06709
2	0.970983
2	1.10781
2	0.693365
2	0.536428
2	0.782798
2	0.526926
2	0.662142
2	1.56097
1	0.47044
1	0.707517
1	0.37183
1	0.206147
1	0.389225
1	0.530416
2	0.510972
1	0.396581
2	0.546212
2	0.670935
2	0.40537
2	0.973265
2	0.0937294
2	0.192008
1	0.131691
2	0.795174
1	0.297338
2	0.418915
2	0.604136
2	1.16444
1	0.299279
1	0.473406
1	0.468549
2	0.220049
1	0.408201
2	0.230184
2	0.185669
2	0.136147
1	0.379212
1	0.57805
1	0.573644
1	1.26916
2	0.755481
2	0.127679
2	0.503245
1	0.966724
2	0.963723
1	0.906929
1	0.290703
1	0.683891
1	0.294659
2	0.745524
2	0.728357
2	0.754697
2	2.75777
2	1.80687
1	0.659871
1	0.550543
2	0.266775
1	0.765898
2	0.143038
1	0.98897
2	0.757015
1	0.29245
1	0.483557
2	0.423151
1	0.316027
1	0.168296
1	0.311185
2	0.871519
2	0.372244
2	0.790841
2	0.614622
2	0.96665
2	0.717888
2	0.542892
2	0.69458
2	0.757007
1	0.153326
1	0.459523
1	0.347186
1	0.451638
1	0.123198
2	1.17352
2	0.750766
1	0.483695
2	0.669257
1	0.380639
1	0.377967
1	0.680822
1	0.68882
1	0.307366
1	0.276811
1	0.367942
2	0.583333
2	0.565483
1	0.460022
2	0.184129
2	0.697912
2	0.532174
2	0.707007
1	0.256206
1	1.11009
1	0.456462
1	0.119951
1	0.330701
1	0.635258
2	0.529133
1	1.25933
1	0.170012
1	0.270185
1	0.459447
1	0.555689
2	0.556836
1	0.548476
2	0.487382
1	0.491226
1	0.850401
1	0.788137
1	1.92342
2	2.8079
2	1.4307
2	1.48262
2	2.18676
2	2.45447
2	1.18404
2	0.872622
2	1.64857
1	0.577589
1	0.856092
1	0.981711
2	0.626228
2	0.517113
2	0.462673
2	0.594853
2	0.838942
2	0.703771
2	1.46499
1	1.25309
2	1.29644
2	0.973505
1	0.47948
1	0.995388
1	0.271593
2	0.315935
2	0.833516
2	1.55012
2	1.26715
2	1.12626
2	0.978812
2	2.11869
2	0.805305
2	1.65664
2	0.527249
1	1.55529
1	1.05561
2	1.44983
1	0.558829
1	0.518549
2	0.466091
2	1.00457
2	1.29127
1	0.574121
2	1.90412
2	1.04617
2	0.901532
2	1.53033
2	1.34972
2	0.79758
2	1.05921
2	1.22533
2	0.608507
2	0.389712
1	1.13079
2	0.521037
1	0.599715
2	0.719726
2	0.703634
2	0.941531
2	1.20943
2	0.728412
2	0.948681
2	0.808893
2	2.12737
2	1.72635
2	0.995104
2	1.12841
2	1.52723
2	0.650976
2	0.35428
1	0.871258
2	2.83707
1	0.763562
2	1.26157
2	2.06066
1	1.50414
1	0.686237
2	1.04539
1	1.29445
2	1.60133
2	1.40142
2	2.65246
2	0.946791
2	1.63555
2	0.34292
2	1.50416
2	1.16505
2	0.790512
2	0.511102
2	0.576062
1	0.824906
2	0.942711
1	2.15201
1	0.821287
1	0.569742
1	0.706963
1	0.566289
1	0.889218
1	0.218028
1	1.12256
1	0.271228
1	1.40631
1	0.801156
1	1.11823
1	1.35466
1	0.867424
1	0.844206
1	0.817326
1	1.38801
1	1.53165
1	0.482446
1	0.71056
1	0.815081
1	0.693236
1	0.907073
1	0.922217
1	2.46987
1	1.06807
1	0.735855
1	1.52631
1	1.65601
1	0.704454
1	0.768166
1	0.490441
1	0.803541
1	1.05575
1	1.73268
1	0.569127
1	0.712686
1	0.734719
1	1.20376
1	0.929542
1	0.610058
1	0.318873
1	0.549328
1	0.550727
1	1.40472
1	0.960272
1	0.566547
1	0.475898
1	1.59173
1	0.748922
1	0.951734
1	1.19278
1	0.738118
1	0.673681
1	0.710845
1	0.369606
1	0.887824
1	0.935715
1	0.283582
1	0.616826
1	0.18871
1	1.2154
1	1.13951
1	0.670637
1	0.906023
1	0.488147
1	0.798714
1	1.0106
1	0.238456
1	0.39324
1	0.589718
1	1.46578
1	0.779776
1	1.48633
1	0.677305
1	0.823811
1	0.888983
1	0.775741
1	0.41809
1	0.438623
1	0.472696
1	1.38174
1	0.786091
1	1.33891
1	1.52183
1	0.596785
1	0.455645
1	1.5262
1	0.949009
1	0.77581
1	0.830918
1	0.627204
1	0.398262
1	0.517553
1	0.506852
1	0.353176
1	0.294242
1	1.82816
1	0.558629
1	0.252583
1	0.45382
1	0.549399
1	0.319399
1	1.3703
1	0.762765
1	1.075
1	1.65675
1	0.514362
1	1.23784
1	0.438025
1	0.793598
1	0.439323
1	0.24884
1	0.847513
1	0.764855
1	0.231003
1	0.58635
1	0.518464
1	0.331097
1	0.531844
1	0.601746
1	1.32867
1	0.746581
1	0.0801562
1	0.214225
1	0.571956
1	0.552221
1	0.754996
1	1.3174
1	0.881472
1	1.84653
1	1.64679
1	1.23454
1	1.14194
1	1.77782
1	1.5713
1	2.52046
1	0.313097
1	0.643429
1	0.739766
1	1.07682
1	2.10879
1	0.726266
1	0.51206
1	0.7701
1	0.45678
1	0.397012
1	0.789482
1	0.904723
1	0.525954
1	0.567537
1	0.487028
1	0.667253
1	0.778773
1	0.29695
1	0.9578
1	0.641008
1	0.558541
1	0.494748
1	0.0761101
1	0.656887
1	1.52675
1	1.20824
1	1.05752
1	0.411888
1	1.86283
1	0.692958
1	1.5107
1	0.721488
1	0.650774
1	1.11164
1	0.607205
1	0.836925
1	0.686901
1	0.638261
1	1.22777
1	1.71743
1	0.42249
1	0.704259
1	1.12862
1	0.725691
[truncated: 9,462 more rows]

## Sheet: SHTN1
CN	GE
1	0.887244
1	1.59794
1	1.99461
2	1.62882
1	2.11831
2	1.96425
2	1.61758
1	1.27597
2	2.02668
2	1.38388
1	1.20005
1	0.860843
1	1.10181
2	2.73359
2	1.69198
2	1.73487
2	1.94956
2	2.30107
2	1.70604
2	1.82356
1	2.66766
1	1.66963
1	1.37337
2	1.91108
2	1.36706
2	1.31625
1	1.66577
2	1.5203
1	1.41165
2	1.82913
2	2.37204
2	2.24772
2	2.10187
2	1.84642
2	1.68121
2	2.68367
1	2.33035
2	1.39348
2	2.2099
1	2.73082
2	2.07836
1	3.6117
1	2.53681
1	1.88279
2	1.14265
2	1.70527
2	1.49265
2	1.41837
2	2.21095
2	1.60751
2	2.09591
2	1.81389
2	1.57046
2	2.02623
2	1.51303
2	2.07522
2	2.52095
1	0.448118
1	1.97799
1	1.53581
2	1.73055
1	1.44269
1	1.17312
1	2.33594
2	1.86493
2	1.84855
2	1.4566
2	1.64865
2	1.50257
2	1.75783
2	2.47337
2	1.99999
2	1.6244
2	1.9067
2	2.46545
2	2.10141
2	1.70454
1	0.759351
1	1.68219
1	1.00228
2	1.36889
2	1.77588
2	1.78905
2	1.76516
2	1.77468
2	2.29793
2	2.35716
2	1.21998
1	1.64485
1	0.978362
1	1.85931
2	1.06111
2	2.08326
2	1.76275
2	2.72013
2	1.57004
2	2.23222
2	1.72672
2	0.909037
2	1.75733
2	2.76443
2	2.55653
1	0.848427
1	1.92311
1	1.41736
1	2.39918
1	1.95553
2	0.893358
2	1.19631
2	1.47635
2	2.06369
2	0.92343
2	1.23165
2	1.48212
2	1.3962
2	0.969883
2	1.34745
2	1.71627
2	0.819602
2	1.51757
2	1.82143
2	1.93385
2	0.964096
2	1.48767
2	1.56321
2	1.18953
1	2.54884
2	3.17519
2	2.63098
2	1.30897
2	1.38024
2	2.03994
2	2.08739
2	0.765226
2	2.36094
1	1.53512
1	1.20802
1	1.34793
2	1.26603
1	1.43346
2	1.60765
2	1.0932
2	1.37822
2	0.762663
2	1.96104
2	1.06515
2	1.10921
2	1.82072
2	1.47918
2	1.96366
2	1.15586
2	1.17933
2	1.64137
2	1.35723
2	1.19474
2	1.61371
2	1.32139
1	1.05162
2	1.77801
2	1.46481
2	1.68849
2	1.58212
2	2.1748
2	2.22076
2	2.13362
2	1.36225
2	1.90379
2	1.69828
2	1.96248
2	2.40502
1	1.0682
1	0.619518
2	1.13424
2	2.18286
2	1.78076
2	2.24617
1	1.55039
2	1.24669
2	1.71324
2	0.98285
1	1.94196
2	1.88391
1	0.937242
1	1.76493
2	1.09489
2	1.36722
2	1.55961
2	2.04846
2	1.15025
2	1.89626
1	1.02268
1	1.23196
2	1.76891
2	2.17682
2	2.21752
2	1.88987
2	1.44996
2	1.70422
2	1.99841
2	0.886401
2	1.73815
2	2.33241
2	1.34658
2	1.20148
2	1.38914
2	1.50825
1	1.86076
1	1.59227
2	2.1365
2	1.81618
1	1.66553
2	1.48203
1	1.4701
1	0.546485
2	0.497631
1	1.23965
2	1.21921
1	1.87123
1	1.92084
2	2.12011
2	1.68354
1	0.593643
2	2.16465
2	1.81592
2	1.93624
2	1.76414
2	1.84977
2	1.78186
2	1.97543
2	2.13822
2	3.01796
1	1.21564
2	1.06841
1	0.65394
1	1.21667
2	1.3123
2	1.213
2	1.46008
1	1.80556
1	1.4975
2	1.70526
2	1.282
2	1.56349
2	1.26886
2	0.884741
1	1.85278
2	2.04482
2	1.29805
2	2.60882
2	1.33901
2	1.91335
2	2.74187
2	1.24973
2	1.64784
2	1.96141
2	1.98791
1	1.55533
2	1.00381
2	1.59248
1	1.12748
2	1.09085
1	1.37272
2	1.80848
1	1.35005
2	1.55888
2	1.37681
2	2.07786
2	1.90049
2	2.792
1	2.09297
1	0.74565
1	0.808172
2	1.19688
1	0.442893
1	1.35197
2	1.01108
1	1.73995
1	1.07574
2	0.944263
1	0.783946
2	1.4911
2	0.913807
2	0.901229
2	1.95125
2	1.3305
2	1.91417
2	1.68038
2	1.40083
1	1.10191
2	1.50464
2	2.04007
2	1.04823
2	1.62736
2	1.72992
2	1.58361
2	1.72276
2	1.42549
2	1.43835
1	1.02293
1	1.08984
2	1.92276
2	1.44571
1	1.47461
2	1.18659
2	1.22416
2	0.743897
2	2.45169
2	2.79549
2	2.18702
2	2.25587
2	0.635899
1	1.96033
2	1.7534
1	0.709897
2	0.958925
2	2.79636
2	2.21123
2	0.7668
2	1.89384
1	1.32868
2	1.56547
2	1.91657
2	2.19357
2	1.18773
2	1.48639
2	1.63716
2	1.39848
2	1.60873
1	1.87888
2	3.24528
2	1.3177
2	2.18923
2	1.58003
1	2.56023
2	2.57895
2	1.92879
1	1.50899
1	1.01822
1	1.39
2	2.71196
2	2.12782
2	2.26508
2	2.1939
2	1.34191
2	0.947015
1	0.624102
2	2.21693
2	0.54261
2	0.600919
1	0.987216
2	1.62729
2	2.23965
2	0.995395
2	0.659155
2	1.7475
2	1.30394
2	0.994232
1	1.53142
2	2.02415
2	1.3
2	0.877939
2	1.68264
2	2.3426
1	0.699592
1	2.76177
2	1.35659
2	2.04474
1	1.77198
2	1.37114
2	1.93762
2	2.24583
2	1.9604
2	2.09394
2	1.68028
2	1.02136
2	2.49616
1	1.3341
2	1.59641
1	1.39152
2	0.761648
2	1.27827
1	0.949092
2	1.89559
1	1.03603
2	1.11839
2	1.97437
1	1.07209
2	1.14119
1	1.11313
2	1.94719
1	0.158905
2	1.4293
2	1.16726
2	0.516069
2	0.828012
1	1.47116
1	1.25299
1	2.62614
1	0.965764
2	1.85408
1	1.3994
1	2.09791
2	2.02083
1	2.9196
1	1.92211
1	1.27958
2	2.2919
1	2.44542
1	1.7382
2	1.56863
1	2.44805
2	1.70139
2	2.15443
1	1.84639
1	1.54763
2	1.48141
2	1.49075
1	1.11087
1	1.20536
1	1.90026
1	0.973828
1	1.74868
1	1.71273
1	2.2959
1	1.53319
2	2.0101
1	1.75593
2	1.22577
2	2.03844
2	1.55471
1	1.33186
1	2.30962
1	0.823324
1	2.49824
1	1.82301
1	1.19049
1	1.46445
2	1.66168
2	1.74693
2	1.4696
2	2.44101
1	2.60123
2	1.99259
2	2.5175
2	2.22034
2	1.17777
1	1.6317
1	1.47275
2	1.45062
2	1.45018
1	0.518298
2	2.28616
1	2.19895
2	1.75275
2	1.79155
2	0.919952
1	1.99226
2	1.92047
2	1.12521
2	1.81588
2	1.84124
1	1.73049
1	1.51689
1	2.94783
1	1.8549
2	1.23443
1	1.45804
2	0.960818
1	1.39216
1	1.87179
2	1.7373
1	1.5242
1	1.82909
2	1.29841
2	1.41961
1	0.982949
1	1.05214
2	1.87675
1	1.2502
1	1.14084
1	2.07148
2	1.43029
2	1.49876
2	1.74261
2	2.30682
2	1.32396
2	1.54474
2	1.92395
2	1.48235
2	1.5498
1	1.32083
1	1.92128
2	0.923512
1	2.2267
1	0.978215
1	1.59928
1	1.60678
2	1.91263
1	1.7368
2	2.13482
2	1.25956
2	1.25366
2	2.09624
2	2.69615
1	1.93201
2	1.5421
1	0.633996
1	1.50975
1	1.29322
2	1.23842
1	1.23629
2	1.40103
2	1.40047
2	2.13705
2	1.99932
2	1.89319
2	1.8309
2	1.69441
2	1.06101
2	1.04427
2	2.74983
2	1.8352
2	1.61691
1	1.95135
2	1.09838
2	2.07235
1	2.51618
1	1.06411
1	2.14616
2	1.54575
1	1.83037
2	1.74642
2	2.24509
2	1.72351
2	1.52828
2	1.7424
2	2.53658
2	1.08553
2	1.99989
2	2.02263
2	1.92705
2	1.09784
1	0.846275
2	0.89095
1	1.65074
1	1.318
2	2.02533
1	1.33448
2	2.04905
2	2.70315
2	1.49367
2	1.91773
2	1.94969
2	2.32879
2	1.90219
1	2.0828
2	2.28475
1	1.30276
1	1.83478
2	1.70602
1	2.23162
2	1.8016
2	1.98568
1	2.49153
1	2.30886
2	2.10905
1	1.53971
2	1.75206
2	1.73363
2	1.71236
2	2.52266
1	1.14135
2	1.752
2	1.54357
2	1.52765
2	0.901168
2	1.53856
1	1.0472
2	0.909312
2	1.74652
2	2.31511
2	2.56301
2	1.45635
1	1.6233
1	1.52883
1	1.29922
1	2.96544
1	1.26121
1	1.86787
2	2.11591
2	2.17555
2	2.17219
2	1.96156
2	1.42851
2	1.54644
2	1.47099
1	2.20806
2	1.69118
2	2.62525
1	2.56163
1	1.17452
2	1.62565
1	2.04634
1	2.26441
1	2.25275
1	2.12274
1	1.56838
1	1.3097
2	2.14739
2	1.01192
2	2.51934
2	1.96909
1	1.77444
2	1.45566
1	2.18452
2	1.61331
1	1.22512
2	1.17777
2	1.24855
2	1.44547
2	2.29953
1	0.965203
2	0.764864
2	1.5571
2	1.86043
2	1.7603
1	0.949192
2	2.10407
2	2.2307
2	2.24768
2	1.04583
2	2.26075
1	1.58543
2	2.12931
1	1.93912
1	1.63573
1	1.5259
1	1.82081
2	1.42547
2	1.55486
2	1.88496
2	1.41494
2	1.43151
2	1.41192
1	1.53724
2	1.68364
2	0.93327
2	1.42034
2	2.14103
2	2.32553
2	2.12813
1	2.50995
1	1.82644
1	1.2945
2	2.36354
2	1.26743
1	1.86762
2	2.32711
2	1.54669
2	1.95309
2	1.4603
2	1.47638
2	1.75375
2	1.79963
2	2.07018
2	1.3351
2	1.92983
2	1.57842
1	2.01793
2	1.21252
2	1.30335
2	1.87878
2	1.47364
2	1.08312
2	1.31113
1	0.724445
1	1.20047
2	2.3078
2	1.61864
1	1.70658
2	1.79846
2	1.25172
1	1.52629
2	1.43238
2	1.55104
1	1.94572
1	1.40296
1	1.35265
2	1.62016
2	1.98372
2	1.52619
2	2.48213
2	2.30961
2	1.2243
2	1.55616
1	1.05924
2	2.46839
2	1.01553
2	1.86553
2	1.73051
2	2.16498
2	1.66175
2	2.12043
2	1.88795
2	1.86997
2	1.48737
1	1.48653
1	0.991485
1	1.84521
2	0.836274
2	1.91663
2	0.850379
2	1.95039
2	1.71136
2	1.62558
2	2.07916
2	1.61037
2	1.83809
2	1.67525
2	2.36297
2	1.9417
2	1.44911
2	0.89767
2	1.60412
2	1.6718
2	1.61899
2	1.10515
2	1.17361
2	1.58486
1	0.617328
2	0.750479
1	2.8484
1	2.32971
2	1.61362
2	1.94577
2	2.51481
2	2.64048
2	2.26991
2	0.734986
2	2.6794
2	3.28638
2	1.78711
2	3.04178
1	1.6263
1	1.66959
2	2.39448
2	1.91473
2	1.8531
2	1.97939
2	0.940412
2	2.30195
2	1.33666
2	1.88134
2	2.039
2	1.43586
2	2.24578
2	1.86327
2	1.34386
2	1.59561
2	2.11
2	1.98875
2	2.1538
2	1.74277
1	2.04038
2	1.37345
1	2.12837
2	1.91749
2	1.6187
2	2.29509
2	1.16968
2	1.79982
2	1.48247
2	1.92014
1	0.849788
2	1.55982
2	2.05076
2	1.79983
2	1.02884
2	0.943696
1	1.51504
2	1.11695
2	2.33412
2	1.78608
2	1.15028
1	1.43351
2	1.55383
1	1.20923
2	1.59492
2	1.86755
2	1.58762
2	2.15609
2	1.38401
2	1.15981
2	1.32544
2	1.95438
2	1.90729
2	2.30176
2	1.46775
2	1.55703
1	2.0379
2	1.70967
2	1.65777
2	1.98078
2	2.01679
2	1.4896
2	0.678717
2	0.74917
1	2.40117
1	0.348922
2	1.79606
2	2.2633
2	1.28011
2	1.82796
2	2.29374
2	2.01007
1	1.9525
1	2.01869
2	1.87572
2	1.18925
1	1.70633
2	1.65863
2	1.94136
2	2.70152
2	1.97912
1	1.69116
2	1.55097
2	2.02314
2	1.47261
2	1.71085
2	1.35523
2	1.82555
2	1.17193
2	1.66893
2	1.78916
2	1.6972
1	1.85535
2	1.01851
1	1.81629
2	2.32072
1	0.888001
2	0.791993
1	1.50448
2	1.39604
2	2.37918
1	1.30419
1	1.51629
2	1.61314
1	1.52083
2	2.13145
2	1.23009
2	1.45734
2	1.30487
2	1.16707
2	1.76767
1	1.96985
2	2.59607
2	1.4491
2	1.73419
2	1.53469
2	1.41994
2	1.81336
2	2.11868
2	2.27338
2	1.41994
2	1.01824
1	1.05617
1	0.989505
2	2.34407
2	1.93778
2	2.21528
1	2.0018
2	1.48819
2	2.16571
2	2.68061
2	1.42553
2	1.98775
1	0.747757
1	0.833447
2	1.77224
2	1.98755
2	1.95132
2	0.8365
2	0.732184
2	1.51376
2	1.72597
1	1.74176
2	1.93822
1	1.09765
1	2.08526
1	1.06429
2	1.16577
1	1.56136
2	0.44015
2	1.34035
2	1.83032
2	1.90365
2	2.08867
2	1.68148
2	2.09591
1	0.846703
2	2.82198
2	1.83239
2	2.48295
2	1.79189
2	1.81389
2	0.994544
2	1.56126
2	1.70141
2	1.85529
2	1.7231
2	0.75484
2	1.79317
2	2.55746
2	2.44506
2	1.9351
2	2.83727
2	1.31887
2	2.11876
2	2.82837
2	1.4678
2	1.9938
2	2.33357
2	2.19453
2	2.09553
2	2.0953
2	1.59739
2	2.20647
2	1.51338
2	1.60069
2	1.38904
2	2.26526
2	1.89263
2	1.66866
2	2.12978
2	1.92567
1	1.91561
2	1.72841
1	1.66783
1	2.51235
2	1.81539
2	1.60499
2	1.29119
2	1.78903
2	0.829853
1	1.40287
1	1.33442
2	1.1207
2	1.68985
2	1.67978
2	1.26036
1	1.17807
2	1.15318
1	0.457254
2	2.10273
2	1.9823
2	2.94547
2	1.83926
1	1.73108
1	1.99463
1	1.85619
1	1.8259
2	1.48206
2	1.22853
2	2.07279
2	1.72972
2	1.95511
2	2.00123
2	1.50005
2	0.792255
2	1.79781
1	2.11014
1	1.20069
2	1.85877
2	0.912371
1	1.51976
2	0.820401
2	2.53793
2	1.32653
2	1.32775
1	1.45374
2	1.82975
2	2.02433
2	1.14071
2	0.98698
2	2.01203
2	1.66773
2	0.682317
2	3.11459
2	1.29753
2	2.43555
2	1.68232
2	2.4522
2	1.00707
2	2.23487
2	1.83609
2	1.3201
2	1.62542
2	1.80704
2	2.26288
2	1.88191
2	2.61018
2	1.68779
2	1.55898
2	1.44761
1	1.68507
1	1.1897
2	0.718768
2	1.51905
2	1.71784
2	1.21628
2	2.06283
2	1.85509
2	1.27024
2	1.42354
2	2.2448
2	1.43356
2	2.22403
1	1.80808
2	2.22984
2	1.06211
2	1.43049
2	1.86766
2	1.81739
2	1.73741
1	0.755523
2	1.39705
2	1.85676
2	1.58583
2	1.32893
2	1.56443
2	1.97721
2	2.8759
2	2.39041
2	0.902507
2	1.48506
2	1.4886
2	1.76963
2	1.11101
2	1.52013
2	2.13314
2	1.22327
2	1.36279
2	1.36022
2	1.8621
2	1.85522
2	2.0278
2	1.20887
2	0.827514
2	1.91859
2	0.96185
2	1.97888
2	0.209196
2	1.73178
2	1.72412
2	1.68052
2	1.52845
2	1.58134
2	1.09603
2	1.18338
2	1.43046
2	1.66028
2	2.04768
1	0.893385
1	1.56733
2	1.40311
1	1.67146
2	2.00588
1	0.314052
2	1.55391
2	0.816175
2	2.24591
1	0.792857
1	0.525929
2	1.40759
2	1.57858
1	1.31439
1	1.62805
2	2.54581
2	2.23183
2	1.06187
1	0.692869
1	0.955354
2	1.89384
1	1.70552
2	2.2786
2	2.13382
2	1.7069
1	1.4949
2	2.2001
2	2.47082
1	2.56546
2	1.29709
2	0.849975
2	1.61556
2	2.03698
1	1.26198
2	1.49461
2	1.16844
2	1.32751
2	1.85371
2	1.74387
2	1.33142
2	1.82871
2	2.47103
2	1.78122
2	1.53563
2	1.35717
2	1.22993
1	1.48125
2	1.72791
2	1.19125
2	1.56498
2	1.74904
2	2.09192
2	1.06582
2	1.83375
2	2.30339
2	1.86106
2	1.65813
2	1.70102
2	2.47784
2	0.764705
1	0.481908
2	0.978242
2	1.87953
2	2.22786
2	2.84635
2	0.816086
2	1.57692
2	1.09779
1	1.00572
1	0.226119
2	1.40117
2	1.39709
1	1.64162
1	0.681081
2	1.34936
2	0.406503
1	1.67321
1	1.69767
2	1.05874
1	1.19621
1	1.09542
1	1.3248
2	1.29407
2	1.91637
2	0.619659
2	0.441033
1	0.967729
1	0.502988
1	1.05304
2	1.20851
2	0.86319
1	1.62136
2	1.31141
2	1.3177
2	1.39907
2	1.87866
2	1.61111
2	1.75847
2	1.21628
2	1.13596
1	1.30863
2	1.47331
2	1.74804
2	2.0327
2	1.7325
2	0.822851
2	1.02284
2	1.7504
2	1.96924
2	1.9809
1	1.71229
2	0.917375
2	1.56153
1	0.670282
1	1.15305
2	1.66788
2	1.89285
2	0.918654
2	2.27129
2	1.52936
2	1.50951
2	2.2367
2	1.95804
2	1.4162
2	0.846236
2	0.802515
2	2.05044
2	1.42311
2	1.12065
2	2.5634
2	1.43099
2	1.64339
2	3.09075
2	1.41853
2	2.35642
2	1.89737
2	1.69664
1	1.27735
1	0.846367
1	0.71112
1	0.725706
2	0.571824
2	0.544436
2	0.368762
2	1.7064
1	1.54216
1	0.293221
1	1.02882
2	1.07549
2	1.11051
2	0.943601
1	1.5242
2	1.60968
1	0.804132
1	0.721887
2	1.60033
2	0.833909
2	0.653159
1	1.94714
2	1.51974
2	1.49818
2	1.60129
2	1.03813
2	0.759644
2	1.14884
2	1.73528
2	1.63681
2	1.83826
2	1.37846
2	0.944597
2	0.742996
2	2.26537
1	1.92079
2	1.80628
2	2.43907
2	2.32837
2	1.85589
1	1.14167
2	1.28875
2	1.6258
2	1.89483
2	1.68055
2	0.950892
1	1.88316
2	1.52512
1	1.72892
2	1.23219
2	1.35026
2	0.96683
2	2.07055
2	1.60553
2	2.24427
2	1.30594
2	1.1119
1	0.980612
1	0.378897
1	0.258122
2	2.19702
2	0.494037
1	1.89708
1	1.49113
2	1.09211
2	0.824384
1	0.591385
1	1.01562
1	1.68976
2	1.0275
1	1.32892
1	1.78794
2	1.27244
1	0.641575
2	1.76812
2	0.961694
1	0.620644
1	0.75932
2	0.676472
1	0.681753
2	1.14602
1	0.835651
2	0.259015
2	1.0708
2	0.937671
2	1.26832
2	1.68541
2	1.69167
2	1.79876
2	3.14171
1	1.55037
2	1.20808
2	0.875553
2	1.77678
2	1.47916
2	1.78042
2	1.57197
2	1.13728
2	1.81999
2	0.793665
2	1.34356
1	0.577234
1	0.959091
2	0.375737
2	1.50674
2	1.0492
2	1.07351
2	1.50946
2	1.61613
1	0.900459
2	1.35162
2	0.541402
2	1.239
1	1.12814
1	0.803615
1	0.799291
1	0.751488
1	1.73156
1	0.897107
1	0.594667
1	0.437514
2	1.71986
2	1.26934
1	1.77838
2	2.01485
2	2.42123
1	0.46182
2	0.684264
2	0.884255
1	1.12609
1	0.565995
2	1.09265
2	1.41983
2	1.61837
2	0.816051
2	0.529592
2	0.491173
2	0.629944
1	0.449686
2	0.372188
2	1.29879
2	0.814405
2	0.801653
2	0.276769
2	0.403067
2	1.52025
2	0.366398
2	0.319384
1	0.553576
2	0.381228
2	0.754803
2	0.716534
2	0.760612
2	0.455193
2	1.05745
2	0.545778
1	0.410389
2	0.972951
2	0.478258
2	0.753649
2	0.924139
1	0.336214
2	0.749517
1	0.546043
2	0.859135
1	0.503161
2	1.04471
2	1.02276
1	0.167116
1	0.335126
1	0.365096
2	0.839595
2	0.600369
1	1.82386
2	0.376022
1	0.345382
2	0.51495
1	1.13431
1	0.777799
2	0.817045
2	0.426641
2	1.03496
1	0.496286
2	0.159025
1	0.113747
1	0.471836
2	0.642881
1	0.49881
2	0.691666
2	0.311524
2	0.601273
1	0.243434
1	0.739698
2	0.468589
2	1.21217
2	0.585664
2	0.933162
1	0.44377
1	0.52997
2	0.83129
2	0.0119899
2	1.69852
2	2.53903
2	0.244571
1	0.57633
1	0.460534
1	0.302292
1	0.135512
2	0.646716
2	0.610309
1	0.48154
2	0.627454
2	0.28801
1	1.30024
1	0.484106
1	0.00857585
1	1.11608
2	0.764575
2	0.634411
2	0.708349
1	0.757965
2	0.463997
1	1.59652
2	0.481148
1	0.64668
1	0.318867
1	1.03556
2	0.988712
2	0.148144
2	1.07545
2	1.05216
2	0.459568
2	0.188085
1	0.210739
2	0.874879
2	0.533491
2	1.1599
2	1.50889
1	0.745877
2	0.279009
2	0.420403
2	0.266587
1	0.415119
1	0.559856
2	1.24296
1	0.466343
2	0.692172
2	0.586076
2	0.844696
1	0.152889
1	0.606017
2	1.0708
2	0.639167
2	0.989558
1	0.936443
2	1.09545
2	0.454893
2	0.648641
1	0.580822
1	0.535613
2	1.60559
1	0.167838
1	0.67212
1	0.277719
2	0.939183
2	0.979759
2	0.741871
1	0.258395
2	1.05911
2	0.547842
2	0.435745
1	0.419638
2	1.17215
2	0.235817
1	0.56276
1	0.259002
1	0.00501052
1	0.510948
1	0.271284
2	0.380169
1	0.174584
1	0.347637
2	0.707855
1	0.210816
1	0.213082
2	0.56023
1	0.00893762
1	0.389576
2	0.627638
1	0.0122448
1	2.73791
2	0.639469
1	0.663142
2	0.407593
2	0.665881
2	0.585785
2	1.18759
2	0.621374
2	0.266496
1	0.256844
2	0.576392
2	0.826762
2	0.823433
2	0.888403
2	1.61548
1	0.544729
2	0.359068
2	0.512092
1	0.0561708
1	1.41385
1	1.28924
2	0.795846
1	0.471664
2	0.368135
2	0.263157
1	0.563212
2	0.390231
2	0.898694
2	0.562563
1	1.2004
1	0.305074
2	0.614971
2	1.04357
2	0.533616
2	1.20243
1	1.07787
2	0.213851
1	0.382982
2	0.960206
2	1.80477
2	0.524658
1	0.827947
2	0.000942085
2	1.39427
2	0.0119708
2	0.4513
2	0.778764
1	0.287573
1	0.648563
1	0.784841
1	0.421261
2	0.62967
2	1.30141
2	0.316092
2	1.20683
2	0.0105116
2	0.77932
2	0.928504
2	0.58035
2	0.390962
2	0.314885
2	1.20428
2	0.695357
2	1.02881
2	0.215978
1	1.46395
1	0.795156
1	0.729854
1	0.723672
1	0.297801
2	0.343359
1	0.701954
1	0.559106
1	0.409477
2	0.371774
1	2.08918
2	0.402098
2	0.478554
1	0.677772
2	0.640587
2	0.425863
2	0.30938
1	0.595047
2	0.498229
1	0.382588
2	0.309883
2	0.539802
2	0.00653393
1	0.693267
1	1.84652
2	0.969516
2	0.483954
2	0.440164
1	0.384728
1	0.459945
1	0.467827
2	0.235852
1	0.331249
2	0.559591
2	0.918068
2	0.594092
1	0.32209
2	0.456719
1	0.19642
1	0.2045
1	1.20226
2	1.45707
1	0.173657
2	1.11311
1	0.505152
2	0.300066
1	0.443965
2	1.15655
2	0.512214
1	0.377579
1	0.291745
2	1.42187
2	0.550967
2	1.133
2	0.902928
2	1.182
2	0.534589
2	0.452528
2	0.853303
2	0.483091
2	0.719443
2	1.70585
1	0.510295
1	0.619482
1	0.334814
1	0.166894
1	0.28185
1	0.573978
2	0.362664
1	0.338673
2	0.596911
2	0.545772
2	0.390611
2	1.0636
2	0.00414311
2	0.211497
1	0.00582111
2	0.757422
1	0.149997
2	0.464328
2	0.541235
2	1.27252
1	0.326839
1	0.439375
1	0.405467
2	0.0770772
1	0.341328
2	0.251456
2	0.0082071
2	0.0493966
1	0.410115
1	0.54182
1	0.619518
1	1.36727
2	0.658097
2	0.00564379
2	0.444133
1	0.932326
2	0.890953
1	0.880911
1	0.222807
1	0.653026
1	0.238518
2	0.646929
2	0.681745
2	0.824746
2	3.01374
2	1.97457
1	0.67325
1	0.502881
2	0.23237
1	0.836987
2	0.00632269
1	1.08076
2	0.829147
1	0.255003
1	0.505019
2	0.45958
1	0.292133
1	0.138986
1	0.34365
2	0.952412
2	0.321965
2	0.860399
2	0.568359
2	0.864213
2	0.689189
2	0.590673
2	0.598999
2	0.700615
1	0.0724085
1	0.44404
1	0.287049
1	0.297801
1	0.00544571
2	1.21874
2	0.737751
1	0.340877
2	0.717061
1	0.363301
1	0.33116
1	0.650546
1	0.569331
1	0.234382
1	0.272259
1	0.316674
2	0.57238
2	0.343937
1	0.426374
2	0.153783
2	0.752089
2	0.582045
2	0.630365
1	0.213494
1	1.21313
1	0.497199
1	0.00530219
1	0.324157
1	0.557226
2	0.497776
1	1.37621
1	0.00751504
1	0.243802
1	0.497719
1	0.543881
2	0.615382
1	0.446228
2	0.437628
1	0.534478
1	0.79642
1	0.79638
1	2.10194
2	3.06852
2	1.52239
2	1.52728
2	2.38973
2	2.6367
2	1.30906
2	0.836463
2	1.75151
1	0.567259
1	0.830501
1	0.943105
2	0.675313
2	0.35856
2	0.487711
2	0.544312
2	0.622782
2	0.704944
2	1.60097
1	1.3215
2	1.34922
2	0.968764
1	0.382162
1	0.894052
1	0.0120052
2	0.187634
2	0.780354
2	1.67203
2	1.389
2	1.0799
2	0.916831
2	2.31534
2	0.691675
2	1.75799
2	0.444528
1	1.59778
1	1.07748
2	1.55772
1	0.457174
1	0.386681
2	0.432944
2	1.08509
2	1.29667
1	0.501228
2	1.95086
2	1.05602
2	0.985143
2	1.48758
2	1.36102
2	0.831338
2	0.979338
2	1.23506
2	0.664123
2	0.336713
1	1.22878
2	0.589923
1	0.567878
2	0.714117
2	0.666493
2	0.993254
2	1.13658
2	0.690667
2	0.888474
2	0.694679
2	2.13442
2	1.80725
2	1.0817
2	1.06346
2	1.66898
2	0.566948
2	0.0156602
1	0.966228
2	3.1004
1	0.779434
2	1.30078
2	2.25192
1	1.64375
1	0.626003
2	0.969749
1	1.32906
2	1.60181
2	1.40907
2	2.89865
2	0.863035
2	1.77539
2	0.377304
2	1.61905
2	1.17389
2	0.69467
2	0.551149
2	0.483491
1	0.88347
2	0.945811
1	2.35176
1	0.906386
1	0.505531
1	0.662899
1	0.496054
1	0.908744
1	0.00963748
1	1.10153
1	0.169362
1	1.53684
1	0.866663
1	1.16698
1	1.4028
1	0.874102
1	0.75168
1	0.73411
1	1.49671
1	1.4823
1	0.404224
1	0.569349
1	0.895364
1	0.563698
1	0.863388
1	0.888437
1	2.69912
1	1.18219
1	0.689134
1	1.66798
1	1.80972
1	0.76629
1	0.726434
1	0.468218
1	0.759445
1	1.03981
1	1.89351
1	0.514452
1	0.689109
1	0.781003
1	1.30046
1	0.909888
1	0.527142
1	0.30817
1	0.438515
1	0.497759
1	1.5351
1	0.947172
1	0.516119
1	0.521081
1	1.73947
1	0.749201
1	0.952771
1	1.30349
1	0.710223
1	0.766147
1	0.665765
1	0.33511
1	0.983637
1	1.02257
1	0.128893
1	0.477364
1	0.00834155
1	1.28704
1	1.1445
1	0.741353
1	0.982915
1	0.449374
1	0.742853
1	0.867914
1	0.207106
1	0.354981
1	0.583932
1	1.60183
1	0.831888
1	1.62429
1	0.696901
1	0.778862
1	0.964903
1	0.847932
1	0.376513
1	0.434404
1	0.452282
1	1.47055
1	0.859275
1	1.45692
1	1.66481
1	0.49143
1	0.391549
1	1.62197
1	1.03218
1	0.729336
1	0.896459
1	0.564572
1	0.359166
1	0.403603
1	0.405444
1	0.345346
1	0.282067
1	1.99785
1	0.482882
1	0.210451
1	0.393511
1	0.425094
1	0.276613
1	1.46458
1	0.72163
1	1.06436
1	1.7989
1	0.435524
1	1.21225
1	0.427165
1	0.658975
1	0.380185
1	0.0109995
1	0.861236
1	0.83049
1	0.100735
1	0.450721
1	0.441528
1	0.290311
1	0.566575
1	0.570138
1	1.452
1	0.718438
1	0.0844507
1	0.151189
1	0.488346
1	0.610329
1	0.77779
1	1.43967
1	0.939844
1	2.01792
1	1.7309
1	1.34394
1	1.00822
1	1.94283
1	1.71714
1	2.75441
1	0.0138398
1	0.501162
1	0.801202
1	0.895127
1	2.30452
1	0.657238
1	0.449306
1	0.833687
1	0.299825
1	0.274242
1	0.844704
1	0.983809
1	0.579154
1	0.470473
1	0.497714
1	0.625271
1	0.723367
1	0.212486
1	0.892995
1	0.559133
1	0.500664
1	0.361161
1	0.00336429
1	0.58388
1	1.66846
1	1.311
1	1.06556
1	0.127127
1	1.89828
1	0.62467
1	1.65093
1	0.660316
1	0.592198
1	1.10589
1	0.528515
1	0.918831
1	0.572184
1	0.634803
1	1.34173
1	1.83043
1	0.469382
1	0.618323
1	1.15953
1	0.647134
[truncated: 9,462 more rows]

## Sheet: ERCC5
CN	GE
1	0.786433
1	1.20898
1	1.48975
2	1.48595
1	1.93251
2	1.79196
2	1.35318
1	1.20822
2	1.84891
2	1.04851
1	0.984959
1	0.738195
1	1.00516
2	2.49381
2	1.42314
2	1.46792
2	1.77856
2	1.94867
2	1.5564
2	1.54807
1	2.43367
1	1.41548
1	1.2529
2	1.61227
2	1.02526
2	1.29672
1	1.36641
2	1.15919
1	1.17026
2	1.47555
2	2.16398
2	2.05056
2	1.5631
2	1.54562
2	1.27155
2	2.44827
1	2.12595
2	1.04894
2	1.84506
1	2.49129
2	1.6571
1	3.2949
1	2.16698
1	1.54594
2	0.945337
2	1.42271
2	1.11476
2	1.07662
2	2.01702
2	1.17045
2	1.74186
2	1.88303
2	1.43271
2	1.6737
2	1.15157
2	1.72881
2	2.29983
1	0.483403
1	1.92524
1	1.21712
2	1.4924
1	1.02523
1	1.00105
1	1.97813
2	1.5402
2	1.55959
2	1.14956
2	1.34756
2	1.25768
2	1.48316
2	2.16736
2	1.6787
2	1.37348
2	1.43377
2	2.24919
2	1.91708
2	1.55503
1	0.692745
1	1.17768
1	0.758312
2	1.24882
2	1.62011
2	1.55617
2	1.44395
2	1.61901
2	1.88783
2	2.04187
2	0.924045
1	1.4423
1	0.737559
1	1.69622
2	0.790834
2	1.90053
2	1.31182
2	2.30002
2	1.18505
2	2.03643
2	1.46807
2	0.751539
2	1.50208
2	2.52195
2	2.33229
1	1.175
1	1.58414
1	1.15781
1	2.18873
1	1.78401
2	0.672928
2	1.09138
2	1.23997
2	1.55597
2	0.741428
2	1.02242
2	1.12124
2	1.052
2	0.806323
2	1.02367
2	1.28784
2	0.680204
2	1.16217
2	1.52412
2	1.5122
2	0.882156
2	1.12738
2	1.2297
2	0.999216
1	2.32527
2	2.71405
2	2.40021
2	1.04242
2	1.065
2	1.55673
2	1.58421
2	0.626291
2	2.15385
1	1.13847
1	1.02316
1	1.2297
2	1.06644
1	1.21822
2	1.35049
2	0.804323
2	1.16588
2	0.580495
2	1.64447
2	0.805095
2	0.878611
2	1.52436
2	1.34943
2	1.48218
2	0.877109
2	0.892264
2	1.42256
2	1.02592
2	0.894267
2	1.21752
2	1.0053
1	0.874598
2	1.62926
2	1.11402
2	1.27364
2	1.31243
2	1.98404
2	2.02596
2	1.94647
2	1.24276
2	1.7368
2	1.45923
2	1.79034
2	2.00997
1	0.978502
1	0.449799
2	0.857096
2	1.86262
2	1.49477
2	1.91141
1	1.4144
2	0.945062
2	1.2937
2	0.89664
1	1.46141
2	1.72503
1	0.797942
1	1.61012
2	1.00345
2	1.2473
2	1.17857
2	1.69618
2	0.968313
2	1.48534
1	0.845489
1	0.941594
2	1.33881
2	1.86422
2	1.86617
2	1.54768
2	1.21803
2	1.47102
2	1.82312
2	0.737138
2	1.47176
2	2.12782
2	1.22846
2	0.953943
2	1.17468
2	1.27679
1	1.69755
1	1.26496
2	1.9491
2	1.65687
1	1.2592
2	1.11152
1	1.34611
1	0.40761
2	0.375928
1	0.921228
2	0.927607
1	1.7071
1	1.55952
2	1.76506
2	1.43771
1	0.476918
2	1.97478
2	1.65663
2	1.65138
2	1.3568
2	1.68752
2	1.62556
2	1.63044
2	1.7829
2	2.75324
1	0.925799
2	0.826301
1	0.51337
1	1.00605
2	1.07887
2	1.00726
2	1.16475
1	1.37738
1	1.36615
2	1.36669
2	1.16955
2	1.29141
2	1.06714
2	0.807137
1	1.5701
2	1.86546
2	0.959045
2	2.37999
2	1.22156
2	1.74552
2	2.29621
2	1.14011
2	1.34136
2	1.5661
2	1.81354
1	1.23898
2	0.794811
2	1.38181
1	1.02858
2	0.817496
1	1.25231
2	1.50483
1	1.17077
2	1.42214
2	1.13148
2	1.89561
2	1.58996
2	2.5471
1	1.90939
1	0.567437
1	0.612122
2	1.0919
1	0.321876
1	1.01903
2	0.853149
1	1.44392
1	0.981386
2	0.71343
1	0.621434
2	1.13328
2	0.677477
2	0.706002
2	1.7801
2	1.12665
2	1.58537
2	1.53299
2	1.15271
1	0.824827
2	1.37266
2	1.68718
2	0.810468
2	1.20951
2	1.35975
2	1.4447
2	1.57165
2	1.18833
2	1.19165
1	0.85019
1	1.10126
2	1.5941
2	1.3189
1	1.23698
2	1.10227
2	0.934129
2	0.560873
2	2.01628
2	2.55029
2	1.80631
2	1.88598
2	0.580122
1	1.78838
2	1.5996
1	0.591211
2	0.72349
2	2.55108
2	1.82129
2	0.58463
2	1.58604
1	1.10753
2	1.31728
2	1.74846
2	2.00116
2	1.08355
2	1.23015
2	1.41781
2	1.16267
2	1.46762
1	1.52537
2	2.96062
2	1.00258
2	1.83
2	1.44144
1	2.33566
2	2.35274
2	1.46184
1	1.25818
1	0.772905
1	1.05265
2	2.272
2	1.83995
2	2.0664
2	1.85135
2	1.01361
2	0.703671
1	0.516493
2	1.68884
2	0.451348
2	0.526824
1	0.900623
2	1.23547
2	1.67194
2	0.837372
2	0.601338
2	1.47609
2	0.976803
2	0.907024
1	1.24682
2	1.8466
2	0.981489
2	0.676304
2	1.53505
2	2.13712
1	0.577134
1	2.36676
2	1.03926
2	1.77511
1	1.47657
2	1.06119
2	1.76766
2	1.88491
2	1.6516
2	1.91027
2	1.33493
2	0.765875
2	1.88892
1	0.992436
2	1.21207
1	0.985216
2	0.576326
2	1.06598
1	0.715673
2	1.57473
1	1.08795
2	0.845181
2	1.67792
1	0.807344
2	0.91903
1	0.841812
2	1.77639
1	0.118942
2	1.16022
2	0.892275
2	0.403166
2	0.611932
1	1.22356
1	0.946783
1	2.1958
1	0.724801
2	1.51935
1	1.1855
1	1.91389
2	1.85146
1	2.66351
1	1.58844
1	0.972859
2	2.09087
1	2.04069
1	1.51611
2	1.43104
1	2.23332
2	1.75406
2	1.96545
1	1.68444
1	1.16848
2	1.22405
2	1.13188
1	0.937431
1	0.926695
1	1.60843
1	0.723365
1	1.4705
1	1.5625
1	2.09452
1	1.3987
2	1.83379
1	1.50433
2	1.1876
2	1.85964
2	1.41834
1	1.21504
1	1.71702
1	0.943715
1	2.27911
1	1.66311
1	0.915067
1	1.20688
2	1.43414
2	1.45244
2	1.26709
2	2.2269
1	2.23633
2	1.71427
2	2.30426
2	2.02559
2	0.952645
1	1.48857
1	1.1213
2	1.1445
2	1.09981
1	0.392137
2	1.90638
1	1.88745
2	1.60567
2	1.49942
2	1.10956
1	1.52263
2	1.75202
2	0.859685
2	1.49263
2	1.54458
1	1.5787
1	1.27461
1	2.57434
1	1.39838
2	0.935811
1	1.23482
2	0.699857
1	1.05376
1	1.56918
2	1.31566
1	1.14388
1	1.39067
2	1.13806
2	1.08501
1	0.89673
1	0.795823
2	1.71213
1	1.06038
1	1.0794
1	1.54969
2	1.30483
2	1.13666
2	1.39798
2	1.99303
2	1.13826
2	1.15022
2	1.55793
2	1.26195
2	1.18296
1	1.20498
1	1.60174
2	0.704919
1	2.03139
1	0.795447
1	1.33958
1	1.38074
2	1.44911
1	1.32286
2	1.8642
2	1.04105
2	1.04105
2	1.91237
2	2.45966
1	1.76254
2	1.13648
1	0.717265
1	1.14334
1	1.17979
2	0.942307
1	0.941078
2	1.15335
2	1.27763
2	1.9496
2	1.82396
2	1.72713
2	1.53973
2	1.42061
2	0.801765
2	0.792684
2	2.50863
2	1.67423
2	1.21245
1	1.78019
2	0.856688
2	1.63056
1	2.30281
1	1.45498
1	1.67993
2	1.25663
1	1.54565
2	1.4679
2	2.04816
2	1.57233
2	1.15743
2	1.3299
2	2.31409
2	0.820635
2	1.63769
2	1.61466
2	1.45847
2	0.835418
1	0.682324
2	0.675174
1	1.24863
1	1.09187
2	1.85332
1	1.01441
2	1.86932
2	2.46605
2	1.12785
2	1.44027
2	1.63763
2	2.12452
2	1.44186
1	1.74231
2	1.91709
1	0.988802
1	1.67384
2	1.44034
1	1.8973
2	1.53883
2	1.68154
1	2.10587
1	2.10634
2	1.92406
1	1.16207
2	1.3254
2	1.58157
2	1.41226
2	2.10835
1	0.818157
2	1.59832
2	1.27135
2	1.1579
2	0.675349
2	1.4036
1	0.7655
2	0.778726
2	1.44074
2	2.0251
2	2.16451
2	1.0976
1	1.24234
1	1.24285
1	0.96562
1	2.70533
1	0.948182
1	1.70403
2	1.93032
2	1.80944
2	1.98166
2	1.7895
2	1.0637
2	1.17199
2	1.23442
1	2.01438
2	1.44432
2	2.25192
1	2.12116
1	0.98606
2	1.29131
1	1.69356
1	1.90641
1	1.71208
1	1.93654
1	1.19543
1	0.981887
2	1.62823
2	0.846465
2	2.01082
2	1.49681
1	1.48532
2	1.21245
1	1.9929
2	1.22332
1	0.908295
2	0.894318
2	0.942241
2	1.10731
2	1.87539
1	0.724285
2	0.578685
2	1.18609
2	1.69725
2	1.32385
1	0.765036
2	1.91951
2	1.94717
2	2.05053
2	0.954098
2	2.06245
1	1.25212
2	1.66499
1	1.76903
1	1.49225
1	1.28163
1	1.49159
2	1.08005
2	1.24302
2	1.71962
2	1.10684
2	1.17879
2	1.17628
1	1.31461
2	1.53596
2	1.06884
2	1.29576
2	1.95323
2	1.98797
2	1.94146
1	2.28979
1	1.49824
1	1.09296
2	2.15622
2	1.15626
1	1.5568
2	2.12299
2	1.41567
2	1.78177
2	1.33221
2	1.10952
2	1.59992
2	1.55991
2	1.62486
2	1.60377
2	1.76056
2	1.25586
1	1.69116
2	1.11032
2	1.18903
2	1.71398
2	1.27981
2	0.852837
2	1.16043
1	0.539448
1	0.922926
2	1.91082
2	1.22042
1	1.56448
2	1.64071
2	0.93515
1	1.24999
2	1.3428
2	1.09645
1	1.4742
1	1.05075
1	1.13625
2	1.47805
2	1.69474
2	1.2115
2	2.26441
2	1.96085
2	0.932563
2	1.17299
1	0.791714
2	2.07288
2	0.768114
2	1.50995
2	1.57872
2	1.82631
2	1.40411
2	1.93444
2	1.72235
2	1.70595
2	1.23897
1	1.14207
1	0.748362
1	1.56989
2	0.658766
2	1.74852
2	0.978099
2	1.62225
2	1.29959
2	1.41023
2	1.70673
2	1.37426
2	1.39531
2	1.40786
2	1.978
2	1.62103
2	1.07764
2	0.800815
2	1.46342
2	1.52516
2	1.28212
2	0.827778
2	0.858296
2	1.34166
1	0.466901
2	0.609441
1	2.59856
1	2.03564
2	1.47208
2	1.66478
2	2.29423
2	2.22469
2	2.0708
2	0.554888
2	2.31094
2	2.99812
2	1.63036
2	2.77497
1	1.37095
1	1.39038
2	2.04319
2	1.63505
2	1.40468
2	1.81171
2	0.718005
2	2.01309
2	1.01014
2	1.5343
2	1.6579
2	1.30992
2	1.88764
2	1.89867
2	1.1398
2	1.21347
2	1.7791
2	1.81431
2	1.96488
2	1.58991
1	1.78581
2	1.03656
1	1.94169
2	1.6255
2	1.23909
2	1.94661
2	1.06708
2	1.49165
2	1.11322
2	1.75172
1	0.634989
2	1.423
2	1.87088
2	1.64196
2	0.783797
2	0.786379
1	1.14682
2	0.844834
2	2.03111
2	1.48325
2	1.04964
1	1.30778
2	1.28091
1	0.914162
2	1.33749
2	1.56948
2	1.35808
2	1.96697
2	1.05263
2	0.860481
2	1.00447
2	1.52029
2	1.44569
2	1.92855
2	1.12871
2	1.42046
1	1.85914
2	1.44987
2	1.38151
2	1.68493
2	1.83989
2	1.1239
2	0.518872
2	0.568263
1	2.19055
1	0.392423
2	1.57099
2	1.88269
2	1.16783
2	1.34837
2	2.09255
2	1.52764
1	1.78124
1	1.84796
2	1.71119
2	1.08493
1	1.30704
2	1.33742
2	1.60519
2	2.30094
2	1.80552
1	1.77487
2	1.30494
2	1.84568
2	1.15736
2	1.29805
2	1.2463
2	1.52304
2	0.822175
2	1.34898
2	1.47369
2	1.38392
1	1.58797
2	0.778349
1	1.65698
2	1.98538
1	0.736856
2	0.861957
1	1.24874
2	1.05909
2	2.17049
1	1.44823
1	1.14685
2	1.3336
1	1.38743
2	1.79022
2	0.927627
2	1.15547
2	1.00059
2	0.883824
2	1.34201
1	1.63321
2	2.23285
2	1.24966
2	1.45025
2	1.26417
2	1.34163
2	1.6605
2	1.95653
2	1.88677
2	1.18141
2	0.928925
1	0.796794
1	0.757869
2	1.99961
2	1.61179
2	2.02097
1	1.49965
2	1.13722
2	1.8176
2	2.44548
2	1.17386
2	1.51568
1	0.566862
1	0.707746
2	1.61679
2	1.81322
2	1.78016
2	0.689722
2	0.559849
2	1.13085
2	1.57458
1	1.58898
2	1.76821
1	0.93048
1	1.75049
1	0.773646
2	1.06352
1	1.29397
2	0.343791
2	1.11722
2	1.58374
2	1.42222
2	1.90546
2	1.38365
2	1.91207
1	0.772435
2	2.57445
2	1.67167
2	2.11389
2	1.49564
2	1.66057
2	0.780646
2	1.28719
2	1.28733
2	1.57256
2	1.79565
2	0.682712
2	1.56701
2	2.24008
2	2.06406
2	1.76536
2	2.41731
2	1.11277
2	1.93292
2	2.58028
2	1.08635
2	1.48053
2	2.12889
2	2.00204
2	1.76481
2	1.91151
2	1.32313
2	1.82661
2	1.11837
2	1.23323
2	1.0565
2	1.87244
2	1.60022
2	1.39194
2	1.94297
2	1.44443
1	1.74759
2	1.46915
1	1.52154
1	2.29199
2	1.65616
2	1.46421
2	1.08614
2	1.63211
2	0.749155
1	1.06714
1	1.12113
2	0.853819
2	1.42189
2	1.40465
2	0.994432
1	0.940281
2	0.95046
1	0.558303
2	1.9183
2	1.80843
2	2.54246
2	1.52976
1	1.45417
1	1.60312
1	1.48354
1	1.66574
2	1.35206
2	1.12077
2	2.06198
2	1.30492
2	1.66224
2	1.70767
2	1.13117
2	0.599612
2	1.64012
1	1.92505
1	0.987398
2	1.40698
2	0.824058
1	1.27004
2	0.626364
2	2.04707
2	1.00752
2	1.09244
1	1.08484
2	1.36039
2	1.84677
2	1.04066
2	0.75099
2	1.83555
2	1.3866
2	0.969452
2	2.8414
2	1.18372
2	2.11745
2	1.53476
2	2.00834
2	0.882475
2	2.03884
2	1.50241
2	0.983108
2	1.34578
2	1.64853
2	1.90972
2	1.71684
2	2.38123
2	1.38904
2	1.17399
2	1.32063
1	1.4304
1	1.08535
2	0.657661
2	1.15583
2	1.56716
2	0.919147
2	1.8819
2	1.69238
2	1.07046
2	1.26992
2	1.83235
2	1.1831
2	2.02895
1	1.53646
2	1.8651
2	0.79129
2	1.07979
2	1.55227
2	1.54302
2	1.42717
1	0.575082
2	1.20527
2	1.6939
2	1.38911
2	1.07677
2	1.36227
2	1.80378
2	2.36343
2	2.18074
2	0.823344
2	1.3548
2	1.21748
2	1.33661
2	0.869803
2	1.38679
2	1.84417
2	1.01499
2	1.14524
2	1.04693
2	1.41214
2	1.5605
2	1.7247
2	0.913566
2	0.665758
2	1.4516
2	0.787027
2	1.8053
2	0.258656
2	1.57988
2	1.42426
2	1.41055
2	1.15676
2	1.34442
2	0.883433
2	0.983428
2	1.15846
2	1.51465
2	1.72952
1	0.673536
1	1.29977
2	1.14885
1	1.26194
2	1.82993
1	0.259165
2	1.36271
2	0.620828
2	1.87324
1	0.650526
1	0.402527
2	1.28413
2	1.31879
1	0.985622
1	1.48525
2	1.99384
2	1.86492
2	0.805558
1	0.545459
1	0.722181
2	1.72772
1	1.42323
2	1.91879
2	1.94665
2	1.2872
1	1.36377
2	2.00712
2	2.25409
1	2.17802
2	0.990276
2	0.631431
2	1.35709
2	1.72899
1	0.981594
2	1.13973
2	0.885436
2	0.999559
2	1.60473
2	1.4749
2	1.21892
2	1.6683
2	2.14364
2	1.62498
2	1.16445
2	1.01649
2	1.01035
1	1.29218
2	1.39482
2	0.900942
2	1.30004
2	1.59562
2	1.90843
2	1.13275
2	1.38359
2	2.10135
2	1.69782
2	1.26015
2	1.29472
2	2.2605
2	0.667453
1	0.404401
2	0.750712
2	1.42121
2	2.03245
2	2.16803
2	0.71589
2	1.21589
2	0.806296
1	0.760197
1	0.227341
2	1.06926
2	1.18425
1	1.49763
1	0.699389
2	1.01419
2	0.296211
1	1.32371
1	1.40612
2	0.804795
1	0.988303
1	0.836755
1	1.07282
2	1.07588
2	1.74828
2	0.565306
2	0.329582
1	0.882846
1	0.409999
1	0.79314
2	1.10251
2	0.654581
1	1.23989
2	1.03017
2	1.20211
2	1.27635
2	1.51268
2	1.36733
2	1.60423
2	0.910065
2	0.941142
1	1.08543
2	1.34408
2	1.48021
2	1.71148
2	1.44524
2	0.616346
2	0.783105
2	1.59686
2	1.79651
2	1.63603
1	1.39118
2	0.690781
2	1.30504
1	0.492371
1	0.920456
2	1.52158
2	1.72682
2	0.745791
2	1.95244
2	1.16669
2	1.29365
2	1.85181
2	1.63323
2	1.29198
2	0.631569
2	0.677002
2	1.77936
2	1.1339
2	0.928881
2	2.33856
2	1.09274
2	1.25262
2	2.81965
2	1.17154
2	2.06036
2	1.61883
2	1.34549
1	1.05302
1	0.639673
1	0.539577
1	0.603832
2	0.501063
2	0.459431
2	0.338853
2	1.53939
1	1.18527
1	0.213791
1	0.780733
2	0.985249
2	0.841672
2	0.799265
1	1.3905
2	1.36012
1	0.607766
1	0.550911
2	1.67185
2	0.639653
2	0.539382
1	1.47091
2	1.23933
2	1.36677
2	1.39568
2	0.790818
2	0.833053
2	1.04807
2	1.47588
2	1.26614
2	1.55992
2	1.1842
2	0.692315
2	0.599571
2	1.91923
1	1.61328
2	1.36659
2	1.98618
2	1.93651
2	1.6931
1	1.01964
2	1.17571
2	1.37361
2	1.73602
2	1.53314
2	0.874414
1	1.60738
2	1.21036
1	1.57727
2	0.930204
2	1.23183
2	0.882026
2	1.6715
2	1.21566
2	2.04742
2	1.19139
2	0.84451
1	0.941525
1	0.289768
1	0.212809
2	2.00431
2	0.398336
1	1.43644
1	1.36034
2	0.865318
2	0.686455
1	0.447076
1	0.876175
1	1.39955
2	0.869227
1	1.12191
1	1.51266
2	0.967187
1	0.484911
2	1.47885
2	0.833475
1	0.463968
1	0.570889
2	0.603646
1	0.52228
2	0.862142
1	0.698864
2	0.197542
2	0.81816
2	0.769325
2	1.07453
2	1.26854
2	1.291
2	1.49166
2	2.86614
1	1.176
2	0.914123
2	0.658376
2	1.62094
2	1.18459
2	1.50019
2	1.30859
2	0.930327
2	1.5186
2	0.638922
2	1.02416
1	0.435167
1	0.867916
2	0.281039
2	1.05914
2	0.865849
2	0.979349
2	1.25274
2	1.22598
1	0.821476
2	1.20932
2	0.609288
2	1.03798
1	1.02919
1	0.652171
1	0.60012
1	0.605486
1	1.57967
1	0.755243
1	0.445666
1	0.57155
2	1.569
2	1.02028
1	1.35686
2	1.65656
2	2.20885
1	0.350558
2	0.559457
2	0.668645
1	1.02731
1	0.427573
2	0.802362
2	1.16709
2	1.33342
2	0.845694
2	1.98149
2	2.15812
2	1.3944
1	1.28908
2	2.09441
2	1.18487
2	1.68844
2	1.53277
2	1.01691
2	1.47099
2	2.25386
2	1.32485
2	1.01825
1	1.8296
2	2.2424
2	0.688597
2	1.35332
2	1.23342
2	1.84331
2	1.20154
2	1.49196
1	0.824131
2	1.09006
2	1.83363
2	2.31841
2	2.91882
1	0.532911
2	2.26004
1	2.20991
2	1.9856
1	1.58955
2	1.4949
2	1.10856
1	0.458426
1	1.08325
1	1.01692
2	1.88461
2	1.14461
1	1.80714
2	1.2338
1	1.72906
2	3.16014
1	1.5239
1	1.91084
2	1.53214
2	2.55675
2	2.09912
1	1.56922
2	0.531819
1	1.44792
1	1.52109
2	1.66953
1	1.20826
2	1.8646
2	1.43937
2	1.62627
1	1.45834
1	1.35276
2	2.39418
2	1.34736
2	1.71596
2	2.517
1	2.92744
1	1.23543
2	1.91258
2	1.82761
2	1.54954
2	2.31633
2	0.968757
1	1.74888
1	0.601161
1	1.12193
1	0.666011
2	1.65311
2	1.32746
1	0.92204
2	1.57506
2	1.76427
1	1.3314
1	0.680098
1	1.36664
1	1.01818
2	1.43905
2	2.38657
2	1.58536
1	1.60788
2	1.97648
1	1.45648
2	1.48359
1	1.92133
1	0.668099
1	1.17324
2	2.93076
2	1.22855
2	1.96524
2	2.18111
2	2.25712
2	0.683645
1	0.930528
2	1.23371
2	2.11861
2	2.82535
2	1.53097
1	2.08131
2	1.23387
2	1.37409
2	1.29445
1	1.46326
1	0.984525
2	1.79064
1	1.5457
2	1.45597
2	1.23769
2	1.23652
1	0.607397
1	1.57727
2	1.62076
2	2.53501
2	1.65902
1	1.32837
2	2.49431
2	0.595929
2	2.13828
1	0.839963
1	0.937554
2	1.46475
1	0.895775
1	0.613166
1	1.19647
2	1.91313
2	1.39325
2	1.01194
1	1.13257
2	1.75369
2	1.68233
2	1.63001
1	1.00427
2	2.32207
2	1.34911
1	1.62769
1	0.896578
1	0.901761
1	1.08814
1	1.31723
2	1.71474
1	0.458044
1	1.54458
2	1.4265
1	1.03294
1	0.932718
2	1.78313
1	1.10821
1	2.34793
2	2.26497
1	2.09508
1	2.49776
2	1.831
1	2.26347
2	1.22323
2	1.99857
2	1.20498
2	1.52797
2	1.16522
2	1.11464
1	1.53338
2	1.68884
2	2.00933
2	1.72204
2	1.78673
2	1.47378
1	1.29538
2	1.71085
2	1.56868
1	0.936487
1	1.43765
1	2.127
2	1.62349
1	0.870453
2	2.31019
2	1.28805
1	1.11717
2	0.984653
2	2.40431
2	2.11264
1	1.2472
1	1.44087
2	1.77408
2	2.3326
2	1.98452
2	1.09696
1	1.62993
2	0.942223
1	1.05836
2	1.49836
2	1.90307
2	2.03249
1	1.81328
2	0.165127
2	1.40598
2	2.07776
2	1.24324
2	1.37378
1	1.15919
1	0.942075
1	1.65357
1	1.54928
2	2.46328
2	2.11853
2	1.30444
2	1.94421
2	2.12625
2	2.37855
2	2.26886
2	1.28032
2	1.99704
2	1.20297
2	1.2665
2	2.27759
2	1.16754
2	0.776235
1	1.50829
1	0.913775
1	1.39491
1	1.48171
1	0.62752
2	1.5095
1	1.23018
1	0.9742
1	1.66337
2	0.721942
1	1.90593
2	1.40357
2	1.38368
1	0.9377
2	1.05308
2	0.98882
2	1.64822
1	1.69862
2	2.3214
1	1.26293
2	2.04504
2	1.1757
2	1.10126
1	2.40946
1	1.68456
2	1.75591
2	1.54718
2	1.48365
1	2.10509
1	1.23069
1	0.491577
2	0.818643
1	1.03057
2	0.931637
2	1.77032
2	1.87445
1	0.700186
2	1.06288
1	0.587505
1	1.29743
1	1.89269
2	1.52465
1	0.710572
2	1.01548
1	1.10176
2	0.519024
1	1.47375
2	2.09606
2	2.74655
1	1.47109
1	1.27036
2	2.45764
2	1.81367
2	1.20552
2	1.84359
2	1.22692
2	2.65535
2	1.70518
2	1.77574
2	1.52971
2	1.53303
2	1.55623
1	0.802268
1	1.36262
1	1.09659
1	0.968885
1	1.46911
1	1.4506
2	1.96256
1	1.25458
2	0.544553
2	2.49708
2	1.07927
2	0.970308
2	0.51372
2	0.464671
1	1.26177
2	2.3028
1	1.32361
2	1.01333
2	1.7358
2	1.1609
1	0.5066
1	1.31137
1	1.50073
2	1.54471
1	1.33536
2	0.49558
2	1.66777
2	1.18549
1	0.989986
1	1.54628
1	1.45323
1	1.79302
2	2.28761
2	1.13459
2	1.65208
1	1.80811
2	2.55845
1	2.00105
1	1.09432
1	1.92558
1	1.01477
2	2.35818
2	2.06551
2	0.752405
2	2.74939
2	1.80138
1	1.1504
1	1.55973
2	1.27371
1	0.763572
2	1.12834
1	0.985966
2	1.67092
1	0.908814
1	0.752795
2	1.00041
1	0.88352
1	1.175
1	0.698303
2	0.868872
2	1.74752
2	1.8148
2	1.69534
2	2.80264
2	1.43608
2	1.27888
2	2.14654
2	2.27373
1	0.798663
1	0.972578
1	1.22419
1	1.87989
1	1.02166
2	1.55518
2	2.04263
1	2.03826
2	1.6819
1	0.808924
1	1.17299
1	1.86413
1	1.70828
1	1.18672
1	1.41221
1	1.23496
2	1.70131
2	1.73554
1	1.2305
2	1.09237
2	1.88472
2	1.4722
2	2.0418
1	0.871973
1	1.10672
1	1.0081
1	0.858892
1	0.858954
1	1.90577
2	1.51531
1	1.2555
1	1.33498
1	0.748071
1	1.22521
1	1.52305
2	1.52326
1	1.33031
2	1.56705
1	0.940385
1	1.59319
1	1.3157
1	1.91757
2	2.79937
2	1.60211
2	2.49888
2	2.18012
2	2.64197
2	1.19938
2	2.28524
2	1.85771
1	1.62429
1	2.33901
1	2.11313
2	1.05049
2	1.96929
2	1.86748
2	2.66906
2	2.612
2	1.35148
2	1.46054
1	1.4541
2	2.28551
2	1.90937
1	1.793
1	1.53005
1	2.09459
2	1.97031
2	2.04101
2	2.28258
2	1.59366
2	2.21298
2	1.77772
2	2.11226
2	3.1988
2	1.87577
2	1.64433
1	2.56357
1	1.66358
2	1.55947
1	1.40399
1	1.87703
2	1.44748
2	1.99657
2	2.21369
1	1.76957
2	2.45421
2	3.24948
2	2.12695
2	2.46642
2	2.27634
2	1.16835
2	2.12638
2	2.1742
2	1.54787
2	0.939725
1	1.78405
2	1.10839
1	1.62787
2	2.37898
2	1.63491
2	1.98826
2	2.14622
2	2.31287
2	3.07953
2	2.5966
2	3.07938
2	2.64104
2	1.91963
2	2.32589
2	1.52259
2	2.2944
2	2.89879
1	1.81873
2	2.82845
1	1.30808
2	3.9554
2	2.0544
1	1.49957
1	1.6605
2	2.36931
1	2.39861
2	2.38501
2	2.66805
2	2.6444
2	2.84784
2	2.15534
2	1.7408
2	1.78681
2	2.15904
2	1.80211
2	1.16589
2	2.01185
1	2.30387
2	2.06769
1	2.14548
1	1.91332
1	1.64901
1	1.74715
1	2.58661
1	2.71786
1	1.79174
1	2.18447
1	1.34655
1	1.40204
1	1.80721
1	1.40925
1	2.20603
1	1.65298
1	1.95896
1	2.39139
1	1.94852
1	2.57538
1	1.54184
1	2.16013
1	1.18024
1	2.14996
1	2.35692
1	1.93192
1	2.46237
1	2.52519
1	1.70534
1	1.52168
1	1.65098
1	1.75128
1	2.27331
1	1.40332
1	1.65577
1	2.86438
1	1.72742
1	2.39905
1	1.9401
1	1.73964
1	2.62765
1	1.79652
1	2.08219
1	0.947077
1	1.84
1	1.67219
1	1.40045
1	1.54978
1	1.6492
1	1.11372
1	1.5869
1	2.73937
1	1.71337
1	1.18916
1	1.55309
1	1.62423
1	1.88785
1	1.94227
1	1.34069
1	0.932873
1	1.44627
1	2.12812
1	1.0343
1	1.8623
1	1.56699
1	1.49091
1	2.0027
1	0.939603
1	1.85881
1	3.01156
1	0.768922
1	1.71828
1	1.68616
1	1.46133
1	1.32798
1	1.48182
1	1.11142
1	1.44556
1	2.12796
1	1.20595
1	1.26794
1	1.16686
1	2.08033
1	1.54621
1	1.34028
1	1.93366
1	2.30379
1	1.90984
1	1.39053
1	1.71779
1	1.40691
1	2.13236
1	2.34388
1	1.79791
1	2.23644
1	1.80396
1	1.7972
1	1.30825
1	1.32997
1	1.82261
1	1.23479
1	1.50376
1	1.58869
1	2.26963
1	0.984044
1	1.50682
1	1.92408
1	2.21925
1	2.13906
1	2.80016
1	1.8348
1	2.62236
1	2.3537
1	1.16935
1	2.14354
1	1.61934
1	1.31753
1	1.1665
1	1.97985
1	2.00081
1	1.05514
1	1.59685
1	1.65847
1	1.32464
1	1.37944
1	0.610833
1	1.60321
1	1.72575
1	1.41916
1	1.85835
1	1.31339
1	0.979044
1	1.84092
1	2.61934
1	1.91172
1	2.59291
1	1.77242
1	2.30045
1	2.51281
1	2.49726
1	2.19228
1	1.19415
1	3.30791
1	2.10238
1	2.08398
1	1.7018
1	1.70705
1	1.66263
1	1.59093
1	1.74261
1	1.4265
1	1.125
1	1.97802
1	0.786091
1	2.13284
1	2.19813
1	1.12042
1	2.23519
1	1.92376
1	1.73191
1	1.41019
1	1.10924
1	1.97859
1	1.52212
1	1.80518
1	1.43964
1	2.37231
1	2.55659
1	1.82115
1	1.50612
1	2.38769
1	1.96819
1	2.1165
1	2.00079
1	1.77823
1	2.40557
1	0.904429
1	1.22404
1	1.91066
1	1.98851
1	2.15031
1	2.04383
1	1.61818
[truncated: 8,030 more rows]

## Sheet: PML
CN	GE
1	0.784153
1	1.35203
1	1.66498
2	1.45675
1	1.89454
2	1.75675
2	1.41638
1	1.11248
2	1.81258
2	1.16969
1	1.02981
1	0.758214
1	0.985416
2	2.44482
2	1.47607
2	1.50197
2	1.74362
2	2.03281
2	1.52582
2	1.60241
1	2.38586
1	1.47426
1	1.22829
2	1.70356
2	1.16411
2	1.21425
1	1.43095
2	1.27898
1	1.23423
2	1.59475
2	2.12147
2	2.01028
2	1.80073
2	1.61993
2	1.42284
2	2.40017
1	2.08418
2	1.18344
2	1.95286
1	2.44235
2	1.81808
1	3.23017
1	2.23494
1	1.64089
2	0.997409
2	1.48975
2	1.27491
2	1.19833
2	1.97739
2	1.36451
2	1.84366
2	1.65319
2	1.40456
2	1.74945
2	1.32233
2	1.83467
2	2.25464
1	0.373252
1	1.71958
1	1.32588
2	1.53268
1	1.18827
1	1.03674
1	2.05717
2	1.62762
2	1.62406
2	1.25553
2	1.44645
2	1.31991
2	1.54434
2	2.17142
2	1.75412
2	1.43132
2	1.58725
2	2.205
2	1.87942
2	1.52448
1	0.679135
1	1.36514
1	0.848039
2	1.22428
2	1.58828
2	1.59025
2	1.52607
2	1.5872
2	2.03861
2	2.07
2	1.0314
1	1.44711
1	0.829984
1	1.66289
2	0.930653
2	1.86319
2	1.50943
2	2.39541
2	1.33075
2	1.99642
2	1.52266
2	0.797629
2	1.61009
2	2.4724
2	2.28646
1	0.782201
1	1.6787
1	1.22612
1	2.14573
1	1.74896
2	0.758324
2	1.06993
2	1.29387
2	1.72102
2	0.805547
2	1.07871
2	1.25413
2	1.1849
2	0.850945
2	1.13663
2	1.43213
2	0.71503
2	1.27253
2	1.58315
2	1.6556
2	0.864732
2	1.25722
2	1.37776
2	1.05283
1	2.27958
2	2.80113
2	2.35305
2	1.13288
2	1.1818
2	1.71506
2	1.76212
2	0.666032
2	2.11153
1	1.31777
1	1.06265
1	1.20554
2	1.11545
1	1.26403
2	1.43302
2	0.943681
2	1.21627
2	0.656745
2	1.71392
2	0.919649
2	0.955222
2	1.59531
2	1.32292
2	1.66434
2	0.975843
2	0.997839
2	1.43552
2	1.1657
2	1.01882
2	1.36817
2	1.13608
1	0.921071
2	1.53551
2	1.23465
2	1.43181
2	1.37871
2	1.94506
2	1.98616
2	1.90823
2	1.21834
2	1.70268
2	1.49302
2	1.75517
2	2.11429
1	0.925074
1	0.513225
2	0.960563
2	1.92825
2	1.56434
2	1.99053
1	1.38661
2	1.05334
2	1.45166
2	0.879024
1	1.61625
2	1.63657
1	0.859914
1	1.57849
2	0.9444
2	1.22279
2	1.32076
2	1.77126
2	1.01024
2	1.6318
1	0.89241
1	1.03456
2	1.4963
2	1.92211
2	1.97466
2	1.66652
2	1.27122
2	1.51963
2	1.7873
2	0.776392
2	1.53224
2	2.08602
2	1.20433
2	1.0309
2	1.22216
2	1.32787
1	1.6642
1	1.40109
2	1.9108
2	1.62432
1	1.40997
2	1.26199
1	1.27718
1	0.467197
2	0.421522
1	1.08314
2	1.02733
1	1.67356
1	1.68293
2	1.8542
2	1.47736
1	0.520074
2	1.93598
2	1.62409
2	1.72627
2	1.49867
2	1.65436
2	1.59363
2	1.71241
2	1.87365
2	2.69915
1	1.02358
2	0.911541
1	0.561015
1	1.06466
2	1.13889
2	1.06107
2	1.26449
1	1.51839
1	1.33931
2	1.49422
2	1.14657
2	1.35633
2	1.11253
2	0.791279
1	1.64467
2	1.82881
2	1.09034
2	2.33323
2	1.19756
2	1.71122
2	2.39966
2	1.11771
2	1.43408
2	1.71208
2	1.77791
1	1.3617
2	0.868817
2	1.38086
1	1.00837
2	0.900181
1	1.22771
2	1.58397
1	1.18984
2	1.3942
2	1.20408
2	1.85836
2	1.66412
2	2.49705
1	1.87187
1	0.628199
1	0.683251
2	1.07045
1	0.385594
1	1.14708
2	0.891881
1	1.51953
1	0.962105
2	0.813855
1	0.683395
2	1.25742
2	0.762596
2	0.779687
2	1.74512
2	1.17351
2	1.70488
2	1.50287
2	1.23447
1	0.939616
2	1.34569
2	1.77697
2	0.890576
2	1.39478
2	1.49722
2	1.41632
2	1.54077
2	1.26671
2	1.25972
1	0.897922
1	0.94899
2	1.68149
2	1.29299
1	1.29433
2	1.05204
2	1.02925
2	0.63102
2	2.14079
2	2.50018
2	1.91115
2	2.03044
2	0.568724
1	1.75324
2	1.56818
1	0.623205
2	0.830146
2	2.50096
2	1.93932
2	0.645115
2	1.65722
1	1.16568
2	1.37211
2	1.71411
2	1.96185
2	1.06226
2	1.29805
2	1.46044
2	1.22611
2	1.43879
1	1.63453
2	2.90245
2	1.1103
2	1.88799
2	1.41312
1	2.28978
2	2.30652
2	1.62988
1	1.32043
1	0.859436
1	1.17528
2	2.40047
2	1.87387
2	2.0258
2	1.95411
2	1.13677
2	0.811823
1	0.526218
2	1.86627
2	0.475675
2	0.532113
1	0.882928
2	1.37334
2	1.91352
2	0.876798
2	0.589524
2	1.53616
2	1.11128
2	0.889204
1	1.34121
2	1.81032
2	1.12743
2	0.732914
2	1.50489
2	2.09513
1	0.607436
1	2.4501
2	1.15661
2	1.80604
1	1.5692
2	1.14056
2	1.73293
2	1.9784
2	1.72137
2	1.87274
2	1.44367
2	0.851897
2	2.11173
1	1.14271
2	1.34724
1	1.16684
2	0.644377
2	1.12319
1	0.805007
2	1.6576
1	0.910981
2	0.973029
2	1.73744
1	0.910219
2	0.983193
1	0.942129
2	1.74149
1	0.135506
2	1.23993
2	0.980117
2	0.442851
2	0.712532
1	1.28642
1	1.06117
1	2.31732
1	0.821977
2	1.6216
1	1.23558
1	1.87629
2	1.74752
1	2.61118
1	1.6725
1	1.07876
2	2.04979
1	2.14227
1	1.53336
2	1.40292
1	2.18944
2	1.48392
2	1.92684
1	1.65134
1	1.31147
2	1.28739
2	1.25805
1	0.972097
1	1.03358
1	1.74705
1	0.8094
1	1.53285
1	1.5318
1	2.05337
1	1.37122
2	1.79776
1	1.553
2	1.16436
2	1.8231
2	1.39048
1	1.19117
1	1.93712
1	0.744814
1	2.23433
1	1.63043
1	0.99548
1	1.27061
2	1.51721
2	1.52208
2	1.34231
2	2.18315
1	2.30395
2	1.76663
2	2.19412
2	1.98579
2	1.01779
1	1.45933
1	1.24032
2	1.23133
2	1.22486
1	0.438537
2	1.99558
1	1.94096
2	1.51706
2	1.56636
2	0.813089
1	1.67309
2	1.7176
2	0.945182
2	1.60111
2	1.61087
1	1.54769
1	1.34271
1	2.68007
1	1.57356
2	1.04293
1	1.28118
2	0.807878
1	1.17752
1	1.63621
2	1.46893
1	1.29729
1	1.54202
2	1.1789
2	1.19214
1	0.879112
1	0.890398
2	1.67849
1	1.10354
1	1.00035
1	1.76713
2	1.27919
2	1.26587
2	1.52041
2	2.04659
2	1.21053
2	1.32223
2	1.66691
2	1.3126
2	1.30275
1	1.1813
1	1.68406
2	0.796574
1	1.99147
1	0.855374
1	1.398
1	1.42099
2	1.61662
1	1.46227
2	1.87957
2	1.09869
2	1.09816
2	1.8748
2	2.41133
1	1.72791
2	1.32964
1	0.561394
1	1.27653
1	1.15661
2	1.04346
1	1.05939
2	1.21886
2	1.25253
2	1.9113
2	1.78812
2	1.6932
2	1.61427
2	1.49024
2	0.898542
2	0.901055
2	2.45934
2	1.64134
2	1.37703
1	1.74522
2	0.935668
2	1.78244
1	2.19477
1	0.992902
1	1.87387
2	1.36005
1	1.5977
2	1.54
2	2.00792
2	1.54144
2	1.31079
2	1.46471
2	2.26862
2	0.919023
2	1.7411
2	1.75644
2	1.63009
2	0.924943
1	0.742893
2	0.752943
1	1.39695
1	1.15092
2	1.76862
1	1.12521
2	1.83259
2	2.4176
2	1.26566
2	1.63137
2	1.70498
2	2.08278
2	1.60725
1	1.8302
2	2.00858
1	1.09969
1	1.64096
2	1.49522
1	1.95914
2	1.58919
2	1.74578
1	2.1873
1	2.06495
2	1.88626
1	1.30511
2	1.48259
2	1.5505
2	1.50043
2	2.20454
1	1.07537
2	1.56692
2	1.34605
2	1.29083
2	0.767799
2	1.37603
1	0.883196
2	0.832556
2	1.52107
2	2.05036
2	2.25602
2	1.23573
1	1.36185
1	1.33935
1	1.11355
1	2.65218
1	1.07208
1	1.67055
2	1.89239
2	1.90271
2	1.94273
2	1.75435
2	1.22273
2	1.30683
2	1.29262
1	1.9748
2	1.54994
2	2.34342
1	2.22723
1	1.02982
2	1.43128
1	1.78163
1	1.99653
1	1.89976
1	1.8985
1	1.36067
1	1.141
2	1.81402
2	0.889036
2	2.19106
2	1.6603
1	1.55354
2	1.27592
1	1.95375
2	1.36281
1	1.05188
2	0.99387
2	1.05837
2	1.23884
2	2.00443
1	0.821577
2	0.64716
2	1.35967
2	1.6639
2	1.49596
1	0.829273
2	1.8818
2	1.978
2	2.01024
2	0.935353
2	2.02193
1	1.38104
2	1.85586
1	1.73428
1	1.46293
1	1.40664
1	1.57026
2	1.20482
2	1.36584
2	1.68584
2	1.22165
2	1.24992
2	1.30522
1	1.35935
2	1.50578
2	0.822841
2	1.2703
2	1.91485
2	2.04907
2	1.90332
1	2.2448
1	1.59389
1	1.14199
2	2.11386
2	1.13355
1	1.62385
2	2.08128
2	1.34809
2	1.74677
2	1.30604
2	1.25533
2	1.56848
2	1.64061
2	1.80178
2	1.08982
2	1.72597
2	1.3668
1	1.76852
2	1.05294
2	1.16567
2	1.68031
2	1.34248
2	0.954997
2	1.11543
1	0.60732
1	1.02605
2	2.01141
2	1.37303
1	1.46871
2	1.60847
2	1.06886
1	1.32518
2	1.28749
2	1.26889
1	1.64457
1	1.19586
1	1.1877
2	1.44901
2	1.76402
2	1.32313
2	2.21992
2	2.03278
2	1.03073
2	1.32027
1	0.879357
2	2.1741
2	0.859439
2	1.63136
2	1.5477
2	1.90093
2	1.46259
2	1.89644
2	1.68851
2	1.67243
2	1.30345
1	1.27402
1	0.84037
1	1.62366
2	0.719075
2	1.71416
2	0.794534
2	1.6995
2	1.44406
2	1.48149
2	1.80415
2	1.41998
2	1.55142
2	1.47449
2	2.05296
2	1.70405
2	1.21125
2	0.787138
2	1.43467
2	1.4952
2	1.38966
2	0.941953
2	0.98371
2	1.39996
1	0.540729
2	0.654621
1	2.5475
1	2.06654
2	1.44316
2	1.72003
2	2.24915
2	2.32087
2	2.03012
2	0.622859
2	2.36706
2	2.93921
2	1.59833
2	2.72045
1	1.42974
1	1.47408
2	2.11052
2	1.7082
2	1.56575
2	1.72526
2	0.790348
2	2.03727
2	1.13513
2	1.64422
2	1.79653
2	1.28418
2	1.97621
2	1.63646
2	1.18305
2	1.34492
2	1.85806
2	1.77866
2	1.92628
2	1.55867
1	1.79115
2	1.16421
1	1.90354
2	1.68416
2	1.35776
2	2.02379
2	1.04612
2	1.56725
2	1.26124
2	1.7173
1	0.699338
2	1.39505
2	1.83412
2	1.6097
2	0.88795
2	0.833659
1	1.28143
2	0.945255
2	2.0598
2	1.56313
2	1.00738
1	1.28208
2	1.36208
1	1.02374
2	1.47107
2	1.65382
2	1.41276
2	1.92833
2	1.1665
2	0.970489
2	1.09299
2	1.66222
2	1.61159
2	2.01242
2	1.25084
2	1.39255
1	1.82262
2	1.50888
2	1.45233
2	1.72011
2	1.80375
2	1.26293
2	0.582534
2	0.632688
1	2.14751
1	0.292046
2	1.59144
2	1.96185
2	1.14488
2	1.54419
2	2.05143
2	1.6951
1	1.74624
1	1.75739
2	1.67757
2	1.06362
1	1.43055
2	1.44819
2	1.68752
2	2.3772
2	1.77005
1	1.56471
2	1.36268
2	1.80942
2	1.25731
2	1.44458
2	1.2461
2	1.59955
2	0.976398
2	1.4391
2	1.559
2	1.48337
1	1.64535
2	0.879154
1	1.62442
2	2.04828
1	0.774234
2	0.693087
1	1.31367
2	1.17885
2	2.12784
1	1.20495
1	1.28323
2	1.40388
1	1.36017
2	1.872
2	1.04329
2	1.2586
2	1.13414
2	0.986784
2	1.51969
1	1.72138
2	2.28403
2	1.32349
2	1.5523
2	1.33726
2	1.28116
2	1.57482
2	1.88344
2	1.98522
2	1.24377
2	0.910674
1	0.89552
1	0.829649
2	2.05887
2	1.69527
2	1.98126
1	1.70598
2	1.27836
2	1.89612
2	2.39744
2	1.24642
2	1.69354
1	0.631765
1	0.732878
2	1.58502
2	1.77759
2	1.74519
2	0.727483
2	0.630098
2	1.29268
2	1.54364
1	1.55776
2	1.73347
1	0.967461
1	1.82868
1	0.902629
2	1.04262
1	1.36632
2	0.378279
2	1.17532
2	1.62309
2	1.62554
2	1.86803
2	1.53683
2	1.87451
1	0.757259
2	2.52387
2	1.63882
2	2.19439
2	1.57248
2	1.57846
2	0.839959
2	1.3569
2	1.43952
2	1.63923
2	1.51318
2	0.648311
2	1.6299
2	2.23883
2	2.14409
2	1.73068
2	2.50432
2	1.155
2	1.89494
2	2.52958
2	1.26179
2	1.70995
2	2.08706
2	1.96271
2	1.84169
2	1.87396
2	1.39094
2	1.92362
2	1.30237
2	1.37473
2	1.17069
2	1.97948
2	1.6625
2	1.46645
2	1.90479
2	1.6396
1	1.71325
2	1.52167
1	1.49165
1	2.24695
2	1.62362
2	1.43545
2	1.09684
2	1.60004
2	0.720261
1	1.20628
1	1.17212
2	0.96378
2	1.46442
2	1.46954
2	1.08506
1	1.02042
2	1.01391
1	0.441453
2	1.88061
2	1.7729
2	2.59432
2	1.60892
1	1.51865
1	1.75437
1	1.60091
1	1.63301
2	1.3255
2	1.09875
2	1.84172
2	1.46662
2	1.71833
2	1.77205
2	1.27228
2	0.670168
2	1.60789
1	1.88723
1	1.04514
2	1.57218
2	0.80717
1	1.32954
2	0.689497
2	2.21191
2	1.1192
2	1.17587
1	1.20571
2	1.56788
2	1.81048
2	1.02021
2	0.831597
2	1.79948
2	1.45637
2	0.610238
2	2.78557
2	1.16046
2	2.15503
2	1.50461
2	2.14106
2	0.901498
2	1.99878
2	1.59976
2	1.12982
2	1.42118
2	1.61614
2	1.98231
2	1.68311
2	2.33445
2	1.47029
2	1.29757
2	1.29469
1	1.4884
1	1.06402
2	0.628131
2	1.27991
2	1.53637
2	1.03
2	1.84492
2	1.65913
2	1.12019
2	1.26588
2	1.96099
2	1.2498
2	1.98909
1	1.59967
2	1.96673
2	0.888359
2	1.21241
2	1.63241
2	1.59895
2	1.51591
1	0.636408
2	1.27576
2	1.66062
2	1.44019
2	1.1567
2	1.42383
2	1.76834
2	2.49716
2	2.1379
2	0.807168
2	1.32818
2	1.31172
2	1.49917
2	0.966038
2	1.35954
2	1.89036
2	1.06448
2	1.19754
2	1.15677
2	1.63081
2	1.62535
2	1.77819
2	1.02369
2	0.717556
2	1.62332
2	0.83902
2	1.76984
2	0.199911
2	1.54884
2	1.51992
2	1.48225
2	1.29294
2	1.39848
2	0.972476
2	1.03467
2	1.25421
2	1.48489
2	1.79454
1	0.757864
1	1.36008
2	1.22759
1	1.41643
2	1.79398
1	0.273363
2	1.3772
2	0.704306
2	1.97236
1	0.692143
1	0.450796
2	1.2589
2	1.40138
1	1.11938
1	1.45607
2	2.21709
2	1.95399
2	0.896683
1	0.596581
1	0.808849
2	1.69378
1	1.495
2	1.99279
2	1.9084
2	1.44769
1	1.33698
2	1.96769
2	2.20981
1	2.26207
2	1.09015
2	0.743419
2	1.42336
2	1.79316
1	1.06417
2	1.25727
2	0.987469
2	1.12717
2	1.64067
2	1.53454
2	1.15831
2	1.63553
2	2.1693
2	1.59305
2	1.33311
2	1.17646
2	1.07449
1	1.34724
2	1.50599
2	1.00821
2	1.35994
2	1.56427
2	1.87093
2	0.917002
2	1.55468
2	2.06007
2	1.66447
2	1.45149
2	1.43287
2	2.21609
2	0.669886
1	0.429104
2	0.818997
2	1.59096
2	1.99251
2	2.39639
2	0.803761
2	1.34819
2	0.92497
1	0.851544
1	0.199024
2	1.17801
2	1.2338
1	1.4682
1	0.526955
2	1.14723
2	0.33593
1	1.43115
1	1.49976
2	0.892721
1	1.04749
1	0.920296
1	1.14664
2	1.13034
2	1.71393
2	0.554199
2	0.367413
1	0.8655
1	0.438113
1	0.893922
2	1.08084
2	0.729118
1	1.36101
2	1.14332
2	1.1785
2	1.25128
2	1.64608
2	1.42031
2	1.57271
2	1.03745
2	0.997921
1	1.14907
2	1.31767
2	1.53174
2	1.78858
2	1.50344
2	0.701328
2	0.857837
2	1.56549
2	1.76122
2	1.7255
1	1.49556
2	0.778906
2	1.37968
1	0.553529
1	1.01332
2	1.49169
2	1.69289
2	0.799999
2	2.00931
2	1.3136
2	1.32661
2	1.9545
2	1.72601
2	1.2666
2	0.723143
2	0.682088
2	1.81397
2	1.2361
2	0.981101
2	2.29261
2	1.19596
2	1.38288
2	2.76425
2	1.23777
2	2.07866
2	1.6687
2	1.47173
1	1.11418
1	0.716676
1	0.600409
1	0.636137
2	0.499303
2	0.477351
2	0.330894
2	1.46588
1	1.28964
1	0.247583
1	0.868576
2	0.930833
2	0.938397
2	0.826879
1	1.36318
2	1.42038
1	0.680901
1	0.617091
2	1.38871
2	0.698404
2	0.574225
1	1.64936
2	1.32802
2	1.33992
2	1.40887
2	0.873954
2	0.702275
2	1.02748
2	1.53336
2	1.36211
2	1.61697
2	1.2607
2	0.817606
2	0.642386
2	1.98841
1	1.69234
2	1.52832
2	2.12674
2	2.03916
2	1.65984
1	1.00754
2	1.15261
2	1.42601
2	1.63857
2	1.50302
2	0.797892
1	1.66335
2	1.32419
1	1.54628
2	1.04426
2	1.20762
2	0.864696
2	1.80592
2	1.3893
2	2.00719
2	1.16798
2	0.938111
1	0.849075
1	0.31804
1	0.230789
2	1.96493
2	0.43113
1	1.60421
1	1.33361
2	0.956535
2	0.722795
1	0.488036
1	0.904589
1	1.47811
2	0.94484
1	1.16863
1	1.59347
2	1.07294
1	0.54325
2	1.56031
2	0.876761
1	0.515751
1	0.630611
2	0.57598
1	0.571515
2	0.973702
1	0.734209
2	0.217861
2	0.899428
2	0.817416
2	1.11057
2	1.43148
2	1.42222
2	1.6055
2	2.80983
1	1.30931
2	1.02208
2	0.744146
2	1.58909
2	1.29497
2	1.59262
2	1.37916
2	0.981157
2	1.59557
2	0.686192
2	1.13051
1	0.475564
1	0.83837
2	0.31273
2	1.23492
2	0.917138
2	0.960107
2	1.31844
2	1.36476
1	0.805337
2	1.20381
2	0.464384
2	1.08571
1	1.00897
1	0.699062
1	0.68008
1	0.646851
1	1.54864
1	0.787328
1	0.492682
1	0.423686
2	1.53818
2	1.10427
1	1.49537
2	1.7661
2	2.16546
1	0.398663
2	0.596855
2	0.74848
1	1.00713
1	0.479429
2	0.909671
2	1.23794
2	1.3798
2	0.743287
2	0.58436
2	0.457451
2	0.50779
1	0.402702
2	0.393985
2	1.16159
2	0.82315
2	0.628643
2	0.299714
2	0.445008
2	1.39988
2	0.390517
2	0.344422
1	0.600415
2	0.29321
2	0.675068
2	0.681022
2	0.757388
2	0.624086
2	0.996682
2	0.50795
1	0.401721
2	0.913714
2	0.496818
2	0.743104
2	0.929601
1	0.30454
2	0.74471
1	0.640565
2	0.805588
1	0.499024
2	1.05089
2	0.91473
1	0.181805
1	0.348253
1	0.325564
2	0.666679
2	0.662682
1	1.59952
2	0.392669
1	0.339744
2	0.509763
1	0.97745
1	0.751234
2	0.80548
2	0.60656
2	0.773548
1	0.504369
2	0.193721
1	0.30842
1	0.493041
2	0.562039
1	0.49187
2	0.637875
2	0.391742
2	0.477436
1	0.253985
1	0.689188
2	0.493581
2	1.13607
2	0.547437
2	0.913912
1	0.604935
1	0.584834
2	0.682091
2	0.328137
2	1.51909
2	2.27082
2	0.267061
1	0.56053
1	0.45082
1	0.306438
1	0.173856
2	0.625022
2	0.499333
1	0.361183
2	0.645074
2	0.401935
1	1.19412
1	0.44556
1	0.234702
1	0.998177
2	0.60145
2	0.747747
2	0.583122
1	0.596486
2	0.555851
1	1.42787
2	0.459139
1	0.556439
1	0.253073
1	0.975314
2	0.959314
2	0.299343
2	0.997073
2	1.08523
2	0.61667
2	0.240963
1	0.264776
2	0.876144
2	0.722382
2	1.06652
2	1.38271
1	0.694109
2	0.35335
2	0.460006
2	0.368318
1	0.431354
1	0.461569
2	1.13849
1	0.477689
2	0.537648
2	0.605876
2	0.855678
1	0.164104
1	0.722106
2	0.900652
2	0.687799
2	0.930707
1	0.802336
2	1.15666
2	0.406839
2	0.677098
1	0.495359
1	0.550548
2	1.43597
1	0.18596
1	0.601119
1	0.341303
2	0.751237
2	0.835579
2	0.735586
1	0.313057
2	1.01111
2	0.549322
2	0.454822
1	0.46764
2	1.23988
2	0.207741
1	0.542066
1	0.249145
1	0.137127
1	0.402098
1	0.337992
2	0.485943
1	0.186531
1	0.506276
2	0.542652
1	0.166517
1	0.268404
2	0.571088
1	0.244603
1	0.423932
2	0.681311
1	0.335113
1	2.44868
2	0.601584
1	0.726153
2	0.327433
2	0.664944
2	0.453465
2	1.05231
2	0.523409
2	0.291172
1	0.282046
2	0.557484
2	0.741177
2	0.64658
2	0.704347
2	1.44482
1	0.427678
2	0.447181
2	0.56072
1	0.169186
1	1.29629
1	1.17009
2	0.627281
1	0.378636
2	0.452042
2	0.408012
1	0.433373
2	0.420104
2	0.765539
2	0.468083
1	1.1063
1	0.373967
2	0.518949
2	0.849034
2	0.604686
2	1.07541
1	1.10308
2	0.238012
1	0.35635
2	0.992638
2	1.66931
2	0.58398
1	0.650715
2	0.0257827
2	1.27581
2	0.327613
2	0.408414
2	0.602671
1	0.329381
1	0.589144
1	0.622298
1	0.457947
2	0.687508
2	1.2781
2	0.348064
2	1.19335
2	0.287678
2	0.725205
2	0.885401
2	0.474342
2	0.361791
2	0.34689
2	1.11316
2	0.698483
2	0.920126
2	0.290137
1	1.34646
1	0.751673
1	0.707156
1	0.658611
1	0.342879
2	0.425387
1	0.686432
1	0.465016
1	0.427721
2	0.371241
1	1.86849
2	0.423183
2	0.471614
1	0.592871
2	0.556777
2	0.333728
2	0.42601
1	0.567313
2	0.46823
1	0.380532
2	0.46684
2	0.598872
2	0.178819
1	0.685815
1	1.65146
2	0.947056
2	0.479435
2	0.441713
1	0.38191
1	0.420931
1	0.432342
2	0.226809
1	0.324087
2	0.530022
2	0.90071
2	0.585417
1	0.249754
2	0.451651
1	0.234693
1	0.237315
1	1.24644
2	1.34517
1	0.205563
2	0.995526
1	0.37961
2	0.246328
1	0.482793
2	1.25827
2	0.505269
1	0.429324
1	0.330983
2	1.28246
2	0.546493
2	1.05029
2	0.984064
2	1.08909
2	0.668439
2	0.503981
2	0.670229
2	0.482013
2	0.62752
2	1.52565
1	0.435446
1	0.725568
1	0.342193
1	0.196047
1	0.381399
1	0.455564
2	0.503182
1	0.3712
2	0.533854
2	0.637189
2	0.364407
2	0.951244
2	0.113388
2	0.163655
1	0.159311
2	0.717796
1	0.329375
2	0.356076
2	0.556915
2	1.13809
1	0.273806
1	0.431245
1	0.436759
2	0.251277
1	0.384534
2	0.196901
2	0.22461
2	0.155089
1	0.325779
1	0.52477
1	0.493111
1	1.24481
2	0.70276
2	0.154458
2	0.46618
1	0.972356
2	0.879077
1	0.858761
1	0.280701
1	0.6168
1	0.280234
2	0.694342
2	0.661548
2	0.737622
2	2.69537
2	1.76598
1	0.63605
1	0.504246
2	0.248164
1	0.74857
2	0.173038
1	0.966594
2	0.646818
1	0.271956
1	0.432689
2	0.362869
1	0.28828
1	0.159126
1	0.264936
2	0.851801
2	0.357253
2	0.67768
2	0.560588
2	0.891699
2	0.703162
2	0.4652
2	0.658318
2	0.690257
1	0.170941
1	0.440121
1	0.328158
1	0.452443
1	0.149037
2	1.13123
2	0.670061
1	0.477141
2	0.577232
1	0.364972
1	0.350943
1	0.613879
1	0.651128
1	0.297194
1	0.24697
1	0.343563
2	0.52091
2	0.61341
1	0.419249
2	0.173515
2	0.600485
2	0.45499
2	0.652769
1	0.241601
1	1.08498
1	0.390948
1	0.145109
1	0.295425
1	0.589624
2	0.479752
1	1.23083
1	0.20567
1	0.248476
1	0.394428
1	0.496689
2	0.519159
1	0.535989
2	0.448952
1	0.420921
1	0.860612
1	0.766708
1	1.8799
2	2.74437
2	1.40744
2	1.42526
2	2.13729
2	2.40904
2	1.13177
2	0.838538
2	1.62237
1	0.515607
1	0.767699
1	0.938897
2	0.5865
2	0.523055
2	0.413916
2	0.544507
2	0.841658
2	0.675433
2	1.43185
1	1.23535
2	1.23449
2	0.93761
1	0.458024
1	0.970439
1	0.328555
2	0.343715
2	0.80473
2	1.46263
2	1.20629
2	1.09555
2	0.951286
2	2.07076
2	0.752428
2	1.63078
2	0.495444
1	1.49869
1	1.01846
2	1.42293
1	0.529844
1	0.504343
2	0.42446
2	0.881568
2	1.2482
1	0.544451
2	1.88985
2	0.99042
2	0.771073
2	1.49683
2	1.30104
2	0.768357
2	0.993138
2	1.17968
2	0.520728
2	0.400654
1	1.06694
2	0.438687
1	0.542495
2	0.696991
2	0.672893
2	0.817317
2	1.18369
2	0.658599
2	0.933656
2	0.755807
2	2.08328
2	1.65734
2	0.904949
2	1.09993
2	1.49267
2	0.605588
2	0.428584
1	0.740391
2	2.77288
1	0.758474
2	1.19748
2	2.01404
1	1.47011
1	0.663606
2	1.01611
1	1.23173
2	1.55691
2	1.35932
2	2.59245
2	0.867778
2	1.55463
2	0.292424
2	1.42758
2	1.11326
2	0.7333
2	0.439627
2	0.542053
1	0.711601
2	0.879845
1	2.10332
1	0.699422
1	0.526863
1	0.653445
1	0.534765
1	0.855615
1	0.263756
1	1.09355
1	0.293242
1	1.3745
1	0.74524
1	1.1019
1	1.30004
1	0.833025
1	0.837836
1	0.752806
1	1.33218
1	1.47872
1	0.454198
1	0.69245
1	0.767541
1	0.68445
1	0.819016
1	0.890233
1	2.41399
1	1.01866
1	0.703336
1	1.49178
1	1.61854
1	0.603696
1	0.695195
1	0.442357
1	0.771658
1	0.941459
1	1.69348
1	0.535038
1	0.639867
1	0.722951
1	1.03462
1	0.90415
1	0.568932
1	0.286345
1	0.539425
1	0.506203
1	1.37293
1	0.940932
1	0.519371
1	0.406678
1	1.55572
1	0.707756
1	0.913084
1	1.1658
1	0.704427
1	0.566058
1	0.645504
1	0.339369
1	0.845159
1	0.914544
1	0.317276
1	0.603965
1	0.228289
1	1.19703
1	1.13606
1	0.570711
1	0.777327
1	0.471027
1	0.772651
1	0.944274
1	0.222023
1	0.400908
1	0.524825
1	1.43262
1	0.717383
1	1.4527
1	0.671569
1	0.804279
1	0.762546
1	0.722529
1	0.384751
1	0.390328
1	0.443292
1	1.35922
1	0.716124
1	1.27238
1	1.42314
1	0.564749
1	0.425661
1	1.50184
1	0.891578
1	0.703576
1	0.78585
1	0.577277
1	0.386749
1	0.497403
1	0.483676
1	0.338495
1	0.265003
1	1.7868
1	0.539282
1	0.24315
1	0.422762
1	0.529139
1	0.297655
1	1.34658
1	0.728844
1	1.02128
1	1.57234
1	0.493324
1	1.24097
1	0.402775
1	0.749145
1	0.417134
1	0.301031
1	0.805028
1	0.710418
1	0.259393
1	0.565729
1	0.4857
1	0.307351
1	0.490689
1	0.544218
1	1.29861
1	0.734566
1	0.0731511
1	0.227753
1	0.535383
1	0.469981
1	0.728256
1	1.28759
1	0.866723
1	1.80475
1	1.5753
1	1.17609
1	1.16922
1	1.7376
1	1.53575
1	2.46344
1	0.378764
1	0.618582
1	0.688897
1	1.01617
1	2.06107
1	0.667272
1	0.475227
1	0.661309
1	0.490619
1	0.393508
1	0.681322
1	0.866995
1	0.461523
1	0.536013
1	0.470153
1	0.605806
1	0.709222
1	0.315055
1	0.919279
1	0.596021
1	0.51479
1	0.483821
1	0.092073
1	0.607102
1	1.49221
1	1.12715
1	1.05356
1	0.474139
1	1.8216
1	0.650999
1	1.47653
1	0.66038
1	0.596804
1	1.06595
1	0.564973
1	0.737791
1	0.647814
1	0.637713
1	1.19999
1	1.68885
1	0.371424
1	0.653476
1	1.07266
1	0.669983
[truncated: 9,462 more rows]

## Sheet: JUN
CN	GE
1	1.11404
1	2.06657
1	2.5764
2	2.03599
1	2.64784
2	2.45527
2	2.05966
1	1.62525
2	2.5333
2	1.78853
1	1.52609
1	1.09053
1	1.37724
2	3.41693
2	2.14821
2	2.19315
2	2.43691
2	2.92838
2	2.13251
2	2.31502
1	3.33452
1	2.1238
1	1.71668
2	2.44196
2	1.77537
2	1.70445
1	2.11883
2	1.95885
1	1.80111
2	2.34899
2	2.965
2	2.8096
2	2.74049
2	2.35212
2	2.17462
2	3.35453
1	2.91289
2	1.80653
2	2.82388
1	3.41347
2	2.68022
1	4.51455
1	3.21752
1	2.40605
2	1.45793
2	2.17131
2	1.9423
2	1.83077
2	2.76364
2	2.09999
2	2.6776
2	2.31669
2	1.96305
2	2.57685
2	1.97392
2	2.65379
2	3.15113
1	0.569802
1	2.51812
1	1.97501
2	2.19274
1	1.8772
1	1.48989
1	2.96973
2	2.38053
2	2.35071
2	1.87421
2	2.11404
2	1.91492
2	2.2353
2	3.1102
2	2.54556
2	2.06639
2	2.45671
2	3.08176
2	2.62671
2	2.13064
1	0.949173
1	2.18612
1	1.29623
2	1.71108
2	2.21981
2	2.26393
2	2.25217
2	2.21831
2	2.95281
2	2.97443
2	1.57694
1	2.06942
1	1.26746
1	2.3241
2	1.39305
2	2.60403
2	2.29757
2	3.45957
2	2.0328
2	2.79023
2	2.19368
2	1.16205
2	2.25795
2	3.45548
2	3.19561
1	1.2262
1	2.45668
1	1.80947
1	2.99892
1	2.44438
2	1.15779
2	1.49536
2	1.87826
2	2.6588
2	1.18758
2	1.57174
2	1.91688
2	1.80922
2	1.23789
2	1.73919
2	2.21416
2	1.04465
2	1.95121
2	2.31346
2	2.48809
2	1.27959
2	1.92247
2	2.0279
2	1.51823
1	3.18599
2	4.02826
2	3.28867
2	1.68276
2	1.78286
2	2.62732
2	2.69556
2	0.978343
2	2.95112
1	2.00411
1	1.53512
1	1.68489
2	1.61218
1	1.82131
2	2.05668
2	1.43241
2	1.75388
2	0.990306
2	2.49376
2	1.38663
2	1.42546
2	2.31828
2	1.84894
2	2.5424
2	1.49272
2	1.5252
2	2.06808
2	1.76393
2	1.55302
2	2.08975
2	1.71514
1	1.34132
2	2.19337
2	1.88969
2	2.18683
2	2.01607
2	2.71846
2	2.7759
2	2.66698
2	1.70278
2	2.3797
2	2.14885
2	2.45306
2	3.06712
1	1.31911
1	0.803623
2	1.46775
2	2.77191
2	2.26768
2	2.85755
1	1.93796
2	1.61083
2	2.21775
2	1.22854
1	2.50151
2	2.32912
1	1.20615
1	2.20612
2	1.35005
2	1.709
2	2.01815
2	2.60504
2	1.46347
2	2.44385
1	1.30498
1	1.5855
2	2.2873
2	2.76097
2	2.83452
2	2.4261
2	1.84483
2	2.1637
2	2.49797
2	1.13063
2	2.21052
2	2.91546
2	1.68319
2	1.54155
2	1.76618
2	1.91747
1	2.32591
1	2.05923
2	2.67058
2	2.27018
1	2.15473
2	1.92466
1	1.81757
1	0.711538
2	0.644043
1	1.62662
2	1.57254
1	2.339
1	2.46642
2	2.70209
2	2.13268
1	0.76439
2	2.70576
2	2.26986
2	2.46663
2	2.27499
2	2.31217
2	2.22728
2	2.51645
2	2.72571
2	3.77238
1	1.5672
2	1.3777
1	0.841476
1	1.55386
2	1.67414
2	1.54718
2	1.87658
1	2.32583
1	1.87184
2	2.19727
2	1.60247
2	1.99177
2	1.61392
2	1.10591
1	2.36118
2	2.55598
2	1.68332
2	3.26097
2	1.67373
2	2.39164
2	3.48958
2	1.56214
2	2.10979
2	2.5267
2	2.48484
1	2.00675
2	1.29216
2	2.00012
1	1.40933
2	1.40279
1	1.71587
2	2.30635
1	1.70507
2	1.94856
2	1.76101
2	2.59729
2	2.41983
2	3.48994
1	2.61617
1	0.961645
1	1.04464
2	1.49608
1	0.583576
1	1.75162
2	1.28741
1	2.21851
1	1.34466
2	1.22871
1	1.01137
2	1.92421
2	1.18233
2	1.16343
2	2.43902
2	1.69236
2	2.45779
2	2.10044
2	1.79557
1	1.43231
2	1.88077
2	2.60142
2	1.35
2	2.12238
2	2.23154
2	1.97948
2	2.15341
2	1.82565
2	1.8365
1	1.30591
1	1.38622
2	2.45334
2	1.80711
1	1.87765
2	1.50966
2	1.57669
2	0.963656
2	3.13364
2	3.4943
2	2.79277
2	2.89913
2	0.794861
1	2.45037
2	2.19172
1	0.905799
2	1.24996
2	3.4954
2	2.82916
2	0.988025
2	2.41016
1	1.69457
2	1.99067
2	2.39567
2	2.74192
2	1.48464
2	1.89662
2	2.07686
2	1.7845
2	2.01088
1	2.40704
2	4.05653
2	1.69956
2	2.77434
2	1.97501
1	3.20024
2	3.22364
2	2.49238
1	1.92275
1	1.31476
1	1.79684
2	3.464
2	2.68893
2	2.8313
2	2.80241
2	1.73682
2	1.23523
1	0.787402
2	2.85767
2	0.69226
2	0.757702
1	1.234
2	2.10103
2	2.91491
2	1.26792
2	0.82393
2	2.22188
2	1.69431
2	1.24277
1	1.96466
2	2.53014
2	1.6949
2	1.12556
2	2.10326
2	2.9282
1	0.891789
1	3.50769
2	1.75315
2	2.5835
1	2.2671
2	1.75381
2	2.42198
2	2.86264
2	2.49349
2	2.61739
2	2.15643
2	1.31769
2	3.22793
1	1.7392
2	2.06113
1	1.82174
2	0.984961
2	1.6309
1	1.2294
2	2.41727
1	1.31723
2	1.45953
2	2.50689
1	1.3896
2	1.46059
1	1.43988
2	2.43394
1	0.206556
2	1.82949
2	1.50212
2	0.66496
2	1.08272
1	1.87542
1	1.62145
1	3.35279
1	1.2538
2	2.37338
1	1.78041
1	2.62234
2	2.49415
1	3.64943
1	2.45069
1	1.65097
2	2.86483
1	3.11635
1	2.19225
2	1.96075
1	3.06001
2	2.15795
2	2.69299
1	2.30795
1	2.00351
2	1.8881
2	1.92469
1	1.41071
1	1.55912
1	2.45118
1	1.2578
1	2.22412
1	2.14088
1	2.86983
1	1.91645
2	2.51258
1	2.2281
2	1.67955
2	2.54801
2	1.94336
1	1.6648
1	2.99112
1	1.28674
1	3.12274
1	2.27872
1	1.5279
1	1.86659
2	2.12667
2	2.22425
2	1.88161
2	3.05121
1	3.29898
2	2.5274
2	3.11625
2	2.77538
2	1.50711
1	2.03958
1	1.89892
2	1.85759
2	1.87334
1	0.670303
2	2.91058
1	2.78689
2	2.164
2	2.27975
2	1.21248
1	2.56404
2	2.40055
2	1.44838
2	2.32868
2	2.34196
1	2.16308
1	1.93593
1	3.75441
1	2.40299
2	1.59493
1	1.85222
2	1.25128
1	1.80005
1	2.3806
2	2.2458
1	1.97882
1	2.35997
2	1.65117
2	1.827
1	1.22866
1	1.36088
2	2.34589
1	1.5899
1	1.4591
1	2.69334
2	1.78783
2	1.93608
2	2.24171
2	2.92304
2	1.69712
2	2.01289
2	2.46324
2	1.88511
2	1.99582
1	1.65101
1	2.44952
2	1.19894
1	2.78333
1	1.25473
1	2.0345
1	2.03703
2	2.4719
1	2.23895
2	2.68981
2	1.60717
2	1.59976
2	2.62025
2	3.37013
1	2.41497
2	2.01907
1	0.808352
1	1.95164
1	1.6165
2	1.59727
1	1.60279
2	1.78811
2	1.75056
2	2.67127
2	2.49911
2	2.36645
2	2.33311
2	2.15927
2	1.37299
2	1.35775
2	3.43723
2	2.29397
2	2.1
1	2.43915
2	1.41221
2	2.66726
1	3.11558
1	1.53966
1	2.77927
2	1.98683
1	2.32206
2	2.22589
2	2.80631
2	2.15435
2	1.98442
2	2.24391
2	3.17067
2	1.40443
2	2.55669
2	2.60137
2	2.4918
2	1.41588
1	1.08936
2	1.15135
1	2.13511
1	1.68125
2	2.50887
1	1.72197
2	2.56127
2	3.37888
2	1.93356
2	2.48886
2	2.47865
2	2.91094
2	2.45786
1	2.65511
2	2.9105
1	1.68226
1	2.29344
2	2.16732
1	2.83097
2	2.28602
2	2.52304
1	3.16595
1	2.88602
2	2.63627
1	1.9936
2	2.26606
2	2.167
2	2.18944
2	3.21085
1	1.5476
2	2.18996
2	1.97127
2	1.97396
2	1.17074
2	1.92316
1	1.36398
2	1.16744
2	2.22856
2	2.92123
2	3.26038
2	1.88693
1	2.0878
1	1.96232
1	1.69443
1	3.70674
1	1.63603
1	2.3348
2	2.64484
2	2.77352
2	2.7152
2	2.45191
2	1.86143
2	1.99836
2	1.87354
1	2.76002
2	2.17368
2	3.34025
1	3.263
1	1.49468
2	2.10287
1	2.60853
1	2.88465
1	2.90715
1	2.65338
1	2.04062
1	1.71328
2	2.77428
2	1.2899
2	3.24192
2	2.54085
1	2.2589
2	1.85636
1	2.7306
2	2.08424
1	1.59962
2	1.52055
2	1.61667
2	1.8711
2	2.9442
1	1.25315
2	0.989182
2	2.03044
2	2.3255
2	2.28307
1	1.22006
2	2.63004
2	2.81761
2	2.80955
2	1.30727
2	2.82588
1	2.04686
2	2.75663
1	2.42386
1	2.04463
1	1.9743
1	2.32008
2	1.84225
2	2.00644
2	2.35616
2	1.8261
2	1.82902
2	1.83266
1	1.95151
2	2.10451
2	1.19741
2	1.7754
2	2.67624
2	2.94906
2	2.66012
1	3.13738
1	2.33566
1	1.64805
2	2.95438
2	1.58427
1	2.37459
2	2.90884
2	1.91459
2	2.44132
2	1.82535
2	1.91548
2	2.19214
2	2.29915
2	2.67627
2	1.69518
2	2.41225
2	2.02999
1	2.56886
2	1.49887
2	1.62916
2	2.34844
2	1.88117
2	1.40493
2	1.75352
1	0.937704
1	1.55122
2	2.94246
2	2.09681
1	2.10254
2	2.24803
2	1.62853
1	1.94947
2	1.92518
2	2.01632
1	2.51464
1	1.82316
1	1.72188
2	2.02517
2	2.52371
2	1.96475
2	3.1026
2	2.93354
2	1.57823
2	2.01611
1	1.36558
2	3.14566
2	1.31355
2	2.3959
2	2.1631
2	2.75267
2	2.11353
2	2.6505
2	2.3599
2	2.33743
2	1.89662
1	1.92284
1	1.28372
1	2.34209
2	1.07592
2	2.39575
2	1.26723
2	2.48344
2	2.20935
2	2.07606
2	2.65344
2	2.04365
2	2.37337
2	2.13396
2	3.00055
2	2.47559
2	1.87452
2	1.23414
2	2.00512
2	2.08972
2	2.07889
2	1.4361
2	1.52546
2	2.01706
1	0.807206
2	0.962201
1	3.56044
1	2.94215
2	2.01699
2	2.46952
2	3.14346
2	3.35958
2	2.83733
2	0.951515
2	3.39205
2	4.1079
2	2.23386
2	3.80216
1	2.06902
1	2.13435
2	3.03841
2	2.43889
2	2.3944
2	2.45023
2	1.2109
2	2.90415
2	1.73077
2	2.41084
2	2.62191
2	1.7948
2	2.86037
2	2.34847
2	1.70751
2	2.05846
2	2.68569
2	2.4859
2	2.6922
2	2.17843
1	2.56658
2	1.77836
1	2.66042
2	2.43487
2	2.08166
2	2.91772
2	1.46207
2	2.2935
2	1.92411
2	2.40013
1	1.09261
2	1.94975
2	2.56341
2	2.24975
2	1.33658
2	1.2064
1	1.9589
2	1.44472
2	2.94623
2	2.27845
2	1.58665
1	1.79186
2	1.98726
1	1.56447
2	2.0649
2	2.38371
2	2.01952
2	2.69507
2	1.78541
2	1.50164
2	1.69946
2	2.51393
2	2.46448
2	2.92808
2	1.89471
2	1.94626
1	2.54733
2	2.17419
2	2.11344
2	2.50343
2	2.52095
2	1.92901
2	0.87942
2	0.967699
1	3.00141
1	0.444948
2	2.26669
2	2.87641
2	1.60011
2	2.37714
2	2.86713
2	2.59397
1	2.44059
1	2.49775
2	2.34461
2	1.48653
1	2.19365
2	2.13128
2	2.47406
2	3.42794
2	2.47386
1	2.36267
2	1.97386
2	2.52888
2	1.89038
2	2.20963
2	1.74836
2	2.32672
2	1.53414
2	2.13452
2	2.28429
2	2.175
1	2.35702
2	1.32219
1	2.27033
2	2.94395
1	1.13152
2	1.0069
1	1.91808
2	1.80313
2	2.97392
1	1.69175
1	1.96126
2	2.05665
1	1.901
2	2.71361
2	1.59333
2	1.8744
2	1.6962
2	1.50866
2	2.29557
1	2.51279
2	3.28471
2	1.85522
2	2.22444
2	1.95936
2	1.86838
2	2.24166
2	2.78268
2	2.8985
2	1.81095
2	1.27278
1	1.36779
1	1.27217
2	2.97124
2	2.47059
2	2.76905
1	2.60105
2	1.92897
2	2.75498
2	3.35071
2	1.8222
2	2.57085
1	0.966142
1	1.05821
2	2.21526
2	2.4844
2	2.43911
2	1.0669
2	0.949452
2	1.96951
2	2.15742
1	2.17716
2	2.42273
1	1.39544
1	2.65388
1	1.39049
2	1.45719
1	1.99285
2	0.56744
2	1.70918
2	2.31787
2	2.4767
2	2.61079
2	2.18107
2	2.61985
1	1.05836
2	3.52741
2	2.29045
2	3.15551
2	2.28469
2	2.244
2	1.27314
2	1.99114
2	2.20034
2	2.36059
2	2.18748
2	1.02215
2	2.28319
2	3.21331
2	3.10684
2	2.41883
2	3.60353
2	1.67535
2	2.64841
2	3.5354
2	1.91802
2	2.60137
2	2.91692
2	2.74312
2	2.66644
2	2.61908
2	2.03585
2	2.81366
2	1.97898
2	2.0704
2	1.79185
2	2.89202
2	2.40517
2	2.12893
2	2.66218
2	2.50064
1	2.39448
2	2.19479
1	2.08475
1	3.14039
2	2.2692
2	2.00621
2	1.70796
2	2.23625
2	1.13349
1	1.82104
1	1.6988
2	1.45426
2	2.14091
2	2.13846
2	1.62149
1	1.51398
2	1.47637
1	0.678907
2	2.62837
2	2.47784
2	3.7243
2	2.34494
1	2.20297
1	2.57135
1	2.38133
1	2.28233
2	1.85255
2	1.53564
2	2.63479
2	2.24007
2	2.4811
2	2.54327
2	1.94304
2	1.02444
2	2.24722
1	2.63763
1	1.53289
2	2.40336
2	1.267
1	1.93509
2	1.05638
2	3.25896
2	1.7124
2	1.70472
1	1.87433
2	2.38596
2	2.53037
2	1.42587
2	1.27296
2	2.51499
2	2.12527
2	0.852882
2	3.89317
2	1.62189
2	3.07779
2	2.10287
2	3.13777
2	1.40478
2	2.79354
2	2.34837
2	1.72005
2	2.07459
2	2.25876
2	2.87462
2	2.35234
2	3.26267
2	2.15518
2	2.00789
2	1.80948
1	2.1429
1	1.4871
2	0.890617
2	1.95921
2	2.14726
2	1.57387
2	2.5785
2	2.31883
2	1.61783
2	1.90269
2	2.87548
2	1.82928
2	2.77999
1	2.29989
2	2.84613
2	1.3736
2	1.85207
2	2.38098
2	2.30803
2	2.22083
1	0.974269
2	1.78827
2	2.32091
2	2.0172
2	1.70369
2	1.99488
2	2.47147
2	3.66931
2	2.98797
2	1.12811
2	1.85629
2	1.9112
2	2.29048
2	1.43679
2	1.90013
2	2.70143
2	1.55797
2	1.73505
2	1.75436
2	2.43312
2	2.35904
2	2.57116
2	1.56425
2	1.0616
2	2.48125
2	1.23069
2	2.47356
2	0.331127
2	2.16469
2	2.20787
2	2.14291
2	1.97641
2	2.01092
2	1.41588
2	1.50884
2	1.83845
2	2.07531
2	2.60099
1	1.15734
1	1.99465
2	1.7967
1	2.16384
2	2.5073
1	0.400618
2	1.95974
2	1.06066
2	2.86483
1	1.01396
1	0.68097
2	1.75946
2	2.01986
1	1.70709
1	2.03503
2	3.29364
2	2.84256
2	1.37153
1	0.891733
1	1.23605
2	2.36726
1	2.17389
2	2.8948
2	2.66723
2	2.21093
1	1.86859
2	2.75008
2	3.08847
1	3.26048
2	1.6702
2	1.11575
2	2.05886
2	2.58759
1	1.61896
2	1.92565
2	1.50996
2	1.72076
2	2.34567
2	2.21723
2	1.64697
2	2.28584
2	3.11646
2	2.22648
2	2.00097
2	1.77299
2	1.57278
1	1.8874
2	2.21837
2	1.5409
2	1.99162
2	2.18626
2	2.61485
2	1.37604
2	2.37465
2	2.87919
2	2.32629
2	2.16513
2	2.19355
2	3.09725
2	0.999097
1	0.61647
2	1.25649
2	2.43142
2	2.78478
2	3.66925
2	1.20979
2	2.03633
2	1.42785
1	1.30127
1	0.290417
2	1.80461
2	1.77729
1	2.05199
1	0.83181
2	1.75059
2	0.526456
1	2.14628
1	2.17392
2	1.36618
1	1.52842
1	1.41017
1	1.69557
2	1.64925
2	2.39542
2	0.77456
2	0.569239
1	1.20964
1	0.643936
1	1.36479
2	1.51061
2	1.11511
1	2.08609
2	1.6959
2	1.64709
2	1.74881
2	2.41767
2	2.04766
2	2.19806
2	1.58128
2	1.45185
1	1.67176
2	1.8416
2	2.21869
2	2.58768
2	2.20125
2	1.06925
2	1.31526
2	2.18796
2	2.46151
2	2.52695
1	2.19601
2	1.18911
2	1.99471
1	0.866253
1	1.4887
2	2.08481
2	2.36602
2	1.17729
2	2.87948
2	1.98312
2	1.91122
2	2.85429
2	2.50067
2	1.77022
2	1.10151
2	1.06261
2	2.59238
2	1.83136
2	1.43049
2	3.2042
2	1.83888
2	2.1178
2	3.86337
2	1.81058
2	2.96979
2	2.40595
2	2.18513
1	1.63101
1	1.09514
1	0.918406
1	0.925752
2	0.717771
2	0.691831
2	0.494864
2	2.2015
1	1.97933
1	0.382287
1	1.32864
2	1.32782
2	1.43499
2	1.19757
1	1.90522
2	2.04903
1	1.04048
1	0.934579
2	2.02581
2	1.07134
2	0.835747
1	2.52005
2	1.94742
2	1.87269
2	2.01824
2	1.3382
2	0.986074
2	1.43602
2	2.20583
2	2.09418
2	2.33472
2	1.76753
2	1.23989
2	0.951504
2	2.87649
1	2.44796
2	2.33603
2	3.12446
2	2.96969
2	2.31982
1	1.57867
2	1.61091
2	2.06551
2	2.33864
2	2.10065
2	1.16063
1	2.39105
2	1.96444
1	2.16111
2	1.59524
2	1.6878
2	1.20852
2	2.65884
2	2.09069
2	2.80529
2	1.6324
2	1.43533
1	1.24212
1	0.487485
1	0.332266
2	2.74623
2	0.634722
1	2.45253
1	1.86388
2	1.41126
2	1.05149
1	0.758899
1	1.28915
1	2.15682
2	1.32569
1	1.69013
1	2.28264
2	1.64196
1	0.830138
2	2.25721
2	1.2287
1	0.80036
1	0.977662
2	0.837263
1	0.876404
2	1.48614
1	1.0653
2	0.333692
2	1.37829
2	1.19862
2	1.60918
2	2.18511
2	2.17873
2	2.31043
2	3.92707
1	2.0026
2	1.56229
2	1.13564
2	2.22094
2	1.90578
2	2.27842
2	2.00561
2	1.44985
2	2.31997
2	1.01705
2	1.73134
1	0.74085
1	1.31866
2	0.484716
2	1.96232
2	1.34025
2	1.34187
2	1.92469
2	2.08746
1	1.12556
2	1.7713
2	0.698432
2	1.57736
1	1.41016
1	1.0296
1	1.03747
1	0.961009
1	2.16441
1	1.14111
1	0.765671
1	0.693983
2	2.14979
2	1.63052
1	2.29066
2	2.5787
2	3.02649
1	0.600538
2	0.875691
2	1.14389
1	1.40758
1	0.73252
2	1.41583
2	1.81414
2	2.05161
2	1.12427
2	1.19056
2	0.874916
2	0.908051
1	0.75731
2	0.763889
2	1.62346
2	1.38315
2	1.04562
2	0.606794
2	0.906823
2	2.16196
2	0.786328
2	0.696319
1	1.21624
2	0.511301
2	0.943488
2	1.00531
2	1.24437
2	1.35378
2	1.46081
2	0.971213
1	0.667578
2	1.335
2	0.991335
2	1.45422
2	1.83309
1	0.45655
2	1.26084
1	1.33077
2	1.41497
1	0.97876
2	1.62392
2	1.35908
1	0.368653
1	0.694981
1	0.611094
2	1.18284
2	1.11191
1	2.32683
2	0.784992
1	0.62364
2	0.999106
1	1.46961
1	1.21973
2	1.32538
2	1.32751
2	1.32715
1	0.998383
2	0.407008
1	0.706253
1	0.985874
2	1.04558
1	0.860677
2	1.21495
2	0.830548
2	0.847075
1	0.490216
1	1.11761
2	0.922755
2	1.65696
2	1.04861
2	1.49769
1	1.24249
1	0.964967
2	1.23084
2	0.881234
2	2.12311
2	3.17374
2	0.542211
1	1.09108
1	0.681917
1	0.606014
1	0.370644
2	1.10495
2	0.899744
1	0.620937
2	1.14995
2	0.875722
1	1.71051
1	0.660264
1	0.630307
1	1.39507
2	1.0618
2	1.55568
2	1.05398
1	1.05326
2	1.16211
1	1.99561
2	0.886966
1	1.00122
1	0.448894
1	1.42856
2	1.86556
2	0.640519
2	1.61809
2	1.81922
2	1.3304
2	0.513511
1	0.561227
2	1.34925
2	1.56208
2	1.68301
2	1.97673
1	1.3271
2	0.750628
2	0.898648
2	0.800493
1	0.8608
1	0.765043
2	1.73924
1	0.94832
2	0.942673
2	0.952204
2	1.32934
1	0.331236
1	1.24903
2	1.39676
2	1.38951
2	1.46879
1	1.22301
2	2.0107
2	0.568607
2	1.35342
1	0.766588
1	0.864677
2	2.00695
1	0.379387
1	0.840136
1	0.718909
2	1.33801
2	1.24428
2	1.12405
1	0.656685
2	1.63896
2	1.08191
2	0.909091
1	0.77652
2	1.98794
2	0.387811
1	1.05111
1	0.482853
1	0.368263
1	0.710015
1	0.714723
2	1.03494
1	0.322854
1	1.11434
2	0.944561
1	0.294611
1	0.569322
2	1.13172
1	0.656897
1	0.768572
2	1.3805
1	0.899968
1	3.42233
2	1.1554
1	1.47568
2	0.514252
2	1.3076
2	0.793589
2	1.57073
2	0.8518
2	0.59128
1	0.534932
2	1.08277
2	1.18115
2	1.14036
2	1.24865
2	2.01931
1	0.754231
2	0.945509
2	1.09727
1	0.394833
1	1.85405
1	1.85036
2	1.10856
1	0.675645
2	0.857737
2	0.774991
1	0.755906
2	0.818784
2	1.16045
2	0.796964
1	1.58975
1	0.787134
2	0.772039
2	1.52551
2	1.2427
2	1.50301
1	1.72687
2	0.486301
1	0.68128
2	1.56557
2	2.40655
2	1.19321
1	1.14821
2	0.0692413
2	1.82147
2	0.879828
2	0.771603
2	1.05453
1	0.679223
1	0.903485
1	1.10325
1	0.928365
2	1.39579
2	2.12232
2	0.708652
2	1.96355
2	0.772578
2	1.38653
2	1.41459
2	0.812825
2	0.690092
2	0.706367
2	1.60385
2	1.21773
2	1.28599
2	0.59359
1	1.93131
1	1.1045
1	1.15331
1	1.11068
1	0.581121
2	0.898092
1	1.10547
1	0.776016
1	0.855148
2	0.631686
1	2.61144
2	0.848337
2	0.891427
1	0.941225
2	0.904324
2	0.587952
2	0.925106
1	1.09553
2	0.86112
1	0.747174
2	1.0355
2	1.05751
2	0.480231
1	1.34381
1	2.30811
2	1.55214
2	0.939932
2	0.870235
1	0.692231
1	0.799115
1	0.622803
2	0.439512
1	0.632313
2	0.853641
2	1.48579
2	1.14536
1	0.437488
2	0.788772
1	0.468125
1	0.451898
1	1.96998
2	1.936
1	0.42823
2	1.39137
1	0.653329
2	0.420614
1	0.978846
2	2.05669
2	0.988954
1	0.722036
1	0.68046
2	2.04151
2	1.0719
2	1.51713
2	1.61038
2	1.5647
2	1.41493
2	1.02994
2	1.18225
2	0.947569
2	0.935478
2	2.13228
1	0.678289
1	1.24245
1	0.678772
1	0.407455
1	0.824605
1	0.808084
2	1.09475
1	0.754587
2	0.746126
2	1.32182
2	0.697452
2	1.32948
2	0.30451
2	0.28634
1	0.427839
2	1.38275
1	0.720273
2	0.619912
2	1.10743
2	1.59062
1	0.430662
1	0.842426
1	0.882657
2	0.593972
1	0.788782
2	0.34675
2	0.603205
2	0.364429
1	0.578126
1	1.01979
1	0.876
1	1.76903
2	1.41599
2	0.414807
2	0.933652
1	1.54342
2	1.72076
1	1.4963
1	0.595432
1	1.18657
1	0.582458
2	1.40147
2	1.28656
2	1.03092
2	3.76711
2	2.46818
1	1.01322
1	0.993135
2	0.50004
1	1.04622
2	0.464705
1	1.35093
2	1.13675
1	0.547717
1	0.754215
2	0.641878
1	0.564326
1	0.328094
1	0.462604
2	1.19049
2	0.689824
2	1.19718
2	1.09718
2	1.77493
2	1.11033
2	0.82178
2	1.30026
2	1.35038
1	0.380287
1	0.757135
1	0.676297
1	1.00544
1	0.400249
2	1.75155
2	1.26791
1	1.04034
2	1.03151
1	0.635948
1	0.705235
1	1.1805
1	1.34207
1	0.63155
1	0.467074
1	0.696008
2	0.986545
2	1.26448
1	0.819572
2	0.3561
2	1.06848
2	0.800513
2	1.30104
1	0.496302
1	1.51639
1	0.690015
1	0.3897
1	0.559844
1	1.18425
2	0.930492
1	1.72024
1	0.55234
1	0.492366
1	0.699068
1	0.942078
2	0.775275
1	1.06314
2	0.891764
1	0.743542
1	1.4003
1	1.21372
1	2.62739
2	3.83559
2	2.02814
2	2.24297
2	2.98712
2	3.43467
2	1.61554
2	1.44847
2	2.34187
1	0.975976
1	1.46366
1	1.63041
2	0.903195
2	1.10943
2	0.712515
2	1.07148
2	1.72366
2	1.10701
2	2.00118
1	1.79773
2	1.94666
2	1.54054
1	0.957711
1	1.63018
1	0.882357
2	0.714589
2	1.4174
2	2.22248
2	1.7591
2	1.85368
2	1.65638
2	2.89413
2	1.5257
2	2.3571
2	1.01274
1	2.35773
1	1.61307
2	2.02835
1	1.09664
1	1.08
2	0.828813
2	1.51303
2	2.01426
1	1.06189
2	2.83444
2	1.64457
2	1.35756
2	2.4678
2	2.09803
2	1.18481
2	1.86018
2	1.90743
2	0.917677
2	0.692456
1	1.60271
2	0.750417
1	1.04846
2	1.1389
2	1.18805
2	1.47697
2	2.02953
2	1.27191
2	1.59233
2	1.53263
2	3.29155
2	2.55506
2	1.44853
2	1.89248
2	2.08619
2	1.22031
2	1.15099
1	1.28843
2	3.87543
1	1.14178
2	1.92359
2	2.81486
1	2.05466
1	1.19947
2	1.78828
1	1.98176
2	2.50035
2	2.17709
2	3.62326
2	1.71091
2	2.3089
2	0.512093
2	2.154
2	1.82404
2	1.47158
2	0.781863
2	1.11015
1	1.272
2	1.50821
1	2.93965
1	1.22189
1	1.05251
1	1.23339
1	1.04658
1	1.35921
1	0.708335
1	1.79417
1	0.598605
1	1.92102
1	1.15576
1	1.58135
1	2.03688
1	1.3531
1	1.48877
1	1.4951
1	1.9652
1	2.50555
1	0.930892
1	1.39745
1	1.13721
1	1.33635
1	1.57837
1	1.51708
1	3.37384
1	1.45714
1	1.25903
1	2.08494
1	2.26211
1	1.06661
1	1.34453
1	0.851076
1	1.3565
1	1.77904
1	2.36684
1	1.02198
1	1.22226
1	1.04297
1	1.83752
1	1.4918
1	1.15053
1	0.547125
1	1.07903
1	1.00226
1	1.91884
1	1.48311
1	1.0243
1	0.714888
1	2.1743
1	1.19261
1	1.49854
1	1.62934
1	1.22525
1	0.964612
1	1.25495
1	0.670893
1	1.21113
1	1.27819
1	0.712385
1	1.24442
1	0.613086
1	1.73418
1	1.73753
1	0.995715
1	1.37619
1	0.846051
1	1.36656
1	1.91479
1	0.447953
1	0.671396
1	0.988555
1	2.00226
1	1.1579
1	2.03033
1	1.00289
1	1.37513
1	1.34952
1	1.10008
1	0.763146
1	0.735131
1	0.798842
1	1.95828
1	1.13306
1	1.88325
1	2.14882
1	1.1658
1	0.862921
1	2.16718
1	1.34756
1	1.36511
1	1.18882
1	1.14528
1	0.702742
1	1.04856
1	1.00995
1	0.573308
1	0.508683
1	2.49727
1	1.03222
1	0.483653
1	0.853595
1	1.11864
1	0.601326
1	1.9309
1	1.29036
1	1.72832
1	2.34064
1	0.972748
1	1.94314
1	0.732896
1	1.54116
1	0.818865
1	0.808438
1	1.31745
1	1.09826
1	0.58795
1	1.1988
1	0.988547
1	0.617422
1	0.789806
1	1.05145
1	1.81497
1	1.21391
1	0.121879
1	0.441519
1	1.08844
1	0.820101
1	1.13926
1	1.79956
1	1.24619
1	2.52236
1	2.42954
1	1.73195
1	1.99032
1	2.4285
1	2.14639
1	3.44295
1	1.0172
1	1.30459
1	1.06438
1	2.08955
1	2.8806
1	1.32035
1	0.954339
1	1.17267
1	0.981905
1	0.863123
1	1.21875
1	1.26561
1	0.769579
1	1.10346
1	0.742712
1	1.17743
1	1.38487
1	0.606782
1	1.64259
1	1.20018
1	1.02339
1	1.04335
1	0.247268
1	1.2118
1	2.08554
1	1.7312
1	1.60637
1	1.14258
1	2.82522
1	1.24837
1	2.06362
1	1.29936
1	1.17766
1	1.7652
1	1.13877
1	1.22635
1	1.33095
1	0.984443
1	1.67713
1	2.42933
1	0.608885
1	1.31193
1	1.72784
1	1.33524
[truncated: 9,462 more rows]

[truncated: 27 more sheets: KAT6B, TCF7L2, HSP90AA1, PRDM2, TPR, THRAP3, ZEB1, FOXP1, FIP1L1, HLAA, SRSF3, TAF15, DDX5, LPP, AKAP9, LMNA, PABPC1, COL1A1, NF1, RECQL …]
