# Supplementary material for: Integrative spatial and genomic analysis of tumor heterogeneity with Tumoroscope
Source: Nat Commun. 2024 Oct 29;15:9343. doi: 10.1038/s41467-024-53374-3 (PMC11522407; doi:10.1038/s41467-024-53374-3)
Supplement: Supplementary file 4 — Source Data [file 41467_2024_53374_MOESM4_ESM.zip › Source Data/Supplementary_Figure_1.xlsx]

## Sheet: a
NumberOfSuccess	cdf_values
0	1
1	0.96875
2	0.8125
3	0.5
4	0.1875
5	0.03125

## Sheet: b
NumberOfSuccess	cdf_values
0	1
1	0.9375
2	0.6875
3	0.3125
4	0.0625

## Sheet: c
NumberOfSuccess	cdf_values
0	1
1	0.875
2	0.5
3	0.125

## Sheet: d
NumberOfSuccess	cdf_values
0	1
1	0.5
