# Supplementary material for: Integrative spatial and genomic analysis of tumor heterogeneity with Tumoroscope
Source: Nat Commun. 2024 Oct 29;15:9343. doi: 10.1038/s41467-024-53374-3 (PMC11522407; doi:10.1038/s41467-024-53374-3)
Supplement: Supplementary file 4 — Source Data [file 41467_2024_53374_MOESM4_ESM.zip › Source Data/Supplementary_Figure_15.xlsx]

## Sheet: Breast
C1	C2	C3	C4	C5	C6	C7
1	-0.166138	-0.0536179	-0.458151	-0.308082	-0.326914	0.649382
-0.166138	1	-0.375793	0.185036	-0.418752	0.635595	-0.202426
-0.0536179	-0.375793	1	0.347481	-0.282038	-0.434006	-0.057543
-0.458151	0.185036	0.347481	1	-0.38409	0.328219	-0.578701
-0.308082	-0.418752	-0.282038	-0.38409	1	-0.318865	-0.316939
-0.326914	0.635595	-0.434006	0.328219	-0.318865	1	-0.369976
0.649382	-0.202426	-0.057543	-0.578701	-0.316939	-0.369976	1

## Sheet: Prostate
C1	C2	C3	C4
1	-0.371602	-0.339942	-0.136761
-0.371602	1	0.660531	-0.802304
-0.339942	0.660531	1	-0.757469
-0.136761	-0.802304	-0.757469	1
