# Supplementary material for: Integrative spatial and genomic analysis of tumor heterogeneity with Tumoroscope
Source: Nat Commun. 2024 Oct 29;15:9343. doi: 10.1038/s41467-024-53374-3 (PMC11522407; doi:10.1038/s41467-024-53374-3)
Supplement: Supplementary file 4 — Source Data [file 41467_2024_53374_MOESM4_ESM.zip › Source Data/Supplementary_Figure_19.xlsx]

## Sheet: BMPR1A
CN	GE
2	1.38729
1	5.42965
1	2.02152
1	5.65644
1	4.9114
1	1.62836
2	2.29628
1	2.00262
2	4.54548
2	2.07457
2	1.83849
2	5.21255
2	3.26202
1	3.49837
2	1.84529
2	5.6096
2	8.29514
2	1.17239
2	4.76616
2	1.2115
1	0.920273
2	1.03677
2	2.4529
2	3.62772
2	1.85992
1	2.55243
1	2.70614
2	1.43783
2	1.51488
1	1.64399
1	1.31967
1	1.26356
2	4.61104
1	0
2	3.99756
2	4.70964
1	1.26436
1	1.3972
2	2.54883
1	0.262362
1	0.387622
1	1.99744
1	1.5268

## Sheet: HSP90AB1
CN	GE
2	9.1977
1	31.4229
1	13.5258
1	32.7353
1	28.4236
1	12.827
2	16.617
1	14.1494
2	27.7753
2	14.5638
2	13.5473
2	31.4979
2	18.8782
1	20.246
2	13.564
2	32.4643
2	48.0063
2	7.47054
2	27.5831
2	9.50234
1	8.07741
2	7.04008
2	15.0798
2	20.9946
2	14.2808
1	17.0934
1	18.8671
2	11.0889
2	10.8307
1	12.365
1	16.0279
1	10.9617
2	26.6854
1	0
2	23.135
2	26.757
1	7.98305
1	10.0973
2	22.1144
1	2.32252
1	3.09223
1	15.3143
1	8.62156
1	22.4013
1	17.1079
1	18.4184
1	7.97423
1	20.1822
1	10.4615
1	14.7955
2	54.9719
1	18.276
1	48.9919
1	53.6634
1	21.8803
1	15.1089
2	9.21462
2	29.0609
2	40.721
2	25.7975
1	27.3261
1	49.805
2	23.0881
2	20.5931
1	11.665
1	9.50478
1	13.5058
1	4.9823
1	6.77158
2	18.0875
2	19.6534
1	16.8467
1	11.3275
1	11.4364
2	14.3593
2	11.6411
1	14.9325
1	29.9045
2	31.4821
1	10.8728
2	27.6807
1	18.9059
1	31.6964
1	15.572
1	9.29164
1	3.60273
1	4.74515
1	6.56584
1	7.3646
1	13.3918
2	11.1155
2	11.6079
1	6.10706
1	13.8973
1	12.7034
1	4.70237
1	8.48957
1	0
1	12.239
1	10.2024
1	6.31953
1	10.7917
1	3.17974
1	8.04023
1	0
1	7.16019
1	4.64249
1	13.8632
1	15.9936
1	11.0884
1	7.78456
1	14.4315
1	5.55782
1	11.5858
1	20.2133
1	8.73132
1	14.094
1	9.31457
1	7.3271
1	16.7808
1	5.34106
1	35.2206
1	39.304
1	12.6116
1	57.6841
1	21.9059
1	9.34302
1	16.5484
1	12.1393
1	9.24338
1	26.8948
1	12.4434
1	2.72447
1	29.2904
1	38.0732
1	36.9261
1	45.3181
1	10.0386
1	11.9925
1	18.8559
1	4.12736
1	17.9396
1	17.0332
1	24.6089
1	26.3946
1	36.2746
1	40.6678
1	47.548
1	9.11816
1	18.2456
1	49.2776
1	2.46878
1	25.8551
1	1.82755
1	6.96646
1	32.6846
1	9.44818
1	22.3067
1	4.86166
1	11.2707
1	5.25233
1	7.99405
1	8.69388
1	32.2993
1	41.1599
1	20.5247
1	8.62457
1	48.6869
1	8.07041
1	35.041
1	20.6099
1	32.1992
1	14.6526
1	10.5187
1	8.29001
1	42.3681
1	28.287
1	9.03145
1	34.8787
1	51.1586
1	37.8362
1	11.6786
1	10.9369
1	22.4092
1	1.86849
1	5.5918
1	0
1	37.7289
1	15.0758
1	60.9208
1	28.36
1	51.0074
1	41.1737
1	5.64811
1	3.66725
1	34.0358
1	46.8861
1	15.1478
1	64.6005
1	11.2475
1	7.08147
1	18.1443
1	33.352
1	27.5942
1	30.0693
1	0
1	38.854
1	18.1425
1	20.3516
1	28.8157
1	1.89381
1	26.0978
1	3.60191
1	26.1569
1	10.2042
1	36.5024
1	35.0471
1	28.6976
1	23.9048
1	21.8762
1	17.8651
1	28.6048
1	22.408
1	25.9721
1	15.0682
1	13.4834
1	6.36739
1	14.8467
1	11.8444
1	18.6388
1	30.4231
1	32.31
1	34.3969
1	40.9809
1	12.5945
1	20.6351
1	18.9854
1	7.3494
1	27.6683
1	31.6382
1	15.3399
1	15.7624
1	12.4275
1	4.50034
1	5.00162
1	18.4964
1	10.1955
1	25.5927
1	14.6562
1	22.6891
1	11.1991
1	4.99166
1	7.18734
1	6.75939
1	10.2439
1	18.2455
1	23.019
1	45.6789
1	6.84782
1	5.65543
1	10.5313
1	14.3659
1	26.3061
1	28.705
1	5.77489
1	9.4788
1	0.868585
1	8.23302
1	18.0206
1	28.7329
1	25.323
1	12.4825
1	6.61557
1	7.81265
1	27.627
1	15.7175
1	45.0433
1	26.194
1	7.59297
1	17.6566
1	6.53034
1	14.4306
1	11.8518
1	34.8529
1	0
1	10.6476
1	24.8933
1	12.1735
1	18.1909
1	12.0813
1	16.1874
1	11.4288
1	12.8347
1	13.8775

## Sheet: NUMA1
CN	GE
2	2.83949
1	12.086
1	4.06594
1	12.5909
1	10.9325
1	3.3249
2	4.77166
1	4.13801
2	9.88627
2	4.28169
2	3.79931
2	11.2874
2	7.26104
1	7.78714
2	3.85347
2	12.4866
2	18.4644
2	2.48112
2	10.6092
2	2.62271
1	2.0254
2	2.09427
2	5.38229
2	8.07506
2	3.69559
1	5.46806
1	5.74835
2	2.68098
2	3.08559
1	3.37094
1	2.34864
1	2.27889
2	10.2639
1	0
2	8.89832
2	9.89476
1	2.57346
1	2.86439
2	4.9066
1	0.472862
1	0.700951
1	4.1204
1	3.1456
1	7.25596
1	5.09042
1	6.83533
1	2.73687
1	7.76262
1	3.32972
1	4.58952
2	21.1436
1	5.64481
1	18.8435
1	20.6403
1	8.41573
1	2.40384
2	2.82103
2	9.20759
2	15.4301
2	9.9224
1	8.73334
1	19.1563
2	6.93395
2	5.58356
1	3.00278
1	2.5515
1	3.66313
1	1.55878
1	1.96888
2	5.40671
2	5.22303
1	5.31869
1	2.19218
1	2.75662
2	4.22895
2	2.43786
1	3.50611
1	10.5693
2	12.1088
1	4.18195
2	10.6467
1	7.27168
1	12.1913
1	4.7395
1	2.68792
1	0.945452
1	1.36218
1	1.91198
1	1.73276
1	3.1794
2	3.77467
2	4.38694
1	1.7993
1	3.59244
1	3.80951
1	1.02503
1	2.07586
1	0
1	2.5519
1	1.60676
1	2.3115
1	4.15075
1	0.666108
1	2.07419
1	0
1	1.71817
1	0.387638
1	5.0946
1	4.20288
1	2.54519
1	1.77088
1	5.55071
1	1.61004
1	3.20954
1	7.05614
1	2.52762
1	2.63607
1	1.891
1	2.41616
1	6.45432
1	1.09593
1	10.4841
1	15.1173
1	4.72154
1	22.1868
1	8.42559
1	3.00162
1	6.36495
1	4.66908
1	2.21282
1	10.3444
1	2.97889
1	0.652226
1	11.2658
1	13.8244
1	14.2027
1	17.4305
1	3.37269
1	2.87095
1	7.25249
1	0.988072
1	6.1236
1	6.17945
1	9.46523
1	9.60245
1	13.5937
1	15.6419
1	17.2212
1	2.18285
1	7.01774
1	18.9534
1	0.591016
1	9.94452
1	0.437508
1	2.67948
1	12.5713
1	2.26185
1	8.57975
1	1.16386
1	4.09303
1	1.25738
1	3.07472
1	2.93685
1	12.4231
1	15.8312
1	7.89431
1	2.06468
1	18.7262
1	1.93202
1	13.052
1	7.73136
1	12.3846
1	3.50776
1	2.51814
1	3.18855
1	15.6222
1	10.8799
1	3.47373
1	13.4153
1	18.5881
1	14.5528
1	2.79582
1	2.61824
1	8.27912
1	0.447308
1	1.33865
1	0
1	14.5115
1	3.60908
1	23.2876
1	10.908
1	19.6188
1	15.0111
1	2.0385
1	0.877924
1	13.091
1	17.4972
1	3.62631
1	24.1009
1	4.32609
1	1.69527
1	6.50343
1	12.828
1	10.1815
1	11.5654
1	0
1	14.9442
1	6.38777
1	7.82777
1	10.4251
1	0.620757
1	9.8633
1	1.35706
1	10.0606
1	2.74187
1	13.3578
1	11.1467
1	8.74966
1	9.19442
1	4.79249
1	5.35121
1	8.03155
1	8.07378
1	5.29514
1	4.83026
1	5.18606
1	1.56135
1	4.15846
1	1.82397
1	7.16897
1	8.68073
1	12.4273
1	12.4859
1	15.7623
1	3.46403
1	5.73593
1	5.52344
1	2.69659
1	7.91527
1	12.1689
1	5.37976
1	3.77081
1	3.44095
1	0.815782
1	1.37023
1	7.11421
1	2.88263
1	7.45788
1	4.38928
1	5.86053
1	2.69711
1	1.21599
1	2.76444
1	2.14855
1	2.72568
1	6.11437
1	8.85372
1	17.5693
1	1.63934
1	0.995099
1	3.5292
1	5.52551
1	7.31839
1	11.0407
1	1.20928
1	3.20838
1	0.291077
1	2.26496
1	5.1502
1	10.8989
1	7.98348
1	3.80141
1	1.85954
1	1.54309
1	8.42138
1	4.6616
1	17.3248
1	10.0749
1	2.23147
1	3.21058
1	1.55618
1	5.55037
1	4.33854
1	13.4053
1	0
1	1.70262
1	9.57459
1	4.68226
1	5.24713
1	1.99899
1	2.8856
1	4.13244
1	3.63095
1	3.40987

## Sheet: SMAD2
CN	GE
2	1.42136
1	6.05185
1	2.03515
1	6.30462
1	5.47421
1	1.66436
2	2.38872
1	2.07146
2	4.94994
2	2.14337
2	1.90192
2	5.65136
2	3.63582
1	3.89926
2	1.92911
2	6.25242
2	9.2457
2	1.24214
2	5.31233
2	1.31317
1	1.01418
2	1.04828
2	2.69494
2	4.04343
2	1.84971
1	2.73765
1	2.8779
2	1.34151
2	1.54454
1	1.68743
1	1.17505
1	1.14015
2	5.13944
1	0
2	4.45566
2	4.95348
1	1.28816
1	1.43385
2	2.45554
1	0.236578
1	0.350693
1	2.06265
1	1.57461
1	1.60659
1	3.53238
1	1.26516
1	1.31886
1	0.946089
1	1.70623
1	3.23187
1	0.548764
1	5.24785
1	7.56971
1	2.52373
1	11.1096
1	4.21895
1	2.23388
1	3.18712
1	2.33795
1	2.76551
1	5.17977
1	3.72292
1	0.815129
1	5.64114
1	7.93417
1	7.11174
1	8.72799
1	2.29186
1	3.58801
1	3.63154
1	1.23486
1	4.02492
1	3.55349
1	4.73953
1	5.48683
1	7.24932
1	7.83237
1	9.94062
1	2.72805
1	3.51399
1	9.49056
1	0.738631
1	4.97952
1	0.546782
1	1.3417
1	6.29485
1	2.82678
1	4.29614
1	1.45455
1	2.34829
1	1.57143
1	1.5396
1	1.97314
1	6.22064
1	7.92713
1	3.95292
1	2.58037
1	9.37679
1	2.41457
1	7.06112
1	4.11302
1	6.20136
1	4.38388
1	3.14708
1	1.5966
1	8.65429
1	5.44791
1	1.7394
1	6.71743
1	10.652
1	7.28701
1	3.49411
1	3.27219
1	4.56545
1	0.55903
1	1.673
1	0
1	7.26636
1	4.5105
1	11.8388
1	5.46197
1	9.82371
1	8.53563
1	1.18608
1	1.0972
1	6.55508
1	9.42367
1	4.53203
1	12.9893
1	2.1662
1	2.11869
1	3.84337
1	6.42338
1	5.63151
1	5.79116
1	0
1	7.48303
1	3.26448
1	3.9196
1	6.03281
1	0.310832
1	5.15442
1	0.7145
1	5.03765
1	1.37206
1	7.53063
1	5.58019
1	4.38027
1	4.60392
1	2.39952
1	2.67871
1	4.02019
1	4.04251
1	2.64921
1	2.41816
1	2.59682
1	0.781504
1	2.08173
1	0.912553
1	3.58972
1	4.34503
1	6.22271
1	7.1707
1	7.89267
1	1.73407
1	2.87121
1	2.76491
1	1.34989
1	3.96219
1	6.09331
1	2.69359
1	1.88657
1	1.7224
1	0.408144
1	0.686116
1	3.5623
1	1.44294
1	3.73324
1	2.1972
1	2.93385
1	1.34989
1	0.608602
1	1.38424
1	1.07564
1	1.36417
1	3.05908
1	4.43332
1	8.79748
1	2.04879
1	0.497858
1	1.7657
1	2.76679
1	3.663
1	5.52841
1	0.605016
1	1.60582
1	0.145629
1	1.13369
1	2.5782
1	5.45699
1	3.99645
1	1.90287
1	0.9307
1	0.772025
1	4.21619
1	2.33354
1	8.67505
1	5.04481
1	1.11643
1	1.60629
1	0.779225
1	2.77924
1	2.17181
1	6.71245
1	0
1	0.85184
1	4.79428
1	2.34455
1	2.62666
1	1.00011
1	1.4437
1	2.39442
1	1.81766
1	1.70689

## Sheet: EWSR1
CN	GE
2	3.53557
1	14.7
1	5.08901
1	15.314
1	13.2969
1	4.13711
2	5.91072
1	5.13536
2	12.0998
2	5.31578
2	4.71327
2	13.8331
2	8.83144
1	9.47132
2	4.7658
2	15.1872
2	22.4579
2	3.05989
2	12.9037
2	3.20818
1	2.46345
2	2.61753
2	6.57049
2	9.82151
2	4.63735
1	6.71729
1	7.0769
2	3.43123
2	3.84534
1	4.19084
1	3.03463
1	2.94451
2	12.4837
1	0
2	10.8228
2	12.2383
1	3.21084
1	3.56246
2	6.20991
1	0.610976
1	0.905685
1	5.11259
1	3.91339
1	9.02151
1	6.33936
1	8.44135
1	3.38557
1	9.44149
1	4.13246
1	5.68894
2	25.7165
1	7.02697
1	22.919
1	25.1044
1	10.2359
1	3.10595
2	3.49146
2	11.4455
2	18.8864
2	12.0684
1	10.7192
1	23.2994
2	8.57977
2	6.91859
1	3.7362
1	3.2158
1	4.49172
1	1.92044
1	2.42778
2	6.72192
2	6.52481
1	6.49995
1	2.83248
1	3.38505
2	5.2402
2	2.99431
1	4.53017
1	12.9066
2	14.7277
1	5.08641
2	12.9493
1	8.84438
1	14.828
1	5.8631
1	3.33517
1	1.1796
1	1.70428
1	2.38617
1	2.23887
1	3.95792
2	4.71838
2	5.37563
1	2.27188
1	4.43595
1	4.9222
1	1.29517
1	2.59541
1	0
1	3.29727
1	2.07607
1	2.87256
1	5.04846
1	0.860666
1	2.55994
1	0
1	2.15884
1	0.50086
1	6.31833
1	5.22907
1	3.28859
1	2.28812
1	6.7512
1	2.02739
1	3.99908
1	8.73482
1	3.16333
1	3.40602
1	2.44333
1	2.90095
1	7.85024
1	1.33295
1	13.0831
1	18.3869
1	5.73056
1	26.9853
1	10.2478
1	3.5952
1	7.74155
1	5.6789
1	2.56532
1	12.5817
1	3.45343
1	0.756124
1	13.7024
1	16.7373
1	17.2745
1	21.2003
1	4.05625
1	3.32829
1	8.82103
1	1.14547
1	7.37507
1	7.48099
1	11.5123
1	11.6276
1	16.5001
1	19.0249
1	20.8455
1	2.53057
1	8.53552
1	23.0526
1	0.685164
1	12.0953
1	0.507202
1	3.25899
1	15.2902
1	2.62216
1	10.4353
1	1.34926
1	4.95552
1	1.45768
1	3.73971
1	3.5338
1	15.11
1	19.2551
1	9.60167
1	2.39359
1	22.7763
1	2.23979
1	15.8349
1	9.38509
1	15.0632
1	4.06654
1	2.91927
1	3.87816
1	18.9376
1	13.233
1	4.22502
1	16.3167
1	22.506
1	17.7002
1	3.24119
1	3.03532
1	10.0378
1	0.518564
1	1.5519
1	0
1	17.65
1	4.184
1	28.3106
1	13.2672
1	23.8619
1	18.1801
1	2.4668
1	1.01778
1	15.9223
1	21.2311
1	4.20398
1	29.2433
1	5.26172
1	1.96533
1	7.86532
1	15.6024
1	12.3429
1	14.0668
1	0
1	18.1763
1	7.76428
1	9.52073
1	12.6179
1	0.755012
1	11.9801
1	1.6479
1	12.2365
1	3.49247
1	16.1828
1	13.7908
1	10.8128
1	11.183
1	5.87039
1	6.65455
1	10.0293
1	9.86975
1	6.84174
1	5.96482
1	6.30768
1	1.95546
1	5.15451
1	2.35672
1	8.71945
1	10.8614
1	15.115
1	15.1164
1	19.1714
1	4.29948
1	7.1473
1	6.87118
1	3.34659
1	9.84752
1	14.8007
1	6.58346
1	4.87219
1	4.29063
1	1.05406
1	1.66658
1	8.65285
1	3.59315
1	9.27758
1	5.45583
1	7.2537
1	3.39584
1	1.52945
1	3.36232
1	2.65104
1	3.43514
1	7.90026
1	10.7686
1	21.3691
1	1.90048
1	1.28575
1	4.56001
1	6.72055
1	9.17812
1	13.4285
1	1.56249
1	4.03159
1	0.376095
1	2.83525
1	6.3835
1	13.3344
1	9.91213
1	4.73495
1	2.33929
1	1.9938
1	10.3589
1	5.79009
1	21.0718
1	12.2539
1	2.88324
1	4.14833
1	1.89274
1	6.75079
1	5.38974
1	16.3046
1	0
1	2.19993
1	11.6454
1	5.69493
1	6.51424
1	2.58285
1	3.72843
1	5.00145
1	4.49945
1	4.24442

## Sheet: SND1
CN	GE
2	1.87703
1	7.86616
1	2.69707
1	8.19472
1	7.11536
1	2.19689
2	3.14344
1	2.72938
2	6.46105
2	2.82489
2	2.50536
2	7.38326
2	4.72582
1	5.06823
2	2.53589
2	8.12686
2	12.0175
2	1.62972
2	6.90494
2	1.71343
1	1.31822
2	1.38789
2	3.51157
2	5.25563
2	2.4556
1	3.5824
1	3.77143
2	1.80511
2	2.04089
1	2.22605
1	1.59149
1	1.54423
2	6.68021
1	0
2	5.79144
2	6.51187
1	1.70347
1	1.89203
2	3.27897
1	0.320423
1	0.474981
1	2.71744
1	2.0782
1	4.79184
1	3.36536
1	4.49386
1	1.80134
1	5.05227
1	2.19631
1	3.0248
2	13.7613
1	3.73089
1	12.2642
1	13.4337
1	5.47735
1	1.6289
2	1.85736
2	6.07981
2	10.0847
2	6.45796
1	5.71835
1	12.4678
2	4.56457
2	3.67905
1	1.98402
1	1.70036
1	2.39697
1	1.02319
1	1.29312
2	3.57046
2	3.4602
1	3.47258
1	1.48547
1	1.80552
2	2.78653
2	1.59699
1	2.37582
1	6.89716
2	7.88098
1	2.72181
2	6.92936
1	4.73275
1	7.93464
1	3.1195
1	1.77271
1	0.625825
1	0.903344
1	1.26584
1	1.17416
1	2.10141
2	2.50171
2	2.86932
1	1.20054
1	2.36164
1	2.58142
1	0.684252
1	1.376
1	0
1	1.72923
1	1.08878
1	1.52603
1	2.7015
1	0.45137
1	1.3631
1	0
1	1.14266
1	0.262673
1	3.35886
1	2.77683
1	1.72468
1	1.19999
1	3.61266
1	1.07231
1	2.12261
1	4.64637
1	1.67654
1	1.78627
1	1.28139
1	1.71081
1	4.20077
1	0.713281
1	6.94066
1	9.83907
1	3.11743
1	14.4402
1	5.48376
1	2.15717
1	4.14261
1	3.03886
1	1.90187
1	6.73264
1	2.56029
1	0.560573
1	7.33233
1	9.27941
1	9.2438
1	11.3446
1	2.36307
1	2.46751
1	4.72025
1	0.849225
1	4.25254
1	4.14979
1	6.16041
1	6.43873
1	8.9707
1	10.1805
1	11.5753
1	1.87611
1	4.56747
1	12.3358
1	0.507964
1	6.47236
1	0.376028
1	1.74393
1	8.18201
1	1.94401
1	5.5841
1	1.00031
1	2.74715
1	1.08069
1	2.00117
1	2.05142
1	8.08556
1	10.3036
1	5.13799
1	1.77455
1	12.1879
1	1.66053
1	8.64124
1	5.09925
1	8.0605
1	3.01484
1	2.16428
1	2.07526
1	10.3993
1	7.08116
1	2.26087
1	8.73128
1	12.4724
1	9.47162
1	2.40294
1	2.25032
1	5.50538
1	0.384451
1	1.15054
1	0
1	9.44478
1	3.10192
1	15.2062
1	7.09944
1	12.7688
1	10.0538
1	1.3728
1	0.754555
1	8.52026
1	11.5725
1	3.11673
1	15.9426
1	2.81562
1	1.45705
1	4.39621
1	8.34908
1	6.77512
1	7.52732
1	0
1	9.7264
1	4.17582
1	5.09467
1	7.01147
1	0.404018
1	6.47954
1	0.89298
1	6.54791
1	1.84021
1	8.92841
1	7.3372
1	5.75503
1	5.98416
1	3.1338
1	3.53439
1	5.31941
1	5.27238
1	3.58811
1	3.17551
1	3.37533
1	1.03613
1	2.74067
1	1.23597
1	4.6659
1	5.75694
1	8.08825
1	8.38228
1	10.2589
1	2.28502
1	3.79355
1	3.64901
1	1.77866
1	5.22947
1	7.92006
1	3.51559
1	2.55519
1	2.27679
1	0.552793
1	0.89181
1	4.63026
1	1.90691
1	4.92696
1	2.89817
1	3.8587
1	1.79617
1	0.80925
1	1.79922
1	1.41173
1	1.81637
1	4.14324
1	5.76241
1	11.4349
1	1.40897
1	0.674302
1	2.39147
1	3.59626
1	4.86097
1	7.1858
1	0.819438
1	2.13384
1	0.197241
1	1.50255
1	3.39417
1	7.12117
1	5.26738
1	2.51348
1	1.23768
1	1.04564
1	5.52205
1	3.07648
1	11.2758
1	6.55722
1	1.51209
1	2.17557
1	1.01283
1	3.61244
1	2.86359
1	8.72481
1	0
1	1.15374
1	6.23159
1	3.04743
1	3.4618
1	1.35456
1	1.95535
1	2.78016
1	2.39258
1	2.25359

## Sheet: ZZEF1
CN	GE
2	1.37705
1	5.05127
1	2.03296
1	5.26225
1	4.56914
1	1.6058
2	2.24285
1	1.96719
2	4.30675
2	2.04039
2	1.80208
2	4.96
2	3.0347
1	3.25458
2	1.79375
2	5.21868
2	7.71707
2	1.13485
2	4.43402
2	1.13849
1	0.846501
2	1.03853
2	2.30553
2	3.37491
2	1.87536
1	2.43999
1	2.60054
2	1.51615
2	1.50414
1	1.61976
1	1.39495
1	1.35352
2	4.28971
1	0
2	3.71898
2	4.60799
1	1.26316
1	1.37957
2	2.61283
1	0.280851
1	0.416322
1	1.95669
1	1.51776
1	3.48823
1	2.47113
1	3.15325
1	1.27567
1	3.24433
1	1.5834
1	2.16615
2	8.83682
1	2.73374
1	7.87551
1	8.62647
1	3.51729
1	1.42773
2	1.31904
2	4.42062
2	6.72556
2	4.14699
1	3.87537
1	8.00622
2	3.23736
2	2.62947
1	1.44998
1	1.32748
1	1.61533
1	0.708426
1	0.899691
2	2.59835
2	2.58263
1	2.29477
1	1.30202
1	1.22697
2	1.99179
2	1.08668
1	2.08241
1	4.53663
2	5.06079
1	1.74781
2	4.4497
1	3.03914
1	5.09525
1	2.20966
1	1.27644
1	0.464033
1	0.679577
1	0.939968
1	1.02916
1	1.53983
2	1.87325
2	1.92612
1	0.945711
1	1.65593
1	2.26262
1	0.540898
1	1.03148
1	0
1	1.51568
1	0.95432
1	1.10802
1	1.73477
1	0.395628
1	0.953148
1	0
1	0.878471
1	0.230234
1	2.41222
1	2.02867
1	1.51169
1	1.05179
1	2.31988
1	0.833427
1	1.56287
1	3.30334
1	1.26314
1	1.56567
1	1.12314
1	1.57927
1	2.69753
1	0.458034
1	5.15167
1	6.31818
1	2.15633
1	9.2728
1	3.52141
1	2.09296
1	2.66018
1	1.95141
1	2.82628
1	4.32338
1	3.80472
1	0.83304
1	4.70847
1	6.93862
1	5.93593
1	7.28495
1	2.10141
1	3.66685
1	3.03112
1	1.26199
1	3.65906
1	3.1095
1	3.95592
1	4.79174
1	6.18905
1	6.53741
1	8.70883
1	2.78799
1	2.93301
1	7.92145
1	0.754861
1	4.15624
1	0.558796
1	1.11987
1	5.2541
1	2.8889
1	3.58584
1	1.48651
1	2.05342
1	1.60596
1	1.28505
1	1.80398
1	5.19216
1	6.61651
1	3.29937
1	2.63707
1	7.82648
1	2.46763
1	6.05794
1	3.50853
1	5.17607
1	4.4802
1	3.21623
1	1.33263
1	7.4834
1	4.54718
1	1.45182
1	5.60681
1	9.31105
1	6.08222
1	3.57089
1	3.34408
1	3.94184
1	0.571314
1	1.70976
1	0
1	6.06498
1	4.60961
1	9.93703
1	4.55892
1	8.19952
1	7.4429
1	1.04165
1	1.12131
1	5.4713
1	8.0726
1	4.63162
1	11.1296
1	1.80806
1	2.16525
1	3.39135
1	5.36138
1	4.86711
1	4.83369
1	0
1	6.24583
1	2.74535
1	3.27155
1	5.28936
1	0.259441
1	4.36959
1	0.607301
1	4.20475
1	1.51185
1	6.5487
1	5.20038
1	4.05345
1	3.84274
1	2.09909
1	2.57546
1	3.96207
1	3.48998
1	3.14499
1	2.22747
1	2.16747
1	0.783555
1	1.96244
1	1.08333
1	2.99621
1	4.33208
1	5.19388
1	6.27223
1	6.58774
1	1.64803
1	2.7939
1	2.66403
1	1.2821
1	3.81975
1	5.08588
1	2.34171
1	2.23963
1	1.68302
1	0.484525
1	0.572678
1	2.97333
1	1.40693
1	3.59695
1	2.1067
1	2.74114
1	1.39519
1	0.625395
1	1.15538
1	0.985744
1	1.41768
1	3.63156
1	3.70034
1	7.34296
1	2.0938
1	0.591028
1	2.09613
1	2.30934
1	3.70163
1	4.61437
1	0.71824
1	1.64114
1	0.172882
1	1.13336
1	2.42977
1	4.7368
1	3.80563
1	1.84736
1	0.957271
1	0.916503
1	3.7893
1	2.22756
1	7.24077
1	4.21073
1	1.32536
1	1.90689
1	0.650392
1	2.31974
1	2.07532
1	5.60265
1	0
1	1.01125
1	4.00163
1	1.95692
1	2.50012
1	1.18728
1	1.71387
1	2.10016
1	1.71074
1	1.6505

## Sheet: CCND1
CN	GE
2	2.95489
1	11.4539
1	4.31595
1	11.9323
1	10.3606
1	3.4508
2	4.8668
1	4.25127
2	9.61165
2	4.40567
2	3.89762
2	11.0333
2	6.88124
1	7.37981
2	3.906
2	11.8335
2	17.4986
2	2.48709
2	10.0542
2	2.54425
1	1.91946
2	2.21113
2	5.17848
2	7.65268
2	3.96107
1	5.39653
1	5.72235
2	3.08946
2	3.22173
1	3.48711
1	2.79905
1	2.71592
2	9.72701
1	0
2	8.43287
2	10.0326
1	2.69902
1	2.96755
2	5.42958
1	0.563545
1	0.835375
1	4.23023
1	3.26271
1	7.50834
1	5.30071
1	6.88895
1	2.77653
1	7.35657
1	3.4215
1	4.69339
2	20.0377
1	5.86897
1	17.8579
1	19.5607
1	7.97552
1	2.86483
2	2.86765
2	9.51976
2	15.0067
2	9.40338
1	8.58903
1	18.1543
2	7.0419
2	5.70182
1	3.11614
1	2.78015
1	3.58851
1	1.55622
1	1.97242
2	5.59356
2	5.50416
1	5.14015
1	2.61259
1	2.71625
2	4.31886
2	2.40436
1	4.17849
1	10.1819
2	11.4754
1	3.9632
2	10.0898
1	6.89132
1	11.5536
1	4.80893
1	2.75957
1	0.991536
1	1.44385
1	2.00733
1	2.06506
1	3.30575
2	3.98725
2	4.28594
1	1.97383
1	3.6188
1	4.54008
1	1.12743
1	2.19457
1	0
1	3.04129
1	1.9149
1	2.38745
1	3.93364
1	0.79385
1	2.08532
1	0
1	1.85071
1	0.461977
1	5.22056
1	4.36041
1	3.03329
1	2.11049
1	5.26037
1	1.74845
1	3.3488
1	7.17839
1	2.68212
1	3.1416
1	2.25365
1	2.32622
1	6.11671
1	1.0386
1	11.0035
1	14.3266
1	4.48628
1	21.0263
1	7.98487
1	2.89828
1	6.03202
1	4.42485
1	2.21879
1	9.80334
1	2.98692
1	0.653983
1	10.6765
1	13.1756
1	13.4598
1	16.5188
1	3.24055
1	2.87869
1	6.87313
1	0.990734
1	5.87368
1	5.88994
1	8.97013
1	9.15
1	12.9152
1	14.8237
1	16.4171
1	2.18873
1	6.65066
1	17.962
1	0.592608
1	9.42435
1	0.438686
1	2.53932
1	11.9138
1	2.26795
1	8.13096
1	1.16699
1	3.90087
1	1.26077
1	2.91389
1	2.82014
1	11.7733
1	15.0031
1	7.48138
1	2.07025
1	17.7467
1	1.93723
1	12.4079
1	7.3447
1	11.7368
1	3.51721
1	2.52492
1	3.02177
1	14.8661
1	10.3108
1	3.29203
1	12.7135
1	17.7145
1	13.7916
1	2.80335
1	2.6253
1	7.87689
1	0.448513
1	1.34226
1	0
1	13.7525
1	3.6188
1	22.0825
1	10.3374
1	18.5926
1	14.3007
1	1.94401
1	0.880289
1	12.4063
1	16.6306
1	3.63608
1	22.9079
1	4.0998
1	1.69984
1	6.20635
1	12.157
1	9.68806
1	10.9605
1	0
1	14.1625
1	6.05848
1	7.41832
1	9.93943
1	0.588287
1	9.36321
1	1.28864
1	9.53436
1	3.10591
1	12.7209
1	11.3149
1	8.84201
1	8.71349
1	4.6751
1	5.54139
1	8.45097
1	7.8118
1	6.31061
1	4.86703
1	4.91479
1	1.66136
1	4.25221
1	2.17377
1	6.79398
1	9.20306
1	11.7772
1	11.9003
1	14.9378
1	3.56057
1	5.98594
1	5.72763
1	2.77061
1	8.21079
1	11.5323
1	5.22773
1	4.49395
1	3.6006
1	0.972228
1	1.29856
1	6.74208
1	3.01221
1	7.73344
1	4.53723
1	5.95863
1	2.92764
1	1.3149
1	2.61984
1	2.1579
1	2.96935
1	7.28694
1	8.3906
1	16.6503
1	1.64375
1	1.18593
1	4.20601
1	5.23649
1	7.82728
1	10.4632
1	1.44119
1	3.45692
1	0.346898
1	2.40546
1	5.26536
1	10.5808
1	8.21632
1	3.96119
1	2.01203
1	1.83902
1	8.35485
1	4.80508
1	16.4186
1	9.54791
1	2.6594
1	3.82629
1	1.47478
1	5.26005
1	4.47504
1	12.7041
1	0
1	2.02914
1	9.07377
1	4.43734
1	5.3986
1	2.38234
1	3.43898
1	3.94016
1	3.70897
1	3.54407

## Sheet: MAP2K1
CN	GE
2	1.49256
1	6.86278
1	2.09877
1	7.14943
1	6.20775
1	1.7519
2	2.55303
1	2.20004
2	5.50363
2	2.27334
2	2.02255
2	6.25665
2	4.12302
1	4.42175
2	2.07278
2	7.09023
2	10.4846
2	1.34724
2	6.02417
2	1.46259
1	1.15008
2	1.08644
2	3.02093
2	4.58524
2	1.89025
1	3.00757
1	3.13941
2	1.27331
2	1.61704
1	1.78137
1	1.07346
1	1.04158
2	5.82811
1	0
2	5.05271
2	5.32109
1	1.34321
1	1.51167
2	2.43228
1	0.216124
1	0.320373
1	2.19201
1	1.65834

## Sheet: LZTR1
CN	GE
2	1.58177
1	6.7756
1	2.26174
1	7.0586
1	6.12888
1	1.85252
2	2.66188
1	2.30722
2	5.53311
2	2.38707
2	2.11859
2	6.31501
2	4.07064
1	4.36557
2	2.15059
2	7.00015
2	10.3514
2	1.38576
2	5.94764
2	1.46808
1	1.13547
2	1.16543
2	3.01441
2	4.52699
2	2.05427
1	3.05727
1	3.21211
2	1.48203
2	1.71845
1	1.87862
1	1.29477
1	1.25632
2	5.75407
1	0
2	4.98851
2	5.52209
1	1.43277
1	1.59615
2	2.72091
1	0.260682
1	0.386424
1	2.29751
1	1.7527
1	4.04364
1	2.83554
1	3.81627
1	1.52734
1	4.35182
1	1.85652
1	2.5598
2	11.8534
1	3.1447
1	10.5639
1	11.5712
1	4.71797
1	1.3252
2	1.57409
2	5.13156
2	8.63565
2	5.56263
1	4.88408
1	10.7393
2	3.86928
2	3.11454
1	1.67306
1	1.41657
1	2.04913
1	0.870857
1	1.09971
2	3.01312
2	2.90692
1	2.97792
1	1.20852
1	1.54143
2	2.35892
2	1.3631
1	1.93287
1	5.91899
2	6.78836
1	2.34446
2	5.96868
1	4.0766
1	6.83458
1	2.6449
1	1.49877
1	0.526382
1	0.757811
1	1.06441
1	0.955248
1	1.77123
2	2.10046
2	2.45447
1	0.998445
1	2.00578
1	2.10013
1	0.568683
1	1.15507
1	0
1	1.40683
1	0.885786
1	1.28833
1	2.32697
1	0.367216
1	1.15825
1	0
1	0.954727
1	0.2137
1	2.8411
1	2.34177
1	1.40313
1	0.97626
1	3.1118
1	0.894103
1	1.78757
1	3.93699
1	1.40606
1	1.45323
1	1.04248
1	1.38809
1	3.61838
1	0.614391
1	5.8367
1	8.47498
1	2.65774
1	12.4382
1	4.7235
1	1.73217
1	3.56828
1	2.61755
1	1.35261
1	5.79923
1	1.82088
1	0.398679
1	6.31578
1	7.81856
1	7.96224
1	9.77178
1	1.93155
1	1.7549
1	4.06584
1	0.603969
1	3.49779
1	3.49533
1	5.30633
1	5.42914
1	7.65075
1	8.76906
1	9.7435
1	1.33429
1	3.93424
1	10.6256
1	0.361264
1	5.57503
1	0.267431
1	1.50215
1	7.04766
1	1.38258
1	4.80992
1	0.71142
1	2.31481
1	0.768588
1	1.72373
1	1.68042
1	6.96458
1	8.87515
1	4.42566
1	1.26206
1	10.4982
1	1.18097
1	7.35266
1	4.35064
1	6.94299
1	2.14415
1	1.53924
1	1.78755
1	8.81423
1	6.09943
1	1.94742
1	7.52077
1	10.5116
1	8.15847
1	1.70897
1	1.60043
1	4.66977
1	0.273422
1	0.818264
1	0
1	8.13535
1	2.20608
1	13.0674
1	6.11517
1	10.9985
1	8.48431
1	1.15399
1	0.53664
1	7.33901
1	9.85395
1	2.21662
1	13.5736
1	2.42526
1	1.03625
1	3.68559
1	7.19157
1	5.74392
1	6.48374
1	0
1	8.37794
1	3.58553
1	4.38835
1	5.89938
1	0.348005
1	5.54407
1	0.76315
1	5.64011
1	1.51774
1	7.5455
1	6.22027
1	4.88416
1	5.15451
1	2.68164
1	2.982
1	4.47051
1	4.52014
1	2.91913
1	2.69685
1	2.90737
1	0.868372
1	2.31939
1	1.00553
1	4.01902
1	4.82922
1	6.96689
1	7.06188
1	8.83657
1	1.93137
1	3.19462
1	3.07767
1	1.50352
1	4.41029
1	6.82202
1	3.01102
1	2.07879
1	1.91606
1	0.449729
1	0.76817
1	3.98832
1	1.60533
1	4.15555
1	2.44626
1	3.27003
1	1.49783
1	0.675488
1	1.54978
1	1.19986
1	1.51329
1	3.37076
1	4.96351
1	9.84958
1	1.00206
1	0.548584
1	1.9456
1	3.09767
1	4.06871
1	6.18956
1	0.66666
1	1.78275
1	0.160467
1	1.25987
1	2.87257
1	6.10045
1	4.45079
1	2.11742
1	1.03294
1	0.850684
1	4.70684
1	2.59855
1	9.71252
1	5.64812
1	1.23018
1	1.76995
1	0.872413
1	3.11161
1	2.41835
1	7.5152
1	0
1	0.938632
1	5.36764
1	2.62494
1	2.92533
1	1.10201
1	1.59079
1	2.33869
1	2.02532
1	1.89968

[truncated: 2 more sheets: RECQL, A2M]
