# Supplementary material for: Integrative spatial and genomic analysis of tumor heterogeneity with Tumoroscope
Source: Nat Commun. 2024 Oct 29;15:9343. doi: 10.1038/s41467-024-53374-3 (PMC11522407; doi:10.1038/s41467-024-53374-3)
Supplement: Supplementary file 4 — Source Data [file 41467_2024_53374_MOESM4_ESM.zip › Source Data/Figure_7.xlsx]

## Sheet: breast
2	3	4	5	6	7
2.68233	1.49501	0.675347	1.25564	2.32763	3.26399
1.05503e-15	0.0527917	0.0500617	0.0425	1.38619e-20	3.2719
0.0376006	0.0782543	5.07365e-19	0.0371209	3.8482e-12	3.2785
2.88976	1.18445	0.515957	1.13477	2.18994	3.3065
7.17277e-12	1.36439e-26	0.116324	0.0409516	3.60678e-24	3.6225
3.66581	1.10272	0.708396	1.28692	2.79964	3.59713
3.24822	0.781147	2.29252e-19	1.00478	2.9503	3.68951
2.90503e-25	3.76732	3.46605	2.05262	8.07036e-26	1.39421
0.0450343	0.0733423	6.62831e-18	0.0478695	9.95785e-19	4.02652
4.10897	0.972445	1.36837	1.45066	3.0051	3.71243
3.51213	1.67579	0.851645	1.50764	2.35068	4.12997
0.0181828	0.0780897	3.57894e-17	0.0343375	1.82093e-18	4.31358
3.05843	2.42923	1.43972	1.85433	2.07823	4.35278
4.41428	1.67409	2.65919	1.73006	4.28171	3.01157
4.60685	1.07548	0.960225	1.52945	3.81118	4.36831
1.00901e-20	3.66921	4.73985	2.3091	0.747756	1.26846
2.60992	4.63622	3.34243	2.97666	2.87124	5.21132
4.70424	1.25384	6.24102e-19	1.46042	2.31504	5.52322
5.66265	1.4245	2.53299e-19	1.72897	4.9695	6.33339
6.7564	0.98018	1.12289	1.98104	5.02059	5.97105
6.98533	1.29319	1.47449e-19	1.8849	5.69289	7.2241
6.2037	2.46069	4.95665e-20	2.18781	5.18381	7.63038
7.54762	4.5553	3.65743	4.03454	5.92874	9.17873
7.50652	1.89118	2.99977e-18	2.28579	5.85931	9.19604
10.1947	3.06466	4.67791e-18	3.24441	9.50321	10.8327
8.31281	2.74026	4.79597e-17	2.82583	2.34001	12.624
13.0891	4.1712	2.3341	4.74405	12.2861	13.0825
14.7908	9.33528	8.00769	8.11495	11.5178	18.0694
18.078	3.5056	2.74795e-20	5.02313	16.0603	17.7887
19.0346	3.1556	4.0115e-12	5.22288	18.2528	18.2372

## Sheet: prstate
2	3	4	1
0.679059	1.54729	0.498738
1.00368e-18	1.56102	0.173981
2.10872e-16	1.58168	1.63081e-16
0.546189	1.59073	0.544436
1.63547	0.664579	0.612666
0.6386	1.70642	0.394817
0.0422732	1.73365	0.429563
1.74344	1.4727	0.332315
1.20178	1.75842	0.614502
0.320782	1.77518	0.263801
1.10925e-17	1.85872	0.216778
0.189338	1.89243	0.518231
0.849164	1.90148	0.531645
1.91476	0.158663	0.643983
1.18422	2.08424	0.620346
1.16979	2.11131	0.530763
1.03814	2.19205	0.390873
1.69533	2.37477	1.39583
0.922484	2.52288	0.844785
1.10567	2.53403	0.574895
1.34625	2.62945	0.839649
1.97393	2.80538	1.8337
3.17019	2.3912	0.789998
3.4501	3.26705	1.26062
1.70321	3.87955	1.21965
4.05828	1.22034	0.883127
4.23347	3.07004	1.33482
3.06672	5.13755	1.7682
4.18048	6.93326	1.62911
15.7265	18.6971	6.70468
