# Supplementary material for: Integrative spatial and genomic analysis of tumor heterogeneity with Tumoroscope
Source: Nat Commun. 2024 Oct 29;15:9343. doi: 10.1038/s41467-024-53374-3 (PMC11522407; doi:10.1038/s41467-024-53374-3)
Supplement: Supplementary file 4 — Source Data [file 41467_2024_53374_MOESM4_ESM.zip › Source Data/Supplementary_Figure_20.xlsx]

## Sheet: Dunn Index
Number of clusters	Dunn Index
2	0.544776
3	0.556796
4	0.551675
5	0.514593
6	0.523627
7	0.491765
8	0.499361
9	0.467995
10	0.510285
11	0.486284
12	0.479857
13	0.510499
14	0.535817
15	0.503841
16	0.528739
17	0.540297
18	0.403149
19	0.524585
20	0.510699
21	0.544746
22	0.52582
23	0.507727
24	0.511514
25	0.508996
