# Supplementary material for: Integrative spatial and genomic analysis of tumor heterogeneity with Tumoroscope
Source: Nat Commun. 2024 Oct 29;15:9343. doi: 10.1038/s41467-024-53374-3 (PMC11522407; doi:10.1038/s41467-024-53374-3)
Supplement: Supplementary file 4 — Source Data [file 41467_2024_53374_MOESM4_ESM.zip › Source Data/Figure_3_c-d.xlsx]

## Sheet: d-aggremetns
Unnamed: 0	FA	Method	Agreement
0	Distant	Cardelino	0.29
1	Distant	Cardelino	0.18
2	Distant	Cardelino	0.24
3	Distant	Cardelino	0.19
4	Distant	Cardelino	0.15
5	Distant	Cardelino	0.24
6	Distant	Cardelino	0.2
7	Distant	Cardelino	0.31
8	Distant	Cardelino	0.26
9	Distant	Cardelino	0.26
10	Distant	Cardelino	0.21
11	Distant	Cardelino	0.18
12	Distant	Cardelino	0.21
13	Distant	Cardelino	0.22
14	Distant	Cardelino	0.22
15	Distant	Cardelino	0.24
16	Distant	Cardelino	0.3
17	Distant	Cardelino	0.19
18	Distant	Cardelino	0.19
19	Distant	Cardelino	0.23
0	Adjacent	Cardelino	0.33
1	Adjacent	Cardelino	0.21
2	Adjacent	Cardelino	0.27
3	Adjacent	Cardelino	0.26
4	Adjacent	Cardelino	0.27
5	Adjacent	Cardelino	0.29
6	Adjacent	Cardelino	0.19
7	Adjacent	Cardelino	0.24
8	Adjacent	Cardelino	0.28
9	Adjacent	Cardelino	0.15
10	Adjacent	Cardelino	0.25
11	Adjacent	Cardelino	0.24
12	Adjacent	Cardelino	0.24
13	Adjacent	Cardelino	0.29
14	Adjacent	Cardelino	0.19
15	Adjacent	Cardelino	0.24
16	Adjacent	Cardelino	0.25
17	Adjacent	Cardelino	0.26
18	Adjacent	Cardelino	0.26
19	Adjacent	Cardelino	0.27
0	Distant	Tumoroscope	0.27
1	Distant	Tumoroscope	0.31
2	Distant	Tumoroscope	0.19
3	Distant	Tumoroscope	0.25
4	Distant	Tumoroscope	0.38
5	Distant	Tumoroscope	0.23
6	Distant	Tumoroscope	0.24
7	Distant	Tumoroscope	0.23
8	Distant	Tumoroscope	0.27
9	Distant	Tumoroscope	0.24
10	Distant	Tumoroscope	0.29
11	Distant	Tumoroscope	0.2
12	Distant	Tumoroscope	0.21
13	Distant	Tumoroscope	0.26
14	Distant	Tumoroscope	0.3
15	Distant	Tumoroscope	0.31
16	Distant	Tumoroscope	0.35
17	Distant	Tumoroscope	0.22
18	Distant	Tumoroscope	0.31
19	Distant	Tumoroscope	0.34
0	Adjacent	Tumoroscope	0.39
1	Adjacent	Tumoroscope	0.4
2	Adjacent	Tumoroscope	0.31
3	Adjacent	Tumoroscope	0.41
4	Adjacent	Tumoroscope	0.42
5	Adjacent	Tumoroscope	0.47
6	Adjacent	Tumoroscope	0.27
7	Adjacent	Tumoroscope	0.43
8	Adjacent	Tumoroscope	0.43
9	Adjacent	Tumoroscope	0.38
10	Adjacent	Tumoroscope	0.41
11	Adjacent	Tumoroscope	0.37
12	Adjacent	Tumoroscope	0.45
13	Adjacent	Tumoroscope	0.42
14	Adjacent	Tumoroscope	0.38
15	Adjacent	Tumoroscope	0.4
16	Adjacent	Tumoroscope	0.42
17	Adjacent	Tumoroscope	0.41
18	Adjacent	Tumoroscope	0.5
19	Adjacent	Tumoroscope	0.46

## Sheet: c-correlations
Unnamed: 0	FA	corr
0	Distant	0.205563
1	Distant	0.186911
2	Distant	0.0304375
3	Distant	0.163016
4	Distant	0.124304
5	Distant	0.0511551
6	Distant	0.158118
7	Distant	0.0888597
8	Distant	0.146668
9	Distant	0.143883
10	Distant	0.0724164
11	Distant	0.137881
12	Distant	0.145662
13	Distant	0.267884
14	Distant	0.0950004
15	Distant	0.050071
16	Distant	0.204364
17	Distant	0.0450072
18	Distant	0.107706
19	Distant	0.184284
0	Adjacent	0.607767
1	Adjacent	0.487439
2	Adjacent	0.610833
3	Adjacent	0.574551
4	Adjacent	0.495909
5	Adjacent	0.46968
6	Adjacent	0.581304
7	Adjacent	0.582415
8	Adjacent	0.515459
9	Adjacent	0.590344
10	Adjacent	0.52369
11	Adjacent	0.484559
12	Adjacent	0.584304
13	Adjacent	0.539553
14	Adjacent	0.580999
15	Adjacent	0.514581
16	Adjacent	0.591136
17	Adjacent	0.660666
18	Adjacent	0.582061
19	Adjacent	0.680622
