# Supplementary material for: Integrative spatial and genomic analysis of tumor heterogeneity with Tumoroscope
Source: Nat Commun. 2024 Oct 29;15:9343. doi: 10.1038/s41467-024-53374-3 (PMC11522407; doi:10.1038/s41467-024-53374-3)
Supplement: Supplementary file 4 — Source Data [file 41467_2024_53374_MOESM4_ESM.zip › Source Data/Figure_5_g-h.xlsx]

## Sheet: h-aggremetns
Unnamed: 0	FA	Method	Agreement
0	Distant	Cardelino	0.29
1	Distant	Cardelino	0.29
2	Distant	Cardelino	0.49
3	Distant	Cardelino	0.3
4	Distant	Cardelino	0.26
5	Distant	Cardelino	0.33
6	Distant	Cardelino	0.22
7	Distant	Cardelino	0.38
8	Distant	Cardelino	0.34
9	Distant	Cardelino	0.33
10	Distant	Cardelino	0.27
11	Distant	Cardelino	0.32
12	Distant	Cardelino	0.36
13	Distant	Cardelino	0.31
14	Distant	Cardelino	0.21
15	Distant	Cardelino	0.33
16	Distant	Cardelino	0.25
17	Distant	Cardelino	0.27
18	Distant	Cardelino	0.3
19	Distant	Cardelino	0.3
0	Adjacent	Cardelino	0.35
1	Adjacent	Cardelino	0.34
2	Adjacent	Cardelino	0.31
3	Adjacent	Cardelino	0.3
4	Adjacent	Cardelino	0.31
5	Adjacent	Cardelino	0.3
6	Adjacent	Cardelino	0.31
7	Adjacent	Cardelino	0.31
8	Adjacent	Cardelino	0.34
9	Adjacent	Cardelino	0.26
10	Adjacent	Cardelino	0.24
11	Adjacent	Cardelino	0.38
12	Adjacent	Cardelino	0.33
13	Adjacent	Cardelino	0.32
14	Adjacent	Cardelino	0.26
15	Adjacent	Cardelino	0.34
16	Adjacent	Cardelino	0.37
17	Adjacent	Cardelino	0.33
18	Adjacent	Cardelino	0.28
19	Adjacent	Cardelino	0.28
0	Distant	Tumoroscope	0.38
1	Distant	Tumoroscope	0.4
2	Distant	Tumoroscope	0.33
3	Distant	Tumoroscope	0.42
4	Distant	Tumoroscope	0.35
5	Distant	Tumoroscope	0.38
6	Distant	Tumoroscope	0.34
7	Distant	Tumoroscope	0.36
8	Distant	Tumoroscope	0.28
9	Distant	Tumoroscope	0.42
10	Distant	Tumoroscope	0.31
11	Distant	Tumoroscope	0.36
12	Distant	Tumoroscope	0.49
13	Distant	Tumoroscope	0.31
14	Distant	Tumoroscope	0.31
15	Distant	Tumoroscope	0.38
16	Distant	Tumoroscope	0.34
17	Distant	Tumoroscope	0.32
18	Distant	Tumoroscope	0.4
19	Distant	Tumoroscope	0.29
0	Adjacent	Tumoroscope	0.46
1	Adjacent	Tumoroscope	0.39
2	Adjacent	Tumoroscope	0.44
3	Adjacent	Tumoroscope	0.38
4	Adjacent	Tumoroscope	0.32
5	Adjacent	Tumoroscope	0.34
6	Adjacent	Tumoroscope	0.46
7	Adjacent	Tumoroscope	0.41
8	Adjacent	Tumoroscope	0.41
9	Adjacent	Tumoroscope	0.42
10	Adjacent	Tumoroscope	0.47
11	Adjacent	Tumoroscope	0.44
12	Adjacent	Tumoroscope	0.47
13	Adjacent	Tumoroscope	0.37
14	Adjacent	Tumoroscope	0.41
15	Adjacent	Tumoroscope	0.41
16	Adjacent	Tumoroscope	0.45
17	Adjacent	Tumoroscope	0.37
18	Adjacent	Tumoroscope	0.37
19	Adjacent	Tumoroscope	0.38

## Sheet: g-correlations
Unnamed: 0	FA	corr
0	Distant	0.398828
1	Distant	0.308627
2	Distant	0.315886
3	Distant	0.45664
4	Distant	0.429035
5	Distant	0.426247
6	Distant	0.366052
7	Distant	0.363747
8	Distant	0.345875
9	Distant	0.421755
10	Distant	0.424245
11	Distant	0.424197
12	Distant	0.423938
13	Distant	0.430071
14	Distant	0.312407
15	Distant	0.350158
16	Distant	0.41896
17	Distant	0.347715
18	Distant	0.348721
19	Distant	0.361565
0	Adjacent	0.615368
1	Adjacent	0.630661
2	Adjacent	0.762253
3	Adjacent	0.630109
4	Adjacent	0.642668
5	Adjacent	0.644879
6	Adjacent	0.623564
7	Adjacent	0.645626
8	Adjacent	0.758656
9	Adjacent	0.638401
10	Adjacent	0.670688
11	Adjacent	0.68291
12	Adjacent	0.607473
13	Adjacent	0.715963
14	Adjacent	0.653386
15	Adjacent	0.624893
16	Adjacent	0.607293
17	Adjacent	0.706786
18	Adjacent	0.655405
19	Adjacent	0.675991
