# Supplementary material for: Integrative spatial and genomic analysis of tumor heterogeneity with Tumoroscope
Source: Nat Commun. 2024 Oct 29;15:9343. doi: 10.1038/s41467-024-53374-3 (PMC11522407; doi:10.1038/s41467-024-53374-3)
Supplement: Supplementary file 4 — Source Data [file 41467_2024_53374_MOESM4_ESM.zip › Source Data/Supplementary_Figure_3.xlsx]

## Sheet: Simulation
Mutations	MAE	configs
0%	0.0221133	dense_C
0%	0.024446	dense_C
0%	0.0248875	dense_C
0%	0.0260196	dense_C
0%	0.0228019	dense_C
0%	0.0235182	dense_C
0%	0.023605	dense_C
0%	0.0249921	dense_C
0%	0.0235461	dense_C
0%	0.0265536	dense_C
25%	0.102798	dense_C
25%	0.114922	dense_C
25%	0.119017	dense_C
25%	0.16033	dense_C
25%	0.117086	dense_C
25%	0.0844927	dense_C
25%	0.0886149	dense_C
25%	0.264622	dense_C
25%	0.11792	dense_C
25%	0.0979003	dense_C
50%	0.139073	dense_C
50%	0.159979	dense_C
50%	0.202514	dense_C
50%	0.109502	dense_C
50%	0.0937159	dense_C
50%	0.205661	dense_C
50%	0.089837	dense_C
50%	0.171998	dense_C
50%	0.126075	dense_C
50%	0.0816945	dense_C
75%	0.288851	dense_C
75%	0.183812	dense_C
75%	0.192345	dense_C
75%	0.167277	dense_C
75%	0.193218	dense_C
75%	0.1799	dense_C
75%	0.210746	dense_C
75%	0.182293	dense_C
75%	0.126442	dense_C
75%	0.180253	dense_C
0%	0.0261322	dense_Z
0%	0.0256676	dense_Z
0%	0.026211	dense_Z
0%	0.0269269	dense_Z
0%	0.0272257	dense_Z
0%	0.0267041	dense_Z
0%	0.02911	dense_Z
0%	0.0286608	dense_Z
0%	0.0266908	dense_Z
0%	0.0268556	dense_Z
25%	0.120076	dense_Z
25%	0.137449	dense_Z
25%	0.126174	dense_Z
25%	0.120177	dense_Z
25%	0.146821	dense_Z
25%	0.149368	dense_Z
25%	0.163203	dense_Z
25%	0.102753	dense_Z
25%	0.124018	dense_Z
25%	0.175026	dense_Z
50%	0.208146	dense_Z
50%	0.176469	dense_Z
50%	0.129685	dense_Z
50%	0.185382	dense_Z
50%	0.134785	dense_Z
50%	0.188856	dense_Z
50%	0.158747	dense_Z
50%	0.179794	dense_Z
50%	0.192165	dense_Z
50%	0.102978	dense_Z
75%	0.2024	dense_Z
75%	0.181158	dense_Z
75%	0.141522	dense_Z
75%	0.159672	dense_Z
75%	0.179836	dense_Z
75%	0.17518	dense_Z
75%	0.226663	dense_Z
75%	0.112019	dense_Z
75%	0.20091	dense_Z
75%	0.149134	dense_Z
0%	0.0234201	normal
0%	0.0233153	normal
0%	0.023824	normal
0%	0.0228724	normal
0%	0.0225183	normal
0%	0.0240809	normal
0%	0.024325	normal
0%	0.0239242	normal
0%	0.0230697	normal
0%	0.0254284	normal
25%	0.135303	normal
25%	0.126205	normal
25%	0.0886452	normal
25%	0.113848	normal
25%	0.0763093	normal
25%	0.118771	normal
25%	0.130694	normal
25%	0.135253	normal
25%	0.0986264	normal
25%	0.117135	normal
50%	0.196979	normal
50%	0.150585	normal
50%	0.196201	normal
50%	0.129198	normal
50%	0.0904015	normal
50%	0.180157	normal
50%	0.220705	normal
50%	0.0887551	normal
50%	0.137098	normal
50%	0.161516	normal
75%	0.204224	normal
75%	0.128673	normal
75%	0.246068	normal
75%	0.201571	normal
75%	0.129215	normal
75%	0.228962	normal
75%	0.269108	normal
75%	0.190185	normal
75%	0.209573	normal
75%	0.255267	normal
0%	0.0244647	sparse_C
0%	0.0222492	sparse_C
0%	0.024478	sparse_C
0%	0.0242507	sparse_C
0%	0.0254764	sparse_C
0%	0.0229348	sparse_C
0%	0.0224956	sparse_C
0%	0.0248405	sparse_C
0%	0.0230374	sparse_C
0%	0.0258723	sparse_C
25%	0.117605	sparse_C
25%	0.100526	sparse_C
25%	0.219836	sparse_C
25%	0.0757282	sparse_C
25%	0.0952881	sparse_C
25%	0.183667	sparse_C
25%	0.1156	sparse_C
25%	0.159108	sparse_C
25%	0.0931439	sparse_C
25%	0.232419	sparse_C
50%	0.132275	sparse_C
50%	0.1182	sparse_C
50%	0.302428	sparse_C
50%	0.0978687	sparse_C
50%	0.097328	sparse_C
50%	0.203331	sparse_C
50%	0.11928	sparse_C
50%	0.126089	sparse_C
50%	0.196059	sparse_C
50%	0.189296	sparse_C
75%	0.151218	sparse_C
75%	0.1426	sparse_C
75%	0.102387	sparse_C
75%	0.192982	sparse_C
75%	0.122941	sparse_C
75%	0.142843	sparse_C
75%	0.161286	sparse_C
75%	0.173616	sparse_C
75%	0.172109	sparse_C
75%	0.262388	sparse_C
0%	0.0214976	sparse_Z
0%	0.0212273	sparse_Z
0%	0.0203386	sparse_Z
0%	0.0219282	sparse_Z
0%	0.0212775	sparse_Z
0%	0.019787	sparse_Z
0%	0.0203142	sparse_Z
0%	0.0210225	sparse_Z
0%	0.0214657	sparse_Z
0%	0.0211532	sparse_Z
25%	0.0987428	sparse_Z
25%	0.103854	sparse_Z
25%	0.0722944	sparse_Z
25%	0.0737514	sparse_Z
25%	0.130769	sparse_Z
25%	0.067409	sparse_Z
25%	0.0679062	sparse_Z
25%	0.114304	sparse_Z
25%	0.0669385	sparse_Z
25%	0.122615	sparse_Z
50%	0.139196	sparse_Z
50%	0.120293	sparse_Z
50%	0.110353	sparse_Z
50%	0.115437	sparse_Z
50%	0.106915	sparse_Z
50%	0.0677341	sparse_Z
50%	0.068771	sparse_Z
50%	0.120119	sparse_Z
50%	0.108691	sparse_Z
50%	0.186133	sparse_Z
75%	0.271896	sparse_Z
75%	0.112245	sparse_Z
75%	0.204675	sparse_Z
75%	0.247852	sparse_Z
75%	0.222637	sparse_Z
75%	0.228121	sparse_Z
75%	0.1676	sparse_Z
75%	0.122578	sparse_Z
75%	0.209387	sparse_Z
75%	0.225894	sparse_Z
