# Supplementary material for: Integrative spatial and genomic analysis of tumor heterogeneity with Tumoroscope
Source: Nat Commun. 2024 Oct 29;15:9343. doi: 10.1038/s41467-024-53374-3 (PMC11522407; doi:10.1038/s41467-024-53374-3)
Supplement: Supplementary file 4 — Source Data [file 41467_2024_53374_MOESM4_ESM.zip › Source Data/Supplementary_Figure_16.xlsx]

## Sheet: Pearson correlation
spots	correlation
adjacent spots	0.0153565
adjacent spots	-0.051855
adjacent spots	0.209245
adjacent spots	0.0524111
adjacent spots	0.239148
adjacent spots	0.282407
adjacent spots	0.281276
adjacent spots	0.296435
adjacent spots	0.168584
adjacent spots	0.270461
adjacent spots	0.240462
adjacent spots	0.28746
adjacent spots	0.18944
adjacent spots	0.216478
adjacent spots	0.156589
adjacent spots	-0.0383362
adjacent spots	0.328474
adjacent spots	0.312784
adjacent spots	0.0687551
adjacent spots	0.0861223
adjacent spots	0.338939
adjacent spots	0.309635
adjacent spots	0.186212
adjacent spots	0.249905
adjacent spots	0.11036
adjacent spots	0.269553
adjacent spots	0.300061
adjacent spots	0.297769
adjacent spots	0.245832
adjacent spots	0.155308
adjacent spots	0.257308
adjacent spots	0.16616
adjacent spots	0.135808
adjacent spots	0.043776
adjacent spots	0.0291264
adjacent spots	0.0391491
adjacent spots	0.215209
adjacent spots	0.29568
adjacent spots	0.12684
adjacent spots	-0.0338336
same spots	-0.418635
same spots	-0.373455
same spots	-0.481215
same spots	-0.315181
same spots	-0.269782
same spots	-0.194791
same spots	-0.21513
same spots	-0.252809
same spots	-0.316948
same spots	-0.322155
same spots	-0.383068
same spots	-0.375952
same spots	-0.297329
same spots	-0.293082
same spots	-0.318569
same spots	-0.237634
same spots	-0.308609
same spots	-0.321934
same spots	-0.386748
same spots	-0.342294
same spots	-0.279692
same spots	-0.366434
same spots	-0.23656
same spots	-0.193871
same spots	-0.134455
same spots	-0.342371
same spots	-0.242938
same spots	-0.298327
same spots	-0.385075
same spots	-0.351023
same spots	-0.350425
same spots	-0.28688
same spots	-0.302712
same spots	-0.291018
same spots	-0.268333
same spots	-0.378302
same spots	-0.250143
same spots	-0.225003
same spots	-0.42916
same spots	-0.127544
