# Supplementary material for: Integrative spatial and genomic analysis of tumor heterogeneity with Tumoroscope
Source: Nat Commun. 2024 Oct 29;15:9343. doi: 10.1038/s41467-024-53374-3 (PMC11522407; doi:10.1038/s41467-024-53374-3)
Supplement: Supplementary file 4 — Source Data [file 41467_2024_53374_MOESM4_ESM.zip › Source Data/Supplementary_Figure_17.xlsx]

## Sheet: Fraction - Breast
Fraction (CN=2 to CN=1)
1.13673
1.13524
1.12472
1.14758
1.14804
1.13928
1.13504
0.843354
1.03637
1.13834
1.16215
1.10608
1.05166
1.1275
1.13731
1.12437
1.1259
1.132
1.13331
0.842616
1.13591
1.13217
0.928565
1.14659
1.12735
1.13933
1.14088
1.15329
1.13554
1.13645
1.12064
1.14625
1.15131
1.14215
1.13833
1.1038
1.14308
1.13122
1.10543
1.13597
1.14054
1.14869
1.13244
0.964413
1.14375
1.14121
0.915032
1.09847
1.13829
1.13698
1.14901
1.13794
0.987379
0.893562
1.12996
0.927164
0.904242
0.886125
1.06573
0.914852
1.01806
1.14275
0.904758
0.957186
1.15058
1.12833
1.15327
0.864618
0.802475
0.977961
1.01501
1.12185
0.823584
1.15288
1.00389
1.13689
0.928747
0.993699
1.15267
1.14739
1.12609
0.950912
1.0914
1.06441
0.96032
1.04118
1.59283
1.02263
1.11951
0.999923
0.908277
0.897511
0.902371
0.966734
0.924575
0.766923
1.14061
1.15261
0.903825
1.0427
1.07215
1.16507
0.919887
1.1262
0.911368
0.763233
1.14554
1.11226
0.974485
1.06452
0.955148
0.87843
1.14683
1.22807
1.34998
0.94951
0.916432
1.17735
1.12527
1.16281
1.15516
0.983896
0.855325
1.13751
0.806929
1.4102
0.903803
0.922403
1.14961
1.10876
0.995528
1.14882
0.922718
1.0596
1.15382
0.961455
1.14173
0.80188
1.00193
0.901392
1.14349
1.0331
1.06594
0.961106
1.07852
1.14153
0.954569
1.16801
1.14941
1.03367
1.1341
1.15299
1.14431
1.15449
1.05624
1.15524
1.14535
0.94162
1.13265
1.121
1.13984
1.13757
1.15794
1.14688
1.14551
1.14128
1.11719
1.11449
1.14628
1.14658
1.13048
1.1668
1.13321
1.14681
0.871968
1.1468
1.12679
1.14427
1.11013
1.13939
1.14128
1.10926
1.18126
1.14564
1.15196
1.15234
0.996026
1.17476
1.13353
1.12886
1.12606
1.16085
1.16877
1.33298
1.13912
1.12328
1.1671
1.13416
1.13432
1.14821
1.13072
1.1295
1.14153
1.29183
1.13818
1.15225
1.12991
1.13328
1.13684
1.13558
1.12151
0.917055
1.15628
0.896962
1.13672
1.12697
1.11906
0.935891
1.13564
1.1428
1.15339
1.12935
1.08325
0.968816
1.12477
1.13979
1.13421
1.08715
1.02317
0.886923
0.960451
0.929877
1.13109
1.14909
1.10445
1.15369
1.13828
1.02793
1.01488
0.871083
1.13548
0.997834
1.11994
1.15322
0.984106
0.883092
1.13403
1.05654
1.12811
0.987524
1.16623
0.927965
1.13763
0.965243
1.1472
1.15214
1.12309
1.16281
1.14553
0.983825
1.15069
0.928101
1.15764
1.13977
1.12608
0.959506
0.923335
1.15651
1.13956
1.13916
1.15382
1.13009
1.14476
1.13689
0.905132
0.968566
0.959744
1.14926
1.1417
1.14732
1.13676
1.14311
1.11386
1.15061
1.14307
1.14699
0.943936
1.1372
1.13534
1.11497
0.901046
1.00771
1.15613
0.901359
1.1249
1.1415
1.13961
1.1171
1.13625
1.13674
1.13731
1.08577
1.14099
1.14904
0.926363
1.14792
1.13766
1.15515
0.950953
1.13305
1.07583
1.13378
1.13264
1.12218
1.11526
1.14298
1.14838
1.12822
1.12996
1.14299
1.17087
1.157
1.13863
1.13875
1.13572
1.13876
1.06692
0.867043
1.13696
1.15337
1.13915
1.15105
1.12488
1.0064
1.14903
1.13639
1.14174
1.14184
1.13448
1.14637
1.13443
1.13523
1.13843
1.14417
1.14974
1.1389
1.13854
1.15881
1.17235
1.1427
0.881488
1.13099
1.25158
0.977804
0.972759
1.15494
1.12151
0.993032
0.927134
1.14025
0.993332
1.08299
1.06346
0.905702
1.09427
1.14152
1.13039
1.15667
1.1206
1.13793
1.05721
1.10259
1.14104
1.06883
0.973056
0.911338
1.11301
1.13407
0.983543
1.14037
1.08331
0.913862
1.36673
1.04847
1.01907
1.12414
1.12678
1.13479
1.13772
1.13878
1.14657
1.05818
1.14698
1.19009
1.15046
0.933234
1.17073
1.15143
1.11335
1.14973
1.15179
1.14981
1.14366
1.14003
1.12565
1.12751
1.12939
1.13508
1.15308
0.971111
1.14201
1.13871
1.02967
0.846459
1.1165
1.14177
1.11751
1.13057
1.13981
0.922152
1.13444
0.84791
1.13277
1.13413
1.1446
1.13667
1.12664
1.08744
1.16106
0.914376
1.12249
1.0088
0.865709
1.13312
1.11487
0.996656
0.98976
1.13717
1.11652
0.942223
1.08408
1.1298
1.1416
1.13625
1.14143
0.934337
1.16051
1.1486
1.12894
1.14031
1.01796
0.926256
1.02553
0.9542
1.12151
1.14853
0.846725
1.13351
1.14073
1.08218
1.02086
1.06392
1.14731
1.15213
1.14629
1.15394
1.15519
1.13008
1.14515
0.849607
1.14353
1.11422
0.882472
1.10362
1.11662
1.14921
0.973502
1.02065
1.15756
1.15845
1.2351
1.14285
1.12399
0.943717
1.135
1.15592
1.06239
1.13232
1.14552
1.14877
1.12406
1.14066
1.12751
1.11956
1.14383
1.06694
1.15141
1.11123
1.14388
1.10371
1.10822
0.961819
1.12241
1.14568
1.12122
1.14234
1.16281
1.13981
0.920458
1.0632
0.934153
1.07895
0.949703
1.04338
1.1475
0.88795
1.12506
1.15355
1.14131
1.15145
1.14626
1.13151
1.15294
1.12343
1.15017
1.12098
1.06103
1.145
1.1375
1.1401
1.13381
1.14175
1.14291
1.14202
1.12144
0.826598
1.14365
1.14504
1.12633
1.20105
0.944075
1.14207
1.08639
0.920077
1.16315
1.15303
1.15389
0.825029
1.14425
1.0049
1.16768
1.16811
0.988516
0.979076
0.893954
0.855773
1.07247
1.25784
1.16034
1.12964
1.1435
1.13371
1.11521
0.984228
1.12197
1.14168
1.14986
1.14982
1.13848
0.937677
1.13974
1.12458
1.14316
1.14274
1.14189
1.09243
1.14256
1.15155
1.155
1.11308
1.05912
1.13443
1.15356
1.13337
1.14663
1.12891
1.14976
1.14859
1.15907
1.14126
1.08406
1.16231
1.15982
0.963881
1.10692
1.14414
0.959642
1.14263
1.14642
0.943565
1.15485
0.845396
0.906531
1.12424
1.12258
0.991524
1.03398
1.1353
0.909055
1.15949
1.12952
1.15267
1.14171
1.14925
1.07841
1.16351
1.1053
1.13225
1.15323
1.10829
1.14761
1.12946
1.13134
1.12327
1.12689
1.16444
0.963584
0.880514
1.10297
1.07925
1.15612
1.16136
1.15307
1.15108
1.13963
1.0738
1.15294
1.11296
1.14414
1.14113
1.16494
0.934079
0.953079
1.13329
1.13257
0.892654
1.13467
1.17055
1.13013
1.1417
1.14328
1.15237
1.13832
1.13805
1.1563
1.14161
1.13642
1.14167
1.15065
1.15282
1.13198
1.11926
1.12729
0.934696
1.15592
0.913232
1.1144
1.13855
1.13645
1.1105
1.01141
0.840835
1.10285
1.07722
1.12548
1.15748
1.14047
1.1133
0.838451
1.11878
1.14121
1.11816
1.09929
1.14811
1.13846
0.990643
1.13873
1.1209
1.14665
1.00323
0.941531
1.12916
1.14592
0.938113
1.15889
1.13626
1.15233
0.912956
0.894376
1.10349
0.997444
1.1438
0.900911
1.13793
1.12014
1.14734
1.14097
1.129
1.11615
1.12631
1.14154
0.899075
1.15423
1.15413
1.14837
1.09917
1.13294
1.09038
0.990257
1.17689
1.1444
1.14616
1.11796
1.14188
1.13072
1.13881
1.14949
0.915648
1.11671
1.13226
1.12143
1.14543
1.13683
1.1512
1.14612
1.15666
1.15155
1.14369
1.14229
1.15048
0.962751
1.15429
1.05492
1.11529
1.13388
1.14172
1.14509
0.956088
1.13177
1.14083
1.12109
1.13487
1.13697
1.14275
0.986211
1.14795
1.13711
1.06681
1.13932
1.15475
1.14372
1.13645
1.14309
0.980801
1.14604
1.15043
1.11748
1.13502
1.03909
1.14972
1.13618
1.15581
1.14063
1.1482
1.13872
1.1445
1.13034
1.12229
1.06556
1.12607
1.13268
1.1159
1.11671
1.07835
1.10297
1.02966
1.07733
1.10919
1.10644
1.05153
1.11337
1.131
1.08487
1.16107
1.10856
1.16026
1.11848
1.14713
1.14273
1.13553
1.15065
1.15713
1.12559
1.19162
1.11406
1.0706
1.12373
1.13048
1.09543
0.950059
1.13475
0.907871
1.13805
0.899386
1.15024
1.14297
1.14507
1.13175
1.12588
1.12805
1.13656
1.14089
1.11991
1.1429
1.14672
1.13518
0.887944
0.970808
1.11879
1.17362
1.14302
1.04809
1.15535
1.14931
1.13816
1.13451
1.11935
1.14509
1.1459
0.857964
1.13541
1.15312
1.09329
1.13494
1.11772
1.15355
0.960574
1.13312
1.14606
1.14765
1.13083
1.12935
1.21643
1.02652
1.12849
1.15312
1.14726
1.16308
1.147
1.14084
1.12359
1.15185
0.895221
0.955963
0.842781
1.13391
1.14173
0.977986
0.993032
0.956906
1.12744
1.15281
0.889587
1.14108
1.14434
1.14612
1.13999
1.12099
1.1256
1.13414
1.15548
1.14764
1.12987
1.14952
1.14772
1.03607
1.13212
1.14649
1.13837
1.13527
1.14034
1.12071
0.901684
0.902511
0.992947
1.13643
0.967385
1.02739
0.948218
1.14769
1.13054
1.15786
1.13985
1.14927
1.14757
0.97934
1.15331
0.917059
1.13776
1.13048
1.15061
1.1506
1.14791
1.14269
0.793044
0.912098
1.14738
1.1127
1.15415
1.14568
1.17041
0.94648
1.15389
1.13459
1.1492
1.12995
1.14153
1.15195
1.15713
1.12192
1.13549
1.13707
1.14879
1.11107
1.11891
1.1529
1.12698
1.17051
0.997427
1.13029
1.15854
1.15868
1.13612
1.13917
1.20312
0.870895
1.14611
1.11197
1.05485
1.14204
1.15388
1.0015
1.14014
1.13909
1.03979
1.14151
0.866234
1.13479
1.12996
0.992222
1.14024
0.919324
1.15943
1.13445
1.15613
1.13521
1.13925
1.12366
1.12215
1.13717
0.876327
1.0345
1.14509
1.15307
1.12165
0.946108
0.927343
1.132
1.16681
0.966876
1.13307
1.14539
1.14869
1.14523
1.15092
1.14454
1.11438
1.1388
0.936717
1.13962
1.06751
1.16336
1.13855
0.881989
1.12224
1.13813
1.13556
1.15858
1.14114
1.14311
1.14297
1.11285
1.09942
1.10567
1.13158
1.12108
1.13933
1.12292
0.994999
1.1261
1.14385
1.0386
1.13757
1.13071
1.13858
0.941413
1.14094
0.945143
1.14811
1.13301
1.01168
1.15837
1.1371
1.18381
1.13757
1.1364
1.03961
1.13271
1.12668
1.134
1.11962
1.12917
1.08635
1.14038
1.14316
1.14102
0.889885
1.11669
1.13285
1.12199
1.10981
1.12209
0.849608
1.12739
1.13656
1.09976
1.10468
1.12278
1.13642
1.11276
1.14725
0.935113
1.15999
1.14929
1.13688
1.13027
1.13375
1.14204
1.14885
1.13777
1.14741
1.12129
0.788045
1.13153
1.11087
1.1085
1.12726
1.14647
1.14086
1.11298
1.12766
0.94206
1.14385
1.11803
1.13853
1.13615
1.12242
0.922742
1.13458
0.95886
1.1311
1.13449
1.15967
1.14616
0.962268
1.13976
1.1357
1.0559
1.12561
0.902917
1.1469
0.89444
0.978117
1.14633
1.15118
1.14273
1.024
0.957357
1.15047
1.12098
0.806499
1.1377
0.979051
1.13452
0.870875
0.926484
1.11226
0.916584
1.12788
0.960911
1.12077
1.15995
1.15008
1.12285
1.12523
1.12947
1.1646
1.14162
1.04264
1.14433
1.17326
1.15519
1.15444
0.898979
1.1349
1.1154
1.15739
0.904872
0.936617
1.15155
0.986147
0.880668
1.06798
1.13144
1.01824
1.43788
0.879441
1.15578
1.13696
1.13453
1.09368
1.11798
1.07605
1.14916
1.13876
1.14184
1.15233
1.15737
1.13353
1.03145
1.12654
1.13098
1.14062
1.13717
1.15078
1.17291
0.858863
1.12669
1.06494
1.12664
1.14374
1.13314
1.14807
1.15085
0.813716
1.11946
1.09453
1.13562
1.15687
1.1473
0.977467
1.14822
1.13408
1.01229
1.13116
1.14709
1.13725
0.874322
1.00917
1.13855
1.09955
1.13997
1.07199
0.961531
1.14335
1.13239
1.11123
0.950309
1.16105
1.14529
1.15026
1.15641
1.15037
1.13747
1.11596
1.14654
1.15802
1.08169
0.979522
1.15945
1.13164
1.12774
0.894489
1.14805
1.14006
1.13507
1.1496
1.14402
1.10509
0.895295
1.12318
1.14163
1.16675
1.13024
1.03177
1.13209
0.942193
0.783702
1.10275
1.07542
1.1537
1.23037
1.16561
1.15049
0.964789
1.14904
1.14615
1.15217
1.08871
1.12589
0.876827
1.14022
0.941874
1.08565
1.14295
1.14194
1.1268
1.10913
1.15217
1.15968
1.15755
1.12997
0.902764
1.14195
1.10416
1.13751
1.16064
1.10108
1.13116
1.11018
1.07476
1.15202
1.13997
0.979882
1.17037
1.15282
1.11745
1.15185
1.13338
1.13741
0.927612
1.13897
1.01349
1.14599
1.13486
1.12275
1.14744
1.16418
1.12742
0.994293
1.12211
1.00308
1.14913
1.14031
1.15088
1.14232
1.16773
1.13872
1.14638
1.1348
1.13145
1.13407
0.966257
1.15771
1.14506
1.13323
0.954285
0.989147
1.00904
1.1482
0.971689
1.14342
1.12489
1.14563
1.01973
1.16935
1.14323
1.11562
1.13313
1.11922
1.15039
0.933872
1.13135
1.12448
1.13772
1.11361
1.15738
1.13791
1.12524
0.966227
1.1342
1.13575
1.11966
1.14758
0.929058
1.13978
1.13841
1.09038
1.118
1.14536
1.12194
1.14316
1.12795
1.14897
1.14827
1.12924
1.13064
1.12967
1.13481
1.1301
1.14494
1.04351
1.15366
1.00232
0.970657
0.971659
1.11394
1.12451
1.01415
1.13715
1.14028
1.12937
0.909459
1.14213
1.15388
1.14497
1.05996
0.935635
1.13908
0.998465
0.848997
1.14109
1.14921
1.12783
1.13664
1.14961
1.15676
1.12998
0.850222
0.90584
0.953598
0.96062
1.10295
1.12625
1.11229
0.933988
1.1447
1.11722
1.10981
1.04832
0.990673
1.14215
1.13296
1.14701
1.13628
1.12005
1.13171
1.12894
1.10958
1.09476
1.02599
1.07715
1.02206
1.09999
1.08502
1.05351
0.965297
1.13041
1.1186
1.12844
1.10424
1.15469
0.905376
1.12233
0.828034
1.13057
1.09471
1.14716
1.1486
1.13227
1.03494
1.14843
1.15487
1.14503
1.13655
1.14324
1.14209
1.1494
1.15176
0.943818
1.15024
1.11835
0.946424
1.14922
1.15795
1.12411
1.16841
1.12888
1.12954
1.08551
1.14985
1.14214
0.883469
1.13252
1.09832
1.12779
1.03166
0.862155
0.899043
0.863593
1.07646
1.12889
1.17684
1.13745
1.16213
0.928988
1.14867
0.987197
1.04661
1.01066
1.02437
0.964485
1.11556
1.1581
1.15385
0.846903
1.03405
1.02108
1.13447
1.1246
1.15843
0.79671
1.11191
1.11777
1.06265
1.04008
1.00383
0.983309
1.12607
0.874859
0.980505
1.11475
1.13128
1.11525
1.13498
1.19078
1.12288
1.14261
1.02079
1.14315
1.13924
1.13442
1.14709
1.15482
0.826075
1.12043
1.11626
1.14321
1.1005
1.15533
0.913512
1.13416
1.16168
1.13879
1.22557
1.1441
0.90744
1.14984
1.29351
1.14601
1.13578
1.02935
1.13546
1.14616
1.17126
1.11023
0.992201
0.809136
1.13441
0.969289
1.13016
1.14698
1.12603
1.14644
1.14066
1.1388
0.955102
1.15152
0.911495
1.13305
0.825308
1.14588
1.13088
1.14387
1.13252
1.14314
1.1248
1.14982
1.14249
0.929182
1.14995
0.983672
1.12763
1.13022
1.13336
1.11634
1.14364
1.14115
1.14358
0.93224
1.00055
1.15466
1.14442
1.15545
1.13749
1.15219
1.15005
1.14647
1.14594
1.14894
1.14144
0.930942
1.12375
1.15132
1.16953
1.13488
1.15618
1.14063
1.09168
1.15028
0.964082
1.13924
1.13097
1.14526
1.13301
1.14793
0.923484
1.15535
1.12075
1.14889
0.882845
0.875269
0.853005
0.959213
1.15201
1.15016
1.11409
1.10325
0.899458
0.974555
1.14241
1.14437
1.12044
1.13076
1.1405
1.03735
1.11973
0.840185
1.1398
1.14882
1.14274
1.10048
0.989673
0.987699
1.14413
0.923715
0.933538
1.12263
1.12783
1.06678
1.14068
0.944374
1.13605
1.37613
1.1381
1.13393
0.959305
1.13196
1.14599
1.14805
0.86416
1.13383
1.11387
0.786527
1.16243
1.13625
1.16014
1.16165
1.14515
1.15433
0.842432
0.973917
1.12289
0.833109
1.13995
1.12988
1.14504
1.13352
1.02014
1.15166
1.14815
1.00767
1.1424
1.1379
1.01675
1.13002
0.954024
1.18228
1.11928
1.11392
1.12313
1.01175
1.14177
1.13503
1.13329
1.1391
1.14339
1.14773
1.14273
1.13983
1.13551
1.11535
1.1243
1.15588
1.1358
0.873453
1.13863
1.1468
0.704012
1.12761
1.15199
1.15547
1.14408
1.16476
1.13506
1.14974
1.13774
1.13659
1.13512
1.15533
1.13494
1.15657
1.10112
1.13349
1.12639
1.14735
1.14419
1.14828
1.14921
1.12695
0.931828
1.15117
1.15625
1.12881
0.992024
1.14033
0.888826
1.15423
1.13085
1.11226
1.14414
0.946519
1.11398
1.15073
1.1453
1.11073
1.13773
1.06859
1.13421
0.933127
1.13409
1.13883
1.12608
1.13485
1.14803
1.11818
1.14607
1.15022
1.08719
1.14418
0.9024
1.15903
1.14612
1.1467
1.11959
1.09144
1.14671
1.14781
1.12128
1.13471
1.16592
1.15804
1.14387
1.14931
0.978551
1.13018
1.11052
1.10296
1.06433
1.11271
1.13788
0.936173
0.937708
1.00909
0.946842
0.969124
1.13498
1.18877
0.914739
0.92176
1.47735
1.14309
1.1359
0.88694
1.15539
1.08922
1.14351
1.13775
1.13443
0.89915
1.15522
1.15205
0.953662
1.11637
1.13978
0.966545
1.14966
1.05812
1.15263
1.14232
1.14206
1.13469
1.14467
1.20415
1.1703
1.18799
1.14378
1.13178
1.13449
1.20054
1.13399
1.15691
1.15253
1.14786
0.962379
1.14323
1.1084
1.14536
1.15095
0.994377
1.15113
1.12735
1.14499
1.10278
1.14381
1.1457
0.9387
1.10429
1.1264
1.14764
1.10104
1.11328
0.937514
0.967035
1.13531
1.11337
1.11795
1.15478
1.16674
1.13473
1.14313
1.14765
1.15032
1.14847
1.12963
1.14554
1.15719
1.15884
1.14943
1.1459
1.12922
1.10057
1.08227
1.53619
1.13931
1.11468
1.12311
1.16044
1.15027
1.14246
1.16175
0.967693
1.13457
1.14312
1.13941
1.13083
1.13162
1.15807
1.13995
1.13472
1.12834
1.12292
1.10195
1.08424
1.09142
0.819467
1.13064
1.13277
1.12014
1.1008
1.05603
1.13414
1.14705
1.07795
1.10289
0.97537
1.09708
1.14423
1.13253
1.14189
1.15193
1.15319
1.13656
1.13347
1.14991
1.11095
1.12867
1.1463
1.05947
1.15148
1.13631
1.14256
1.05081
1.25623
1.15312
1.15789
1.15268
1.14071
1.12559
1.12933
1.16034
0.987483
1.14044
1.13624
1.15131
1.15103
1.14087
1.14623
1.14856
1.14856
1.14162
1.15477
0.869631
1.13873
1.13452
1.13567
1.12252
1.11338
1.12491
1.13453
1.12442
1.13225
1.14672
1.12372
1.13913
1.15506
1.12921
1.1177
1.13536
0.950096
1.09497
1.1328
1.15483
1.13096
1.0915
1.13053
1.15264
1.12501
1.13227
1.12495
1.11457
1.14395
1.10549
1.04092
1.00784
1.06303
1.14226
1.10841
1.10439
0.947606
0.956104
1.11716
0.950764
1.14445
1.13602
1.12345
0.885601
1.13269
1.13479
0.938969
1.14257
0.949648
1.16885
1.00913
1.15776
1.11035
1.03806
0.895165
1.14902
1.1315
1.1369
1.12828
1.14056
1.14108
1.12818
1.11585
1.13988
1.14785
0.968915
0.905751
1.06874
1.13436
1.11427
0.97163
1.10908
0.921419
1.14581
1.13859
1.13854
1.14173
1.1526
1.14605
1.14501
1.15229
1.11725
0.906342
1.15058
1.14239
1.11941
1.13112
1.13098
1.1442
1.15108
1.13332
1.15356
1.16305
1.10904
1.12805
1.15019
1.15815
1.1319
1.14493
1.14495
1.13019
1.13473
1.15765
1.10676
1.07203
1.13577
0.961614
0.962467
1.13563
1.14311
1.15273
1.13274
1.11378
1.14772
0.893553
1.14267
1.11434
1.14823
1.1597
1.12685
1.13917
1.1337
1.10927
1.00693
1.14869
1.13228
[truncated: 7,800 more rows]

## Sheet: Fraction - Prostate
Fraction (CN=2 to CN=1)
1.24682
0.961778
1.40414
1.12587
1.11662
0.964328
1.12215
0.960479
1.4336
0.911529
1.11278
1.40193
0.961121
1.13005
1.49899
1.124
1.40856
1.06127
0.990395
1.23459
1.12942
1.14339
1.22687
1.06366
1.39761
1.53931
1.21746
1.12139
1.12799
1.41687
1.11944
1.14167
0.95512
1.08335
1.35347
1.12956
1.28774
0.950187
1.53303
1.06954
1.38633
1.39705
1.40487
1.13715
1.28019
1.14204
1.12825
1.38776
1.12791
1.44324
1.10041
0.997053
1.12379
1.41148
1.11695
1.50816
1.14867
1.5512
1.01583
1.00774
1.12249
1.10637
0.969478
0.996876
1.11864
1.14557
1.50848
1.12002
0.971602
1.11388
1.15821
1.42413
0.968422
1.0258
0.961265
0.981505
0.983593
1.11939
1.40645
1.14669
1.55002
1.1328
1.10986
1.52676
1.11201
1.14307
1.10276
1.10985
1.37497
1.42019
0.970433
1.12175
0.935866
0.951191
0.961474
1.04031
1.12082
0.795999
1.13328
0.931077
1.35418
1.118
1.09944
1.07085
0.99752
0.950915
1.12997
1.12778
1.52732
1.12269
1.14241
1.11221
1.13291
1.33395
1.36415
1.4075
1.39435
1.37129
1.34007
1.39708
0.891164
1.33426
1.39504
1.23394
1.11656
1.13026
1.38707
1.38703
1.38259
1.38561
1.12398
0.952269
1.13653
1.47964
0.97104
1.20969
1.10303
1.56614
1.10075
1.18869
0.897198
1.11541
1.38741
0.892068
0.964486
1.12432
0.94762
1.23489
1.08481
1.13974
1.12744
1.56914
1.08491
1.35786
0.947008
0.981939
1.40809
1.24254
1.40901
1.10754
1.12004
0.960126
1.13392
1.38088
1.31313
1.25391
1.1122
1.41263
1.39021
1.51833
1.38063
1.01948
1.12514
1.35588
1.09354
1.54112
0.919012
1.38516
1.11578
0.969779
1.12163
0.968621
1.14451
1.39492
1.39244
1.09289
1.16708
1.17947
1.35995
1.15055
0.951022
1.08024
1.42205
1.38223
1.40056
1.44152
0.964021
1.38683
1.45925
1.13236
1.1155
1.18412
1.13874
1.34353
1.1306
1.11029
1.40326
1.52766
1.12307
1.12873
1.2006
1.50277
1.12948
1.37987
1.36797
1.36236
1.10592
1.39687
1.39789
1.13651
1.35788
1.38262
1.12688
1.12602
1.40379
1.49087
1.17838
1.13102
1.38745
1.12841
1.00272
1.08438
1.23502
1.1372
1.36498
1.08977
1.41779
1.07507
1.11236
1.36953
0.968611
1.10061
1.13096
1.14344
1.17957
1.41093
1.39689
1.12854
1.13352
1.13906
0.944553
1.15211
1.46216
1.10757
1.38142
0.967591
1.20957
1.4187
1.14422
1.11618
1.11209
1.50457
1.45461
1.09539
1.27262
0.973094
1.12296
0.98913
1.25965
1.40698
1.35652
1.27475
1.51668
1.39391
1.27015
1.13627
1.01391
1.10423
1.42294
1.3073
1.3593
1.35269
0.931031
1.35962
1.40288
1.2218
1.40895
1.1535
0.959561
1.12479
1.14803
1.26997
1.32317
1.46556
1.17888
1.09064
1.14173
1.04645
1.25736
1.41456
1.34029
1.35455
1.10293
1.11482
1.43205
1.11937
1.11411
1.15521
1.49771
1.11444
0.817997
1.0985
0.947932
1.12178
1.21318
1.38442
1.12821
1.0268
1.32342
1.31497
1.12559
1.11722
1.38151
1.26243
1.49099
1.13357
1.34775
1.49924
0.949134
1.38319
1.34755
1.36558
1.38273
1.27674
1.37684
1.08976
1.00587
1.11761
1.39568
1.44383
0.978512
1.08977
1.17067
1.08753
1.11148
1.11766
0.930224
1.14203
1.41424
1.13054
1.13968
1.11482
1.46863
1.11876
1.05575
1.11244
1.12067
1.13199
1.34053
1.5097
1.09191
1.2301
0.956437
1.32682
0.96055
1.52095
1.11907
1.12322
1.1054
1.21857
1.11548
1.12044
1.11624
1.11468
1.50201
1.13264
1.1292
1.42152
1.51997
0.999885
1.42413
1.11959
1.43233
1.40591
0.971523
1.4359
0.991058
1.18938
1.40686
1.14188
1.36425
1.14177
1.12678
1.24208
1.11441
1.16101
1.12909
1.30033
1.0315
1.11379
1.40112
1.25404
1.26954
1.36948
1.09393
1.10925
1.13009
1.40341
0.903082
1.1468
1.35836
1.11039
1.39388
1.11731
1.12053
1.10269
1.5549
1.11832
0.97499
1.42298
1.09656
1.33474
1.1253
1.28532
1.1061
1.12006
1.11648
0.968482
1.1237
1.12474
1.13554
1.06238
0.949381
1.39626
1.1194
0.964734
1.09839
1.1435
1.17864
1.14135
1.11363
1.13969
0.981451
1.40969
1.41629
1.43336
0.980503
1.34028
1.36063
0.906158
0.957007
1.38134
0.987565
0.976881
0.940307
0.90807
1.15816
1.32813
1.11786
1.08918
1.08461
1.12354
0.981002
1.12896
0.936732
1.06749
1.4134
1.17672
1.14144
1.3314
0.989751
1.38247
0.960123
1.13306
1.1497
1.52434
1.32176
1.39323
1.52035
1.13295
1.14133
1.12988
1.10591
1.3862
1.11016
1.3454
1.3709
1.37225
1.19031
1.08449
1.41095
1.11654
1.50446
1.34009
0.928599
0.960177
1.34625
0.986782
1.10268
1.13276
0.954524
0.991436
1.40622
1.13447
0.988503
0.950009
1.52408
1.37123
0.931994
1.3835
1.54663
1.36262
0.971684
1.13465
1.12092
1.10911
1.1225
1.10773
1.12577
1.15777
1.12015
0.953069
1.06349
1.24234
1.18652
0.973043
1.41638
1.12119
1.37999
1.83699
1.31297
1.13732
1.11363
1.52296
0.994726
0.922322
1.36991
1.34679
0.959078
1.24645
1.5458
1.39231
1.12947
1.41826
1.11384
1.01419
1.51351
1.06672
1.00626
0.910076
0.950005
1.1371
0.83534
0.983315
1.42479
1.11403
0.998559
1.40957
1.42059
1.34431
1.33203
0.9809
1.12756
1.23335
1.46414
1.35782
1.36585
1.1534
1.10174
0.979607
1.11924
0.994809
0.962044
1.12555
0.986693
1.12234
1.11706
1.02255
1.3564
1.52053
1.12864
1.0979
1.37448
1.09762
1.53677
1.1106
1.11944
1.11742
1.39942
1.13725
1.2663
1.4802
0.976464
1.13464
0.982418
1.40274
1.12665
1.13472
0.969296
1.35557
1.12637
1.1315
0.944905
1.13293
1.12492
1.10806
1.00076
1.28889
1.11911
1.12855
1.12274
1.12622
1.3979
1.3821
1.38434
1.13016
1.10595
1.11301
1.10773
1.11756
0.972621
1.39607
0.96121
1.11535
1.08196
1.3288
0.990651
1.40832
1.4193
1.11319
0.964301
1.09513
1.04203
1.37151
1.09212
1.0726
1.4567
1.36642
0.958452
1.13679
1.36854
1.12152
1.11066
1.37389
0.954164
0.96919
1.39788
1.11499
0.941065
1.1055
1.1167
1.11849
0.964807
1.1362
0.933962
0.946888
0.990783
1.11905
1.18028
1.45984
0.966108
1.14274
1.10757
1.1223
1.581
1.1301
1.1307
1.08358
0.954879
1.01415
1.21741
1.54017
1.09668
1.13106
1.16453
1.093
1.47384
1.39166
1.40381
1.0244
1.11017
1.10881
1.09265
0.942795
1.14618
1.17006
0.970777
1.11923
1.12259
1.11698
1.37501
1.3804
1.32011
0.977481
1.52911
0.925696
1.53483
1.07519
1.14002
1.12037
1.1224
0.987904
1.00609
1.13851
1.35088
1.41227
1.18211
1.37207
1.10072
1.36472
1.33109
1.42114
1.11285
1.37809
0.999723
0.978898
1.11895
1.43193
1.53439
1.36221
1.12421
0.983112
1.13142
1.13174
1.12301
1.17565
1.11721
1.37528
0.963682
0.977297
0.927563
1.11528
1.41985
1.13524
0.972168
0.973767
1.08754
0.893807
0.879271
1.36705
1.3965
1.12323
1.0128
1.09887
1.10723
1.07073
0.974137
1.32074
1.14168
1.36362
1.09929
1.41462
1.37508
1.0027
1.31194
1.07177
1.14218
1.10196
1.42542
0.994739
0.969021
1.15163
1.37435
1.37436
0.982676
1.38974
1.41161
1.37924
1.2544
1.40104
1.09723
1.12883
1.1454
1.07025
1.11758
0.959509
1.09936
1.5438
1.144
1.34436
1.13795
1.43158
1.40149
1.43565
1.52736
0.993392
1.37262
1.39127
1.11916
1.51284
1.40329
1.13412
1.51276
1.20612
1.25534
1.07305
0.963643
1.11727
1.14562
1.50563
1.12243
1.51944
1.29839
1.40968
1.10312
0.95819
1.24353
1.12256
0.983911
1.40558
1.37689
1.12172
0.975886
1.42071
1.23091
1.38088
0.960498
1.42827
1.42381
0.950956
1.1361
1.11443
1.10554
1.50995
1.36437
1.05925
1.11137
0.974024
1.15277
1.1321
0.888122
1.36135
0.985369
1.3869
1.1246
1.35552
1.11531
1.37763
1.2967
1.39546
1.11356
0.971364
0.907602
1.08557
1.12018
1.3313
0.931137
1.40551
1.37188
1.098
1.37102
1.60915
1.51529
1.32823
1.34823
1.40586
0.98554
1.33931
1.40029
1.23089
1.23789
1.33071
1.51362
0.937707
1.3644
0.951534
1.11396
1.1295
1.38023
1.40842
1.41348
0.912144
1.40123
1.08631
1.27069
1.04836
1.27645
1.26405
1.30166
1.08814
1.46143
1.30932
1.21937
1.15115
1.2353
1.21
1.01364
1.4502
1.12869
1.13115
0.96236
1.10868
0.906593
1.37588
1.39313
1.36771
1.4823
1.12669
0.983368
1.35857
1.38431
1.12888
1.11685
1.38512
1.16264
1.09763
1.10593
1.51053
1.27955
1.17102
1.39297
1.25009
1.0977
1.35156
1.13485
0.986727
1.21608
1.3857
1.10145
1.09468
0.861077
1.07824
1.37893
0.925412
1.39989
1.42073
1.44656
1.12501
1.11887
1.11624
0.941889
1.40788
1.15497
1.39285
1.41992
1.03309
1.39663
0.98238
1.34735
1.13261
1.14777
1.10379
1.11526
1.10912
1.2754
1.42856
1.10919
1.13324
1.12079
1.36855
1.06735
1.12468
1.35935
1.38531
1.12976
1.42255
1.11996
1.06327
1.11695
1.41497
1.34496
1.12723
0.956395
1.13608
0.975039
1.18227
1.39376
1.40527
0.934113
1.39309
1.12035
0.973247
1.04929
1.10967
1.48404
0.953648
1.36477
1.12658
1.32772
1.11988
1.11152
1.11493
1.03155
1.42394
1.47445
1.11743
1.14681
1.34349
0.982457
1.10305
1.35534
0.96556
0.973702
1.13565
1.11334
1.67189
1.12301
1.12607
0.99163
1.4618
1.40176
1.12165
1.00105
1.1188
1.12426
1.38141
1.11642
0.974053
1.11277
1.11397
1.13364
1.35375
1.1153
1.3269
1.1278
1.13145
1.12239
1.12896
1.1192
1.431
1.09747
1.38546
1.41748
1.39648
1.11759
1.04253
1.40221
1.39353
1.38541
1.34255
1.18472
1.10163
1.09305
1.59271
1.41188
0.98493
1.40004
1.49761
1.33876
1.41577
0.943822
1.36435
1.14314
0.942018
0.983989
1.08018
1.14533
1.38576
1.39607
1.11202
1.11745
1.3028
0.951964
1.40635
1.30495
1.52076
0.954528
0.677959
1.10534
1.13978
1.49934
1.34736
1.12896
1.48615
1.12173
1.35813
1.41043
1.29182
1.39905
1.32487
1.00075
1.09719
1.22246
1.40701
1.05021
1.09974
1.42029
1.13269
1.45209
1.22685
1.01053
1.46551
1.36792
1.36351
1.38522
1.40584
1.13125
0.978595
1.38292
1.40383
0.972432
1.34627
1.43264
1.50302
1.27263
0.930944
1.33025
1.36894
1.14188
1.33594
1.12995
1.1318
0.991071
1.44065
1.31882
1.08013
1.41067
1.39289
1.11033
1.44701
1.40067
0.916466
0.976419
1.31378
1.11348
1.39382
1.38484
1.12101
1.13696
0.980457
0.995374
1.40373
1.13336
1.12625
1.36859
1.14128
0.976386
1.13151
1.12422
1.34535
1.35881
1.54012
1.10987
1.29072
1.32958
1.14597
1.45781
1.23377
1.10491
1.10879
1.1197
1.13093
1.12475
1.13128
1.11573
0.960743
0.95074
1.28698
1.11908
1.13457
1.13273
1.33
0.985118
1.09062
1.14694
0.970259
1.11019
1.34298
1.29733
1.11225
1.28413
1.46587
1.30131
1.31247
1.13649
1.29729
1.18669
1.14655
1.12216
1.12432
1.39351
1.10361
1.49121
1.39569
1.41645
1.11715
1.23175
1.12103
1.23388
1.23321
1.12571
0.905815
1.27595
0.97363
1.3929
1.31119
1.00601
1.28929
0.89765
1.11725
1.49143
1.3892
1.40314
1.40298
1.11957
1.41827
1.36659
1.1236
1.39116
1.12473
1.37136
0.967483
0.933356
1.13734
1.13045
1.08621
1.14259
1.52165
1.00771
1.51383
1.42134
1.3833
1.12479
1.35266
1.33351
1.40752
1.2994
1.42044
1.14198
1.14359
1.12458
1.32951
1.12398
1.52575
1.03333
0.971532
1.1883
1.10894
0.961975
0.931047
0.957152
0.99488
1.11183
1.37573
1.53348
1.41368
1.37845
1.13813
1.14193
1.37775
1.34291
1.40134
1.04975
0.96367
0.967985
1.12221
1.1216
0.966503
1.51586
1.09909
1.10117
1.10751
1.1083
1.37425
1.40161
0.966312
1.31767
0.930026
1.12201
1.65203
1.27216
1.37964
1.1289
1.39275
1.4262
1.40574
1.34225
1.43411
1.09856
1.30435
1.24925
1.51158
0.957625
1.3846
1.53599
1.3626
1.71739
1.38297
1.4997
1.26897
1.39742
1.29036
0.976027
1.66417
1.37922
1.1175
1.40116
1.3217
1.14794
1.43132
1.11489
1.13057
0.953815
1.39683
1.50274
1.16795
1.35351
0.972005
1.4078
0.862195
1.37889
0.928959
1.28615
1.15633
0.951007
0.997396
1.07525
1.12055
1.1139
1.11538
1.12447
1.55304
0.949198
0.88254
0.98556
0.937343
1.34274
1.34006
1.39578
1.11329
1.11569
1.09927
1.36694
1.25676
1.14427
0.988698
1.52239
1.37817
1.10079
1.13029
1.09627
1.10588
1.24198
1.23413
1.10082
1.10737
1.2337
1.10953
0.924772
1.08666
0.998788
1.12349
1.1248
1.11558
1.52223
1.13089
1.1208
1.13069
1.3865
1.12503
1.12508
1.3565
1.1136
1.1226
1.12003
1.37574
1.45976
1.03142
1.11762
1.07537
1.44126
1.3412
1.32709
1.40509
1.443
0.934165
0.967002
1.41479
1.14399
0.978083
1.39649
1.12933
1.39197
1.41092
1.10292
1.10856
1.37892
0.97206
1.38377
1.24129
1.38165
1.51522
1.11641
1.39699
1.13487
1.13432
1.13052
1.12481
1.369
1.13615
0.961021
1.35265
1.33147
1.07445
1.49979
0.982685
1.04567
0.890413
0.968721
1.12616
0.989772
1.27017
1.11056
1.12238
0.873592
0.971179
1.03751
1.26133
1.24
1.29935
1.37122
0.868935
1.32025
1.10941
0.984118
1.11748
0.955255
1.08501
1.68516
1.11202
1.11549
1.14791
1.46453
1.38593
0.993268
0.96024
0.952137
1.40602
1.14653
1.10635
1.11394
1.12013
0.928122
1.1094
0.946889
1.10173
0.992612
1.40753
1.08992
1.4087
1.14154
1.33039
1.12097
0.951142
0.958985
0.982565
1.3397
1.09863
1.41156
0.910103
1.11902
1.11597
0.956169
1.11936
1.38057
1.31066
0.985372
0.909031
1.34387
1.12287
0.945172
1.0592
1.12429
1.40325
0.964396
1.14325
1.1132
1.31907
0.961828
1.72717
1.54496
0.986336
0.964639
0.98576
0.968905
1.12822
1.13731
1.33201
0.976346
1.02845
1.02374
1.3179
0.906498
1.38945
1.1268
1.09941
1.11371
1.50985
1.11571
1.41455
0.94841
1.0526
1.30078
0.956942
1.11917
1.10749
1.16495
1.01006
1.37276
0.990762
1.27254
1.12309
1.30358
1.58585
1.13852
1.10287
1.0998
1.1092
1.30332
1.10641
1.12688
1.12685
1.27469
1.11511
1.08527
1.04875
1.39443
1.38987
0.972544
1.2515
1.36546
1.11943
1.37555
1.14093
1.13814
0.953197
1.11962
0.987816
1.38203
0.990236
1.25596
1.11603
0.950976
1.11377
1.1285
0.982849
1.11177
1.12844
1.02414
1.12269
1.39416
0.997725
1.51225
1.13769
1.10716
1.41078
0.964733
1.11732
1.43536
1.38889
1.35265
1.33154
1.12081
1.35703
1.40327
1.37704
1.11832
0.95556
1.09628
1.11187
1.40582
1.3637
1.10356
1.10982
1.41393
0.972721
1.11816
1.34659
1.38476
1.11715
1.40404
0.976906
1.11577
1.10316
1.46544
0.964526
1.0938
1.08373
1.10021
1.10657
1.08895
1.11447
0.950773
1.09949
1.10819
1.01393
1.31134
1.13299
1.14224
1.10158
1.34909
1.42868
0.931925
1.37777
1.12109
0.881705
1.13473
1.363
1.35893
1.36542
1.30773
1.12761
1.49046
1.36687
1.35956
1.13194
1.10195
0.959054
0.960683
0.87959
1.40024
1.15216
1.49683
1.15823
0.905804
1.16987
1.42142
1.10964
1.14991
0.995354
1.02908
1.10953
1.12719
1.11247
1.12684
1.11272
1.1433
1.45519
1.12038
1.11419
1.1269
1.08265
1.09716
0.893341
1.50952
1.11378
1.01292
1.11359
1.42044
1.12013
0.971215
1.107
1.36159
1.11224
1.19883
1.1022
0.931793
1.35626
1.21038
1.03385
0.889901
1.11854
1.45525
1.38561
0.983368
1.1124
0.961119
1.11016
1.2461
1.35751
1.32965
0.982148
1.13144
1.23297
1.13435
1.50819
1.12741
1.422
1.11845
0.97934
1.16843
1.45909
1.11197
0.960203
1.10564
1.53761
1.09328
1.18538
1.42746
1.39645
0.989881
1.13749
1.12007
1.12351
1.00743
1.39635
1.384
1.12613
1.0992
1.12945
1.1243
1.1297
1.33368
1.37133
1.11599
1.12037
0.94058
1.13956
1.20227
1.11478
0.902011
1.0356
0.982032
1.12428
1.11122
1.12457
1.13319
1.10978
1.34089
1.11741
0.979051
1.11329
1.12128
1.12481
1.29157
0.965226
1.12073
1.01815
0.975278
1.09451
1.43757
0.964362
1.11915
1.37626
1.11407
1.15504
1.11716
1.35358
1.13358
1.48115
1.32417
1.40476
1.29495
1.34418
1.2018
0.972236
1.07094
1.14069
1.183
0.955129
1.39488
1.15518
1.10396
1.12003
1.13638
1.30865
1.11956
1.10028
0.959818
1.38976
1.14405
1.36299
1.12112
1.35443
1.15698
1.06156
1.10105
1.10278
0.96116
0.971381
1.50893
1.04525
1.12473
1.42378
1.12668
1.1454
1.13343
1.36706
0.99752
1.48449
0.91582
1.4071
1.1754
0.947633
1.3806
1.36524
1.10696
0.981934
0.979332
0.977811
1.53794
1.31336
0.975971
1.107
1.37711
0.990171
0.964539
1.13106
1.12936
1.28656
1.31833
1.11891
1.36218
1.52527
1.2596
1.24362
1.11853
0.974418
1.42072
1.12053
1.39231
0.976526
1.34926
1.3952
1.14246
0.944913
0.920164
1.12245
1.12472
0.980178
1.10636
1.57304
1.31314
1.39044
1.05755
1.47559
1.34544
0.833852
1.23339
0.950624
1.11841
1.16759
1.17466
1.35267
0.989268
1.12947
1.11806
0.964933
1.25175
0.960376
0.971928
1.52204
0.977744
1.01038
1.35503
0.925157
1.24468
0.976076
1.12805
1.12674
1.46598
1.40123
1.302
1.09847
0.969236
1.10633
1.11158
0.921232
1.12222
1.11827
1.10855
1.29444
1.42544
1.14276
1.11611
0.954919
1.36244
1.39128
1.11977
1.11478
1.12044
1.1019
1.43443
1.12341
0.97966
1.11998
1.49442
1.1323
1.12068
1.48397
1.0949
1.40522
1.11012
1.48251
0.978264
1.36972
1.11758
1.3553
1.09028
1.42783
0.973639
1.10832
0.959805
1.14673
1.15953
1.12109
1.10191
1.40446
1.10842
1.38348
1.10498
1.41533
1.56893
1.02324
0.969758
1.22011
1.49868
1.11156
1.12332
0.951193
1.40446
1.2397
1.04571
1.08144
1.13601
0.949043
1.13563
1.12005
1.11745
1.48879
0.963229
1.13251
1.41264
1.13171
1.0824
1.34782
1.37759
1.40643
1.40715
1.32593
1.15974
1.11109
1.18714
1.1764
1.09896
1.13705
0.935893
1.40481
1.12707
1.39184
1.11811
1.1274
1.39923
1.31589
1.50101
0.92066
1.12977
1.39749
1.28858
1.53473
1.3595
1.12134
1.13538
1.53394
1.12418
1.29877
1.16
1.41759
0.968269
1.56419
1.51761
1.33963
1.16162
1.40384
1.15781
1.13538
1.39817
1.02365
0.955567
1.46283
1.39395
1.25097
1.09864
1.13116
0.931473
1.17209
1.12941
1.13038
1.36677
1.52523
1.40445
1.46219
1.12373
1.33838
1.31569
1.01108
1.40916
1.23908
1.37455
1.32295
1.31307
1.09893
1.39483
1.39467
1.40248
1.23713
1.52781
1.00613
1.48353
1.13255
1.39916
1.32979
1.12673
1.13466
1.10194
1.00243
1.13414
0.957155
1.37466
[truncated: 6,560 more rows]
