# Supplementary material for: Integrative spatial and genomic analysis of tumor heterogeneity with Tumoroscope
Source: Nat Commun. 2024 Oct 29;15:9343. doi: 10.1038/s41467-024-53374-3 (PMC11522407; doi:10.1038/s41467-024-53374-3)
Supplement: Supplementary file 4 — Source Data [file 41467_2024_53374_MOESM4_ESM.zip › Source Data/Supplementary_Figure_2.xlsx]

## Sheet: a_to_f
configs	MAE	FV	LH	correlation(red_all)	noise
normal	0.0167864	No. of cells fixed	high	-0.180627	0
normal	0.0171092	No. of cells fixed	high	-0.180627	0
normal	0.0142456	No. of cells fixed	high	-0.180627	0
normal	0.0154616	No. of cells fixed	high	-0.180627	0
normal	0.0157519	No. of cells fixed	high	-0.180627	0
normal	0.0160348	No. of cells fixed	high	-0.180627	0
normal	0.015122	No. of cells fixed	high	-0.180627	0
normal	0.0173443	No. of cells fixed	high	-0.180627	0
normal	0.0164211	No. of cells fixed	high	-0.180627	0
normal	0.0146895	No. of cells fixed	high	-0.180627	0
dense_C	0.0156619	No. of cells fixed	high	-0.155085	0
dense_C	0.0164706	No. of cells fixed	high	-0.155085	0
dense_C	0.0169734	No. of cells fixed	high	-0.155085	0
dense_C	0.0150754	No. of cells fixed	high	-0.155085	0
dense_C	0.0160723	No. of cells fixed	high	-0.155085	0
dense_C	0.015528	No. of cells fixed	high	-0.155085	0
dense_C	0.015624	No. of cells fixed	high	-0.155085	0
dense_C	0.0166278	No. of cells fixed	high	-0.155085	0
dense_C	0.0158175	No. of cells fixed	high	-0.155085	0
dense_C	0.0163836	No. of cells fixed	high	-0.155085	0
dense_Z	0.0149638	No. of cells fixed	high	-0.200613	0
dense_Z	0.0179933	No. of cells fixed	high	-0.200613	0
dense_Z	0.0139759	No. of cells fixed	high	-0.200613	0
dense_Z	0.0164823	No. of cells fixed	high	-0.200613	0
dense_Z	0.0176939	No. of cells fixed	high	-0.200613	0
dense_Z	0.0148943	No. of cells fixed	high	-0.200613	0
dense_Z	0.0166342	No. of cells fixed	high	-0.200613	0
dense_Z	0.0156203	No. of cells fixed	high	-0.200613	0
dense_Z	0.0175927	No. of cells fixed	high	-0.200613	0
dense_Z	0.017434	No. of cells fixed	high	-0.200613	0
sparse_C	0.0123015	No. of cells fixed	high	-0.145117	0
sparse_C	0.0131093	No. of cells fixed	high	-0.145117	0
sparse_C	0.0133277	No. of cells fixed	high	-0.145117	0
sparse_C	0.0129496	No. of cells fixed	high	-0.145117	0
sparse_C	0.0139183	No. of cells fixed	high	-0.145117	0
sparse_C	0.0134041	No. of cells fixed	high	-0.145117	0
sparse_C	0.013136	No. of cells fixed	high	-0.145117	0
sparse_C	0.0132399	No. of cells fixed	high	-0.145117	0
sparse_C	0.0133195	No. of cells fixed	high	-0.145117	0
sparse_C	0.0140697	No. of cells fixed	high	-0.145117	0
sparse_Z	0.0163538	No. of cells fixed	high	0.0448853	0
sparse_Z	0.0174014	No. of cells fixed	high	0.0448853	0
sparse_Z	0.0160046	No. of cells fixed	high	0.0448853	0
sparse_Z	0.0173095	No. of cells fixed	high	0.0448853	0
sparse_Z	0.0173094	No. of cells fixed	high	0.0448853	0
sparse_Z	0.0166065	No. of cells fixed	high	0.0448853	0
sparse_Z	0.0151977	No. of cells fixed	high	0.0448853	0
sparse_Z	0.0178012	No. of cells fixed	high	0.0448853	0
sparse_Z	0.0155191	No. of cells fixed	high	0.0448853	0
sparse_Z	0.01641	No. of cells fixed	high	0.0448853	0
normal	0.0151587	No. of cells as prior	high	-0.206075	0
normal	0.0156941	No. of cells as prior	high	-0.206075	0
normal	0.0133551	No. of cells as prior	high	-0.206075	0
normal	0.0146505	No. of cells as prior	high	-0.206075	0
normal	0.0157827	No. of cells as prior	high	-0.206075	0
normal	0.0151875	No. of cells as prior	high	-0.206075	0
normal	0.0136366	No. of cells as prior	high	-0.206075	0
normal	0.0149048	No. of cells as prior	high	-0.206075	0
normal	0.0140716	No. of cells as prior	high	-0.206075	0
normal	0.0148639	No. of cells as prior	high	-0.206075	0
dense_C	0.0142477	No. of cells as prior	high	-0.150111	0
dense_C	0.0151432	No. of cells as prior	high	-0.150111	0
dense_C	0.0158327	No. of cells as prior	high	-0.150111	0
dense_C	0.0132152	No. of cells as prior	high	-0.150111	0
dense_C	0.0158762	No. of cells as prior	high	-0.150111	0
dense_C	0.0147851	No. of cells as prior	high	-0.150111	0
dense_C	0.0146835	No. of cells as prior	high	-0.150111	0
dense_C	0.0155248	No. of cells as prior	high	-0.150111	0
dense_C	0.0144722	No. of cells as prior	high	-0.150111	0
dense_C	0.0159861	No. of cells as prior	high	-0.150111	0
dense_Z	0.0141123	No. of cells as prior	high	-0.216345	0
dense_Z	0.017606	No. of cells as prior	high	-0.216345	0
dense_Z	0.0137575	No. of cells as prior	high	-0.216345	0
dense_Z	0.016735	No. of cells as prior	high	-0.216345	0
dense_Z	0.0169645	No. of cells as prior	high	-0.216345	0
dense_Z	0.0154048	No. of cells as prior	high	-0.216345	0
dense_Z	0.0165948	No. of cells as prior	high	-0.216345	0
dense_Z	0.0150219	No. of cells as prior	high	-0.216345	0
dense_Z	0.0162992	No. of cells as prior	high	-0.216345	0
dense_Z	0.0171866	No. of cells as prior	high	-0.216345	0
sparse_C	0.0120909	No. of cells as prior	high	-0.119675	0
sparse_C	0.0127393	No. of cells as prior	high	-0.119675	0
sparse_C	0.0126374	No. of cells as prior	high	-0.119675	0
sparse_C	0.0135411	No. of cells as prior	high	-0.119675	0
sparse_C	0.0141697	No. of cells as prior	high	-0.119675	0
sparse_C	0.0135617	No. of cells as prior	high	-0.119675	0
sparse_C	0.0132746	No. of cells as prior	high	-0.119675	0
sparse_C	0.0136151	No. of cells as prior	high	-0.119675	0
sparse_C	0.0134838	No. of cells as prior	high	-0.119675	0
sparse_C	0.0141874	No. of cells as prior	high	-0.119675	0
sparse_Z	0.0152038	No. of cells as prior	high	0.00786285	0
sparse_Z	0.0166657	No. of cells as prior	high	0.00786285	0
sparse_Z	0.0148972	No. of cells as prior	high	0.00786285	0
sparse_Z	0.0158755	No. of cells as prior	high	0.00786285	0
sparse_Z	0.0169906	No. of cells as prior	high	0.00786285	0
sparse_Z	0.0158983	No. of cells as prior	high	0.00786285	0
sparse_Z	0.0139568	No. of cells as prior	high	0.00786285	0
sparse_Z	0.0171111	No. of cells as prior	high	0.00786285	0
sparse_Z	0.0148227	No. of cells as prior	high	0.00786285	0
sparse_Z	0.0147637	No. of cells as prior	high	0.00786285	0
normal	0.0198376	No. of cells fixed	low	-0.180627	0
normal	0.019648	No. of cells fixed	low	-0.180627	0
normal	0.0190343	No. of cells fixed	low	-0.180627	0
normal	0.0218785	No. of cells fixed	low	-0.180627	0
normal	0.0205613	No. of cells fixed	low	-0.180627	0
normal	0.0181314	No. of cells fixed	low	-0.180627	0
normal	0.0212326	No. of cells fixed	low	-0.180627	0
normal	0.0173339	No. of cells fixed	low	-0.180627	0
normal	0.0208769	No. of cells fixed	low	-0.180627	0
normal	0.0199666	No. of cells fixed	low	-0.180627	0
dense_C	0.0201184	No. of cells fixed	low	-0.155085	0
dense_C	0.0174852	No. of cells fixed	low	-0.155085	0
dense_C	0.0200424	No. of cells fixed	low	-0.155085	0
dense_C	0.019983	No. of cells fixed	low	-0.155085	0
dense_C	0.0190432	No. of cells fixed	low	-0.155085	0
dense_C	0.0199361	No. of cells fixed	low	-0.155085	0
dense_C	0.0204017	No. of cells fixed	low	-0.155085	0
dense_C	0.0187887	No. of cells fixed	low	-0.155085	0
dense_C	0.020057	No. of cells fixed	low	-0.155085	0
dense_C	0.0211879	No. of cells fixed	low	-0.155085	0
dense_Z	0.0243775	No. of cells fixed	low	-0.200613	0
dense_Z	0.0222898	No. of cells fixed	low	-0.200613	0
dense_Z	0.0223986	No. of cells fixed	low	-0.200613	0
dense_Z	0.0224397	No. of cells fixed	low	-0.200613	0
dense_Z	0.0273298	No. of cells fixed	low	-0.200613	0
dense_Z	0.0212907	No. of cells fixed	low	-0.200613	0
dense_Z	0.0230594	No. of cells fixed	low	-0.200613	0
dense_Z	0.0209377	No. of cells fixed	low	-0.200613	0
dense_Z	0.0223628	No. of cells fixed	low	-0.200613	0
sparse_C	0.0222798	No. of cells fixed	low	-0.145117	0
sparse_C	0.0186254	No. of cells fixed	low	-0.145117	0
sparse_C	0.0215326	No. of cells fixed	low	-0.145117	0
sparse_C	0.020145	No. of cells fixed	low	-0.145117	0
sparse_C	0.0178164	No. of cells fixed	low	-0.145117	0
sparse_C	0.0211453	No. of cells fixed	low	-0.145117	0
sparse_C	0.0201045	No. of cells fixed	low	-0.145117	0
sparse_C	0.0215985	No. of cells fixed	low	-0.145117	0
sparse_C	0.0186107	No. of cells fixed	low	-0.145117	0
sparse_C	0.0177062	No. of cells fixed	low	-0.145117	0
sparse_Z	0.0171614	No. of cells fixed	low	0.0448853	0
sparse_Z	0.0186709	No. of cells fixed	low	0.0448853	0
sparse_Z	0.0178184	No. of cells fixed	low	0.0448853	0
sparse_Z	0.0178383	No. of cells fixed	low	0.0448853	0
sparse_Z	0.0189563	No. of cells fixed	low	0.0448853	0
sparse_Z	0.0182792	No. of cells fixed	low	0.0448853	0
sparse_Z	0.0175685	No. of cells fixed	low	0.0448853	0
sparse_Z	0.0158481	No. of cells fixed	low	0.0448853	0
sparse_Z	0.0164643	No. of cells fixed	low	0.0448853	0
sparse_Z	0.018116	No. of cells fixed	low	0.0448853	0
normal	0.019762	No. of cells as prior	low	-0.206075	0
normal	0.0188176	No. of cells as prior	low	-0.206075	0
normal	0.021725	No. of cells as prior	low	-0.206075	0
normal	0.0207708	No. of cells as prior	low	-0.206075	0
normal	0.0176974	No. of cells as prior	low	-0.206075	0
normal	0.0210231	No. of cells as prior	low	-0.206075	0
normal	0.0174126	No. of cells as prior	low	-0.206075	0
normal	0.0204246	No. of cells as prior	low	-0.206075	0
normal	0.0197422	No. of cells as prior	low	-0.206075	0
dense_C	0.0200321	No. of cells as prior	low	-0.150111	0
dense_C	0.0175633	No. of cells as prior	low	-0.150111	0
dense_C	0.0201225	No. of cells as prior	low	-0.150111	0
dense_C	0.0199945	No. of cells as prior	low	-0.150111	0
dense_C	0.0196768	No. of cells as prior	low	-0.150111	0
dense_C	0.0203191	No. of cells as prior	low	-0.150111	0
dense_C	0.0207935	No. of cells as prior	low	-0.150111	0
dense_C	0.018909	No. of cells as prior	low	-0.150111	0
dense_C	0.0199917	No. of cells as prior	low	-0.150111	0
dense_C	0.021443	No. of cells as prior	low	-0.150111	0
dense_Z	0.0257363	No. of cells as prior	low	-0.216345	0
dense_Z	0.0224238	No. of cells as prior	low	-0.216345	0
dense_Z	0.0230146	No. of cells as prior	low	-0.216345	0
dense_Z	0.022906	No. of cells as prior	low	-0.216345	0
dense_Z	0.0294981	No. of cells as prior	low	-0.216345	0
dense_Z	0.0212706	No. of cells as prior	low	-0.216345	0
dense_Z	0.0232867	No. of cells as prior	low	-0.216345	0
dense_Z	0.0213034	No. of cells as prior	low	-0.216345	0
dense_Z	0.0227094	No. of cells as prior	low	-0.216345	0
sparse_C	0.0236613	No. of cells as prior	low	-0.119675	0
sparse_C	0.0187339	No. of cells as prior	low	-0.119675	0
sparse_C	0.0217125	No. of cells as prior	low	-0.119675	0
sparse_C	0.0202642	No. of cells as prior	low	-0.119675	0
sparse_C	0.0184405	No. of cells as prior	low	-0.119675	0
sparse_C	0.0214647	No. of cells as prior	low	-0.119675	0
sparse_C	0.0202236	No. of cells as prior	low	-0.119675	0
sparse_C	0.0216551	No. of cells as prior	low	-0.119675	0
sparse_C	0.0188749	No. of cells as prior	low	-0.119675	0
sparse_C	0.018294	No. of cells as prior	low	-0.119675	0
sparse_Z	0.0169795	No. of cells as prior	low	0.00786285	0
sparse_Z	0.0187962	No. of cells as prior	low	0.00786285	0
sparse_Z	0.017963	No. of cells as prior	low	0.00786285	0
sparse_Z	0.0178864	No. of cells as prior	low	0.00786285	0
sparse_Z	0.0185014	No. of cells as prior	low	0.00786285	0
sparse_Z	0.0188331	No. of cells as prior	low	0.00786285	0
sparse_Z	0.0172392	No. of cells as prior	low	0.00786285	0
sparse_Z	0.0160894	No. of cells as prior	low	0.00786285	0
sparse_Z	0.0161571	No. of cells as prior	low	0.00786285	0
sparse_Z	0.0181076	No. of cells as prior	low	0.00786285	0
normal	0.0176022	No. of cells fixed	med	-0.180627	0
normal	0.0182615	No. of cells fixed	med	-0.180627	0
normal	0.0176401	No. of cells fixed	med	-0.180627	0
normal	0.0175631	No. of cells fixed	med	-0.180627	0
normal	0.0159555	No. of cells fixed	med	-0.180627	0
normal	0.016957	No. of cells fixed	med	-0.180627	0
normal	0.0168804	No. of cells fixed	med	-0.180627	0
normal	0.0177939	No. of cells fixed	med	-0.180627	0
normal	0.0167274	No. of cells fixed	med	-0.180627	0
normal	0.0164847	No. of cells fixed	med	-0.180627	0
dense_C	0.0160168	No. of cells fixed	med	-0.155085	0
dense_C	0.0160919	No. of cells fixed	med	-0.155085	0
dense_C	0.0163331	No. of cells fixed	med	-0.155085	0
dense_C	0.0162252	No. of cells fixed	med	-0.155085	0
dense_C	0.0162398	No. of cells fixed	med	-0.155085	0
dense_C	0.0153843	No. of cells fixed	med	-0.155085	0
dense_C	0.0161527	No. of cells fixed	med	-0.155085	0
dense_C	0.0156714	No. of cells fixed	med	-0.155085	0
dense_C	0.0164057	No. of cells fixed	med	-0.155085	0
dense_C	0.0161774	No. of cells fixed	med	-0.155085	0
dense_Z	0.0180426	No. of cells fixed	med	-0.200613	0
dense_Z	0.01903	No. of cells fixed	med	-0.200613	0
dense_Z	0.0173843	No. of cells fixed	med	-0.200613	0
dense_Z	0.0184124	No. of cells fixed	med	-0.200613	0
dense_Z	0.0186968	No. of cells fixed	med	-0.200613	0
dense_Z	0.0184619	No. of cells fixed	med	-0.200613	0
dense_Z	0.0184054	No. of cells fixed	med	-0.200613	0
dense_Z	0.0169839	No. of cells fixed	med	-0.200613	0
dense_Z	0.0201802	No. of cells fixed	med	-0.200613	0
sparse_C	0.0165361	No. of cells fixed	med	-0.145117	0
sparse_C	0.0158269	No. of cells fixed	med	-0.145117	0
sparse_C	0.0167491	No. of cells fixed	med	-0.145117	0
sparse_C	0.0165012	No. of cells fixed	med	-0.145117	0
sparse_C	0.0159266	No. of cells fixed	med	-0.145117	0
sparse_C	0.0154202	No. of cells fixed	med	-0.145117	0
sparse_C	0.0166749	No. of cells fixed	med	-0.145117	0
sparse_C	0.0150639	No. of cells fixed	med	-0.145117	0
sparse_C	0.0148295	No. of cells fixed	med	-0.145117	0
sparse_C	0.0153993	No. of cells fixed	med	-0.145117	0
sparse_Z	0.0157525	No. of cells fixed	med	0.0448853	0
sparse_Z	0.0164843	No. of cells fixed	med	0.0448853	0
sparse_Z	0.0163531	No. of cells fixed	med	0.0448853	0
sparse_Z	0.0162782	No. of cells fixed	med	0.0448853	0
sparse_Z	0.014271	No. of cells fixed	med	0.0448853	0
sparse_Z	0.0158594	No. of cells fixed	med	0.0448853	0
sparse_Z	0.0151288	No. of cells fixed	med	0.0448853	0
sparse_Z	0.0166651	No. of cells fixed	med	0.0448853	0
sparse_Z	0.0152291	No. of cells fixed	med	0.0448853	0
sparse_Z	0.0158982	No. of cells fixed	med	0.0448853	0
normal	0.0164362	No. of cells as prior	med	-0.206075	0
normal	0.0171756	No. of cells as prior	med	-0.206075	0
normal	0.0170607	No. of cells as prior	med	-0.206075	0
normal	0.0161954	No. of cells as prior	med	-0.206075	0
normal	0.0157164	No. of cells as prior	med	-0.206075	0
normal	0.0160542	No. of cells as prior	med	-0.206075	0
normal	0.015776	No. of cells as prior	med	-0.206075	0
normal	0.0168851	No. of cells as prior	med	-0.206075	0
normal	0.0158522	No. of cells as prior	med	-0.206075	0
normal	0.0156897	No. of cells as prior	med	-0.206075	0
dense_C	0.0154856	No. of cells as prior	med	-0.150111	0
dense_C	0.0156383	No. of cells as prior	med	-0.150111	0
dense_C	0.0153629	No. of cells as prior	med	-0.150111	0
dense_C	0.0155098	No. of cells as prior	med	-0.150111	0
dense_C	0.0153782	No. of cells as prior	med	-0.150111	0
dense_C	0.0153046	No. of cells as prior	med	-0.150111	0
dense_C	0.0157305	No. of cells as prior	med	-0.150111	0
dense_C	0.0148799	No. of cells as prior	med	-0.150111	0
dense_C	0.0153487	No. of cells as prior	med	-0.150111	0
dense_C	0.0150856	No. of cells as prior	med	-0.150111	0
dense_Z	0.0210326	No. of cells as prior	med	-0.216345	0
dense_Z	0.0177432	No. of cells as prior	med	-0.216345	0
dense_Z	0.0187982	No. of cells as prior	med	-0.216345	0
dense_Z	0.0176632	No. of cells as prior	med	-0.216345	0
dense_Z	0.0179695	No. of cells as prior	med	-0.216345	0
dense_Z	0.017959	No. of cells as prior	med	-0.216345	0
dense_Z	0.0187415	No. of cells as prior	med	-0.216345	0
dense_Z	0.0186437	No. of cells as prior	med	-0.216345	0
dense_Z	0.0165657	No. of cells as prior	med	-0.216345	0
dense_Z	0.0200907	No. of cells as prior	med	-0.216345	0
sparse_C	0.0167343	No. of cells as prior	med	-0.119675	0
sparse_C	0.0156792	No. of cells as prior	med	-0.119675	0
sparse_C	0.0168377	No. of cells as prior	med	-0.119675	0
sparse_C	0.0165956	No. of cells as prior	med	-0.119675	0
sparse_C	0.0158929	No. of cells as prior	med	-0.119675	0
sparse_C	0.0155972	No. of cells as prior	med	-0.119675	0
sparse_C	0.0173362	No. of cells as prior	med	-0.119675	0
sparse_C	0.0154191	No. of cells as prior	med	-0.119675	0
sparse_C	0.0146902	No. of cells as prior	med	-0.119675	0
sparse_C	0.0152804	No. of cells as prior	med	-0.119675	0
sparse_Z	0.0153788	No. of cells as prior	med	0.00786285	0
sparse_Z	0.016023	No. of cells as prior	med	0.00786285	0
sparse_Z	0.0159613	No. of cells as prior	med	0.00786285	0
sparse_Z	0.0152027	No. of cells as prior	med	0.00786285	0
sparse_Z	0.0136419	No. of cells as prior	med	0.00786285	0
sparse_Z	0.0151554	No. of cells as prior	med	0.00786285	0
sparse_Z	0.0148562	No. of cells as prior	med	0.00786285	0
sparse_Z	0.0170702	No. of cells as prior	med	0.00786285	0
sparse_Z	0.0147334	No. of cells as prior	med	0.00786285	0
sparse_Z	0.0154728	No. of cells as prior	med	0.00786285	0
sparse_C	0.0114072	No. of cells fixed	higher	-0.145117	0
sparse_C	0.0122565	No. of cells fixed	higher	-0.145117	0
sparse_C	0.0124131	No. of cells fixed	higher	-0.145117	0
sparse_C	0.0118102	No. of cells fixed	higher	-0.145117	0
sparse_C	0.0124394	No. of cells fixed	higher	-0.145117	0
sparse_C	0.012384	No. of cells fixed	higher	-0.145117	0
sparse_C	0.011537	No. of cells fixed	higher	-0.145117	0
sparse_C	0.0121203	No. of cells fixed	higher	-0.145117	0
sparse_C	0.0117518	No. of cells fixed	higher	-0.145117	0
sparse_C	0.011959	No. of cells fixed	higher	-0.145117	0
sparse_Z	0.0168646	No. of cells fixed	higher	0.0448853	0
sparse_Z	0.0154155	No. of cells fixed	higher	0.0448853	0
sparse_Z	0.0159754	No. of cells fixed	higher	0.0448853	0
sparse_Z	0.0169275	No. of cells fixed	higher	0.0448853	0
sparse_Z	0.0153244	No. of cells fixed	higher	0.0448853	0
sparse_Z	0.0175495	No. of cells fixed	higher	0.0448853	0
sparse_Z	0.0162659	No. of cells fixed	higher	0.0448853	0
sparse_Z	0.0157589	No. of cells fixed	higher	0.0448853	0
sparse_Z	0.0157069	No. of cells fixed	higher	0.0448853	0
sparse_Z	0.0156008	No. of cells fixed	higher	0.0448853	0
normal	0.0175455	No. of cells fixed	higher	-0.180627	0
normal	0.0153577	No. of cells fixed	higher	-0.180627	0
normal	0.0164877	No. of cells fixed	higher	-0.180627	0
normal	0.0167621	No. of cells fixed	higher	-0.180627	0
normal	0.0162656	No. of cells fixed	higher	-0.180627	0
normal	0.0163252	No. of cells fixed	higher	-0.180627	0
normal	0.0152215	No. of cells fixed	higher	-0.180627	0
normal	0.0156721	No. of cells fixed	higher	-0.180627	0
normal	0.0156819	No. of cells fixed	higher	-0.180627	0
normal	0.0171052	No. of cells fixed	higher	-0.180627	0
dense_Z	0.0154395	No. of cells fixed	higher	-0.200613	0
dense_Z	0.0173472	No. of cells fixed	higher	-0.200613	0
dense_Z	0.0145268	No. of cells fixed	higher	-0.200613	0
dense_Z	0.0170791	No. of cells fixed	higher	-0.200613	0
dense_Z	0.0158174	No. of cells fixed	higher	-0.200613	0
dense_Z	0.0169312	No. of cells fixed	higher	-0.200613	0
dense_Z	0.0160914	No. of cells fixed	higher	-0.200613	0
dense_Z	0.017083	No. of cells fixed	higher	-0.200613	0
dense_Z	0.0182143	No. of cells fixed	higher	-0.200613	0
dense_Z	0.015243	No. of cells fixed	higher	-0.200613	0
dense_C	0.014505	No. of cells fixed	higher	-0.155085	0
dense_C	0.0155192	No. of cells fixed	higher	-0.155085	0
dense_C	0.0145016	No. of cells fixed	higher	-0.155085	0
dense_C	0.016081	No. of cells fixed	higher	-0.155085	0
dense_C	0.0159294	No. of cells fixed	higher	-0.155085	0
dense_C	0.0162704	No. of cells fixed	higher	-0.155085	0
dense_C	0.0148168	No. of cells fixed	higher	-0.155085	0
dense_C	0.0147775	No. of cells fixed	higher	-0.155085	0
dense_C	0.0156877	No. of cells fixed	higher	-0.155085	0
dense_C	0.0148422	No. of cells fixed	higher	-0.155085	0
sparse_C	0.0114383	No. of cells as prior	higher	-0.119675	0
sparse_C	0.0122507	No. of cells as prior	higher	-0.119675	0
sparse_C	0.0132213	No. of cells as prior	higher	-0.119675	0
sparse_C	0.0137035	No. of cells as prior	higher	-0.119675	0
sparse_C	0.0118337	No. of cells as prior	higher	-0.119675	0
sparse_C	0.012673	No. of cells as prior	higher	-0.119675	0
sparse_C	0.012084	No. of cells as prior	higher	-0.119675	0
sparse_C	0.0119986	No. of cells as prior	higher	-0.119675	0
sparse_C	0.0125181	No. of cells as prior	higher	-0.119675	0
sparse_C	0.0118431	No. of cells as prior	higher	-0.119675	0
sparse_Z	0.0155801	No. of cells as prior	higher	0.00786285	0
sparse_Z	0.0141639	No. of cells as prior	higher	0.00786285	0
sparse_Z	0.0152033	No. of cells as prior	higher	0.00786285	0
sparse_Z	0.0156036	No. of cells as prior	higher	0.00786285	0
sparse_Z	0.0130823	No. of cells as prior	higher	0.00786285	0
sparse_Z	0.0174486	No. of cells as prior	higher	0.00786285	0
sparse_Z	0.0149093	No. of cells as prior	higher	0.00786285	0
sparse_Z	0.0153945	No. of cells as prior	higher	0.00786285	0
sparse_Z	0.0144133	No. of cells as prior	higher	0.00786285	0
sparse_Z	0.0167527	No. of cells as prior	higher	0.00786285	0
normal	0.0141232	No. of cells as prior	higher	-0.206075	0
normal	0.013671	No. of cells as prior	higher	-0.206075	0
normal	0.0149244	No. of cells as prior	higher	-0.206075	0
normal	0.0145733	No. of cells as prior	higher	-0.206075	0
normal	0.0145556	No. of cells as prior	higher	-0.206075	0
normal	0.0141411	No. of cells as prior	higher	-0.206075	0
normal	0.013767	No. of cells as prior	higher	-0.206075	0
normal	0.0127798	No. of cells as prior	higher	-0.206075	0
normal	0.0138507	No. of cells as prior	higher	-0.206075	0
normal	0.0145146	No. of cells as prior	higher	-0.206075	0
dense_Z	0.0154674	No. of cells as prior	higher	-0.216345	0
dense_Z	0.0151838	No. of cells as prior	higher	-0.216345	0
dense_Z	0.0151628	No. of cells as prior	higher	-0.216345	0
dense_Z	0.0200415	No. of cells as prior	higher	-0.216345	0
dense_Z	0.0165333	No. of cells as prior	higher	-0.216345	0
dense_Z	0.0145795	No. of cells as prior	higher	-0.216345	0
dense_Z	0.0148453	No. of cells as prior	higher	-0.216345	0
dense_Z	0.0163061	No. of cells as prior	higher	-0.216345	0
dense_Z	0.015199	No. of cells as prior	higher	-0.216345	0
dense_C	0.0123636	No. of cells as prior	higher	-0.150111	0
dense_C	0.0136591	No. of cells as prior	higher	-0.150111	0
dense_C	0.0140901	No. of cells as prior	higher	-0.150111	0
dense_C	0.0137503	No. of cells as prior	higher	-0.150111	0
dense_C	0.0140836	No. of cells as prior	higher	-0.150111	0
dense_C	0.0139288	No. of cells as prior	higher	-0.150111	0
dense_C	0.0142658	No. of cells as prior	higher	-0.150111	0
dense_C	0.0138931	No. of cells as prior	higher	-0.150111	0
dense_C	0.0156027	No. of cells as prior	higher	-0.150111	0
dense_C	0.013483	No. of cells as prior	higher	-0.150111	0

## Sheet: g
configs	MAE	FV	LH	correlation(red_all)	noise
normal	0.0167864	No. of cells fixed	high	-0.180627	0
normal	0.0171092	No. of cells fixed	high	-0.180627	0
normal	0.0142456	No. of cells fixed	high	-0.180627	0
normal	0.0154616	No. of cells fixed	high	-0.180627	0
normal	0.0157519	No. of cells fixed	high	-0.180627	0
normal	0.0160348	No. of cells fixed	high	-0.180627	0
normal	0.015122	No. of cells fixed	high	-0.180627	0
normal	0.0173443	No. of cells fixed	high	-0.180627	0
normal	0.0164211	No. of cells fixed	high	-0.180627	0
normal	0.0146895	No. of cells fixed	high	-0.180627	0
dense_C	0.0156619	No. of cells fixed	high	-0.155085	0
dense_C	0.0164706	No. of cells fixed	high	-0.155085	0
dense_C	0.0169734	No. of cells fixed	high	-0.155085	0
dense_C	0.0150754	No. of cells fixed	high	-0.155085	0
dense_C	0.0160723	No. of cells fixed	high	-0.155085	0
dense_C	0.015528	No. of cells fixed	high	-0.155085	0
dense_C	0.015624	No. of cells fixed	high	-0.155085	0
dense_C	0.0166278	No. of cells fixed	high	-0.155085	0
dense_C	0.0158175	No. of cells fixed	high	-0.155085	0
dense_C	0.0163836	No. of cells fixed	high	-0.155085	0
dense_Z	0.0149638	No. of cells fixed	high	-0.200613	0
dense_Z	0.0179933	No. of cells fixed	high	-0.200613	0
dense_Z	0.0139759	No. of cells fixed	high	-0.200613	0
dense_Z	0.0164823	No. of cells fixed	high	-0.200613	0
dense_Z	0.0176939	No. of cells fixed	high	-0.200613	0
dense_Z	0.0148943	No. of cells fixed	high	-0.200613	0
dense_Z	0.0166342	No. of cells fixed	high	-0.200613	0
dense_Z	0.0156203	No. of cells fixed	high	-0.200613	0
dense_Z	0.0175927	No. of cells fixed	high	-0.200613	0
dense_Z	0.017434	No. of cells fixed	high	-0.200613	0
sparse_C	0.0123015	No. of cells fixed	high	-0.145117	0
sparse_C	0.0131093	No. of cells fixed	high	-0.145117	0
sparse_C	0.0133277	No. of cells fixed	high	-0.145117	0
sparse_C	0.0129496	No. of cells fixed	high	-0.145117	0
sparse_C	0.0139183	No. of cells fixed	high	-0.145117	0
sparse_C	0.0134041	No. of cells fixed	high	-0.145117	0
sparse_C	0.013136	No. of cells fixed	high	-0.145117	0
sparse_C	0.0132399	No. of cells fixed	high	-0.145117	0
sparse_C	0.0133195	No. of cells fixed	high	-0.145117	0
sparse_C	0.0140697	No. of cells fixed	high	-0.145117	0
sparse_Z	0.0163538	No. of cells fixed	high	0.0448853	0
sparse_Z	0.0174014	No. of cells fixed	high	0.0448853	0
sparse_Z	0.0160046	No. of cells fixed	high	0.0448853	0
sparse_Z	0.0173095	No. of cells fixed	high	0.0448853	0
sparse_Z	0.0173094	No. of cells fixed	high	0.0448853	0
sparse_Z	0.0166065	No. of cells fixed	high	0.0448853	0
sparse_Z	0.0151977	No. of cells fixed	high	0.0448853	0
sparse_Z	0.0178012	No. of cells fixed	high	0.0448853	0
sparse_Z	0.0155191	No. of cells fixed	high	0.0448853	0
sparse_Z	0.01641	No. of cells fixed	high	0.0448853	0
normal	0.0151587	No. of cells as prior	high	-0.206075	0
normal	0.0156941	No. of cells as prior	high	-0.206075	0
normal	0.0133551	No. of cells as prior	high	-0.206075	0
normal	0.0146505	No. of cells as prior	high	-0.206075	0
normal	0.0157827	No. of cells as prior	high	-0.206075	0
normal	0.0151875	No. of cells as prior	high	-0.206075	0
normal	0.0136366	No. of cells as prior	high	-0.206075	0
normal	0.0149048	No. of cells as prior	high	-0.206075	0
normal	0.0140716	No. of cells as prior	high	-0.206075	0
normal	0.0148639	No. of cells as prior	high	-0.206075	0
dense_C	0.0142477	No. of cells as prior	high	-0.150111	0
dense_C	0.0151432	No. of cells as prior	high	-0.150111	0
dense_C	0.0158327	No. of cells as prior	high	-0.150111	0
dense_C	0.0132152	No. of cells as prior	high	-0.150111	0
dense_C	0.0158762	No. of cells as prior	high	-0.150111	0
dense_C	0.0147851	No. of cells as prior	high	-0.150111	0
dense_C	0.0146835	No. of cells as prior	high	-0.150111	0
dense_C	0.0155248	No. of cells as prior	high	-0.150111	0
dense_C	0.0144722	No. of cells as prior	high	-0.150111	0
dense_C	0.0159861	No. of cells as prior	high	-0.150111	0
dense_Z	0.0141123	No. of cells as prior	high	-0.216345	0
dense_Z	0.017606	No. of cells as prior	high	-0.216345	0
dense_Z	0.0137575	No. of cells as prior	high	-0.216345	0
dense_Z	0.016735	No. of cells as prior	high	-0.216345	0
dense_Z	0.0169645	No. of cells as prior	high	-0.216345	0
dense_Z	0.0154048	No. of cells as prior	high	-0.216345	0
dense_Z	0.0165948	No. of cells as prior	high	-0.216345	0
dense_Z	0.0150219	No. of cells as prior	high	-0.216345	0
dense_Z	0.0162992	No. of cells as prior	high	-0.216345	0
dense_Z	0.0171866	No. of cells as prior	high	-0.216345	0
sparse_C	0.0120909	No. of cells as prior	high	-0.119675	0
sparse_C	0.0127393	No. of cells as prior	high	-0.119675	0
sparse_C	0.0126374	No. of cells as prior	high	-0.119675	0
sparse_C	0.0135411	No. of cells as prior	high	-0.119675	0
sparse_C	0.0141697	No. of cells as prior	high	-0.119675	0
sparse_C	0.0135617	No. of cells as prior	high	-0.119675	0
sparse_C	0.0132746	No. of cells as prior	high	-0.119675	0
sparse_C	0.0136151	No. of cells as prior	high	-0.119675	0
sparse_C	0.0134838	No. of cells as prior	high	-0.119675	0
sparse_C	0.0141874	No. of cells as prior	high	-0.119675	0
sparse_Z	0.0152038	No. of cells as prior	high	0.00786285	0
sparse_Z	0.0166657	No. of cells as prior	high	0.00786285	0
sparse_Z	0.0148972	No. of cells as prior	high	0.00786285	0
sparse_Z	0.0158755	No. of cells as prior	high	0.00786285	0
sparse_Z	0.0169906	No. of cells as prior	high	0.00786285	0
sparse_Z	0.0158983	No. of cells as prior	high	0.00786285	0
sparse_Z	0.0139568	No. of cells as prior	high	0.00786285	0
sparse_Z	0.0171111	No. of cells as prior	high	0.00786285	0
sparse_Z	0.0148227	No. of cells as prior	high	0.00786285	0
sparse_Z	0.0147637	No. of cells as prior	high	0.00786285	0
normal	0.0198376	No. of cells fixed	low	-0.180627	0
normal	0.019648	No. of cells fixed	low	-0.180627	0
normal	0.0190343	No. of cells fixed	low	-0.180627	0
normal	0.0218785	No. of cells fixed	low	-0.180627	0
normal	0.0205613	No. of cells fixed	low	-0.180627	0
normal	0.0181314	No. of cells fixed	low	-0.180627	0
normal	0.0212326	No. of cells fixed	low	-0.180627	0
normal	0.0173339	No. of cells fixed	low	-0.180627	0
normal	0.0208769	No. of cells fixed	low	-0.180627	0
normal	0.0199666	No. of cells fixed	low	-0.180627	0
dense_C	0.0201184	No. of cells fixed	low	-0.155085	0
dense_C	0.0174852	No. of cells fixed	low	-0.155085	0
dense_C	0.0200424	No. of cells fixed	low	-0.155085	0
dense_C	0.019983	No. of cells fixed	low	-0.155085	0
dense_C	0.0190432	No. of cells fixed	low	-0.155085	0
dense_C	0.0199361	No. of cells fixed	low	-0.155085	0
dense_C	0.0204017	No. of cells fixed	low	-0.155085	0
dense_C	0.0187887	No. of cells fixed	low	-0.155085	0
dense_C	0.020057	No. of cells fixed	low	-0.155085	0
dense_C	0.0211879	No. of cells fixed	low	-0.155085	0
dense_Z	0.0243775	No. of cells fixed	low	-0.200613	0
dense_Z	0.0222898	No. of cells fixed	low	-0.200613	0
dense_Z	0.071978	No. of cells fixed	low	-0.200613	0
dense_Z	0.0223986	No. of cells fixed	low	-0.200613	0
dense_Z	0.0224397	No. of cells fixed	low	-0.200613	0
dense_Z	0.0273298	No. of cells fixed	low	-0.200613	0
dense_Z	0.0212907	No. of cells fixed	low	-0.200613	0
dense_Z	0.0230594	No. of cells fixed	low	-0.200613	0
dense_Z	0.0209377	No. of cells fixed	low	-0.200613	0
dense_Z	0.0223628	No. of cells fixed	low	-0.200613	0
sparse_C	0.0222798	No. of cells fixed	low	-0.145117	0
sparse_C	0.0186254	No. of cells fixed	low	-0.145117	0
sparse_C	0.0215326	No. of cells fixed	low	-0.145117	0
sparse_C	0.020145	No. of cells fixed	low	-0.145117	0
sparse_C	0.0178164	No. of cells fixed	low	-0.145117	0
sparse_C	0.0211453	No. of cells fixed	low	-0.145117	0
sparse_C	0.0201045	No. of cells fixed	low	-0.145117	0
sparse_C	0.0215985	No. of cells fixed	low	-0.145117	0
sparse_C	0.0186107	No. of cells fixed	low	-0.145117	0
sparse_C	0.0177062	No. of cells fixed	low	-0.145117	0
sparse_Z	0.0171614	No. of cells fixed	low	0.0448853	0
sparse_Z	0.0186709	No. of cells fixed	low	0.0448853	0
sparse_Z	0.0178184	No. of cells fixed	low	0.0448853	0
sparse_Z	0.0178383	No. of cells fixed	low	0.0448853	0
sparse_Z	0.0189563	No. of cells fixed	low	0.0448853	0
sparse_Z	0.0182792	No. of cells fixed	low	0.0448853	0
sparse_Z	0.0175685	No. of cells fixed	low	0.0448853	0
sparse_Z	0.0158481	No. of cells fixed	low	0.0448853	0
sparse_Z	0.0164643	No. of cells fixed	low	0.0448853	0
sparse_Z	0.018116	No. of cells fixed	low	0.0448853	0
normal	0.0895	No. of cells as prior	low	-0.206075	0
normal	0.019762	No. of cells as prior	low	-0.206075	0
normal	0.0188176	No. of cells as prior	low	-0.206075	0
normal	0.021725	No. of cells as prior	low	-0.206075	0
normal	0.0207708	No. of cells as prior	low	-0.206075	0
normal	0.0176974	No. of cells as prior	low	-0.206075	0
normal	0.0210231	No. of cells as prior	low	-0.206075	0
normal	0.0174126	No. of cells as prior	low	-0.206075	0
normal	0.0204246	No. of cells as prior	low	-0.206075	0
normal	0.0197422	No. of cells as prior	low	-0.206075	0
dense_C	0.0200321	No. of cells as prior	low	-0.150111	0
dense_C	0.0175633	No. of cells as prior	low	-0.150111	0
dense_C	0.0201225	No. of cells as prior	low	-0.150111	0
dense_C	0.0199945	No. of cells as prior	low	-0.150111	0
dense_C	0.0196768	No. of cells as prior	low	-0.150111	0
dense_C	0.0203191	No. of cells as prior	low	-0.150111	0
dense_C	0.0207935	No. of cells as prior	low	-0.150111	0
dense_C	0.018909	No. of cells as prior	low	-0.150111	0
dense_C	0.0199917	No. of cells as prior	low	-0.150111	0
dense_C	0.021443	No. of cells as prior	low	-0.150111	0
dense_Z	0.0257363	No. of cells as prior	low	-0.216345	0
dense_Z	0.0224238	No. of cells as prior	low	-0.216345	0
dense_Z	0.0723803	No. of cells as prior	low	-0.216345	0
dense_Z	0.0230146	No. of cells as prior	low	-0.216345	0
dense_Z	0.022906	No. of cells as prior	low	-0.216345	0
dense_Z	0.0294981	No. of cells as prior	low	-0.216345	0
dense_Z	0.0212706	No. of cells as prior	low	-0.216345	0
dense_Z	0.0232867	No. of cells as prior	low	-0.216345	0
dense_Z	0.0213034	No. of cells as prior	low	-0.216345	0
dense_Z	0.0227094	No. of cells as prior	low	-0.216345	0
sparse_C	0.0236613	No. of cells as prior	low	-0.119675	0
sparse_C	0.0187339	No. of cells as prior	low	-0.119675	0
sparse_C	0.0217125	No. of cells as prior	low	-0.119675	0
sparse_C	0.0202642	No. of cells as prior	low	-0.119675	0
sparse_C	0.0184405	No. of cells as prior	low	-0.119675	0
sparse_C	0.0214647	No. of cells as prior	low	-0.119675	0
sparse_C	0.0202236	No. of cells as prior	low	-0.119675	0
sparse_C	0.0216551	No. of cells as prior	low	-0.119675	0
sparse_C	0.0188749	No. of cells as prior	low	-0.119675	0
sparse_C	0.018294	No. of cells as prior	low	-0.119675	0
sparse_Z	0.0169795	No. of cells as prior	low	0.00786285	0
sparse_Z	0.0187962	No. of cells as prior	low	0.00786285	0
sparse_Z	0.017963	No. of cells as prior	low	0.00786285	0
sparse_Z	0.0178864	No. of cells as prior	low	0.00786285	0
sparse_Z	0.0185014	No. of cells as prior	low	0.00786285	0
sparse_Z	0.0188331	No. of cells as prior	low	0.00786285	0
sparse_Z	0.0172392	No. of cells as prior	low	0.00786285	0
sparse_Z	0.0160894	No. of cells as prior	low	0.00786285	0
sparse_Z	0.0161571	No. of cells as prior	low	0.00786285	0
sparse_Z	0.0181076	No. of cells as prior	low	0.00786285	0
normal	0.0176022	No. of cells fixed	med	-0.180627	0
normal	0.0182615	No. of cells fixed	med	-0.180627	0
normal	0.0176401	No. of cells fixed	med	-0.180627	0
normal	0.0175631	No. of cells fixed	med	-0.180627	0
normal	0.0159555	No. of cells fixed	med	-0.180627	0
normal	0.016957	No. of cells fixed	med	-0.180627	0
normal	0.0168804	No. of cells fixed	med	-0.180627	0
normal	0.0177939	No. of cells fixed	med	-0.180627	0
normal	0.0167274	No. of cells fixed	med	-0.180627	0
normal	0.0164847	No. of cells fixed	med	-0.180627	0
dense_C	0.0160168	No. of cells fixed	med	-0.155085	0
dense_C	0.0160919	No. of cells fixed	med	-0.155085	0
dense_C	0.0163331	No. of cells fixed	med	-0.155085	0
dense_C	0.0162252	No. of cells fixed	med	-0.155085	0
dense_C	0.0162398	No. of cells fixed	med	-0.155085	0
dense_C	0.0153843	No. of cells fixed	med	-0.155085	0
dense_C	0.0161527	No. of cells fixed	med	-0.155085	0
dense_C	0.0156714	No. of cells fixed	med	-0.155085	0
dense_C	0.0164057	No. of cells fixed	med	-0.155085	0
dense_C	0.0161774	No. of cells fixed	med	-0.155085	0
dense_Z	0.0394163	No. of cells fixed	med	-0.200613	0
dense_Z	0.0180426	No. of cells fixed	med	-0.200613	0
dense_Z	0.01903	No. of cells fixed	med	-0.200613	0
dense_Z	0.0173843	No. of cells fixed	med	-0.200613	0
dense_Z	0.0184124	No. of cells fixed	med	-0.200613	0
dense_Z	0.0186968	No. of cells fixed	med	-0.200613	0
dense_Z	0.0184619	No. of cells fixed	med	-0.200613	0
dense_Z	0.0184054	No. of cells fixed	med	-0.200613	0
dense_Z	0.0169839	No. of cells fixed	med	-0.200613	0
dense_Z	0.0201802	No. of cells fixed	med	-0.200613	0
sparse_C	0.0165361	No. of cells fixed	med	-0.145117	0
sparse_C	0.0158269	No. of cells fixed	med	-0.145117	0
sparse_C	0.0167491	No. of cells fixed	med	-0.145117	0
sparse_C	0.0165012	No. of cells fixed	med	-0.145117	0
sparse_C	0.0159266	No. of cells fixed	med	-0.145117	0
sparse_C	0.0154202	No. of cells fixed	med	-0.145117	0
sparse_C	0.0166749	No. of cells fixed	med	-0.145117	0
sparse_C	0.0150639	No. of cells fixed	med	-0.145117	0
sparse_C	0.0148295	No. of cells fixed	med	-0.145117	0
sparse_C	0.0153993	No. of cells fixed	med	-0.145117	0
sparse_Z	0.0157525	No. of cells fixed	med	0.0448853	0
sparse_Z	0.0164843	No. of cells fixed	med	0.0448853	0
sparse_Z	0.0163531	No. of cells fixed	med	0.0448853	0
sparse_Z	0.0162782	No. of cells fixed	med	0.0448853	0
sparse_Z	0.014271	No. of cells fixed	med	0.0448853	0
sparse_Z	0.0158594	No. of cells fixed	med	0.0448853	0
sparse_Z	0.0151288	No. of cells fixed	med	0.0448853	0
sparse_Z	0.0166651	No. of cells fixed	med	0.0448853	0
sparse_Z	0.0152291	No. of cells fixed	med	0.0448853	0
sparse_Z	0.0158982	No. of cells fixed	med	0.0448853	0
normal	0.0164362	No. of cells as prior	med	-0.206075	0
normal	0.0171756	No. of cells as prior	med	-0.206075	0
normal	0.0170607	No. of cells as prior	med	-0.206075	0
normal	0.0161954	No. of cells as prior	med	-0.206075	0
normal	0.0157164	No. of cells as prior	med	-0.206075	0
normal	0.0160542	No. of cells as prior	med	-0.206075	0
normal	0.015776	No. of cells as prior	med	-0.206075	0
normal	0.0168851	No. of cells as prior	med	-0.206075	0
normal	0.0158522	No. of cells as prior	med	-0.206075	0
normal	0.0156897	No. of cells as prior	med	-0.206075	0
dense_C	0.0154856	No. of cells as prior	med	-0.150111	0
dense_C	0.0156383	No. of cells as prior	med	-0.150111	0
dense_C	0.0153629	No. of cells as prior	med	-0.150111	0
dense_C	0.0155098	No. of cells as prior	med	-0.150111	0
dense_C	0.0153782	No. of cells as prior	med	-0.150111	0
dense_C	0.0153046	No. of cells as prior	med	-0.150111	0
dense_C	0.0157305	No. of cells as prior	med	-0.150111	0
dense_C	0.0148799	No. of cells as prior	med	-0.150111	0
dense_C	0.0153487	No. of cells as prior	med	-0.150111	0
dense_C	0.0150856	No. of cells as prior	med	-0.150111	0
dense_Z	0.0210326	No. of cells as prior	med	-0.216345	0
dense_Z	0.0177432	No. of cells as prior	med	-0.216345	0
dense_Z	0.0187982	No. of cells as prior	med	-0.216345	0
dense_Z	0.0176632	No. of cells as prior	med	-0.216345	0
dense_Z	0.0179695	No. of cells as prior	med	-0.216345	0
dense_Z	0.017959	No. of cells as prior	med	-0.216345	0
dense_Z	0.0187415	No. of cells as prior	med	-0.216345	0
dense_Z	0.0186437	No. of cells as prior	med	-0.216345	0
dense_Z	0.0165657	No. of cells as prior	med	-0.216345	0
dense_Z	0.0200907	No. of cells as prior	med	-0.216345	0
sparse_C	0.0167343	No. of cells as prior	med	-0.119675	0
sparse_C	0.0156792	No. of cells as prior	med	-0.119675	0
sparse_C	0.0168377	No. of cells as prior	med	-0.119675	0
sparse_C	0.0165956	No. of cells as prior	med	-0.119675	0
sparse_C	0.0158929	No. of cells as prior	med	-0.119675	0
sparse_C	0.0155972	No. of cells as prior	med	-0.119675	0
sparse_C	0.0173362	No. of cells as prior	med	-0.119675	0
sparse_C	0.0154191	No. of cells as prior	med	-0.119675	0
sparse_C	0.0146902	No. of cells as prior	med	-0.119675	0
sparse_C	0.0152804	No. of cells as prior	med	-0.119675	0
sparse_Z	0.0153788	No. of cells as prior	med	0.00786285	0
sparse_Z	0.016023	No. of cells as prior	med	0.00786285	0
sparse_Z	0.0159613	No. of cells as prior	med	0.00786285	0
sparse_Z	0.0152027	No. of cells as prior	med	0.00786285	0
sparse_Z	0.0136419	No. of cells as prior	med	0.00786285	0
sparse_Z	0.0151554	No. of cells as prior	med	0.00786285	0
sparse_Z	0.0148562	No. of cells as prior	med	0.00786285	0
sparse_Z	0.0170702	No. of cells as prior	med	0.00786285	0
sparse_Z	0.0147334	No. of cells as prior	med	0.00786285	0
sparse_Z	0.0154728	No. of cells as prior	med	0.00786285	0
sparse_C	0.0114072	No. of cells fixed	higher	-0.145117	0
sparse_C	0.0122565	No. of cells fixed	higher	-0.145117	0
sparse_C	0.0124131	No. of cells fixed	higher	-0.145117	0
sparse_C	0.0118102	No. of cells fixed	higher	-0.145117	0
sparse_C	0.0124394	No. of cells fixed	higher	-0.145117	0
sparse_C	0.012384	No. of cells fixed	higher	-0.145117	0
sparse_C	0.011537	No. of cells fixed	higher	-0.145117	0
sparse_C	0.0121203	No. of cells fixed	higher	-0.145117	0
sparse_C	0.0117518	No. of cells fixed	higher	-0.145117	0
sparse_C	0.011959	No. of cells fixed	higher	-0.145117	0
sparse_Z	0.0168646	No. of cells fixed	higher	0.0448853	0
sparse_Z	0.0154155	No. of cells fixed	higher	0.0448853	0
sparse_Z	0.0159754	No. of cells fixed	higher	0.0448853	0
sparse_Z	0.0169275	No. of cells fixed	higher	0.0448853	0
sparse_Z	0.0153244	No. of cells fixed	higher	0.0448853	0
sparse_Z	0.0175495	No. of cells fixed	higher	0.0448853	0
sparse_Z	0.0162659	No. of cells fixed	higher	0.0448853	0
sparse_Z	0.0157589	No. of cells fixed	higher	0.0448853	0
sparse_Z	0.0157069	No. of cells fixed	higher	0.0448853	0
sparse_Z	0.0156008	No. of cells fixed	higher	0.0448853	0
normal	0.0175455	No. of cells fixed	higher	-0.180627	0
normal	0.0153577	No. of cells fixed	higher	-0.180627	0
normal	0.0164877	No. of cells fixed	higher	-0.180627	0
normal	0.0167621	No. of cells fixed	higher	-0.180627	0
normal	0.0162656	No. of cells fixed	higher	-0.180627	0
normal	0.0163252	No. of cells fixed	higher	-0.180627	0
normal	0.0152215	No. of cells fixed	higher	-0.180627	0
normal	0.0156721	No. of cells fixed	higher	-0.180627	0
normal	0.0156819	No. of cells fixed	higher	-0.180627	0
normal	0.0171052	No. of cells fixed	higher	-0.180627	0
dense_Z	0.0154395	No. of cells fixed	higher	-0.200613	0
dense_Z	0.0173472	No. of cells fixed	higher	-0.200613	0
dense_Z	0.0145268	No. of cells fixed	higher	-0.200613	0
dense_Z	0.0170791	No. of cells fixed	higher	-0.200613	0
dense_Z	0.0158174	No. of cells fixed	higher	-0.200613	0
dense_Z	0.0169312	No. of cells fixed	higher	-0.200613	0
dense_Z	0.0160914	No. of cells fixed	higher	-0.200613	0
dense_Z	0.017083	No. of cells fixed	higher	-0.200613	0
dense_Z	0.0182143	No. of cells fixed	higher	-0.200613	0
dense_Z	0.015243	No. of cells fixed	higher	-0.200613	0
dense_C	0.014505	No. of cells fixed	higher	-0.155085	0
dense_C	0.0155192	No. of cells fixed	higher	-0.155085	0
dense_C	0.0145016	No. of cells fixed	higher	-0.155085	0
dense_C	0.016081	No. of cells fixed	higher	-0.155085	0
dense_C	0.0159294	No. of cells fixed	higher	-0.155085	0
dense_C	0.0162704	No. of cells fixed	higher	-0.155085	0
dense_C	0.0148168	No. of cells fixed	higher	-0.155085	0
dense_C	0.0147775	No. of cells fixed	higher	-0.155085	0
dense_C	0.0156877	No. of cells fixed	higher	-0.155085	0
dense_C	0.0148422	No. of cells fixed	higher	-0.155085	0
sparse_C	0.0114383	No. of cells as prior	higher	-0.119675	0
sparse_C	0.0122507	No. of cells as prior	higher	-0.119675	0
sparse_C	0.0132213	No. of cells as prior	higher	-0.119675	0
sparse_C	0.0137035	No. of cells as prior	higher	-0.119675	0
sparse_C	0.0118337	No. of cells as prior	higher	-0.119675	0
sparse_C	0.012673	No. of cells as prior	higher	-0.119675	0
sparse_C	0.012084	No. of cells as prior	higher	-0.119675	0
sparse_C	0.0119986	No. of cells as prior	higher	-0.119675	0
sparse_C	0.0125181	No. of cells as prior	higher	-0.119675	0
sparse_C	0.0118431	No. of cells as prior	higher	-0.119675	0
sparse_Z	0.0155801	No. of cells as prior	higher	0.00786285	0
sparse_Z	0.0141639	No. of cells as prior	higher	0.00786285	0
sparse_Z	0.0152033	No. of cells as prior	higher	0.00786285	0
sparse_Z	0.0156036	No. of cells as prior	higher	0.00786285	0
sparse_Z	0.0130823	No. of cells as prior	higher	0.00786285	0
sparse_Z	0.0174486	No. of cells as prior	higher	0.00786285	0
sparse_Z	0.0149093	No. of cells as prior	higher	0.00786285	0
sparse_Z	0.0153945	No. of cells as prior	higher	0.00786285	0
sparse_Z	0.0144133	No. of cells as prior	higher	0.00786285	0
sparse_Z	0.0167527	No. of cells as prior	higher	0.00786285	0
normal	0.0141232	No. of cells as prior	higher	-0.206075	0
normal	0.013671	No. of cells as prior	higher	-0.206075	0
normal	0.0149244	No. of cells as prior	higher	-0.206075	0
normal	0.0145733	No. of cells as prior	higher	-0.206075	0
normal	0.0145556	No. of cells as prior	higher	-0.206075	0
normal	0.0141411	No. of cells as prior	higher	-0.206075	0
normal	0.013767	No. of cells as prior	higher	-0.206075	0
normal	0.0127798	No. of cells as prior	higher	-0.206075	0
normal	0.0138507	No. of cells as prior	higher	-0.206075	0
normal	0.0145146	No. of cells as prior	higher	-0.206075	0
dense_Z	0.0154674	No. of cells as prior	higher	-0.216345	0
dense_Z	0.151636	No. of cells as prior	higher	-0.216345	0
dense_Z	0.0151838	No. of cells as prior	higher	-0.216345	0
dense_Z	0.0151628	No. of cells as prior	higher	-0.216345	0
dense_Z	0.0200415	No. of cells as prior	higher	-0.216345	0
dense_Z	0.0165333	No. of cells as prior	higher	-0.216345	0
dense_Z	0.0145795	No. of cells as prior	higher	-0.216345	0
dense_Z	0.0148453	No. of cells as prior	higher	-0.216345	0
dense_Z	0.0163061	No. of cells as prior	higher	-0.216345	0
dense_Z	0.015199	No. of cells as prior	higher	-0.216345	0
dense_C	0.0123636	No. of cells as prior	higher	-0.150111	0
dense_C	0.0136591	No. of cells as prior	higher	-0.150111	0
dense_C	0.0140901	No. of cells as prior	higher	-0.150111	0
dense_C	0.0137503	No. of cells as prior	higher	-0.150111	0
dense_C	0.0140836	No. of cells as prior	higher	-0.150111	0
dense_C	0.0139288	No. of cells as prior	higher	-0.150111	0
dense_C	0.0142658	No. of cells as prior	higher	-0.150111	0
dense_C	0.0138931	No. of cells as prior	higher	-0.150111	0
dense_C	0.0156027	No. of cells as prior	higher	-0.150111	0
dense_C	0.013483	No. of cells as prior	higher	-0.150111	0
normal	0.0147741	No. of cells fixed	high	-0.135798	1
normal	0.0164171	No. of cells fixed	high	-0.135798	1
normal	0.0160407	No. of cells fixed	high	-0.135798	1
normal	0.0167725	No. of cells fixed	high	-0.135798	1
normal	0.016888	No. of cells fixed	high	-0.135798	1
normal	0.0158931	No. of cells fixed	high	-0.135798	1
normal	0.0149387	No. of cells fixed	high	-0.135798	1
normal	0.0159481	No. of cells fixed	high	-0.135798	1
normal	0.0160308	No. of cells fixed	high	-0.135798	1
normal	0.0166807	No. of cells fixed	high	-0.135798	1
dense_C	0.0162345	No. of cells fixed	high	-0.110851	1
dense_C	0.0160866	No. of cells fixed	high	-0.110851	1
dense_C	0.0158005	No. of cells fixed	high	-0.110851	1
dense_C	0.0162864	No. of cells fixed	high	-0.110851	1
dense_C	0.0157678	No. of cells fixed	high	-0.110851	1
dense_C	0.0161481	No. of cells fixed	high	-0.110851	1
dense_C	0.0162154	No. of cells fixed	high	-0.110851	1
dense_C	0.016337	No. of cells fixed	high	-0.110851	1
dense_C	0.015871	No. of cells fixed	high	-0.110851	1
dense_C	0.0163171	No. of cells fixed	high	-0.110851	1
dense_Z	0.0155931	No. of cells fixed	high	-0.190681	1
dense_Z	0.0161279	No. of cells fixed	high	-0.190681	1
dense_Z	0.0179702	No. of cells fixed	high	-0.190681	1
dense_Z	0.0222594	No. of cells fixed	high	-0.190681	1
dense_Z	0.0170273	No. of cells fixed	high	-0.190681	1
dense_Z	0.0177933	No. of cells fixed	high	-0.190681	1
dense_Z	0.0185275	No. of cells fixed	high	-0.190681	1
dense_Z	0.0168454	No. of cells fixed	high	-0.190681	1
dense_Z	0.0156165	No. of cells fixed	high	-0.190681	1
dense_Z	0.0177514	No. of cells fixed	high	-0.190681	1
sparse_C	0.0140167	No. of cells fixed	high	-0.146146	1
sparse_C	0.0136756	No. of cells fixed	high	-0.146146	1
sparse_C	0.0142722	No. of cells fixed	high	-0.146146	1
sparse_C	0.0126602	No. of cells fixed	high	-0.146146	1
sparse_C	0.0140553	No. of cells fixed	high	-0.146146	1
sparse_C	0.012888	No. of cells fixed	high	-0.146146	1
sparse_C	0.0132992	No. of cells fixed	high	-0.146146	1
sparse_C	0.01336	No. of cells fixed	high	-0.146146	1
sparse_C	0.0141882	No. of cells fixed	high	-0.146146	1
sparse_C	0.0141832	No. of cells fixed	high	-0.146146	1
sparse_Z	0.0159331	No. of cells fixed	high	0.116914	1
sparse_Z	0.0158983	No. of cells fixed	high	0.116914	1
sparse_Z	0.0160507	No. of cells fixed	high	0.116914	1
sparse_Z	0.015878	No. of cells fixed	high	0.116914	1
sparse_Z	0.0165237	No. of cells fixed	high	0.116914	1
sparse_Z	0.0167086	No. of cells fixed	high	0.116914	1
sparse_Z	0.0162373	No. of cells fixed	high	0.116914	1
sparse_Z	0.0152666	No. of cells fixed	high	0.116914	1
sparse_Z	0.0152416	No. of cells fixed	high	0.116914	1
sparse_Z	0.016904	No. of cells fixed	high	0.116914	1
normal	0.0134584	No. of cells as prior	high	-0.166653	1
normal	0.013461	No. of cells as prior	high	-0.166653	1
normal	0.0143581	No. of cells as prior	high	-0.166653	1
normal	0.0151842	No. of cells as prior	high	-0.166653	1
normal	0.0149526	No. of cells as prior	high	-0.166653	1
normal	0.0145273	No. of cells as prior	high	-0.166653	1
normal	0.0139104	No. of cells as prior	high	-0.166653	1
normal	0.0145409	No. of cells as prior	high	-0.166653	1
normal	0.014058	No. of cells as prior	high	-0.166653	1
normal	0.0138994	No. of cells as prior	high	-0.166653	1
dense_C	0.0147939	No. of cells as prior	high	-0.194997	1
dense_C	0.0142875	No. of cells as prior	high	-0.194997	1
dense_C	0.0143148	No. of cells as prior	high	-0.194997	1
dense_C	0.0139622	No. of cells as prior	high	-0.194997	1
dense_C	0.0146445	No. of cells as prior	high	-0.194997	1
dense_C	0.0156961	No. of cells as prior	high	-0.194997	1
dense_C	0.0149942	No. of cells as prior	high	-0.194997	1
dense_C	0.0139659	No. of cells as prior	high	-0.194997	1
dense_C	0.0144054	No. of cells as prior	high	-0.194997	1
dense_C	0.0139014	No. of cells as prior	high	-0.194997	1
dense_Z	0.0144896	No. of cells as prior	high	-0.186816	1
dense_Z	0.0149949	No. of cells as prior	high	-0.186816	1
dense_Z	0.0153393	No. of cells as prior	high	-0.186816	1
dense_Z	0.0255904	No. of cells as prior	high	-0.186816	1
dense_Z	0.015679	No. of cells as prior	high	-0.186816	1
dense_Z	0.017365	No. of cells as prior	high	-0.186816	1
dense_Z	0.0167793	No. of cells as prior	high	-0.186816	1
dense_Z	0.0151681	No. of cells as prior	high	-0.186816	1
dense_Z	0.014982	No. of cells as prior	high	-0.186816	1
dense_Z	0.0160692	No. of cells as prior	high	-0.186816	1
sparse_C	0.0141407	No. of cells as prior	high	-0.155744	1
sparse_C	0.0138315	No. of cells as prior	high	-0.155744	1
sparse_C	0.0137005	No. of cells as prior	high	-0.155744	1
sparse_C	0.0126919	No. of cells as prior	high	-0.155744	1
sparse_C	0.0152236	No. of cells as prior	high	-0.155744	1
sparse_C	0.0145588	No. of cells as prior	high	-0.155744	1
sparse_C	0.0139016	No. of cells as prior	high	-0.155744	1
sparse_C	0.0130171	No. of cells as prior	high	-0.155744	1
sparse_C	0.014155	No. of cells as prior	high	-0.155744	1
sparse_C	0.0139822	No. of cells as prior	high	-0.155744	1
sparse_Z	0.0149438	No. of cells as prior	high	0.102205	1
sparse_Z	0.014644	No. of cells as prior	high	0.102205	1
sparse_Z	0.0151012	No. of cells as prior	high	0.102205	1
sparse_Z	0.0153897	No. of cells as prior	high	0.102205	1
sparse_Z	0.0158773	No. of cells as prior	high	0.102205	1
sparse_Z	0.0160707	No. of cells as prior	high	0.102205	1
sparse_Z	0.0156568	No. of cells as prior	high	0.102205	1
sparse_Z	0.0143502	No. of cells as prior	high	0.102205	1
sparse_Z	0.0151317	No. of cells as prior	high	0.102205	1
sparse_Z	0.0157737	No. of cells as prior	high	0.102205	1
normal	0.0236596	No. of cells fixed	low	-0.135798	1
normal	0.0191392	No. of cells fixed	low	-0.135798	1
normal	0.0183392	No. of cells fixed	low	-0.135798	1
normal	0.0186576	No. of cells fixed	low	-0.135798	1
normal	0.0201315	No. of cells fixed	low	-0.135798	1
normal	0.021247	No. of cells fixed	low	-0.135798	1
normal	0.0189089	No. of cells fixed	low	-0.135798	1
normal	0.0190121	No. of cells fixed	low	-0.135798	1
normal	0.0173614	No. of cells fixed	low	-0.135798	1
normal	0.0173245	No. of cells fixed	low	-0.135798	1
dense_C	0.0210742	No. of cells fixed	low	-0.110851	1
dense_C	0.0217409	No. of cells fixed	low	-0.110851	1
dense_C	0.0210971	No. of cells fixed	low	-0.110851	1
dense_C	0.0197478	No. of cells fixed	low	-0.110851	1
dense_C	0.0220726	No. of cells fixed	low	-0.110851	1
dense_C	0.0190739	No. of cells fixed	low	-0.110851	1
dense_C	0.0188584	No. of cells fixed	low	-0.110851	1
dense_C	0.0190011	No. of cells fixed	low	-0.110851	1
dense_C	0.0213447	No. of cells fixed	low	-0.110851	1
dense_C	0.0179919	No. of cells fixed	low	-0.110851	1
dense_Z	0.0197661	No. of cells fixed	low	-0.190681	1
dense_Z	0.0471701	No. of cells fixed	low	-0.190681	1
dense_Z	0.0195524	No. of cells fixed	low	-0.190681	1
dense_Z	0.0231602	No. of cells fixed	low	-0.190681	1
dense_Z	0.0200155	No. of cells fixed	low	-0.190681	1
dense_Z	0.0219284	No. of cells fixed	low	-0.190681	1
dense_Z	0.024894	No. of cells fixed	low	-0.190681	1
dense_Z	0.0231429	No. of cells fixed	low	-0.190681	1
dense_Z	0.0233671	No. of cells fixed	low	-0.190681	1
dense_Z	0.0194687	No. of cells fixed	low	-0.190681	1
sparse_C	0.0207906	No. of cells fixed	low	-0.146146	1
sparse_C	0.0204808	No. of cells fixed	low	-0.146146	1
sparse_C	0.020007	No. of cells fixed	low	-0.146146	1
sparse_C	0.0202109	No. of cells fixed	low	-0.146146	1
sparse_C	0.0187853	No. of cells fixed	low	-0.146146	1
sparse_C	0.0187981	No. of cells fixed	low	-0.146146	1
sparse_C	0.0213702	No. of cells fixed	low	-0.146146	1
sparse_C	0.0214153	No. of cells fixed	low	-0.146146	1
sparse_C	0.0198177	No. of cells fixed	low	-0.146146	1
sparse_C	0.021843	No. of cells fixed	low	-0.146146	1
sparse_Z	0.0177175	No. of cells fixed	low	0.116914	1
sparse_Z	0.0178087	No. of cells fixed	low	0.116914	1
sparse_Z	0.016636	No. of cells fixed	low	0.116914	1
sparse_Z	0.0180234	No. of cells fixed	low	0.116914	1
sparse_Z	0.0185692	No. of cells fixed	low	0.116914	1
sparse_Z	0.0159775	No. of cells fixed	low	0.116914	1
sparse_Z	0.0200715	No. of cells fixed	low	0.116914	1
sparse_Z	0.0205289	No. of cells fixed	low	0.116914	1
sparse_Z	0.0175754	No. of cells fixed	low	0.116914	1
sparse_Z	0.0175617	No. of cells fixed	low	0.116914	1
normal	0.0232466	No. of cells as prior	low	-0.166653	1
normal	0.0183614	No. of cells as prior	low	-0.166653	1
normal	0.0179215	No. of cells as prior	low	-0.166653	1
normal	0.0183574	No. of cells as prior	low	-0.166653	1
normal	0.0200067	No. of cells as prior	low	-0.166653	1
normal	0.0215268	No. of cells as prior	low	-0.166653	1
normal	0.018527	No. of cells as prior	low	-0.166653	1
normal	0.0197339	No. of cells as prior	low	-0.166653	1
normal	0.0175107	No. of cells as prior	low	-0.166653	1
normal	0.0173426	No. of cells as prior	low	-0.166653	1
dense_C	0.0214367	No. of cells as prior	low	-0.194997	1
dense_C	0.0214486	No. of cells as prior	low	-0.194997	1
dense_C	0.0217019	No. of cells as prior	low	-0.194997	1
dense_C	0.0201668	No. of cells as prior	low	-0.194997	1
dense_C	0.0215078	No. of cells as prior	low	-0.194997	1
dense_C	0.0185643	No. of cells as prior	low	-0.194997	1
dense_C	0.0184211	No. of cells as prior	low	-0.194997	1
dense_C	0.0187545	No. of cells as prior	low	-0.194997	1
dense_C	0.0210091	No. of cells as prior	low	-0.194997	1
dense_C	0.0178801	No. of cells as prior	low	-0.194997	1
dense_Z	0.0198824	No. of cells as prior	low	-0.186816	1
dense_Z	0.0224571	No. of cells as prior	low	-0.186816	1
dense_Z	0.0197477	No. of cells as prior	low	-0.186816	1
dense_Z	0.0231813	No. of cells as prior	low	-0.186816	1
dense_Z	0.0201797	No. of cells as prior	low	-0.186816	1
dense_Z	0.0221205	No. of cells as prior	low	-0.186816	1
dense_Z	0.0261826	No. of cells as prior	low	-0.186816	1
dense_Z	0.0237403	No. of cells as prior	low	-0.186816	1
dense_Z	0.0308713	No. of cells as prior	low	-0.186816	1
dense_Z	0.0197086	No. of cells as prior	low	-0.186816	1
sparse_C	0.0209701	No. of cells as prior	low	-0.155744	1
sparse_C	0.0207656	No. of cells as prior	low	-0.155744	1
sparse_C	0.020069	No. of cells as prior	low	-0.155744	1
sparse_C	0.0199882	No. of cells as prior	low	-0.155744	1
sparse_C	0.018598	No. of cells as prior	low	-0.155744	1
sparse_C	0.0190237	No. of cells as prior	low	-0.155744	1
sparse_C	0.0217881	No. of cells as prior	low	-0.155744	1
sparse_C	0.0215713	No. of cells as prior	low	-0.155744	1
sparse_C	0.0200307	No. of cells as prior	low	-0.155744	1
sparse_C	0.0218589	No. of cells as prior	low	-0.155744	1
sparse_Z	0.0178927	No. of cells as prior	low	0.102205	1
sparse_Z	0.0180854	No. of cells as prior	low	0.102205	1
sparse_Z	0.0161404	No. of cells as prior	low	0.102205	1
sparse_Z	0.0178098	No. of cells as prior	low	0.102205	1
sparse_Z	0.0185387	No. of cells as prior	low	0.102205	1
sparse_Z	0.0165879	No. of cells as prior	low	0.102205	1
sparse_Z	0.0198678	No. of cells as prior	low	0.102205	1
sparse_Z	0.0207078	No. of cells as prior	low	0.102205	1
sparse_Z	0.0173383	No. of cells as prior	low	0.102205	1
sparse_Z	0.0178658	No. of cells as prior	low	0.102205	1
normal	0.0190029	No. of cells fixed	med	-0.135798	1
normal	0.0190228	No. of cells fixed	med	-0.135798	1
normal	0.0165693	No. of cells fixed	med	-0.135798	1
normal	0.0159085	No. of cells fixed	med	-0.135798	1
normal	0.0166425	No. of cells fixed	med	-0.135798	1
normal	0.0171784	No. of cells fixed	med	-0.135798	1
normal	0.0159473	No. of cells fixed	med	-0.135798	1
normal	0.0173901	No. of cells fixed	med	-0.135798	1
normal	0.0181852	No. of cells fixed	med	-0.135798	1
normal	0.0169891	No. of cells fixed	med	-0.135798	1
dense_C	0.0181765	No. of cells fixed	med	-0.110851	1
dense_C	0.0165252	No. of cells fixed	med	-0.110851	1
dense_C	0.0164886	No. of cells fixed	med	-0.110851	1
dense_C	0.0178263	No. of cells fixed	med	-0.110851	1
dense_C	0.0154927	No. of cells fixed	med	-0.110851	1
dense_C	0.0170231	No. of cells fixed	med	-0.110851	1
dense_C	0.0171598	No. of cells fixed	med	-0.110851	1
dense_C	0.0181204	No. of cells fixed	med	-0.110851	1
dense_C	0.0175392	No. of cells fixed	med	-0.110851	1
dense_C	0.0181558	No. of cells fixed	med	-0.110851	1
dense_Z	0.0172304	No. of cells fixed	med	-0.190681	1
dense_Z	0.0171766	No. of cells fixed	med	-0.190681	1
dense_Z	0.0189744	No. of cells fixed	med	-0.190681	1
dense_Z	0.0171212	No. of cells fixed	med	-0.190681	1
dense_Z	0.0192804	No. of cells fixed	med	-0.190681	1
dense_Z	0.0202058	No. of cells fixed	med	-0.190681	1
dense_Z	0.0195706	No. of cells fixed	med	-0.190681	1
dense_Z	0.0191222	No. of cells fixed	med	-0.190681	1
dense_Z	0.0177982	No. of cells fixed	med	-0.190681	1
dense_Z	0.0194257	No. of cells fixed	med	-0.190681	1
sparse_C	0.0146648	No. of cells fixed	med	-0.146146	1
sparse_C	0.0173902	No. of cells fixed	med	-0.146146	1
sparse_C	0.0157879	No. of cells fixed	med	-0.146146	1
sparse_C	0.0161006	No. of cells fixed	med	-0.146146	1
sparse_C	0.0159707	No. of cells fixed	med	-0.146146	1
sparse_C	0.0155755	No. of cells fixed	med	-0.146146	1
sparse_C	0.0163353	No. of cells fixed	med	-0.146146	1
sparse_C	0.0165499	No. of cells fixed	med	-0.146146	1
sparse_C	0.0158561	No. of cells fixed	med	-0.146146	1
sparse_C	0.0146599	No. of cells fixed	med	-0.146146	1
sparse_Z	0.0160923	No. of cells fixed	med	0.116914	1
sparse_Z	0.0167901	No. of cells fixed	med	0.116914	1
sparse_Z	0.0151495	No. of cells fixed	med	0.116914	1
sparse_Z	0.0189501	No. of cells fixed	med	0.116914	1
sparse_Z	0.0170062	No. of cells fixed	med	0.116914	1
sparse_Z	0.0167787	No. of cells fixed	med	0.116914	1
sparse_Z	0.0145274	No. of cells fixed	med	0.116914	1
sparse_Z	0.015478	No. of cells fixed	med	0.116914	1
sparse_Z	0.0152613	No. of cells fixed	med	0.116914	1
sparse_Z	0.0158384	No. of cells fixed	med	0.116914	1
normal	0.0172051	No. of cells as prior	med	-0.166653	1
normal	0.0174418	No. of cells as prior	med	-0.166653	1
normal	0.0159036	No. of cells as prior	med	-0.166653	1
normal	0.0150039	No. of cells as prior	med	-0.166653	1
normal	0.014902	No. of cells as prior	med	-0.166653	1
normal	0.0158793	No. of cells as prior	med	-0.166653	1
normal	0.0141053	No. of cells as prior	med	-0.166653	1
normal	0.0164435	No. of cells as prior	med	-0.166653	1
normal	0.0167961	No. of cells as prior	med	-0.166653	1
normal	0.0161179	No. of cells as prior	med	-0.166653	1
dense_C	0.0172851	No. of cells as prior	med	-0.194997	1
dense_C	0.0160927	No. of cells as prior	med	-0.194997	1
dense_C	0.0159584	No. of cells as prior	med	-0.194997	1
dense_C	0.0173919	No. of cells as prior	med	-0.194997	1
dense_C	0.0152664	No. of cells as prior	med	-0.194997	1
dense_C	0.0163372	No. of cells as prior	med	-0.194997	1
dense_C	0.0165953	No. of cells as prior	med	-0.194997	1
dense_C	0.0170315	No. of cells as prior	med	-0.194997	1
dense_C	0.016722	No. of cells as prior	med	-0.194997	1
dense_C	0.0162023	No. of cells as prior	med	-0.194997	1
dense_Z	0.016595	No. of cells as prior	med	-0.186816	1
dense_Z	0.0161634	No. of cells as prior	med	-0.186816	1
dense_Z	0.0183995	No. of cells as prior	med	-0.186816	1
dense_Z	0.0160607	No. of cells as prior	med	-0.186816	1
dense_Z	0.0194063	No. of cells as prior	med	-0.186816	1
dense_Z	0.0201683	No. of cells as prior	med	-0.186816	1
dense_Z	0.0185588	No. of cells as prior	med	-0.186816	1
dense_Z	0.0185728	No. of cells as prior	med	-0.186816	1
dense_Z	0.0172134	No. of cells as prior	med	-0.186816	1
dense_Z	0.0184502	No. of cells as prior	med	-0.186816	1
sparse_C	0.0145554	No. of cells as prior	med	-0.155744	1
sparse_C	0.0172024	No. of cells as prior	med	-0.155744	1
sparse_C	0.0150015	No. of cells as prior	med	-0.155744	1
sparse_C	0.0162405	No. of cells as prior	med	-0.155744	1
sparse_C	0.0157078	No. of cells as prior	med	-0.155744	1
sparse_C	0.0157681	No. of cells as prior	med	-0.155744	1
sparse_C	0.0168505	No. of cells as prior	med	-0.155744	1
sparse_C	0.0168367	No. of cells as prior	med	-0.155744	1
sparse_C	0.0156819	No. of cells as prior	med	-0.155744	1
sparse_C	0.0144053	No. of cells as prior	med	-0.155744	1
sparse_Z	0.0154707	No. of cells as prior	med	0.102205	1
sparse_Z	0.0159964	No. of cells as prior	med	0.102205	1
sparse_Z	0.0144877	No. of cells as prior	med	0.102205	1
sparse_Z	0.0173799	No. of cells as prior	med	0.102205	1
sparse_Z	0.0163508	No. of cells as prior	med	0.102205	1
sparse_Z	0.0159668	No. of cells as prior	med	0.102205	1
sparse_Z	0.0136973	No. of cells as prior	med	0.102205	1
sparse_Z	0.0139967	No. of cells as prior	med	0.102205	1
sparse_Z	0.014869	No. of cells as prior	med	0.102205	1
sparse_Z	0.0151345	No. of cells as prior	med	0.102205	1
sparse_C	0.0122182	No. of cells fixed	higher	-0.146146	1
sparse_C	0.0118271	No. of cells fixed	higher	-0.146146	1
sparse_C	0.0118801	No. of cells fixed	higher	-0.146146	1
sparse_C	0.0120388	No. of cells fixed	higher	-0.146146	1
sparse_C	0.0124839	No. of cells fixed	higher	-0.146146	1
sparse_C	0.0126305	No. of cells fixed	higher	-0.146146	1
sparse_C	0.0120094	No. of cells fixed	higher	-0.146146	1
sparse_C	0.0122266	No. of cells fixed	higher	-0.146146	1
sparse_C	0.0117651	No. of cells fixed	higher	-0.146146	1
sparse_C	0.012463	No. of cells fixed	higher	-0.146146	1
sparse_Z	0.0178811	No. of cells fixed	higher	0.116914	1
sparse_Z	0.0170993	No. of cells fixed	higher	0.116914	1
sparse_Z	0.0156123	No. of cells fixed	higher	0.116914	1
sparse_Z	0.0166232	No. of cells fixed	higher	0.116914	1
sparse_Z	0.0159174	No. of cells fixed	higher	0.116914	1
sparse_Z	0.0163532	No. of cells fixed	higher	0.116914	1
sparse_Z	0.0166809	No. of cells fixed	higher	0.116914	1
sparse_Z	0.0154504	No. of cells fixed	higher	0.116914	1
sparse_Z	0.0161962	No. of cells fixed	higher	0.116914	1
sparse_Z	0.0168231	No. of cells fixed	higher	0.116914	1
normal	0.0151383	No. of cells fixed	higher	-0.135798	1
normal	0.0172254	No. of cells fixed	higher	-0.135798	1
normal	0.0170465	No. of cells fixed	higher	-0.135798	1
normal	0.017587	No. of cells fixed	higher	-0.135798	1
normal	0.0168241	No. of cells fixed	higher	-0.135798	1
normal	0.0163584	No. of cells fixed	higher	-0.135798	1
normal	0.0158802	No. of cells fixed	higher	-0.135798	1
normal	0.0149007	No. of cells fixed	higher	-0.135798	1
normal	0.0153373	No. of cells fixed	higher	-0.135798	1
normal	0.0165776	No. of cells fixed	higher	-0.135798	1
dense_Z	0.0175453	No. of cells fixed	higher	-0.190681	1
dense_Z	0.0176761	No. of cells fixed	higher	-0.190681	1
dense_Z	0.0168527	No. of cells fixed	higher	-0.190681	1
dense_Z	0.018644	No. of cells fixed	higher	-0.190681	1
dense_Z	0.0174553	No. of cells fixed	higher	-0.190681	1
dense_Z	0.0171654	No. of cells fixed	higher	-0.190681	1
dense_Z	0.0224372	No. of cells fixed	higher	-0.190681	1
dense_Z	0.0169337	No. of cells fixed	higher	-0.190681	1
dense_Z	0.0160829	No. of cells fixed	higher	-0.190681	1
dense_Z	0.0162511	No. of cells fixed	higher	-0.190681	1
dense_C	0.0164953	No. of cells fixed	higher	-0.110851	1
dense_C	0.0146908	No. of cells fixed	higher	-0.110851	1
dense_C	0.0151676	No. of cells fixed	higher	-0.110851	1
dense_C	0.0158052	No. of cells fixed	higher	-0.110851	1
dense_C	0.0156758	No. of cells fixed	higher	-0.110851	1
dense_C	0.0154791	No. of cells fixed	higher	-0.110851	1
dense_C	0.0161076	No. of cells fixed	higher	-0.110851	1
dense_C	0.0147939	No. of cells fixed	higher	-0.110851	1
dense_C	0.0151751	No. of cells fixed	higher	-0.110851	1
dense_C	0.0158627	No. of cells fixed	higher	-0.110851	1
sparse_C	0.0141834	No. of cells as prior	higher	-0.155744	1
sparse_C	0.0111744	No. of cells as prior	higher	-0.155744	1
sparse_C	0.0117007	No. of cells as prior	higher	-0.155744	1
sparse_C	0.0128034	No. of cells as prior	higher	-0.155744	1
sparse_C	0.0122628	No. of cells as prior	higher	-0.155744	1
sparse_C	0.0123292	No. of cells as prior	higher	-0.155744	1
sparse_C	0.012646	No. of cells as prior	higher	-0.155744	1
sparse_C	0.011891	No. of cells as prior	higher	-0.155744	1
sparse_C	0.0114542	No. of cells as prior	higher	-0.155744	1
sparse_C	0.0120427	No. of cells as prior	higher	-0.155744	1
sparse_Z	0.0173019	No. of cells as prior	higher	0.102205	1
sparse_Z	0.0168455	No. of cells as prior	higher	0.102205	1
sparse_Z	0.0153788	No. of cells as prior	higher	0.102205	1
sparse_Z	0.01784	No. of cells as prior	higher	0.102205	1
sparse_Z	0.0150822	No. of cells as prior	higher	0.102205	1
sparse_Z	0.0151075	No. of cells as prior	higher	0.102205	1
sparse_Z	0.0155361	No. of cells as prior	higher	0.102205	1
sparse_Z	0.0148707	No. of cells as prior	higher	0.102205	1
sparse_Z	0.0153177	No. of cells as prior	higher	0.102205	1
sparse_Z	0.0171929	No. of cells as prior	higher	0.102205	1
normal	0.0129679	No. of cells as prior	higher	-0.166653	1
normal	0.0146507	No. of cells as prior	higher	-0.166653	1
normal	0.0148984	No. of cells as prior	higher	-0.166653	1
normal	0.0144957	No. of cells as prior	higher	-0.166653	1
normal	0.0143718	No. of cells as prior	higher	-0.166653	1
normal	0.0152966	No. of cells as prior	higher	-0.166653	1
normal	0.0159064	No. of cells as prior	higher	-0.166653	1
normal	0.0137727	No. of cells as prior	higher	-0.166653	1
normal	0.0137116	No. of cells as prior	higher	-0.166653	1
normal	0.0144391	No. of cells as prior	higher	-0.166653	1
dense_Z	0.0154848	No. of cells as prior	higher	-0.186816	1
dense_Z	0.0159511	No. of cells as prior	higher	-0.186816	1
dense_Z	0.01355	No. of cells as prior	higher	-0.186816	1
dense_Z	0.0159878	No. of cells as prior	higher	-0.186816	1
dense_Z	0.0154455	No. of cells as prior	higher	-0.186816	1
dense_Z	0.0735238	No. of cells as prior	higher	-0.186816	1
dense_Z	0.138114	No. of cells as prior	higher	-0.186816	1
dense_Z	0.0140517	No. of cells as prior	higher	-0.186816	1
dense_Z	0.0143141	No. of cells as prior	higher	-0.186816	1
dense_Z	0.0140889	No. of cells as prior	higher	-0.186816	1
dense_C	0.0155149	No. of cells as prior	higher	-0.194997	1
dense_C	0.0141484	No. of cells as prior	higher	-0.194997	1
dense_C	0.0145993	No. of cells as prior	higher	-0.194997	1
dense_C	0.0145973	No. of cells as prior	higher	-0.194997	1
dense_C	0.0131867	No. of cells as prior	higher	-0.194997	1
dense_C	0.013345	No. of cells as prior	higher	-0.194997	1
dense_C	0.0139462	No. of cells as prior	higher	-0.194997	1
dense_C	0.0128254	No. of cells as prior	higher	-0.194997	1
dense_C	0.0137804	No. of cells as prior	higher	-0.194997	1
dense_C	0.0137151	No. of cells as prior	higher	-0.194997	1
normal	0.0163434	No. of cells fixed	high	-0.15012	10
normal	0.0183865	No. of cells fixed	high	-0.15012	10
normal	0.0165442	No. of cells fixed	high	-0.15012	10
normal	0.0154742	No. of cells fixed	high	-0.15012	10
normal	0.0181382	No. of cells fixed	high	-0.15012	10
normal	0.0158215	No. of cells fixed	high	-0.15012	10
normal	0.0230238	No. of cells fixed	high	-0.15012	10
normal	0.0165972	No. of cells fixed	high	-0.15012	10
normal	0.0181479	No. of cells fixed	high	-0.15012	10
normal	0.0173698	No. of cells fixed	high	-0.15012	10
dense_C	0.0229525	No. of cells fixed	high	-0.15766	10
dense_C	0.0163801	No. of cells fixed	high	-0.15766	10
dense_C	0.0160959	No. of cells fixed	high	-0.15766	10
dense_C	0.0163404	No. of cells fixed	high	-0.15766	10
dense_C	0.0171615	No. of cells fixed	high	-0.15766	10
dense_C	0.0163346	No. of cells fixed	high	-0.15766	10
dense_C	0.0159737	No. of cells fixed	high	-0.15766	10
dense_C	0.0189199	No. of cells fixed	high	-0.15766	10
dense_C	0.0154896	No. of cells fixed	high	-0.15766	10
dense_C	0.0163838	No. of cells fixed	high	-0.15766	10
dense_Z	0.0421037	No. of cells fixed	high	-0.158854	10
dense_Z	0.0416824	No. of cells fixed	high	-0.158854	10
dense_Z	0.0818311	No. of cells fixed	high	-0.158854	10
dense_Z	0.0822448	No. of cells fixed	high	-0.158854	10
dense_Z	0.0910496	No. of cells fixed	high	-0.158854	10
dense_Z	0.0830447	No. of cells fixed	high	-0.158854	10
dense_Z	0.08369	No. of cells fixed	high	-0.158854	10
dense_Z	0.0814035	No. of cells fixed	high	-0.158854	10
dense_Z	0.0580416	No. of cells fixed	high	-0.158854	10
dense_Z	0.0843472	No. of cells fixed	high	-0.158854	10
sparse_C	0.0140171	No. of cells fixed	high	-0.210613	10
sparse_C	0.0181084	No. of cells fixed	high	-0.210613	10
sparse_C	0.0139691	No. of cells fixed	high	-0.210613	10
sparse_C	0.0157835	No. of cells fixed	high	-0.210613	10
sparse_C	0.0164241	No. of cells fixed	high	-0.210613	10
sparse_C	0.015906	No. of cells fixed	high	-0.210613	10
sparse_C	0.015321	No. of cells fixed	high	-0.210613	10
sparse_C	0.0147253	No. of cells fixed	high	-0.210613	10
sparse_C	0.0133179	No. of cells fixed	high	-0.210613	10
sparse_C	0.014797	No. of cells fixed	high	-0.210613	10
sparse_Z	0.015921	No. of cells fixed	high	-0.0949694	10
sparse_Z	0.0178777	No. of cells fixed	high	-0.0949694	10
sparse_Z	0.0169053	No. of cells fixed	high	-0.0949694	10
sparse_Z	0.0173733	No. of cells fixed	high	-0.0949694	10
sparse_Z	0.0184317	No. of cells fixed	high	-0.0949694	10
sparse_Z	0.0166607	No. of cells fixed	high	-0.0949694	10
sparse_Z	0.017525	No. of cells fixed	high	-0.0949694	10
sparse_Z	0.0197468	No. of cells fixed	high	-0.0949694	10
sparse_Z	0.0158749	No. of cells fixed	high	-0.0949694	10
sparse_Z	0.0156623	No. of cells fixed	high	-0.0949694	10
normal	0.0144214	No. of cells as prior	high	-0.0926001	10
normal	0.0148603	No. of cells as prior	high	-0.0926001	10
normal	0.0139678	No. of cells as prior	high	-0.0926001	10
normal	0.0136899	No. of cells as prior	high	-0.0926001	10
normal	0.0158163	No. of cells as prior	high	-0.0926001	10
normal	0.0139682	No. of cells as prior	high	-0.0926001	10
normal	0.0134888	No. of cells as prior	high	-0.0926001	10
normal	0.0140435	No. of cells as prior	high	-0.0926001	10
normal	0.0144794	No. of cells as prior	high	-0.0926001	10
normal	0.0148988	No. of cells as prior	high	-0.0926001	10
dense_C	0.0150009	No. of cells as prior	high	-0.164877	10
dense_C	0.0140158	No. of cells as prior	high	-0.164877	10
dense_C	0.0149693	No. of cells as prior	high	-0.164877	10
dense_C	0.0140751	No. of cells as prior	high	-0.164877	10
dense_C	0.0146076	No. of cells as prior	high	-0.164877	10
dense_C	0.0145595	No. of cells as prior	high	-0.164877	10
dense_C	0.0137721	No. of cells as prior	high	-0.164877	10
dense_C	0.0146508	No. of cells as prior	high	-0.164877	10
dense_C	0.0146843	No. of cells as prior	high	-0.164877	10
dense_C	0.0141822	No. of cells as prior	high	-0.164877	10
dense_Z	0.0146781	No. of cells as prior	high	-0.234501	10
dense_Z	0.0167451	No. of cells as prior	high	-0.234501	10
dense_Z	0.0145715	No. of cells as prior	high	-0.234501	10
dense_Z	0.0167074	No. of cells as prior	high	-0.234501	10
dense_Z	0.0141633	No. of cells as prior	high	-0.234501	10
dense_Z	0.0173905	No. of cells as prior	high	-0.234501	10
dense_Z	0.0156467	No. of cells as prior	high	-0.234501	10
dense_Z	0.0169043	No. of cells as prior	high	-0.234501	10
dense_Z	0.0151976	No. of cells as prior	high	-0.234501	10
dense_Z	0.015671	No. of cells as prior	high	-0.234501	10
sparse_C	0.0131281	No. of cells as prior	high	-0.225495	10
sparse_C	0.0153113	No. of cells as prior	high	-0.225495	10
sparse_C	0.012369	No. of cells as prior	high	-0.225495	10
sparse_C	0.0123964	No. of cells as prior	high	-0.225495	10
sparse_C	0.0128732	No. of cells as prior	high	-0.225495	10
sparse_C	0.0126299	No. of cells as prior	high	-0.225495	10
sparse_C	0.0147211	No. of cells as prior	high	-0.225495	10
sparse_C	0.0131061	No. of cells as prior	high	-0.225495	10
sparse_C	0.0128008	No. of cells as prior	high	-0.225495	10
sparse_C	0.0137276	No. of cells as prior	high	-0.225495	10
sparse_Z	0.0149792	No. of cells as prior	high	-0.100301	10
sparse_Z	0.0150058	No. of cells as prior	high	-0.100301	10
sparse_Z	0.0157612	No. of cells as prior	high	-0.100301	10
sparse_Z	0.0155436	No. of cells as prior	high	-0.100301	10
sparse_Z	0.0155505	No. of cells as prior	high	-0.100301	10
sparse_Z	0.0154134	No. of cells as prior	high	-0.100301	10
sparse_Z	0.0154008	No. of cells as prior	high	-0.100301	10
sparse_Z	0.0158274	No. of cells as prior	high	-0.100301	10
sparse_Z	0.0146237	No. of cells as prior	high	-0.100301	10
sparse_Z	0.0146601	No. of cells as prior	high	-0.100301	10
normal	0.0198446	No. of cells fixed	low	-0.15012	10
normal	0.0201782	No. of cells fixed	low	-0.15012	10
normal	0.0222656	No. of cells fixed	low	-0.15012	10
normal	0.0201642	No. of cells fixed	low	-0.15012	10
normal	0.0209233	No. of cells fixed	low	-0.15012	10
normal	0.0194245	No. of cells fixed	low	-0.15012	10
normal	0.022858	No. of cells fixed	low	-0.15012	10
normal	0.0192366	No. of cells fixed	low	-0.15012	10
normal	0.0203931	No. of cells fixed	low	-0.15012	10
normal	0.0204342	No. of cells fixed	low	-0.15012	10
dense_C	0.0213455	No. of cells fixed	low	-0.15766	10
dense_C	0.0179283	No. of cells fixed	low	-0.15766	10
dense_C	0.022423	No. of cells fixed	low	-0.15766	10
dense_C	0.0178326	No. of cells fixed	low	-0.15766	10
dense_C	0.0207647	No. of cells fixed	low	-0.15766	10
dense_C	0.0226762	No. of cells fixed	low	-0.15766	10
dense_C	0.019496	No. of cells fixed	low	-0.15766	10
dense_C	0.0204795	No. of cells fixed	low	-0.15766	10
dense_C	0.0202239	No. of cells fixed	low	-0.15766	10
dense_C	0.0226569	No. of cells fixed	low	-0.15766	10
dense_Z	0.0467031	No. of cells fixed	low	-0.158854	10
dense_Z	0.0250512	No. of cells fixed	low	-0.158854	10
dense_Z	0.029304	No. of cells fixed	low	-0.158854	10
dense_Z	0.0269481	No. of cells fixed	low	-0.158854	10
dense_Z	0.0219881	No. of cells fixed	low	-0.158854	10
dense_Z	0.0222976	No. of cells fixed	low	-0.158854	10
dense_Z	0.0499653	No. of cells fixed	low	-0.158854	10
dense_Z	0.0264761	No. of cells fixed	low	-0.158854	10
dense_Z	0.0241665	No. of cells fixed	low	-0.158854	10
dense_Z	0.0235535	No. of cells fixed	low	-0.158854	10
sparse_C	0.0208448	No. of cells fixed	low	-0.210613	10
sparse_C	0.0212123	No. of cells fixed	low	-0.210613	10
sparse_C	0.0218359	No. of cells fixed	low	-0.210613	10
sparse_C	0.0198012	No. of cells fixed	low	-0.210613	10
sparse_C	0.0194576	No. of cells fixed	low	-0.210613	10
sparse_C	0.0253561	No. of cells fixed	low	-0.210613	10
sparse_C	0.0219694	No. of cells fixed	low	-0.210613	10
sparse_C	0.020759	No. of cells fixed	low	-0.210613	10
sparse_C	0.0192898	No. of cells fixed	low	-0.210613	10
sparse_C	0.0245425	No. of cells fixed	low	-0.210613	10
sparse_Z	0.0191506	No. of cells fixed	low	-0.0949694	10
sparse_Z	0.0177822	No. of cells fixed	low	-0.0949694	10
sparse_Z	0.0175471	No. of cells fixed	low	-0.0949694	10
sparse_Z	0.0181352	No. of cells fixed	low	-0.0949694	10
sparse_Z	0.01814	No. of cells fixed	low	-0.0949694	10
sparse_Z	0.0212909	No. of cells fixed	low	-0.0949694	10
sparse_Z	0.0212083	No. of cells fixed	low	-0.0949694	10
sparse_Z	0.0212122	No. of cells fixed	low	-0.0949694	10
sparse_Z	0.0197996	No. of cells fixed	low	-0.0949694	10
sparse_Z	0.018653	No. of cells fixed	low	-0.0949694	10
normal	0.0179826	No. of cells as prior	low	-0.0926001	10
normal	0.0189903	No. of cells as prior	low	-0.0926001	10
normal	0.0200593	No. of cells as prior	low	-0.0926001	10
normal	0.0201055	No. of cells as prior	low	-0.0926001	10
normal	0.0188673	No. of cells as prior	low	-0.0926001	10
normal	0.0183695	No. of cells as prior	low	-0.0926001	10
normal	0.020451	No. of cells as prior	low	-0.0926001	10
normal	0.0187971	No. of cells as prior	low	-0.0926001	10
normal	0.0199523	No. of cells as prior	low	-0.0926001	10
normal	0.019866	No. of cells as prior	low	-0.0926001	10
dense_C	0.0209171	No. of cells as prior	low	-0.164877	10
dense_C	0.0177604	No. of cells as prior	low	-0.164877	10
dense_C	0.0215998	No. of cells as prior	low	-0.164877	10
dense_C	0.0178916	No. of cells as prior	low	-0.164877	10
dense_C	0.0204024	No. of cells as prior	low	-0.164877	10
dense_C	0.0199075	No. of cells as prior	low	-0.164877	10
dense_C	0.01816	No. of cells as prior	low	-0.164877	10
dense_C	0.0194208	No. of cells as prior	low	-0.164877	10
dense_C	0.0195019	No. of cells as prior	low	-0.164877	10
dense_C	0.0223787	No. of cells as prior	low	-0.164877	10
dense_Z	0.0235803	No. of cells as prior	low	-0.234501	10
dense_Z	0.0220294	No. of cells as prior	low	-0.234501	10
dense_Z	0.0231589	No. of cells as prior	low	-0.234501	10
dense_Z	0.0244136	No. of cells as prior	low	-0.234501	10
dense_Z	0.0216465	No. of cells as prior	low	-0.234501	10
dense_Z	0.0216086	No. of cells as prior	low	-0.234501	10
dense_Z	0.0198664	No. of cells as prior	low	-0.234501	10
dense_Z	0.0241826	No. of cells as prior	low	-0.234501	10
dense_Z	0.0227573	No. of cells as prior	low	-0.234501	10
dense_Z	0.0243937	No. of cells as prior	low	-0.234501	10
sparse_C	0.0206389	No. of cells as prior	low	-0.225495	10
sparse_C	0.0205429	No. of cells as prior	low	-0.225495	10
sparse_C	0.020772	No. of cells as prior	low	-0.225495	10
sparse_C	0.0186435	No. of cells as prior	low	-0.225495	10
sparse_C	0.0196075	No. of cells as prior	low	-0.225495	10
sparse_C	0.0218072	No. of cells as prior	low	-0.225495	10
sparse_C	0.02021	No. of cells as prior	low	-0.225495	10
sparse_C	0.0195211	No. of cells as prior	low	-0.225495	10
sparse_C	0.0190409	No. of cells as prior	low	-0.225495	10
sparse_C	0.0232612	No. of cells as prior	low	-0.225495	10
sparse_Z	0.0184413	No. of cells as prior	low	-0.100301	10
sparse_Z	0.0187253	No. of cells as prior	low	-0.100301	10
sparse_Z	0.0171042	No. of cells as prior	low	-0.100301	10
sparse_Z	0.0172427	No. of cells as prior	low	-0.100301	10
sparse_Z	0.0177859	No. of cells as prior	low	-0.100301	10
sparse_Z	0.0194564	No. of cells as prior	low	-0.100301	10
sparse_Z	0.0195288	No. of cells as prior	low	-0.100301	10
sparse_Z	0.018581	No. of cells as prior	low	-0.100301	10
sparse_Z	0.0184722	No. of cells as prior	low	-0.100301	10
sparse_Z	0.0170133	No. of cells as prior	low	-0.100301	10
normal	0.0213302	No. of cells fixed	med	-0.15012	10
normal	0.0169319	No. of cells fixed	med	-0.15012	10
normal	0.0182423	No. of cells fixed	med	-0.15012	10
normal	0.0174014	No. of cells fixed	med	-0.15012	10
normal	0.0184682	No. of cells fixed	med	-0.15012	10
normal	0.0168937	No. of cells fixed	med	-0.15012	10
normal	0.0191025	No. of cells fixed	med	-0.15012	10
normal	0.0164962	No. of cells fixed	med	-0.15012	10
normal	0.0182281	No. of cells fixed	med	-0.15012	10
normal	0.0163416	No. of cells fixed	med	-0.15012	10
dense_C	0.0191879	No. of cells fixed	med	-0.15766	10
dense_C	0.016372	No. of cells fixed	med	-0.15766	10
dense_C	0.0179325	No. of cells fixed	med	-0.15766	10
dense_C	0.0199269	No. of cells fixed	med	-0.15766	10
dense_C	0.0188822	No. of cells fixed	med	-0.15766	10
dense_C	0.0179817	No. of cells fixed	med	-0.15766	10
dense_C	0.0197393	No. of cells fixed	med	-0.15766	10
dense_C	0.0178901	No. of cells fixed	med	-0.15766	10
dense_C	0.0180281	No. of cells fixed	med	-0.15766	10
dense_C	0.0158724	No. of cells fixed	med	-0.15766	10
dense_Z	0.0350415	No. of cells fixed	med	-0.158854	10
dense_Z	0.0311296	No. of cells fixed	med	-0.158854	10
dense_Z	0.0331745	No. of cells fixed	med	-0.158854	10
dense_Z	0.0315904	No. of cells fixed	med	-0.158854	10
dense_Z	0.030772	No. of cells fixed	med	-0.158854	10
dense_Z	0.0304402	No. of cells fixed	med	-0.158854	10
dense_Z	0.0394446	No. of cells fixed	med	-0.158854	10
dense_Z	0.0352928	No. of cells fixed	med	-0.158854	10
dense_Z	0.0253126	No. of cells fixed	med	-0.158854	10
dense_Z	0.0484423	No. of cells fixed	med	-0.158854	10
sparse_C	0.0180332	No. of cells fixed	med	-0.210613	10
sparse_C	0.0170652	No. of cells fixed	med	-0.210613	10
sparse_C	0.0177385	No. of cells fixed	med	-0.210613	10
sparse_C	0.0174932	No. of cells fixed	med	-0.210613	10
sparse_C	0.0183578	No. of cells fixed	med	-0.210613	10
sparse_C	0.02527	No. of cells fixed	med	-0.210613	10
sparse_C	0.0171847	No. of cells fixed	med	-0.210613	10
sparse_C	0.0205597	No. of cells fixed	med	-0.210613	10
sparse_C	0.0270062	No. of cells fixed	med	-0.210613	10
sparse_C	0.0229619	No. of cells fixed	med	-0.210613	10
sparse_Z	0.0157995	No. of cells fixed	med	-0.0949694	10
sparse_Z	0.016453	No. of cells fixed	med	-0.0949694	10
sparse_Z	0.0189233	No. of cells fixed	med	-0.0949694	10
sparse_Z	0.0179204	No. of cells fixed	med	-0.0949694	10
sparse_Z	0.0155482	No. of cells fixed	med	-0.0949694	10
sparse_Z	0.0197559	No. of cells fixed	med	-0.0949694	10
sparse_Z	0.0188019	No. of cells fixed	med	-0.0949694	10
sparse_Z	0.018025	No. of cells fixed	med	-0.0949694	10
sparse_Z	0.0158824	No. of cells fixed	med	-0.0949694	10
sparse_Z	0.0158559	No. of cells fixed	med	-0.0949694	10
normal	0.0176465	No. of cells as prior	med	-0.0926001	10
normal	0.0154453	No. of cells as prior	med	-0.0926001	10
normal	0.0165248	No. of cells as prior	med	-0.0926001	10
normal	0.0158309	No. of cells as prior	med	-0.0926001	10
normal	0.0158504	No. of cells as prior	med	-0.0926001	10
normal	0.0153552	No. of cells as prior	med	-0.0926001	10
normal	0.016013	No. of cells as prior	med	-0.0926001	10
normal	0.0158308	No. of cells as prior	med	-0.0926001	10
normal	0.0151471	No. of cells as prior	med	-0.0926001	10
normal	0.014893	No. of cells as prior	med	-0.0926001	10
dense_C	0.0170796	No. of cells as prior	med	-0.164877	10
dense_C	0.0142958	No. of cells as prior	med	-0.164877	10
dense_C	0.0159883	No. of cells as prior	med	-0.164877	10
dense_C	0.0172688	No. of cells as prior	med	-0.164877	10
dense_C	0.0168687	No. of cells as prior	med	-0.164877	10
dense_C	0.0158529	No. of cells as prior	med	-0.164877	10
dense_C	0.0164949	No. of cells as prior	med	-0.164877	10
dense_C	0.0172694	No. of cells as prior	med	-0.164877	10
dense_C	0.0154552	No. of cells as prior	med	-0.164877	10
dense_C	0.0151003	No. of cells as prior	med	-0.164877	10
dense_Z	0.018885	No. of cells as prior	med	-0.234501	10
dense_Z	0.01814	No. of cells as prior	med	-0.234501	10
dense_Z	0.0179794	No. of cells as prior	med	-0.234501	10
dense_Z	0.0176228	No. of cells as prior	med	-0.234501	10
dense_Z	0.0177879	No. of cells as prior	med	-0.234501	10
dense_Z	0.0178433	No. of cells as prior	med	-0.234501	10
dense_Z	0.0188922	No. of cells as prior	med	-0.234501	10
dense_Z	0.0196692	No. of cells as prior	med	-0.234501	10
dense_Z	0.0179168	No. of cells as prior	med	-0.234501	10
dense_Z	0.0202877	No. of cells as prior	med	-0.234501	10
sparse_C	0.0153829	No. of cells as prior	med	-0.225495	10
sparse_C	0.0158066	No. of cells as prior	med	-0.225495	10
sparse_C	0.0161087	No. of cells as prior	med	-0.225495	10
sparse_C	0.016826	No. of cells as prior	med	-0.225495	10
sparse_C	0.0160502	No. of cells as prior	med	-0.225495	10
sparse_C	0.0163217	No. of cells as prior	med	-0.225495	10
sparse_C	0.0158367	No. of cells as prior	med	-0.225495	10
sparse_C	0.0171679	No. of cells as prior	med	-0.225495	10
sparse_C	0.0172973	No. of cells as prior	med	-0.225495	10
sparse_C	0.0178078	No. of cells as prior	med	-0.225495	10
sparse_Z	0.0145077	No. of cells as prior	med	-0.100301	10
sparse_Z	0.0154966	No. of cells as prior	med	-0.100301	10
sparse_Z	0.0172948	No. of cells as prior	med	-0.100301	10
sparse_Z	0.015709	No. of cells as prior	med	-0.100301	10
sparse_Z	0.0144657	No. of cells as prior	med	-0.100301	10
sparse_Z	0.0179746	No. of cells as prior	med	-0.100301	10
sparse_Z	0.0183342	No. of cells as prior	med	-0.100301	10
sparse_Z	0.0154621	No. of cells as prior	med	-0.100301	10
sparse_Z	0.0159803	No. of cells as prior	med	-0.100301	10
sparse_Z	0.0150568	No. of cells as prior	med	-0.100301	10
sparse_C	0.0144257	No. of cells fixed	higher	-0.210613	10
sparse_C	0.0142286	No. of cells fixed	higher	-0.210613	10
sparse_C	0.0135399	No. of cells fixed	higher	-0.210613	10
sparse_C	0.0152638	No. of cells fixed	higher	-0.210613	10
sparse_C	0.0149168	No. of cells fixed	higher	-0.210613	10
sparse_C	0.0170765	No. of cells fixed	higher	-0.210613	10
sparse_C	0.0168509	No. of cells fixed	higher	-0.210613	10
sparse_C	0.015348	No. of cells fixed	higher	-0.210613	10
sparse_C	0.0154989	No. of cells fixed	higher	-0.210613	10
sparse_C	0.0133741	No. of cells fixed	higher	-0.210613	10
sparse_Z	0.0177195	No. of cells fixed	higher	-0.0949694	10
sparse_Z	0.0184002	No. of cells fixed	higher	-0.0949694	10
sparse_Z	0.0174769	No. of cells fixed	higher	-0.0949694	10
sparse_Z	0.016398	No. of cells fixed	higher	-0.0949694	10
sparse_Z	0.0154904	No. of cells fixed	higher	-0.0949694	10
sparse_Z	0.0151801	No. of cells fixed	higher	-0.0949694	10
sparse_Z	0.0170001	No. of cells fixed	higher	-0.0949694	10
sparse_Z	0.0186642	No. of cells fixed	higher	-0.0949694	10
sparse_Z	0.0195105	No. of cells fixed	higher	-0.0949694	10
sparse_Z	0.0184758	No. of cells fixed	higher	-0.0949694	10
normal	0.0196769	No. of cells fixed	higher	-0.15012	10
normal	0.0148728	No. of cells fixed	higher	-0.15012	10
normal	0.0192879	No. of cells fixed	higher	-0.15012	10
normal	0.0147004	No. of cells fixed	higher	-0.15012	10
normal	0.0194931	No. of cells fixed	higher	-0.15012	10
normal	0.0175363	No. of cells fixed	higher	-0.15012	10
normal	0.0184769	No. of cells fixed	higher	-0.15012	10
normal	0.0154656	No. of cells fixed	higher	-0.15012	10
normal	0.0179895	No. of cells fixed	higher	-0.15012	10
normal	0.0196032	No. of cells fixed	higher	-0.15012	10
dense_Z	0.0829874	No. of cells fixed	higher	-0.158854	10
dense_Z	0.0897287	No. of cells fixed	higher	-0.158854	10
dense_Z	0.084383	No. of cells fixed	higher	-0.158854	10
dense_Z	0.0974066	No. of cells fixed	higher	-0.158854	10
dense_Z	0.050113	No. of cells fixed	higher	-0.158854	10
dense_Z	0.145244	No. of cells fixed	higher	-0.158854	10
dense_Z	0.099695	No. of cells fixed	higher	-0.158854	10
dense_Z	0.128449	No. of cells fixed	higher	-0.158854	10
dense_Z	0.144058	No. of cells fixed	higher	-0.158854	10
dense_Z	0.14097	No. of cells fixed	higher	-0.158854	10
dense_C	0.0151078	No. of cells fixed	higher	-0.15766	10
dense_C	0.018889	No. of cells fixed	higher	-0.15766	10
dense_C	0.017683	No. of cells fixed	higher	-0.15766	10
dense_C	0.016904	No. of cells fixed	higher	-0.15766	10
dense_C	0.0153743	No. of cells fixed	higher	-0.15766	10
dense_C	0.0158021	No. of cells fixed	higher	-0.15766	10
dense_C	0.0161247	No. of cells fixed	higher	-0.15766	10
dense_C	0.0165601	No. of cells fixed	higher	-0.15766	10
dense_C	0.0183806	No. of cells fixed	higher	-0.15766	10
dense_C	0.0186047	No. of cells fixed	higher	-0.15766	10
sparse_C	0.0131347	No. of cells as prior	higher	-0.225495	10
sparse_C	0.0110212	No. of cells as prior	higher	-0.225495	10
sparse_C	0.0118009	No. of cells as prior	higher	-0.225495	10
sparse_C	0.0119115	No. of cells as prior	higher	-0.225495	10
sparse_C	0.011379	No. of cells as prior	higher	-0.225495	10
sparse_C	0.0124648	No. of cells as prior	higher	-0.225495	10
sparse_C	0.012676	No. of cells as prior	higher	-0.225495	10
sparse_C	0.0142978	No. of cells as prior	higher	-0.225495	10
sparse_C	0.0126925	No. of cells as prior	higher	-0.225495	10
sparse_C	0.0115757	No. of cells as prior	higher	-0.225495	10
sparse_Z	0.0158776	No. of cells as prior	higher	-0.100301	10
sparse_Z	0.0168548	No. of cells as prior	higher	-0.100301	10
sparse_Z	0.0158695	No. of cells as prior	higher	-0.100301	10
sparse_Z	0.0147129	No. of cells as prior	higher	-0.100301	10
sparse_Z	0.0153422	No. of cells as prior	higher	-0.100301	10
sparse_Z	0.0139069	No. of cells as prior	higher	-0.100301	10
sparse_Z	0.0158577	No. of cells as prior	higher	-0.100301	10
sparse_Z	0.018671	No. of cells as prior	higher	-0.100301	10
sparse_Z	0.0161099	No. of cells as prior	higher	-0.100301	10
sparse_Z	0.0160062	No. of cells as prior	higher	-0.100301	10
normal	0.0132437	No. of cells as prior	higher	-0.0926001	10
normal	0.0125237	No. of cells as prior	higher	-0.0926001	10
normal	0.0145434	No. of cells as prior	higher	-0.0926001	10
normal	0.0130554	No. of cells as prior	higher	-0.0926001	10
normal	0.0146461	No. of cells as prior	higher	-0.0926001	10
normal	0.0135083	No. of cells as prior	higher	-0.0926001	10
normal	0.0147721	No. of cells as prior	higher	-0.0926001	10
normal	0.0134925	No. of cells as prior	higher	-0.0926001	10
normal	0.013787	No. of cells as prior	higher	-0.0926001	10
normal	0.0160125	No. of cells as prior	higher	-0.0926001	10
dense_Z	0.0157943	No. of cells as prior	higher	-0.234501	10
dense_Z	0.0146201	No. of cells as prior	higher	-0.234501	10
dense_Z	0.015012	No. of cells as prior	higher	-0.234501	10
dense_Z	0.0150602	No. of cells as prior	higher	-0.234501	10
dense_Z	0.0156566	No. of cells as prior	higher	-0.234501	10
dense_Z	0.0138839	No. of cells as prior	higher	-0.234501	10
dense_Z	0.0149391	No. of cells as prior	higher	-0.234501	10
dense_Z	0.0134621	No. of cells as prior	higher	-0.234501	10
dense_Z	0.0152549	No. of cells as prior	higher	-0.234501	10
dense_Z	0.0152317	No. of cells as prior	higher	-0.234501	10
dense_C	0.0136647	No. of cells as prior	higher	-0.164877	10
dense_C	0.0137179	No. of cells as prior	higher	-0.164877	10
dense_C	0.014281	No. of cells as prior	higher	-0.164877	10
dense_C	0.0138509	No. of cells as prior	higher	-0.164877	10
dense_C	0.0142708	No. of cells as prior	higher	-0.164877	10
dense_C	0.0134133	No. of cells as prior	higher	-0.164877	10
dense_C	0.0132484	No. of cells as prior	higher	-0.164877	10
dense_C	0.0135266	No. of cells as prior	higher	-0.164877	10
dense_C	0.0156172	No. of cells as prior	higher	-0.164877	10
dense_C	0.0130248	No. of cells as prior	higher	-0.164877	10

## Sheet: h_to_l
Unnamed: 0	LH	type	setups	agreement	noise	combine
200	low	normal	Cardelino, Truth	0.066	0	('Cardelino,\nTruth', 0)
201	low	normal	Cardelino, Truth	0.05	0	('Cardelino,\nTruth', 0)
202	low	normal	Cardelino, Truth	0.066	0	('Cardelino,\nTruth', 0)
203	low	normal	Cardelino, Truth	0.034	0	('Cardelino,\nTruth', 0)
204	low	normal	Cardelino, Truth	0.076	0	('Cardelino,\nTruth', 0)
205	low	normal	Cardelino, Truth	0.07	0	('Cardelino,\nTruth', 0)
206	low	normal	Cardelino, Truth	0.066	0	('Cardelino,\nTruth', 0)
207	low	normal	Cardelino, Truth	0.09	0	('Cardelino,\nTruth', 0)
208	low	normal	Cardelino, Truth	0.038	0	('Cardelino,\nTruth', 0)
209	low	normal	Cardelino, Truth	0.116	0	('Cardelino,\nTruth', 0)
210	low	dense_C	Cardelino, Truth	0.154	0	('Cardelino,\nTruth', 0)
211	low	dense_C	Cardelino, Truth	0.188	0	('Cardelino,\nTruth', 0)
212	low	dense_C	Cardelino, Truth	0.098	0	('Cardelino,\nTruth', 0)
213	low	dense_C	Cardelino, Truth	0.202	0	('Cardelino,\nTruth', 0)
214	low	dense_C	Cardelino, Truth	0.164	0	('Cardelino,\nTruth', 0)
215	low	dense_C	Cardelino, Truth	0.024	0	('Cardelino,\nTruth', 0)
216	low	dense_C	Cardelino, Truth	0.134	0	('Cardelino,\nTruth', 0)
217	low	dense_C	Cardelino, Truth	0.048	0	('Cardelino,\nTruth', 0)
218	low	dense_C	Cardelino, Truth	0.058	0	('Cardelino,\nTruth', 0)
219	low	dense_C	Cardelino, Truth	0.178	0	('Cardelino,\nTruth', 0)
220	low	dense_Z	Cardelino, Truth	0.152	0	('Cardelino,\nTruth', 0)
221	low	dense_Z	Cardelino, Truth	0.166	0	('Cardelino,\nTruth', 0)
222	low	dense_Z	Cardelino, Truth	0.128	0	('Cardelino,\nTruth', 0)
223	low	dense_Z	Cardelino, Truth	0.18	0	('Cardelino,\nTruth', 0)
224	low	dense_Z	Cardelino, Truth	0.17	0	('Cardelino,\nTruth', 0)
225	low	dense_Z	Cardelino, Truth	0.162	0	('Cardelino,\nTruth', 0)
226	low	dense_Z	Cardelino, Truth	0.144	0	('Cardelino,\nTruth', 0)
227	low	dense_Z	Cardelino, Truth	0.152	0	('Cardelino,\nTruth', 0)
228	low	dense_Z	Cardelino, Truth	0.192	0	('Cardelino,\nTruth', 0)
229	low	dense_Z	Cardelino, Truth	0.09	0	('Cardelino,\nTruth', 0)
230	low	sparse_C	Cardelino, Truth	0.238	0	('Cardelino,\nTruth', 0)
231	low	sparse_C	Cardelino, Truth	0.14	0	('Cardelino,\nTruth', 0)
232	low	sparse_C	Cardelino, Truth	0.212	0	('Cardelino,\nTruth', 0)
233	low	sparse_C	Cardelino, Truth	0.074	0	('Cardelino,\nTruth', 0)
234	low	sparse_C	Cardelino, Truth	0.038	0	('Cardelino,\nTruth', 0)
235	low	sparse_C	Cardelino, Truth	0.256	0	('Cardelino,\nTruth', 0)
236	low	sparse_C	Cardelino, Truth	0.016	0	('Cardelino,\nTruth', 0)
237	low	sparse_C	Cardelino, Truth	0.194	0	('Cardelino,\nTruth', 0)
238	low	sparse_C	Cardelino, Truth	0.08	0	('Cardelino,\nTruth', 0)
239	low	sparse_C	Cardelino, Truth	0.096	0	('Cardelino,\nTruth', 0)
240	low	sparse_Z	Cardelino, Truth	0.03	0	('Cardelino,\nTruth', 0)
241	low	sparse_Z	Cardelino, Truth	0.05	0	('Cardelino,\nTruth', 0)
242	low	sparse_Z	Cardelino, Truth	0.022	0	('Cardelino,\nTruth', 0)
243	low	sparse_Z	Cardelino, Truth	0.012	0	('Cardelino,\nTruth', 0)
244	low	sparse_Z	Cardelino, Truth	0.03	0	('Cardelino,\nTruth', 0)
245	low	sparse_Z	Cardelino, Truth	0	0	('Cardelino,\nTruth', 0)
246	low	sparse_Z	Cardelino, Truth	0.05	0	('Cardelino,\nTruth', 0)
247	low	sparse_Z	Cardelino, Truth	0	0	('Cardelino,\nTruth', 0)
248	low	sparse_Z	Cardelino, Truth	0.028	0	('Cardelino,\nTruth', 0)
249	low	sparse_Z	Cardelino, Truth	0.036	0	('Cardelino,\nTruth', 0)
250	high	normal	Cardelino, Truth	0.14	0	('Cardelino,\nTruth', 0)
251	high	normal	Cardelino, Truth	0.164	0	('Cardelino,\nTruth', 0)
252	high	normal	Cardelino, Truth	0.16	0	('Cardelino,\nTruth', 0)
253	high	normal	Cardelino, Truth	0.2	0	('Cardelino,\nTruth', 0)
254	high	normal	Cardelino, Truth	0.168	0	('Cardelino,\nTruth', 0)
255	high	normal	Cardelino, Truth	0.14	0	('Cardelino,\nTruth', 0)
256	high	normal	Cardelino, Truth	0.156	0	('Cardelino,\nTruth', 0)
257	high	normal	Cardelino, Truth	0.094	0	('Cardelino,\nTruth', 0)
258	high	normal	Cardelino, Truth	0.112	0	('Cardelino,\nTruth', 0)
259	high	normal	Cardelino, Truth	0.04	0	('Cardelino,\nTruth', 0)
260	high	dense_C	Cardelino, Truth	0.104	0	('Cardelino,\nTruth', 0)
261	high	dense_C	Cardelino, Truth	0.108	0	('Cardelino,\nTruth', 0)
262	high	dense_C	Cardelino, Truth	0.152	0	('Cardelino,\nTruth', 0)
263	high	dense_C	Cardelino, Truth	0.164	0	('Cardelino,\nTruth', 0)
264	high	dense_C	Cardelino, Truth	0.13	0	('Cardelino,\nTruth', 0)
265	high	dense_C	Cardelino, Truth	0.122	0	('Cardelino,\nTruth', 0)
266	high	dense_C	Cardelino, Truth	0.188	0	('Cardelino,\nTruth', 0)
267	high	dense_C	Cardelino, Truth	0.152	0	('Cardelino,\nTruth', 0)
268	high	dense_C	Cardelino, Truth	0.138	0	('Cardelino,\nTruth', 0)
269	high	dense_C	Cardelino, Truth	0	0	('Cardelino,\nTruth', 0)
270	high	dense_Z	Cardelino, Truth	0.154	0	('Cardelino,\nTruth', 0)
271	high	dense_Z	Cardelino, Truth	0.126	0	('Cardelino,\nTruth', 0)
272	high	dense_Z	Cardelino, Truth	0.186	0	('Cardelino,\nTruth', 0)
273	high	dense_Z	Cardelino, Truth	0.148	0	('Cardelino,\nTruth', 0)
274	high	dense_Z	Cardelino, Truth	0.188	0	('Cardelino,\nTruth', 0)
275	high	dense_Z	Cardelino, Truth	0.206	0	('Cardelino,\nTruth', 0)
276	high	dense_Z	Cardelino, Truth	0.17	0	('Cardelino,\nTruth', 0)
277	high	dense_Z	Cardelino, Truth	0.172	0	('Cardelino,\nTruth', 0)
278	high	dense_Z	Cardelino, Truth	0.184	0	('Cardelino,\nTruth', 0)
279	high	dense_Z	Cardelino, Truth	0.184	0	('Cardelino,\nTruth', 0)
280	high	sparse_C	Cardelino, Truth	0.138	0	('Cardelino,\nTruth', 0)
281	high	sparse_C	Cardelino, Truth	0.16	0	('Cardelino,\nTruth', 0)
282	high	sparse_C	Cardelino, Truth	0.144	0	('Cardelino,\nTruth', 0)
283	high	sparse_C	Cardelino, Truth	0.158	0	('Cardelino,\nTruth', 0)
284	high	sparse_C	Cardelino, Truth	0.128	0	('Cardelino,\nTruth', 0)
285	high	sparse_C	Cardelino, Truth	0.134	0	('Cardelino,\nTruth', 0)
286	high	sparse_C	Cardelino, Truth	0.18	0	('Cardelino,\nTruth', 0)
287	high	sparse_C	Cardelino, Truth	0.082	0	('Cardelino,\nTruth', 0)
288	high	sparse_C	Cardelino, Truth	0.162	0	('Cardelino,\nTruth', 0)
289	high	sparse_C	Cardelino, Truth	0.136	0	('Cardelino,\nTruth', 0)
290	high	sparse_Z	Cardelino, Truth	0.158	0	('Cardelino,\nTruth', 0)
291	high	sparse_Z	Cardelino, Truth	0.168	0	('Cardelino,\nTruth', 0)
292	high	sparse_Z	Cardelino, Truth	0.192	0	('Cardelino,\nTruth', 0)
293	high	sparse_Z	Cardelino, Truth	0.142	0	('Cardelino,\nTruth', 0)
294	high	sparse_Z	Cardelino, Truth	0.136	0	('Cardelino,\nTruth', 0)
295	high	sparse_Z	Cardelino, Truth	0.184	0	('Cardelino,\nTruth', 0)
296	high	sparse_Z	Cardelino, Truth	0.152	0	('Cardelino,\nTruth', 0)
297	high	sparse_Z	Cardelino, Truth	0.006	0	('Cardelino,\nTruth', 0)
298	high	sparse_Z	Cardelino, Truth	0.014	0	('Cardelino,\nTruth', 0)
299	high	sparse_Z	Cardelino, Truth	0.038	0	('Cardelino,\nTruth', 0)
300	med	normal	Cardelino, Truth	0.088	0	('Cardelino,\nTruth', 0)
301	med	normal	Cardelino, Truth	0.106	0	('Cardelino,\nTruth', 0)
302	med	normal	Cardelino, Truth	0.036	0	('Cardelino,\nTruth', 0)
303	med	normal	Cardelino, Truth	0.054	0	('Cardelino,\nTruth', 0)
304	med	normal	Cardelino, Truth	0.036	0	('Cardelino,\nTruth', 0)
305	med	normal	Cardelino, Truth	0.086	0	('Cardelino,\nTruth', 0)
306	med	normal	Cardelino, Truth	0.052	0	('Cardelino,\nTruth', 0)
307	med	normal	Cardelino, Truth	0.072	0	('Cardelino,\nTruth', 0)
308	med	normal	Cardelino, Truth	0.054	0	('Cardelino,\nTruth', 0)
309	med	normal	Cardelino, Truth	0.082	0	('Cardelino,\nTruth', 0)
310	med	dense_C	Cardelino, Truth	0.054	0	('Cardelino,\nTruth', 0)
311	med	dense_C	Cardelino, Truth	0.134	0	('Cardelino,\nTruth', 0)
312	med	dense_C	Cardelino, Truth	0.038	0	('Cardelino,\nTruth', 0)
313	med	dense_C	Cardelino, Truth	0.104	0	('Cardelino,\nTruth', 0)
314	med	dense_C	Cardelino, Truth	0.074	0	('Cardelino,\nTruth', 0)
315	med	dense_C	Cardelino, Truth	0.17	0	('Cardelino,\nTruth', 0)
316	med	dense_C	Cardelino, Truth	0.074	0	('Cardelino,\nTruth', 0)
317	med	dense_C	Cardelino, Truth	0.124	0	('Cardelino,\nTruth', 0)
318	med	dense_C	Cardelino, Truth	0.25	0	('Cardelino,\nTruth', 0)
319	med	dense_C	Cardelino, Truth	0.044	0	('Cardelino,\nTruth', 0)
320	med	dense_Z	Cardelino, Truth	0.064	0	('Cardelino,\nTruth', 0)
321	med	dense_Z	Cardelino, Truth	0.106	0	('Cardelino,\nTruth', 0)
322	med	dense_Z	Cardelino, Truth	0.18	0	('Cardelino,\nTruth', 0)
323	med	dense_Z	Cardelino, Truth	0.16	0	('Cardelino,\nTruth', 0)
324	med	dense_Z	Cardelino, Truth	0.13	0	('Cardelino,\nTruth', 0)
325	med	dense_Z	Cardelino, Truth	0.146	0	('Cardelino,\nTruth', 0)
326	med	dense_Z	Cardelino, Truth	0.046	0	('Cardelino,\nTruth', 0)
327	med	dense_Z	Cardelino, Truth	0.122	0	('Cardelino,\nTruth', 0)
328	med	dense_Z	Cardelino, Truth	0.14	0	('Cardelino,\nTruth', 0)
329	med	dense_Z	Cardelino, Truth	0.09	0	('Cardelino,\nTruth', 0)
330	med	sparse_C	Cardelino, Truth	0.138	0	('Cardelino,\nTruth', 0)
331	med	sparse_C	Cardelino, Truth	0.068	0	('Cardelino,\nTruth', 0)
332	med	sparse_C	Cardelino, Truth	0.122	0	('Cardelino,\nTruth', 0)
333	med	sparse_C	Cardelino, Truth	0.054	0	('Cardelino,\nTruth', 0)
334	med	sparse_C	Cardelino, Truth	0.18	0	('Cardelino,\nTruth', 0)
335	med	sparse_C	Cardelino, Truth	0.154	0	('Cardelino,\nTruth', 0)
336	med	sparse_C	Cardelino, Truth	0.084	0	('Cardelino,\nTruth', 0)
337	med	sparse_C	Cardelino, Truth	0.104	0	('Cardelino,\nTruth', 0)
338	med	sparse_C	Cardelino, Truth	0.108	0	('Cardelino,\nTruth', 0)
339	med	sparse_C	Cardelino, Truth	0.078	0	('Cardelino,\nTruth', 0)
340	med	sparse_Z	Cardelino, Truth	0.05	0	('Cardelino,\nTruth', 0)
341	med	sparse_Z	Cardelino, Truth	0.004	0	('Cardelino,\nTruth', 0)
342	med	sparse_Z	Cardelino, Truth	0.022	0	('Cardelino,\nTruth', 0)
343	med	sparse_Z	Cardelino, Truth	0.016	0	('Cardelino,\nTruth', 0)
344	med	sparse_Z	Cardelino, Truth	0.048	0	('Cardelino,\nTruth', 0)
345	med	sparse_Z	Cardelino, Truth	0.006	0	('Cardelino,\nTruth', 0)
346	med	sparse_Z	Cardelino, Truth	0.018	0	('Cardelino,\nTruth', 0)
347	med	sparse_Z	Cardelino, Truth	0.008	0	('Cardelino,\nTruth', 0)
348	med	sparse_Z	Cardelino, Truth	0.01	0	('Cardelino,\nTruth', 0)
349	med	sparse_Z	Cardelino, Truth	0.004	0	('Cardelino,\nTruth', 0)
350	higher	normal	Cardelino, Truth	0.08	0	('Cardelino,\nTruth', 0)
351	higher	normal	Cardelino, Truth	0.132	0	('Cardelino,\nTruth', 0)
352	higher	normal	Cardelino, Truth	0.064	0	('Cardelino,\nTruth', 0)
353	higher	normal	Cardelino, Truth	0.038	0	('Cardelino,\nTruth', 0)
354	higher	normal	Cardelino, Truth	0.034	0	('Cardelino,\nTruth', 0)
355	higher	normal	Cardelino, Truth	0.064	0	('Cardelino,\nTruth', 0)
356	higher	normal	Cardelino, Truth	0.038	0	('Cardelino,\nTruth', 0)
357	higher	normal	Cardelino, Truth	0.088	0	('Cardelino,\nTruth', 0)
358	higher	normal	Cardelino, Truth	0.07	0	('Cardelino,\nTruth', 0)
359	higher	normal	Cardelino, Truth	0.086	0	('Cardelino,\nTruth', 0)
360	higher	dense_C	Cardelino, Truth	0.03	0	('Cardelino,\nTruth', 0)
361	higher	dense_C	Cardelino, Truth	0.164	0	('Cardelino,\nTruth', 0)
362	higher	dense_C	Cardelino, Truth	0.026	0	('Cardelino,\nTruth', 0)
363	higher	dense_C	Cardelino, Truth	0.228	0	('Cardelino,\nTruth', 0)
364	higher	dense_C	Cardelino, Truth	0.032	0	('Cardelino,\nTruth', 0)
365	higher	dense_C	Cardelino, Truth	0.054	0	('Cardelino,\nTruth', 0)
366	higher	dense_C	Cardelino, Truth	0.128	0	('Cardelino,\nTruth', 0)
367	higher	dense_C	Cardelino, Truth	0.254	0	('Cardelino,\nTruth', 0)
368	higher	dense_C	Cardelino, Truth	0.048	0	('Cardelino,\nTruth', 0)
369	higher	dense_C	Cardelino, Truth	0.162	0	('Cardelino,\nTruth', 0)
370	higher	dense_Z	Cardelino, Truth	0.13	0	('Cardelino,\nTruth', 0)
371	higher	dense_Z	Cardelino, Truth	0.122	0	('Cardelino,\nTruth', 0)
372	higher	dense_Z	Cardelino, Truth	0.058	0	('Cardelino,\nTruth', 0)
373	higher	dense_Z	Cardelino, Truth	0.22	0	('Cardelino,\nTruth', 0)
374	higher	dense_Z	Cardelino, Truth	0.094	0	('Cardelino,\nTruth', 0)
375	higher	dense_Z	Cardelino, Truth	0.14	0	('Cardelino,\nTruth', 0)
376	higher	dense_Z	Cardelino, Truth	0.102	0	('Cardelino,\nTruth', 0)
377	higher	dense_Z	Cardelino, Truth	0.1	0	('Cardelino,\nTruth', 0)
378	higher	dense_Z	Cardelino, Truth	0.054	0	('Cardelino,\nTruth', 0)
379	higher	dense_Z	Cardelino, Truth	0.128	0	('Cardelino,\nTruth', 0)
380	higher	sparse_C	Cardelino, Truth	0.134	0	('Cardelino,\nTruth', 0)
381	higher	sparse_C	Cardelino, Truth	0.136	0	('Cardelino,\nTruth', 0)
382	higher	sparse_C	Cardelino, Truth	0.18	0	('Cardelino,\nTruth', 0)
383	higher	sparse_C	Cardelino, Truth	0.092	0	('Cardelino,\nTruth', 0)
384	higher	sparse_C	Cardelino, Truth	0.062	0	('Cardelino,\nTruth', 0)
385	higher	sparse_C	Cardelino, Truth	0.088	0	('Cardelino,\nTruth', 0)
386	higher	sparse_C	Cardelino, Truth	0.136	0	('Cardelino,\nTruth', 0)
387	higher	sparse_C	Cardelino, Truth	0.068	0	('Cardelino,\nTruth', 0)
388	higher	sparse_C	Cardelino, Truth	0.176	0	('Cardelino,\nTruth', 0)
389	higher	sparse_C	Cardelino, Truth	0.048	0	('Cardelino,\nTruth', 0)
390	higher	sparse_Z	Cardelino, Truth	0.022	0	('Cardelino,\nTruth', 0)
391	higher	sparse_Z	Cardelino, Truth	0.008	0	('Cardelino,\nTruth', 0)
392	higher	sparse_Z	Cardelino, Truth	0.006	0	('Cardelino,\nTruth', 0)
393	higher	sparse_Z	Cardelino, Truth	0.008	0	('Cardelino,\nTruth', 0)
394	higher	sparse_Z	Cardelino, Truth	0.008	0	('Cardelino,\nTruth', 0)
395	higher	sparse_Z	Cardelino, Truth	0.022	0	('Cardelino,\nTruth', 0)
396	higher	sparse_Z	Cardelino, Truth	0.018	0	('Cardelino,\nTruth', 0)
397	higher	sparse_Z	Cardelino, Truth	0.034	0	('Cardelino,\nTruth', 0)
398	higher	sparse_Z	Cardelino, Truth	0.016	0	('Cardelino,\nTruth', 0)
399	higher	sparse_Z	Cardelino, Truth	0.018	0	('Cardelino,\nTruth', 0)
400	low	normal	Tumoroscope, Truth	0.568	0	('Tumoroscope,\nTruth', 0)
401	low	normal	Tumoroscope, Truth	0.766	0	('Tumoroscope,\nTruth', 0)
402	low	normal	Tumoroscope, Truth	0.814	0	('Tumoroscope,\nTruth', 0)
403	low	normal	Tumoroscope, Truth	0.73	0	('Tumoroscope,\nTruth', 0)
404	low	normal	Tumoroscope, Truth	0.742	0	('Tumoroscope,\nTruth', 0)
405	low	normal	Tumoroscope, Truth	0.778	0	('Tumoroscope,\nTruth', 0)
406	low	normal	Tumoroscope, Truth	0.756	0	('Tumoroscope,\nTruth', 0)
407	low	normal	Tumoroscope, Truth	0.796	0	('Tumoroscope,\nTruth', 0)
408	low	normal	Tumoroscope, Truth	0.794	0	('Tumoroscope,\nTruth', 0)
409	low	normal	Tumoroscope, Truth	0.778	0	('Tumoroscope,\nTruth', 0)
410	low	dense_C	Tumoroscope, Truth	0.77	0	('Tumoroscope,\nTruth', 0)
411	low	dense_C	Tumoroscope, Truth	0.806	0	('Tumoroscope,\nTruth', 0)
412	low	dense_C	Tumoroscope, Truth	0.77	0	('Tumoroscope,\nTruth', 0)
413	low	dense_C	Tumoroscope, Truth	0.788	0	('Tumoroscope,\nTruth', 0)
414	low	dense_C	Tumoroscope, Truth	0.78	0	('Tumoroscope,\nTruth', 0)
415	low	dense_C	Tumoroscope, Truth	0.774	0	('Tumoroscope,\nTruth', 0)
416	low	dense_C	Tumoroscope, Truth	0.766	0	('Tumoroscope,\nTruth', 0)
417	low	dense_C	Tumoroscope, Truth	0.768	0	('Tumoroscope,\nTruth', 0)
418	low	dense_C	Tumoroscope, Truth	0.78	0	('Tumoroscope,\nTruth', 0)
419	low	dense_C	Tumoroscope, Truth	0.728	0	('Tumoroscope,\nTruth', 0)
420	low	dense_Z	Tumoroscope, Truth	0.558	0	('Tumoroscope,\nTruth', 0)
421	low	dense_Z	Tumoroscope, Truth	0.558	0	('Tumoroscope,\nTruth', 0)
422	low	dense_Z	Tumoroscope, Truth	0.172	0	('Tumoroscope,\nTruth', 0)
423	low	dense_Z	Tumoroscope, Truth	0.558	0	('Tumoroscope,\nTruth', 0)
424	low	dense_Z	Tumoroscope, Truth	0.574	0	('Tumoroscope,\nTruth', 0)
425	low	dense_Z	Tumoroscope, Truth	0.522	0	('Tumoroscope,\nTruth', 0)
426	low	dense_Z	Tumoroscope, Truth	0.626	0	('Tumoroscope,\nTruth', 0)
427	low	dense_Z	Tumoroscope, Truth	0.568	0	('Tumoroscope,\nTruth', 0)
428	low	dense_Z	Tumoroscope, Truth	0.584	0	('Tumoroscope,\nTruth', 0)
429	low	dense_Z	Tumoroscope, Truth	0.606	0	('Tumoroscope,\nTruth', 0)
430	low	sparse_C	Tumoroscope, Truth	0.764	0	('Tumoroscope,\nTruth', 0)
431	low	sparse_C	Tumoroscope, Truth	0.774	0	('Tumoroscope,\nTruth', 0)
432	low	sparse_C	Tumoroscope, Truth	0.76	0	('Tumoroscope,\nTruth', 0)
433	low	sparse_C	Tumoroscope, Truth	0.758	0	('Tumoroscope,\nTruth', 0)
434	low	sparse_C	Tumoroscope, Truth	0.788	0	('Tumoroscope,\nTruth', 0)
435	low	sparse_C	Tumoroscope, Truth	0.77	0	('Tumoroscope,\nTruth', 0)
436	low	sparse_C	Tumoroscope, Truth	0.78	0	('Tumoroscope,\nTruth', 0)
437	low	sparse_C	Tumoroscope, Truth	0.764	0	('Tumoroscope,\nTruth', 0)
438	low	sparse_C	Tumoroscope, Truth	0.78	0	('Tumoroscope,\nTruth', 0)
439	low	sparse_C	Tumoroscope, Truth	0.786	0	('Tumoroscope,\nTruth', 0)
440	low	sparse_Z	Tumoroscope, Truth	0.95	0	('Tumoroscope,\nTruth', 0)
441	low	sparse_Z	Tumoroscope, Truth	0.938	0	('Tumoroscope,\nTruth', 0)
442	low	sparse_Z	Tumoroscope, Truth	0.93	0	('Tumoroscope,\nTruth', 0)
443	low	sparse_Z	Tumoroscope, Truth	0.93	0	('Tumoroscope,\nTruth', 0)
444	low	sparse_Z	Tumoroscope, Truth	0.936	0	('Tumoroscope,\nTruth', 0)
445	low	sparse_Z	Tumoroscope, Truth	0.928	0	('Tumoroscope,\nTruth', 0)
446	low	sparse_Z	Tumoroscope, Truth	0.95	0	('Tumoroscope,\nTruth', 0)
447	low	sparse_Z	Tumoroscope, Truth	0.948	0	('Tumoroscope,\nTruth', 0)
448	low	sparse_Z	Tumoroscope, Truth	0.938	0	('Tumoroscope,\nTruth', 0)
449	low	sparse_Z	Tumoroscope, Truth	0.918	0	('Tumoroscope,\nTruth', 0)
450	high	normal	Tumoroscope, Truth	0.856	0	('Tumoroscope,\nTruth', 0)
451	high	normal	Tumoroscope, Truth	0.864	0	('Tumoroscope,\nTruth', 0)
452	high	normal	Tumoroscope, Truth	0.866	0	('Tumoroscope,\nTruth', 0)
453	high	normal	Tumoroscope, Truth	0.854	0	('Tumoroscope,\nTruth', 0)
454	high	normal	Tumoroscope, Truth	0.796	0	('Tumoroscope,\nTruth', 0)
455	high	normal	Tumoroscope, Truth	0.824	0	('Tumoroscope,\nTruth', 0)
456	high	normal	Tumoroscope, Truth	0.866	0	('Tumoroscope,\nTruth', 0)
457	high	normal	Tumoroscope, Truth	0.846	0	('Tumoroscope,\nTruth', 0)
458	high	normal	Tumoroscope, Truth	0.862	0	('Tumoroscope,\nTruth', 0)
459	high	normal	Tumoroscope, Truth	0.838	0	('Tumoroscope,\nTruth', 0)
460	high	dense_C	Tumoroscope, Truth	0.868	0	('Tumoroscope,\nTruth', 0)
461	high	dense_C	Tumoroscope, Truth	0.878	0	('Tumoroscope,\nTruth', 0)
462	high	dense_C	Tumoroscope, Truth	0.856	0	('Tumoroscope,\nTruth', 0)
463	high	dense_C	Tumoroscope, Truth	0.896	0	('Tumoroscope,\nTruth', 0)
464	high	dense_C	Tumoroscope, Truth	0.854	0	('Tumoroscope,\nTruth', 0)
465	high	dense_C	Tumoroscope, Truth	0.836	0	('Tumoroscope,\nTruth', 0)
466	high	dense_C	Tumoroscope, Truth	0.854	0	('Tumoroscope,\nTruth', 0)
467	high	dense_C	Tumoroscope, Truth	0.87	0	('Tumoroscope,\nTruth', 0)
468	high	dense_C	Tumoroscope, Truth	0.874	0	('Tumoroscope,\nTruth', 0)
469	high	dense_C	Tumoroscope, Truth	0.846	0	('Tumoroscope,\nTruth', 0)
470	high	dense_Z	Tumoroscope, Truth	0.778	0	('Tumoroscope,\nTruth', 0)
471	high	dense_Z	Tumoroscope, Truth	0.678	0	('Tumoroscope,\nTruth', 0)
472	high	dense_Z	Tumoroscope, Truth	0.71	0	('Tumoroscope,\nTruth', 0)
473	high	dense_Z	Tumoroscope, Truth	0.698	0	('Tumoroscope,\nTruth', 0)
474	high	dense_Z	Tumoroscope, Truth	0.678	0	('Tumoroscope,\nTruth', 0)
475	high	dense_Z	Tumoroscope, Truth	0.682	0	('Tumoroscope,\nTruth', 0)
476	high	dense_Z	Tumoroscope, Truth	0.666	0	('Tumoroscope,\nTruth', 0)
477	high	dense_Z	Tumoroscope, Truth	0.704	0	('Tumoroscope,\nTruth', 0)
478	high	dense_Z	Tumoroscope, Truth	0.702	0	('Tumoroscope,\nTruth', 0)
479	high	dense_Z	Tumoroscope, Truth	0.636	0	('Tumoroscope,\nTruth', 0)
480	high	sparse_C	Tumoroscope, Truth	0.834	0	('Tumoroscope,\nTruth', 0)
481	high	sparse_C	Tumoroscope, Truth	0.82	0	('Tumoroscope,\nTruth', 0)
482	high	sparse_C	Tumoroscope, Truth	0.852	0	('Tumoroscope,\nTruth', 0)
483	high	sparse_C	Tumoroscope, Truth	0.834	0	('Tumoroscope,\nTruth', 0)
484	high	sparse_C	Tumoroscope, Truth	0.832	0	('Tumoroscope,\nTruth', 0)
485	high	sparse_C	Tumoroscope, Truth	0.806	0	('Tumoroscope,\nTruth', 0)
486	high	sparse_C	Tumoroscope, Truth	0.838	0	('Tumoroscope,\nTruth', 0)
487	high	sparse_C	Tumoroscope, Truth	0.85	0	('Tumoroscope,\nTruth', 0)
488	high	sparse_C	Tumoroscope, Truth	0.842	0	('Tumoroscope,\nTruth', 0)
489	high	sparse_C	Tumoroscope, Truth	0.85	0	('Tumoroscope,\nTruth', 0)
490	high	sparse_Z	Tumoroscope, Truth	0.964	0	('Tumoroscope,\nTruth', 0)
491	high	sparse_Z	Tumoroscope, Truth	0.956	0	('Tumoroscope,\nTruth', 0)
492	high	sparse_Z	Tumoroscope, Truth	0.972	0	('Tumoroscope,\nTruth', 0)
493	high	sparse_Z	Tumoroscope, Truth	0.962	0	('Tumoroscope,\nTruth', 0)
494	high	sparse_Z	Tumoroscope, Truth	0.948	0	('Tumoroscope,\nTruth', 0)
495	high	sparse_Z	Tumoroscope, Truth	0.952	0	('Tumoroscope,\nTruth', 0)
496	high	sparse_Z	Tumoroscope, Truth	0.96	0	('Tumoroscope,\nTruth', 0)
497	high	sparse_Z	Tumoroscope, Truth	0.972	0	('Tumoroscope,\nTruth', 0)
498	high	sparse_Z	Tumoroscope, Truth	0.96	0	('Tumoroscope,\nTruth', 0)
499	high	sparse_Z	Tumoroscope, Truth	0.958	0	('Tumoroscope,\nTruth', 0)
500	med	normal	Tumoroscope, Truth	0.804	0	('Tumoroscope,\nTruth', 0)
501	med	normal	Tumoroscope, Truth	0.822	0	('Tumoroscope,\nTruth', 0)
502	med	normal	Tumoroscope, Truth	0.82	0	('Tumoroscope,\nTruth', 0)
503	med	normal	Tumoroscope, Truth	0.848	0	('Tumoroscope,\nTruth', 0)
504	med	normal	Tumoroscope, Truth	0.814	0	('Tumoroscope,\nTruth', 0)
505	med	normal	Tumoroscope, Truth	0.818	0	('Tumoroscope,\nTruth', 0)
506	med	normal	Tumoroscope, Truth	0.834	0	('Tumoroscope,\nTruth', 0)
507	med	normal	Tumoroscope, Truth	0.8	0	('Tumoroscope,\nTruth', 0)
508	med	normal	Tumoroscope, Truth	0.822	0	('Tumoroscope,\nTruth', 0)
509	med	normal	Tumoroscope, Truth	0.82	0	('Tumoroscope,\nTruth', 0)
510	med	dense_C	Tumoroscope, Truth	0.82	0	('Tumoroscope,\nTruth', 0)
511	med	dense_C	Tumoroscope, Truth	0.836	0	('Tumoroscope,\nTruth', 0)
512	med	dense_C	Tumoroscope, Truth	0.824	0	('Tumoroscope,\nTruth', 0)
513	med	dense_C	Tumoroscope, Truth	0.834	0	('Tumoroscope,\nTruth', 0)
514	med	dense_C	Tumoroscope, Truth	0.84	0	('Tumoroscope,\nTruth', 0)
515	med	dense_C	Tumoroscope, Truth	0.8	0	('Tumoroscope,\nTruth', 0)
516	med	dense_C	Tumoroscope, Truth	0.83	0	('Tumoroscope,\nTruth', 0)
517	med	dense_C	Tumoroscope, Truth	0.814	0	('Tumoroscope,\nTruth', 0)
518	med	dense_C	Tumoroscope, Truth	0.85	0	('Tumoroscope,\nTruth', 0)
519	med	dense_C	Tumoroscope, Truth	0.82	0	('Tumoroscope,\nTruth', 0)
520	med	dense_Z	Tumoroscope, Truth	0.652	0	('Tumoroscope,\nTruth', 0)
521	med	dense_Z	Tumoroscope, Truth	0.672	0	('Tumoroscope,\nTruth', 0)
522	med	dense_Z	Tumoroscope, Truth	0.616	0	('Tumoroscope,\nTruth', 0)
523	med	dense_Z	Tumoroscope, Truth	0.662	0	('Tumoroscope,\nTruth', 0)
524	med	dense_Z	Tumoroscope, Truth	0.682	0	('Tumoroscope,\nTruth', 0)
525	med	dense_Z	Tumoroscope, Truth	0.646	0	('Tumoroscope,\nTruth', 0)
526	med	dense_Z	Tumoroscope, Truth	0.65	0	('Tumoroscope,\nTruth', 0)
527	med	dense_Z	Tumoroscope, Truth	0.674	0	('Tumoroscope,\nTruth', 0)
528	med	dense_Z	Tumoroscope, Truth	0.656	0	('Tumoroscope,\nTruth', 0)
529	med	dense_Z	Tumoroscope, Truth	0.646	0	('Tumoroscope,\nTruth', 0)
530	med	sparse_C	Tumoroscope, Truth	0.796	0	('Tumoroscope,\nTruth', 0)
531	med	sparse_C	Tumoroscope, Truth	0.812	0	('Tumoroscope,\nTruth', 0)
532	med	sparse_C	Tumoroscope, Truth	0.816	0	('Tumoroscope,\nTruth', 0)
533	med	sparse_C	Tumoroscope, Truth	0.792	0	('Tumoroscope,\nTruth', 0)
534	med	sparse_C	Tumoroscope, Truth	0.77	0	('Tumoroscope,\nTruth', 0)
535	med	sparse_C	Tumoroscope, Truth	0.832	0	('Tumoroscope,\nTruth', 0)
536	med	sparse_C	Tumoroscope, Truth	0.81	0	('Tumoroscope,\nTruth', 0)
537	med	sparse_C	Tumoroscope, Truth	0.806	0	('Tumoroscope,\nTruth', 0)
538	med	sparse_C	Tumoroscope, Truth	0.824	0	('Tumoroscope,\nTruth', 0)
539	med	sparse_C	Tumoroscope, Truth	0.876	0	('Tumoroscope,\nTruth', 0)
540	med	sparse_Z	Tumoroscope, Truth	0.95	0	('Tumoroscope,\nTruth', 0)
541	med	sparse_Z	Tumoroscope, Truth	0.95	0	('Tumoroscope,\nTruth', 0)
542	med	sparse_Z	Tumoroscope, Truth	0.952	0	('Tumoroscope,\nTruth', 0)
543	med	sparse_Z	Tumoroscope, Truth	0.956	0	('Tumoroscope,\nTruth', 0)
544	med	sparse_Z	Tumoroscope, Truth	0.96	0	('Tumoroscope,\nTruth', 0)
545	med	sparse_Z	Tumoroscope, Truth	0.956	0	('Tumoroscope,\nTruth', 0)
546	med	sparse_Z	Tumoroscope, Truth	0.954	0	('Tumoroscope,\nTruth', 0)
547	med	sparse_Z	Tumoroscope, Truth	0.938	0	('Tumoroscope,\nTruth', 0)
548	med	sparse_Z	Tumoroscope, Truth	0.97	0	('Tumoroscope,\nTruth', 0)
549	med	sparse_Z	Tumoroscope, Truth	0.952	0	('Tumoroscope,\nTruth', 0)
550	higher	normal	Tumoroscope, Truth	0.864	0	('Tumoroscope,\nTruth', 0)
551	higher	normal	Tumoroscope, Truth	0.876	0	('Tumoroscope,\nTruth', 0)
552	higher	normal	Tumoroscope, Truth	0.85	0	('Tumoroscope,\nTruth', 0)
553	higher	normal	Tumoroscope, Truth	0.832	0	('Tumoroscope,\nTruth', 0)
554	higher	normal	Tumoroscope, Truth	0.848	0	('Tumoroscope,\nTruth', 0)
555	higher	normal	Tumoroscope, Truth	0.842	0	('Tumoroscope,\nTruth', 0)
556	higher	normal	Tumoroscope, Truth	0.864	0	('Tumoroscope,\nTruth', 0)
557	higher	normal	Tumoroscope, Truth	0.892	0	('Tumoroscope,\nTruth', 0)
558	higher	normal	Tumoroscope, Truth	0.86	0	('Tumoroscope,\nTruth', 0)
559	higher	normal	Tumoroscope, Truth	0.856	0	('Tumoroscope,\nTruth', 0)
560	higher	dense_C	Tumoroscope, Truth	0.87	0	('Tumoroscope,\nTruth', 0)
561	higher	dense_C	Tumoroscope, Truth	0.872	0	('Tumoroscope,\nTruth', 0)
562	higher	dense_C	Tumoroscope, Truth	0.892	0	('Tumoroscope,\nTruth', 0)
563	higher	dense_C	Tumoroscope, Truth	0.9	0	('Tumoroscope,\nTruth', 0)
564	higher	dense_C	Tumoroscope, Truth	0.852	0	('Tumoroscope,\nTruth', 0)
565	higher	dense_C	Tumoroscope, Truth	0.846	0	('Tumoroscope,\nTruth', 0)
566	higher	dense_C	Tumoroscope, Truth	0.864	0	('Tumoroscope,\nTruth', 0)
567	higher	dense_C	Tumoroscope, Truth	0.868	0	('Tumoroscope,\nTruth', 0)
568	higher	dense_C	Tumoroscope, Truth	0.84	0	('Tumoroscope,\nTruth', 0)
569	higher	dense_C	Tumoroscope, Truth	0.886	0	('Tumoroscope,\nTruth', 0)
570	higher	dense_Z	Tumoroscope, Truth	0.742	0	('Tumoroscope,\nTruth', 0)
571	higher	dense_Z	Tumoroscope, Truth	0.358	0	('Tumoroscope,\nTruth', 0)
572	higher	dense_Z	Tumoroscope, Truth	0.728	0	('Tumoroscope,\nTruth', 0)
573	higher	dense_Z	Tumoroscope, Truth	0.7	0	('Tumoroscope,\nTruth', 0)
574	higher	dense_Z	Tumoroscope, Truth	0.638	0	('Tumoroscope,\nTruth', 0)
575	higher	dense_Z	Tumoroscope, Truth	0.684	0	('Tumoroscope,\nTruth', 0)
576	higher	dense_Z	Tumoroscope, Truth	0.736	0	('Tumoroscope,\nTruth', 0)
577	higher	dense_Z	Tumoroscope, Truth	0.698	0	('Tumoroscope,\nTruth', 0)
578	higher	dense_Z	Tumoroscope, Truth	0.708	0	('Tumoroscope,\nTruth', 0)
579	higher	dense_Z	Tumoroscope, Truth	0.694	0	('Tumoroscope,\nTruth', 0)
580	higher	sparse_C	Tumoroscope, Truth	0.856	0	('Tumoroscope,\nTruth', 0)
581	higher	sparse_C	Tumoroscope, Truth	0.874	0	('Tumoroscope,\nTruth', 0)
582	higher	sparse_C	Tumoroscope, Truth	0.832	0	('Tumoroscope,\nTruth', 0)
583	higher	sparse_C	Tumoroscope, Truth	0.846	0	('Tumoroscope,\nTruth', 0)
584	higher	sparse_C	Tumoroscope, Truth	0.87	0	('Tumoroscope,\nTruth', 0)
585	higher	sparse_C	Tumoroscope, Truth	0.818	0	('Tumoroscope,\nTruth', 0)
586	higher	sparse_C	Tumoroscope, Truth	0.858	0	('Tumoroscope,\nTruth', 0)
587	higher	sparse_C	Tumoroscope, Truth	0.87	0	('Tumoroscope,\nTruth', 0)
588	higher	sparse_C	Tumoroscope, Truth	0.868	0	('Tumoroscope,\nTruth', 0)
589	higher	sparse_C	Tumoroscope, Truth	0.848	0	('Tumoroscope,\nTruth', 0)
590	higher	sparse_Z	Tumoroscope, Truth	0.962	0	('Tumoroscope,\nTruth', 0)
591	higher	sparse_Z	Tumoroscope, Truth	0.974	0	('Tumoroscope,\nTruth', 0)
592	higher	sparse_Z	Tumoroscope, Truth	0.974	0	('Tumoroscope,\nTruth', 0)
593	higher	sparse_Z	Tumoroscope, Truth	0.954	0	('Tumoroscope,\nTruth', 0)
594	higher	sparse_Z	Tumoroscope, Truth	0.966	0	('Tumoroscope,\nTruth', 0)
595	higher	sparse_Z	Tumoroscope, Truth	0.964	0	('Tumoroscope,\nTruth', 0)
596	higher	sparse_Z	Tumoroscope, Truth	0.95	0	('Tumoroscope,\nTruth', 0)
597	higher	sparse_Z	Tumoroscope, Truth	0.956	0	('Tumoroscope,\nTruth', 0)
598	higher	sparse_Z	Tumoroscope, Truth	0.968	0	('Tumoroscope,\nTruth', 0)
599	higher	sparse_Z	Tumoroscope, Truth	0.946	0	('Tumoroscope,\nTruth', 0)
200	low	normal	Cardelino, Truth	0.066	0	('Cardelino,\nTruth', 0)
201	low	normal	Cardelino, Truth	0.05	0	('Cardelino,\nTruth', 0)
202	low	normal	Cardelino, Truth	0.066	0	('Cardelino,\nTruth', 0)
203	low	normal	Cardelino, Truth	0.034	0	('Cardelino,\nTruth', 0)
204	low	normal	Cardelino, Truth	0.076	0	('Cardelino,\nTruth', 0)
205	low	normal	Cardelino, Truth	0.07	0	('Cardelino,\nTruth', 0)
206	low	normal	Cardelino, Truth	0.066	0	('Cardelino,\nTruth', 0)
207	low	normal	Cardelino, Truth	0.09	0	('Cardelino,\nTruth', 0)
208	low	normal	Cardelino, Truth	0.038	0	('Cardelino,\nTruth', 0)
209	low	normal	Cardelino, Truth	0.116	0	('Cardelino,\nTruth', 0)
210	low	dense_C	Cardelino, Truth	0.154	0	('Cardelino,\nTruth', 0)
211	low	dense_C	Cardelino, Truth	0.188	0	('Cardelino,\nTruth', 0)
212	low	dense_C	Cardelino, Truth	0.098	0	('Cardelino,\nTruth', 0)
213	low	dense_C	Cardelino, Truth	0.202	0	('Cardelino,\nTruth', 0)
214	low	dense_C	Cardelino, Truth	0.164	0	('Cardelino,\nTruth', 0)
215	low	dense_C	Cardelino, Truth	0.024	0	('Cardelino,\nTruth', 0)
216	low	dense_C	Cardelino, Truth	0.134	0	('Cardelino,\nTruth', 0)
217	low	dense_C	Cardelino, Truth	0.048	0	('Cardelino,\nTruth', 0)
218	low	dense_C	Cardelino, Truth	0.058	0	('Cardelino,\nTruth', 0)
219	low	dense_C	Cardelino, Truth	0.178	0	('Cardelino,\nTruth', 0)
220	low	dense_Z	Cardelino, Truth	0.152	0	('Cardelino,\nTruth', 0)
221	low	dense_Z	Cardelino, Truth	0.166	0	('Cardelino,\nTruth', 0)
222	low	dense_Z	Cardelino, Truth	0.128	0	('Cardelino,\nTruth', 0)
223	low	dense_Z	Cardelino, Truth	0.18	0	('Cardelino,\nTruth', 0)
224	low	dense_Z	Cardelino, Truth	0.17	0	('Cardelino,\nTruth', 0)
225	low	dense_Z	Cardelino, Truth	0.162	0	('Cardelino,\nTruth', 0)
226	low	dense_Z	Cardelino, Truth	0.144	0	('Cardelino,\nTruth', 0)
227	low	dense_Z	Cardelino, Truth	0.152	0	('Cardelino,\nTruth', 0)
228	low	dense_Z	Cardelino, Truth	0.192	0	('Cardelino,\nTruth', 0)
229	low	dense_Z	Cardelino, Truth	0.09	0	('Cardelino,\nTruth', 0)
230	low	sparse_C	Cardelino, Truth	0.238	0	('Cardelino,\nTruth', 0)
231	low	sparse_C	Cardelino, Truth	0.14	0	('Cardelino,\nTruth', 0)
232	low	sparse_C	Cardelino, Truth	0.212	0	('Cardelino,\nTruth', 0)
233	low	sparse_C	Cardelino, Truth	0.074	0	('Cardelino,\nTruth', 0)
234	low	sparse_C	Cardelino, Truth	0.038	0	('Cardelino,\nTruth', 0)
235	low	sparse_C	Cardelino, Truth	0.256	0	('Cardelino,\nTruth', 0)
236	low	sparse_C	Cardelino, Truth	0.016	0	('Cardelino,\nTruth', 0)
237	low	sparse_C	Cardelino, Truth	0.194	0	('Cardelino,\nTruth', 0)
238	low	sparse_C	Cardelino, Truth	0.08	0	('Cardelino,\nTruth', 0)
239	low	sparse_C	Cardelino, Truth	0.096	0	('Cardelino,\nTruth', 0)
240	low	sparse_Z	Cardelino, Truth	0.03	0	('Cardelino,\nTruth', 0)
241	low	sparse_Z	Cardelino, Truth	0.05	0	('Cardelino,\nTruth', 0)
242	low	sparse_Z	Cardelino, Truth	0.022	0	('Cardelino,\nTruth', 0)
243	low	sparse_Z	Cardelino, Truth	0.012	0	('Cardelino,\nTruth', 0)
244	low	sparse_Z	Cardelino, Truth	0.03	0	('Cardelino,\nTruth', 0)
245	low	sparse_Z	Cardelino, Truth	0	0	('Cardelino,\nTruth', 0)
246	low	sparse_Z	Cardelino, Truth	0.05	0	('Cardelino,\nTruth', 0)
247	low	sparse_Z	Cardelino, Truth	0	0	('Cardelino,\nTruth', 0)
248	low	sparse_Z	Cardelino, Truth	0.028	0	('Cardelino,\nTruth', 0)
249	low	sparse_Z	Cardelino, Truth	0.036	0	('Cardelino,\nTruth', 0)
250	high	normal	Cardelino, Truth	0.14	0	('Cardelino,\nTruth', 0)
251	high	normal	Cardelino, Truth	0.164	0	('Cardelino,\nTruth', 0)
252	high	normal	Cardelino, Truth	0.16	0	('Cardelino,\nTruth', 0)
253	high	normal	Cardelino, Truth	0.2	0	('Cardelino,\nTruth', 0)
254	high	normal	Cardelino, Truth	0.168	0	('Cardelino,\nTruth', 0)
255	high	normal	Cardelino, Truth	0.14	0	('Cardelino,\nTruth', 0)
256	high	normal	Cardelino, Truth	0.156	0	('Cardelino,\nTruth', 0)
257	high	normal	Cardelino, Truth	0.094	0	('Cardelino,\nTruth', 0)
258	high	normal	Cardelino, Truth	0.112	0	('Cardelino,\nTruth', 0)
259	high	normal	Cardelino, Truth	0.04	0	('Cardelino,\nTruth', 0)
260	high	dense_C	Cardelino, Truth	0.104	0	('Cardelino,\nTruth', 0)
261	high	dense_C	Cardelino, Truth	0.108	0	('Cardelino,\nTruth', 0)
262	high	dense_C	Cardelino, Truth	0.152	0	('Cardelino,\nTruth', 0)
263	high	dense_C	Cardelino, Truth	0.164	0	('Cardelino,\nTruth', 0)
264	high	dense_C	Cardelino, Truth	0.13	0	('Cardelino,\nTruth', 0)
265	high	dense_C	Cardelino, Truth	0.122	0	('Cardelino,\nTruth', 0)
266	high	dense_C	Cardelino, Truth	0.188	0	('Cardelino,\nTruth', 0)
267	high	dense_C	Cardelino, Truth	0.152	0	('Cardelino,\nTruth', 0)
268	high	dense_C	Cardelino, Truth	0.138	0	('Cardelino,\nTruth', 0)
269	high	dense_C	Cardelino, Truth	0	0	('Cardelino,\nTruth', 0)
270	high	dense_Z	Cardelino, Truth	0.154	0	('Cardelino,\nTruth', 0)
271	high	dense_Z	Cardelino, Truth	0.126	0	('Cardelino,\nTruth', 0)
272	high	dense_Z	Cardelino, Truth	0.186	0	('Cardelino,\nTruth', 0)
273	high	dense_Z	Cardelino, Truth	0.148	0	('Cardelino,\nTruth', 0)
274	high	dense_Z	Cardelino, Truth	0.188	0	('Cardelino,\nTruth', 0)
275	high	dense_Z	Cardelino, Truth	0.206	0	('Cardelino,\nTruth', 0)
276	high	dense_Z	Cardelino, Truth	0.17	0	('Cardelino,\nTruth', 0)
277	high	dense_Z	Cardelino, Truth	0.172	0	('Cardelino,\nTruth', 0)
278	high	dense_Z	Cardelino, Truth	0.184	0	('Cardelino,\nTruth', 0)
279	high	dense_Z	Cardelino, Truth	0.184	0	('Cardelino,\nTruth', 0)
280	high	sparse_C	Cardelino, Truth	0.138	0	('Cardelino,\nTruth', 0)
281	high	sparse_C	Cardelino, Truth	0.16	0	('Cardelino,\nTruth', 0)
282	high	sparse_C	Cardelino, Truth	0.144	0	('Cardelino,\nTruth', 0)
283	high	sparse_C	Cardelino, Truth	0.158	0	('Cardelino,\nTruth', 0)
284	high	sparse_C	Cardelino, Truth	0.128	0	('Cardelino,\nTruth', 0)
285	high	sparse_C	Cardelino, Truth	0.134	0	('Cardelino,\nTruth', 0)
286	high	sparse_C	Cardelino, Truth	0.18	0	('Cardelino,\nTruth', 0)
287	high	sparse_C	Cardelino, Truth	0.082	0	('Cardelino,\nTruth', 0)
288	high	sparse_C	Cardelino, Truth	0.162	0	('Cardelino,\nTruth', 0)
289	high	sparse_C	Cardelino, Truth	0.136	0	('Cardelino,\nTruth', 0)
290	high	sparse_Z	Cardelino, Truth	0.158	0	('Cardelino,\nTruth', 0)
291	high	sparse_Z	Cardelino, Truth	0.168	0	('Cardelino,\nTruth', 0)
292	high	sparse_Z	Cardelino, Truth	0.192	0	('Cardelino,\nTruth', 0)
293	high	sparse_Z	Cardelino, Truth	0.142	0	('Cardelino,\nTruth', 0)
294	high	sparse_Z	Cardelino, Truth	0.136	0	('Cardelino,\nTruth', 0)
295	high	sparse_Z	Cardelino, Truth	0.184	0	('Cardelino,\nTruth', 0)
296	high	sparse_Z	Cardelino, Truth	0.152	0	('Cardelino,\nTruth', 0)
297	high	sparse_Z	Cardelino, Truth	0.006	0	('Cardelino,\nTruth', 0)
298	high	sparse_Z	Cardelino, Truth	0.014	0	('Cardelino,\nTruth', 0)
299	high	sparse_Z	Cardelino, Truth	0.038	0	('Cardelino,\nTruth', 0)
300	med	normal	Cardelino, Truth	0.088	0	('Cardelino,\nTruth', 0)
301	med	normal	Cardelino, Truth	0.106	0	('Cardelino,\nTruth', 0)
302	med	normal	Cardelino, Truth	0.036	0	('Cardelino,\nTruth', 0)
303	med	normal	Cardelino, Truth	0.054	0	('Cardelino,\nTruth', 0)
304	med	normal	Cardelino, Truth	0.036	0	('Cardelino,\nTruth', 0)
305	med	normal	Cardelino, Truth	0.086	0	('Cardelino,\nTruth', 0)
306	med	normal	Cardelino, Truth	0.052	0	('Cardelino,\nTruth', 0)
307	med	normal	Cardelino, Truth	0.072	0	('Cardelino,\nTruth', 0)
308	med	normal	Cardelino, Truth	0.054	0	('Cardelino,\nTruth', 0)
309	med	normal	Cardelino, Truth	0.082	0	('Cardelino,\nTruth', 0)
310	med	dense_C	Cardelino, Truth	0.054	0	('Cardelino,\nTruth', 0)
311	med	dense_C	Cardelino, Truth	0.134	0	('Cardelino,\nTruth', 0)
312	med	dense_C	Cardelino, Truth	0.038	0	('Cardelino,\nTruth', 0)
313	med	dense_C	Cardelino, Truth	0.104	0	('Cardelino,\nTruth', 0)
314	med	dense_C	Cardelino, Truth	0.074	0	('Cardelino,\nTruth', 0)
315	med	dense_C	Cardelino, Truth	0.17	0	('Cardelino,\nTruth', 0)
316	med	dense_C	Cardelino, Truth	0.074	0	('Cardelino,\nTruth', 0)
317	med	dense_C	Cardelino, Truth	0.124	0	('Cardelino,\nTruth', 0)
318	med	dense_C	Cardelino, Truth	0.25	0	('Cardelino,\nTruth', 0)
319	med	dense_C	Cardelino, Truth	0.044	0	('Cardelino,\nTruth', 0)
320	med	dense_Z	Cardelino, Truth	0.064	0	('Cardelino,\nTruth', 0)
321	med	dense_Z	Cardelino, Truth	0.106	0	('Cardelino,\nTruth', 0)
322	med	dense_Z	Cardelino, Truth	0.18	0	('Cardelino,\nTruth', 0)
323	med	dense_Z	Cardelino, Truth	0.16	0	('Cardelino,\nTruth', 0)
324	med	dense_Z	Cardelino, Truth	0.13	0	('Cardelino,\nTruth', 0)
325	med	dense_Z	Cardelino, Truth	0.146	0	('Cardelino,\nTruth', 0)
326	med	dense_Z	Cardelino, Truth	0.046	0	('Cardelino,\nTruth', 0)
327	med	dense_Z	Cardelino, Truth	0.122	0	('Cardelino,\nTruth', 0)
328	med	dense_Z	Cardelino, Truth	0.14	0	('Cardelino,\nTruth', 0)
329	med	dense_Z	Cardelino, Truth	0.09	0	('Cardelino,\nTruth', 0)
330	med	sparse_C	Cardelino, Truth	0.138	0	('Cardelino,\nTruth', 0)
331	med	sparse_C	Cardelino, Truth	0.068	0	('Cardelino,\nTruth', 0)
332	med	sparse_C	Cardelino, Truth	0.122	0	('Cardelino,\nTruth', 0)
333	med	sparse_C	Cardelino, Truth	0.054	0	('Cardelino,\nTruth', 0)
334	med	sparse_C	Cardelino, Truth	0.18	0	('Cardelino,\nTruth', 0)
335	med	sparse_C	Cardelino, Truth	0.154	0	('Cardelino,\nTruth', 0)
336	med	sparse_C	Cardelino, Truth	0.084	0	('Cardelino,\nTruth', 0)
337	med	sparse_C	Cardelino, Truth	0.104	0	('Cardelino,\nTruth', 0)
338	med	sparse_C	Cardelino, Truth	0.108	0	('Cardelino,\nTruth', 0)
339	med	sparse_C	Cardelino, Truth	0.078	0	('Cardelino,\nTruth', 0)
340	med	sparse_Z	Cardelino, Truth	0.05	0	('Cardelino,\nTruth', 0)
341	med	sparse_Z	Cardelino, Truth	0.004	0	('Cardelino,\nTruth', 0)
342	med	sparse_Z	Cardelino, Truth	0.022	0	('Cardelino,\nTruth', 0)
343	med	sparse_Z	Cardelino, Truth	0.016	0	('Cardelino,\nTruth', 0)
344	med	sparse_Z	Cardelino, Truth	0.048	0	('Cardelino,\nTruth', 0)
345	med	sparse_Z	Cardelino, Truth	0.006	0	('Cardelino,\nTruth', 0)
346	med	sparse_Z	Cardelino, Truth	0.018	0	('Cardelino,\nTruth', 0)
347	med	sparse_Z	Cardelino, Truth	0.008	0	('Cardelino,\nTruth', 0)
348	med	sparse_Z	Cardelino, Truth	0.01	0	('Cardelino,\nTruth', 0)
349	med	sparse_Z	Cardelino, Truth	0.004	0	('Cardelino,\nTruth', 0)
350	higher	normal	Cardelino, Truth	0.08	0	('Cardelino,\nTruth', 0)
351	higher	normal	Cardelino, Truth	0.132	0	('Cardelino,\nTruth', 0)
352	higher	normal	Cardelino, Truth	0.064	0	('Cardelino,\nTruth', 0)
353	higher	normal	Cardelino, Truth	0.038	0	('Cardelino,\nTruth', 0)
354	higher	normal	Cardelino, Truth	0.034	0	('Cardelino,\nTruth', 0)
355	higher	normal	Cardelino, Truth	0.064	0	('Cardelino,\nTruth', 0)
356	higher	normal	Cardelino, Truth	0.038	0	('Cardelino,\nTruth', 0)
357	higher	normal	Cardelino, Truth	0.088	0	('Cardelino,\nTruth', 0)
358	higher	normal	Cardelino, Truth	0.07	0	('Cardelino,\nTruth', 0)
359	higher	normal	Cardelino, Truth	0.086	0	('Cardelino,\nTruth', 0)
360	higher	dense_C	Cardelino, Truth	0.03	0	('Cardelino,\nTruth', 0)
361	higher	dense_C	Cardelino, Truth	0.164	0	('Cardelino,\nTruth', 0)
362	higher	dense_C	Cardelino, Truth	0.026	0	('Cardelino,\nTruth', 0)
363	higher	dense_C	Cardelino, Truth	0.228	0	('Cardelino,\nTruth', 0)
364	higher	dense_C	Cardelino, Truth	0.032	0	('Cardelino,\nTruth', 0)
365	higher	dense_C	Cardelino, Truth	0.054	0	('Cardelino,\nTruth', 0)
366	higher	dense_C	Cardelino, Truth	0.128	0	('Cardelino,\nTruth', 0)
367	higher	dense_C	Cardelino, Truth	0.254	0	('Cardelino,\nTruth', 0)
368	higher	dense_C	Cardelino, Truth	0.048	0	('Cardelino,\nTruth', 0)
369	higher	dense_C	Cardelino, Truth	0.162	0	('Cardelino,\nTruth', 0)
370	higher	dense_Z	Cardelino, Truth	0.13	0	('Cardelino,\nTruth', 0)
371	higher	dense_Z	Cardelino, Truth	0.122	0	('Cardelino,\nTruth', 0)
372	higher	dense_Z	Cardelino, Truth	0.058	0	('Cardelino,\nTruth', 0)
373	higher	dense_Z	Cardelino, Truth	0.22	0	('Cardelino,\nTruth', 0)
374	higher	dense_Z	Cardelino, Truth	0.094	0	('Cardelino,\nTruth', 0)
375	higher	dense_Z	Cardelino, Truth	0.14	0	('Cardelino,\nTruth', 0)
376	higher	dense_Z	Cardelino, Truth	0.102	0	('Cardelino,\nTruth', 0)
377	higher	dense_Z	Cardelino, Truth	0.1	0	('Cardelino,\nTruth', 0)
378	higher	dense_Z	Cardelino, Truth	0.054	0	('Cardelino,\nTruth', 0)
379	higher	dense_Z	Cardelino, Truth	0.128	0	('Cardelino,\nTruth', 0)
380	higher	sparse_C	Cardelino, Truth	0.134	0	('Cardelino,\nTruth', 0)
381	higher	sparse_C	Cardelino, Truth	0.136	0	('Cardelino,\nTruth', 0)
382	higher	sparse_C	Cardelino, Truth	0.18	0	('Cardelino,\nTruth', 0)
383	higher	sparse_C	Cardelino, Truth	0.092	0	('Cardelino,\nTruth', 0)
384	higher	sparse_C	Cardelino, Truth	0.062	0	('Cardelino,\nTruth', 0)
385	higher	sparse_C	Cardelino, Truth	0.088	0	('Cardelino,\nTruth', 0)
386	higher	sparse_C	Cardelino, Truth	0.136	0	('Cardelino,\nTruth', 0)
387	higher	sparse_C	Cardelino, Truth	0.068	0	('Cardelino,\nTruth', 0)
388	higher	sparse_C	Cardelino, Truth	0.176	0	('Cardelino,\nTruth', 0)
389	higher	sparse_C	Cardelino, Truth	0.048	0	('Cardelino,\nTruth', 0)
390	higher	sparse_Z	Cardelino, Truth	0.022	0	('Cardelino,\nTruth', 0)
391	higher	sparse_Z	Cardelino, Truth	0.008	0	('Cardelino,\nTruth', 0)
392	higher	sparse_Z	Cardelino, Truth	0.006	0	('Cardelino,\nTruth', 0)
393	higher	sparse_Z	Cardelino, Truth	0.008	0	('Cardelino,\nTruth', 0)
394	higher	sparse_Z	Cardelino, Truth	0.008	0	('Cardelino,\nTruth', 0)
395	higher	sparse_Z	Cardelino, Truth	0.022	0	('Cardelino,\nTruth', 0)
396	higher	sparse_Z	Cardelino, Truth	0.018	0	('Cardelino,\nTruth', 0)
397	higher	sparse_Z	Cardelino, Truth	0.034	0	('Cardelino,\nTruth', 0)
398	higher	sparse_Z	Cardelino, Truth	0.016	0	('Cardelino,\nTruth', 0)
399	higher	sparse_Z	Cardelino, Truth	0.018	0	('Cardelino,\nTruth', 0)
400	low	normal	Tumoroscope(fixed), Truth	0.752	0	('Tumoroscope(fixed),\nTruth', 0)
401	low	normal	Tumoroscope(fixed), Truth	0.774	0	('Tumoroscope(fixed),\nTruth', 0)
402	low	normal	Tumoroscope(fixed), Truth	0.8	0	('Tumoroscope(fixed),\nTruth', 0)
403	low	normal	Tumoroscope(fixed), Truth	0.736	0	('Tumoroscope(fixed),\nTruth', 0)
404	low	normal	Tumoroscope(fixed), Truth	0.746	0	('Tumoroscope(fixed),\nTruth', 0)
405	low	normal	Tumoroscope(fixed), Truth	0.782	0	('Tumoroscope(fixed),\nTruth', 0)
406	low	normal	Tumoroscope(fixed), Truth	0.754	0	('Tumoroscope(fixed),\nTruth', 0)
407	low	normal	Tumoroscope(fixed), Truth	0.796	0	('Tumoroscope(fixed),\nTruth', 0)
408	low	normal	Tumoroscope(fixed), Truth	0.776	0	('Tumoroscope(fixed),\nTruth', 0)
409	low	normal	Tumoroscope(fixed), Truth	0.768	0	('Tumoroscope(fixed),\nTruth', 0)
410	low	dense_C	Tumoroscope(fixed), Truth	0.786	0	('Tumoroscope(fixed),\nTruth', 0)
411	low	dense_C	Tumoroscope(fixed), Truth	0.812	0	('Tumoroscope(fixed),\nTruth', 0)
412	low	dense_C	Tumoroscope(fixed), Truth	0.762	0	('Tumoroscope(fixed),\nTruth', 0)
413	low	dense_C	Tumoroscope(fixed), Truth	0.794	0	('Tumoroscope(fixed),\nTruth', 0)
414	low	dense_C	Tumoroscope(fixed), Truth	0.782	0	('Tumoroscope(fixed),\nTruth', 0)
415	low	dense_C	Tumoroscope(fixed), Truth	0.778	0	('Tumoroscope(fixed),\nTruth', 0)
416	low	dense_C	Tumoroscope(fixed), Truth	0.772	0	('Tumoroscope(fixed),\nTruth', 0)
417	low	dense_C	Tumoroscope(fixed), Truth	0.77	0	('Tumoroscope(fixed),\nTruth', 0)
418	low	dense_C	Tumoroscope(fixed), Truth	0.778	0	('Tumoroscope(fixed),\nTruth', 0)
419	low	dense_C	Tumoroscope(fixed), Truth	0.726	0	('Tumoroscope(fixed),\nTruth', 0)
420	low	dense_Z	Tumoroscope(fixed), Truth	0.584	0	('Tumoroscope(fixed),\nTruth', 0)
421	low	dense_Z	Tumoroscope(fixed), Truth	0.58	0	('Tumoroscope(fixed),\nTruth', 0)
422	low	dense_Z	Tumoroscope(fixed), Truth	0.182	0	('Tumoroscope(fixed),\nTruth', 0)
423	low	dense_Z	Tumoroscope(fixed), Truth	0.572	0	('Tumoroscope(fixed),\nTruth', 0)
424	low	dense_Z	Tumoroscope(fixed), Truth	0.564	0	('Tumoroscope(fixed),\nTruth', 0)
425	low	dense_Z	Tumoroscope(fixed), Truth	0.512	0	('Tumoroscope(fixed),\nTruth', 0)
426	low	dense_Z	Tumoroscope(fixed), Truth	0.606	0	('Tumoroscope(fixed),\nTruth', 0)
427	low	dense_Z	Tumoroscope(fixed), Truth	0.554	0	('Tumoroscope(fixed),\nTruth', 0)
428	low	dense_Z	Tumoroscope(fixed), Truth	0.566	0	('Tumoroscope(fixed),\nTruth', 0)
429	low	dense_Z	Tumoroscope(fixed), Truth	0.606	0	('Tumoroscope(fixed),\nTruth', 0)
430	low	sparse_C	Tumoroscope(fixed), Truth	0.754	0	('Tumoroscope(fixed),\nTruth', 0)
431	low	sparse_C	Tumoroscope(fixed), Truth	0.78	0	('Tumoroscope(fixed),\nTruth', 0)
432	low	sparse_C	Tumoroscope(fixed), Truth	0.77	0	('Tumoroscope(fixed),\nTruth', 0)
433	low	sparse_C	Tumoroscope(fixed), Truth	0.76	0	('Tumoroscope(fixed),\nTruth', 0)
434	low	sparse_C	Tumoroscope(fixed), Truth	0.788	0	('Tumoroscope(fixed),\nTruth', 0)
435	low	sparse_C	Tumoroscope(fixed), Truth	0.776	0	('Tumoroscope(fixed),\nTruth', 0)
436	low	sparse_C	Tumoroscope(fixed), Truth	0.778	0	('Tumoroscope(fixed),\nTruth', 0)
437	low	sparse_C	Tumoroscope(fixed), Truth	0.766	0	('Tumoroscope(fixed),\nTruth', 0)
438	low	sparse_C	Tumoroscope(fixed), Truth	0.782	0	('Tumoroscope(fixed),\nTruth', 0)
439	low	sparse_C	Tumoroscope(fixed), Truth	0.788	0	('Tumoroscope(fixed),\nTruth', 0)
440	low	sparse_Z	Tumoroscope(fixed), Truth	0.95	0	('Tumoroscope(fixed),\nTruth', 0)
441	low	sparse_Z	Tumoroscope(fixed), Truth	0.932	0	('Tumoroscope(fixed),\nTruth', 0)
442	low	sparse_Z	Tumoroscope(fixed), Truth	0.932	0	('Tumoroscope(fixed),\nTruth', 0)
443	low	sparse_Z	Tumoroscope(fixed), Truth	0.932	0	('Tumoroscope(fixed),\nTruth', 0)
444	low	sparse_Z	Tumoroscope(fixed), Truth	0.922	0	('Tumoroscope(fixed),\nTruth', 0)
445	low	sparse_Z	Tumoroscope(fixed), Truth	0.94	0	('Tumoroscope(fixed),\nTruth', 0)
446	low	sparse_Z	Tumoroscope(fixed), Truth	0.944	0	('Tumoroscope(fixed),\nTruth', 0)
447	low	sparse_Z	Tumoroscope(fixed), Truth	0.946	0	('Tumoroscope(fixed),\nTruth', 0)
448	low	sparse_Z	Tumoroscope(fixed), Truth	0.938	0	('Tumoroscope(fixed),\nTruth', 0)
449	low	sparse_Z	Tumoroscope(fixed), Truth	0.926	0	('Tumoroscope(fixed),\nTruth', 0)
450	high	normal	Tumoroscope(fixed), Truth	0.814	0	('Tumoroscope(fixed),\nTruth', 0)
451	high	normal	Tumoroscope(fixed), Truth	0.818	0	('Tumoroscope(fixed),\nTruth', 0)
452	high	normal	Tumoroscope(fixed), Truth	0.852	0	('Tumoroscope(fixed),\nTruth', 0)
453	high	normal	Tumoroscope(fixed), Truth	0.854	0	('Tumoroscope(fixed),\nTruth', 0)
454	high	normal	Tumoroscope(fixed), Truth	0.806	0	('Tumoroscope(fixed),\nTruth', 0)
455	high	normal	Tumoroscope(fixed), Truth	0.81	0	('Tumoroscope(fixed),\nTruth', 0)
456	high	normal	Tumoroscope(fixed), Truth	0.824	0	('Tumoroscope(fixed),\nTruth', 0)
457	high	normal	Tumoroscope(fixed), Truth	0.792	0	('Tumoroscope(fixed),\nTruth', 0)
458	high	normal	Tumoroscope(fixed), Truth	0.824	0	('Tumoroscope(fixed),\nTruth', 0)
459	high	normal	Tumoroscope(fixed), Truth	0.844	0	('Tumoroscope(fixed),\nTruth', 0)
460	high	dense_C	Tumoroscope(fixed), Truth	0.844	0	('Tumoroscope(fixed),\nTruth', 0)
461	high	dense_C	Tumoroscope(fixed), Truth	0.842	0	('Tumoroscope(fixed),\nTruth', 0)
462	high	dense_C	Tumoroscope(fixed), Truth	0.83	0	('Tumoroscope(fixed),\nTruth', 0)
463	high	dense_C	Tumoroscope(fixed), Truth	0.868	0	('Tumoroscope(fixed),\nTruth', 0)
464	high	dense_C	Tumoroscope(fixed), Truth	0.85	0	('Tumoroscope(fixed),\nTruth', 0)
465	high	dense_C	Tumoroscope(fixed), Truth	0.84	0	('Tumoroscope(fixed),\nTruth', 0)
466	high	dense_C	Tumoroscope(fixed), Truth	0.828	0	('Tumoroscope(fixed),\nTruth', 0)
467	high	dense_C	Tumoroscope(fixed), Truth	0.828	0	('Tumoroscope(fixed),\nTruth', 0)
468	high	dense_C	Tumoroscope(fixed), Truth	0.85	0	('Tumoroscope(fixed),\nTruth', 0)
469	high	dense_C	Tumoroscope(fixed), Truth	0.84	0	('Tumoroscope(fixed),\nTruth', 0)
470	high	dense_Z	Tumoroscope(fixed), Truth	0.742	0	('Tumoroscope(fixed),\nTruth', 0)
471	high	dense_Z	Tumoroscope(fixed), Truth	0.71	0	('Tumoroscope(fixed),\nTruth', 0)
472	high	dense_Z	Tumoroscope(fixed), Truth	0.7	0	('Tumoroscope(fixed),\nTruth', 0)
473	high	dense_Z	Tumoroscope(fixed), Truth	0.696	0	('Tumoroscope(fixed),\nTruth', 0)
474	high	dense_Z	Tumoroscope(fixed), Truth	0.664	0	('Tumoroscope(fixed),\nTruth', 0)
475	high	dense_Z	Tumoroscope(fixed), Truth	0.696	0	('Tumoroscope(fixed),\nTruth', 0)
476	high	dense_Z	Tumoroscope(fixed), Truth	0.658	0	('Tumoroscope(fixed),\nTruth', 0)
477	high	dense_Z	Tumoroscope(fixed), Truth	0.692	0	('Tumoroscope(fixed),\nTruth', 0)
478	high	dense_Z	Tumoroscope(fixed), Truth	0.676	0	('Tumoroscope(fixed),\nTruth', 0)
479	high	dense_Z	Tumoroscope(fixed), Truth	0.656	0	('Tumoroscope(fixed),\nTruth', 0)
480	high	sparse_C	Tumoroscope(fixed), Truth	0.83	0	('Tumoroscope(fixed),\nTruth', 0)
481	high	sparse_C	Tumoroscope(fixed), Truth	0.842	0	('Tumoroscope(fixed),\nTruth', 0)
482	high	sparse_C	Tumoroscope(fixed), Truth	0.848	0	('Tumoroscope(fixed),\nTruth', 0)
483	high	sparse_C	Tumoroscope(fixed), Truth	0.838	0	('Tumoroscope(fixed),\nTruth', 0)
484	high	sparse_C	Tumoroscope(fixed), Truth	0.83	0	('Tumoroscope(fixed),\nTruth', 0)
485	high	sparse_C	Tumoroscope(fixed), Truth	0.824	0	('Tumoroscope(fixed),\nTruth', 0)
486	high	sparse_C	Tumoroscope(fixed), Truth	0.846	0	('Tumoroscope(fixed),\nTruth', 0)
487	high	sparse_C	Tumoroscope(fixed), Truth	0.85	0	('Tumoroscope(fixed),\nTruth', 0)
488	high	sparse_C	Tumoroscope(fixed), Truth	0.868	0	('Tumoroscope(fixed),\nTruth', 0)
489	high	sparse_C	Tumoroscope(fixed), Truth	0.862	0	('Tumoroscope(fixed),\nTruth', 0)
490	high	sparse_Z	Tumoroscope(fixed), Truth	0.958	0	('Tumoroscope(fixed),\nTruth', 0)
491	high	sparse_Z	Tumoroscope(fixed), Truth	0.946	0	('Tumoroscope(fixed),\nTruth', 0)
492	high	sparse_Z	Tumoroscope(fixed), Truth	0.968	0	('Tumoroscope(fixed),\nTruth', 0)
493	high	sparse_Z	Tumoroscope(fixed), Truth	0.952	0	('Tumoroscope(fixed),\nTruth', 0)
494	high	sparse_Z	Tumoroscope(fixed), Truth	0.942	0	('Tumoroscope(fixed),\nTruth', 0)
495	high	sparse_Z	Tumoroscope(fixed), Truth	0.95	0	('Tumoroscope(fixed),\nTruth', 0)
496	high	sparse_Z	Tumoroscope(fixed), Truth	0.952	0	('Tumoroscope(fixed),\nTruth', 0)
497	high	sparse_Z	Tumoroscope(fixed), Truth	0.97	0	('Tumoroscope(fixed),\nTruth', 0)
498	high	sparse_Z	Tumoroscope(fixed), Truth	0.96	0	('Tumoroscope(fixed),\nTruth', 0)
499	high	sparse_Z	Tumoroscope(fixed), Truth	0.95	0	('Tumoroscope(fixed),\nTruth', 0)
500	med	normal	Tumoroscope(fixed), Truth	0.792	0	('Tumoroscope(fixed),\nTruth', 0)
501	med	normal	Tumoroscope(fixed), Truth	0.798	0	('Tumoroscope(fixed),\nTruth', 0)
502	med	normal	Tumoroscope(fixed), Truth	0.796	0	('Tumoroscope(fixed),\nTruth', 0)
503	med	normal	Tumoroscope(fixed), Truth	0.824	0	('Tumoroscope(fixed),\nTruth', 0)
504	med	normal	Tumoroscope(fixed), Truth	0.802	0	('Tumoroscope(fixed),\nTruth', 0)
505	med	normal	Tumoroscope(fixed), Truth	0.824	0	('Tumoroscope(fixed),\nTruth', 0)
506	med	normal	Tumoroscope(fixed), Truth	0.824	0	('Tumoroscope(fixed),\nTruth', 0)
507	med	normal	Tumoroscope(fixed), Truth	0.802	0	('Tumoroscope(fixed),\nTruth', 0)
508	med	normal	Tumoroscope(fixed), Truth	0.796	0	('Tumoroscope(fixed),\nTruth', 0)
509	med	normal	Tumoroscope(fixed), Truth	0.806	0	('Tumoroscope(fixed),\nTruth', 0)
510	med	dense_C	Tumoroscope(fixed), Truth	0.798	0	('Tumoroscope(fixed),\nTruth', 0)
511	med	dense_C	Tumoroscope(fixed), Truth	0.828	0	('Tumoroscope(fixed),\nTruth', 0)
512	med	dense_C	Tumoroscope(fixed), Truth	0.81	0	('Tumoroscope(fixed),\nTruth', 0)
513	med	dense_C	Tumoroscope(fixed), Truth	0.828	0	('Tumoroscope(fixed),\nTruth', 0)
514	med	dense_C	Tumoroscope(fixed), Truth	0.828	0	('Tumoroscope(fixed),\nTruth', 0)
515	med	dense_C	Tumoroscope(fixed), Truth	0.808	0	('Tumoroscope(fixed),\nTruth', 0)
516	med	dense_C	Tumoroscope(fixed), Truth	0.826	0	('Tumoroscope(fixed),\nTruth', 0)
517	med	dense_C	Tumoroscope(fixed), Truth	0.796	0	('Tumoroscope(fixed),\nTruth', 0)
518	med	dense_C	Tumoroscope(fixed), Truth	0.834	0	('Tumoroscope(fixed),\nTruth', 0)
519	med	dense_C	Tumoroscope(fixed), Truth	0.81	0	('Tumoroscope(fixed),\nTruth', 0)
520	med	dense_Z	Tumoroscope(fixed), Truth	0.47	0	('Tumoroscope(fixed),\nTruth', 0)
521	med	dense_Z	Tumoroscope(fixed), Truth	0.678	0	('Tumoroscope(fixed),\nTruth', 0)
522	med	dense_Z	Tumoroscope(fixed), Truth	0.598	0	('Tumoroscope(fixed),\nTruth', 0)
523	med	dense_Z	Tumoroscope(fixed), Truth	0.652	0	('Tumoroscope(fixed),\nTruth', 0)
524	med	dense_Z	Tumoroscope(fixed), Truth	0.662	0	('Tumoroscope(fixed),\nTruth', 0)
525	med	dense_Z	Tumoroscope(fixed), Truth	0.602	0	('Tumoroscope(fixed),\nTruth', 0)
526	med	dense_Z	Tumoroscope(fixed), Truth	0.65	0	('Tumoroscope(fixed),\nTruth', 0)
527	med	dense_Z	Tumoroscope(fixed), Truth	0.674	0	('Tumoroscope(fixed),\nTruth', 0)
528	med	dense_Z	Tumoroscope(fixed), Truth	0.66	0	('Tumoroscope(fixed),\nTruth', 0)
529	med	dense_Z	Tumoroscope(fixed), Truth	0.648	0	('Tumoroscope(fixed),\nTruth', 0)
530	med	sparse_C	Tumoroscope(fixed), Truth	0.822	0	('Tumoroscope(fixed),\nTruth', 0)
531	med	sparse_C	Tumoroscope(fixed), Truth	0.81	0	('Tumoroscope(fixed),\nTruth', 0)
532	med	sparse_C	Tumoroscope(fixed), Truth	0.824	0	('Tumoroscope(fixed),\nTruth', 0)
533	med	sparse_C	Tumoroscope(fixed), Truth	0.798	0	('Tumoroscope(fixed),\nTruth', 0)
534	med	sparse_C	Tumoroscope(fixed), Truth	0.77	0	('Tumoroscope(fixed),\nTruth', 0)
535	med	sparse_C	Tumoroscope(fixed), Truth	0.838	0	('Tumoroscope(fixed),\nTruth', 0)
536	med	sparse_C	Tumoroscope(fixed), Truth	0.804	0	('Tumoroscope(fixed),\nTruth', 0)
537	med	sparse_C	Tumoroscope(fixed), Truth	0.818	0	('Tumoroscope(fixed),\nTruth', 0)
538	med	sparse_C	Tumoroscope(fixed), Truth	0.812	0	('Tumoroscope(fixed),\nTruth', 0)
539	med	sparse_C	Tumoroscope(fixed), Truth	0.874	0	('Tumoroscope(fixed),\nTruth', 0)
540	med	sparse_Z	Tumoroscope(fixed), Truth	0.942	0	('Tumoroscope(fixed),\nTruth', 0)
541	med	sparse_Z	Tumoroscope(fixed), Truth	0.946	0	('Tumoroscope(fixed),\nTruth', 0)
542	med	sparse_Z	Tumoroscope(fixed), Truth	0.942	0	('Tumoroscope(fixed),\nTruth', 0)
543	med	sparse_Z	Tumoroscope(fixed), Truth	0.938	0	('Tumoroscope(fixed),\nTruth', 0)
544	med	sparse_Z	Tumoroscope(fixed), Truth	0.954	0	('Tumoroscope(fixed),\nTruth', 0)
545	med	sparse_Z	Tumoroscope(fixed), Truth	0.952	0	('Tumoroscope(fixed),\nTruth', 0)
546	med	sparse_Z	Tumoroscope(fixed), Truth	0.962	0	('Tumoroscope(fixed),\nTruth', 0)
547	med	sparse_Z	Tumoroscope(fixed), Truth	0.94	0	('Tumoroscope(fixed),\nTruth', 0)
548	med	sparse_Z	Tumoroscope(fixed), Truth	0.956	0	('Tumoroscope(fixed),\nTruth', 0)
549	med	sparse_Z	Tumoroscope(fixed), Truth	0.95	0	('Tumoroscope(fixed),\nTruth', 0)
550	higher	normal	Tumoroscope(fixed), Truth	0.838	0	('Tumoroscope(fixed),\nTruth', 0)
551	higher	normal	Tumoroscope(fixed), Truth	0.842	0	('Tumoroscope(fixed),\nTruth', 0)
552	higher	normal	Tumoroscope(fixed), Truth	0.828	0	('Tumoroscope(fixed),\nTruth', 0)
553	higher	normal	Tumoroscope(fixed), Truth	0.822	0	('Tumoroscope(fixed),\nTruth', 0)
554	higher	normal	Tumoroscope(fixed), Truth	0.812	0	('Tumoroscope(fixed),\nTruth', 0)
555	higher	normal	Tumoroscope(fixed), Truth	0.808	0	('Tumoroscope(fixed),\nTruth', 0)
556	higher	normal	Tumoroscope(fixed), Truth	0.848	0	('Tumoroscope(fixed),\nTruth', 0)
557	higher	normal	Tumoroscope(fixed), Truth	0.844	0	('Tumoroscope(fixed),\nTruth', 0)
558	higher	normal	Tumoroscope(fixed), Truth	0.824	0	('Tumoroscope(fixed),\nTruth', 0)
559	higher	normal	Tumoroscope(fixed), Truth	0.796	0	('Tumoroscope(fixed),\nTruth', 0)
560	higher	dense_C	Tumoroscope(fixed), Truth	0.822	0	('Tumoroscope(fixed),\nTruth', 0)
561	higher	dense_C	Tumoroscope(fixed), Truth	0.866	0	('Tumoroscope(fixed),\nTruth', 0)
562	higher	dense_C	Tumoroscope(fixed), Truth	0.864	0	('Tumoroscope(fixed),\nTruth', 0)
563	higher	dense_C	Tumoroscope(fixed), Truth	0.868	0	('Tumoroscope(fixed),\nTruth', 0)
564	higher	dense_C	Tumoroscope(fixed), Truth	0.822	0	('Tumoroscope(fixed),\nTruth', 0)
565	higher	dense_C	Tumoroscope(fixed), Truth	0.82	0	('Tumoroscope(fixed),\nTruth', 0)
566	higher	dense_C	Tumoroscope(fixed), Truth	0.848	0	('Tumoroscope(fixed),\nTruth', 0)
567	higher	dense_C	Tumoroscope(fixed), Truth	0.866	0	('Tumoroscope(fixed),\nTruth', 0)
568	higher	dense_C	Tumoroscope(fixed), Truth	0.862	0	('Tumoroscope(fixed),\nTruth', 0)
569	higher	dense_C	Tumoroscope(fixed), Truth	0.85	0	('Tumoroscope(fixed),\nTruth', 0)
570	higher	dense_Z	Tumoroscope(fixed), Truth	0.724	0	('Tumoroscope(fixed),\nTruth', 0)
571	higher	dense_Z	Tumoroscope(fixed), Truth	0.664	0	('Tumoroscope(fixed),\nTruth', 0)
572	higher	dense_Z	Tumoroscope(fixed), Truth	0.752	0	('Tumoroscope(fixed),\nTruth', 0)
573	higher	dense_Z	Tumoroscope(fixed), Truth	0.686	0	('Tumoroscope(fixed),\nTruth', 0)
574	higher	dense_Z	Tumoroscope(fixed), Truth	0.716	0	('Tumoroscope(fixed),\nTruth', 0)
575	higher	dense_Z	Tumoroscope(fixed), Truth	0.676	0	('Tumoroscope(fixed),\nTruth', 0)
576	higher	dense_Z	Tumoroscope(fixed), Truth	0.702	0	('Tumoroscope(fixed),\nTruth', 0)
577	higher	dense_Z	Tumoroscope(fixed), Truth	0.684	0	('Tumoroscope(fixed),\nTruth', 0)
578	higher	dense_Z	Tumoroscope(fixed), Truth	0.642	0	('Tumoroscope(fixed),\nTruth', 0)
579	higher	dense_Z	Tumoroscope(fixed), Truth	0.714	0	('Tumoroscope(fixed),\nTruth', 0)
580	higher	sparse_C	Tumoroscope(fixed), Truth	0.86	0	('Tumoroscope(fixed),\nTruth', 0)
581	higher	sparse_C	Tumoroscope(fixed), Truth	0.874	0	('Tumoroscope(fixed),\nTruth', 0)
582	higher	sparse_C	Tumoroscope(fixed), Truth	0.86	0	('Tumoroscope(fixed),\nTruth', 0)
583	higher	sparse_C	Tumoroscope(fixed), Truth	0.88	0	('Tumoroscope(fixed),\nTruth', 0)
584	higher	sparse_C	Tumoroscope(fixed), Truth	0.87	0	('Tumoroscope(fixed),\nTruth', 0)
585	higher	sparse_C	Tumoroscope(fixed), Truth	0.836	0	('Tumoroscope(fixed),\nTruth', 0)
586	higher	sparse_C	Tumoroscope(fixed), Truth	0.85	0	('Tumoroscope(fixed),\nTruth', 0)
587	higher	sparse_C	Tumoroscope(fixed), Truth	0.882	0	('Tumoroscope(fixed),\nTruth', 0)
588	higher	sparse_C	Tumoroscope(fixed), Truth	0.888	0	('Tumoroscope(fixed),\nTruth', 0)
589	higher	sparse_C	Tumoroscope(fixed), Truth	0.848	0	('Tumoroscope(fixed),\nTruth', 0)
590	higher	sparse_Z	Tumoroscope(fixed), Truth	0.942	0	('Tumoroscope(fixed),\nTruth', 0)
591	higher	sparse_Z	Tumoroscope(fixed), Truth	0.958	0	('Tumoroscope(fixed),\nTruth', 0)
592	higher	sparse_Z	Tumoroscope(fixed), Truth	0.97	0	('Tumoroscope(fixed),\nTruth', 0)
593	higher	sparse_Z	Tumoroscope(fixed), Truth	0.954	0	('Tumoroscope(fixed),\nTruth', 0)
594	higher	sparse_Z	Tumoroscope(fixed), Truth	0.958	0	('Tumoroscope(fixed),\nTruth', 0)
595	higher	sparse_Z	Tumoroscope(fixed), Truth	0.968	0	('Tumoroscope(fixed),\nTruth', 0)
596	higher	sparse_Z	Tumoroscope(fixed), Truth	0.946	0	('Tumoroscope(fixed),\nTruth', 0)
597	higher	sparse_Z	Tumoroscope(fixed), Truth	0.956	0	('Tumoroscope(fixed),\nTruth', 0)
598	higher	sparse_Z	Tumoroscope(fixed), Truth	0.962	0	('Tumoroscope(fixed),\nTruth', 0)
599	higher	sparse_Z	Tumoroscope(fixed), Truth	0.958	0	('Tumoroscope(fixed),\nTruth', 0)
400	low	normal	Tumoroscope, Truth	0.794	10	('Tumoroscope,\nTruth', 10)
401	low	normal	Tumoroscope, Truth	0.772	10	('Tumoroscope,\nTruth', 10)
402	low	normal	Tumoroscope, Truth	0.782	10	('Tumoroscope,\nTruth', 10)
403	low	normal	Tumoroscope, Truth	0.768	10	('Tumoroscope,\nTruth', 10)
404	low	normal	Tumoroscope, Truth	0.78	10	('Tumoroscope,\nTruth', 10)
405	low	normal	Tumoroscope, Truth	0.804	10	('Tumoroscope,\nTruth', 10)
406	low	normal	Tumoroscope, Truth	0.77	10	('Tumoroscope,\nTruth', 10)
407	low	normal	Tumoroscope, Truth	0.766	10	('Tumoroscope,\nTruth', 10)
408	low	normal	Tumoroscope, Truth	0.772	10	('Tumoroscope,\nTruth', 10)
409	low	normal	Tumoroscope, Truth	0.772	10	('Tumoroscope,\nTruth', 10)
410	low	dense_C	Tumoroscope, Truth	0.76	10	('Tumoroscope,\nTruth', 10)
411	low	dense_C	Tumoroscope, Truth	0.81	10	('Tumoroscope,\nTruth', 10)
412	low	dense_C	Tumoroscope, Truth	0.726	10	('Tumoroscope,\nTruth', 10)
413	low	dense_C	Tumoroscope, Truth	0.804	10	('Tumoroscope,\nTruth', 10)
414	low	dense_C	Tumoroscope, Truth	0.76	10	('Tumoroscope,\nTruth', 10)
415	low	dense_C	Tumoroscope, Truth	0.79	10	('Tumoroscope,\nTruth', 10)
416	low	dense_C	Tumoroscope, Truth	0.796	10	('Tumoroscope,\nTruth', 10)
417	low	dense_C	Tumoroscope, Truth	0.814	10	('Tumoroscope,\nTruth', 10)
418	low	dense_C	Tumoroscope, Truth	0.8	10	('Tumoroscope,\nTruth', 10)
419	low	dense_C	Tumoroscope, Truth	0.728	10	('Tumoroscope,\nTruth', 10)
420	low	dense_Z	Tumoroscope, Truth	0.572	10	('Tumoroscope,\nTruth', 10)
421	low	dense_Z	Tumoroscope, Truth	0.604	10	('Tumoroscope,\nTruth', 10)
422	low	dense_Z	Tumoroscope, Truth	0.558	10	('Tumoroscope,\nTruth', 10)
423	low	dense_Z	Tumoroscope, Truth	0.578	10	('Tumoroscope,\nTruth', 10)
424	low	dense_Z	Tumoroscope, Truth	0.598	10	('Tumoroscope,\nTruth', 10)
425	low	dense_Z	Tumoroscope, Truth	0.576	10	('Tumoroscope,\nTruth', 10)
426	low	dense_Z	Tumoroscope, Truth	0.614	10	('Tumoroscope,\nTruth', 10)
427	low	dense_Z	Tumoroscope, Truth	0.564	10	('Tumoroscope,\nTruth', 10)
428	low	dense_Z	Tumoroscope, Truth	0.578	10	('Tumoroscope,\nTruth', 10)
429	low	dense_Z	Tumoroscope, Truth	0.564	10	('Tumoroscope,\nTruth', 10)
430	low	sparse_C	Tumoroscope, Truth	0.752	10	('Tumoroscope,\nTruth', 10)
431	low	sparse_C	Tumoroscope, Truth	0.758	10	('Tumoroscope,\nTruth', 10)
432	low	sparse_C	Tumoroscope, Truth	0.796	10	('Tumoroscope,\nTruth', 10)
433	low	sparse_C	Tumoroscope, Truth	0.768	10	('Tumoroscope,\nTruth', 10)
434	low	sparse_C	Tumoroscope, Truth	0.78	10	('Tumoroscope,\nTruth', 10)
435	low	sparse_C	Tumoroscope, Truth	0.758	10	('Tumoroscope,\nTruth', 10)
436	low	sparse_C	Tumoroscope, Truth	0.768	10	('Tumoroscope,\nTruth', 10)
437	low	sparse_C	Tumoroscope, Truth	0.786	10	('Tumoroscope,\nTruth', 10)
438	low	sparse_C	Tumoroscope, Truth	0.758	10	('Tumoroscope,\nTruth', 10)
439	low	sparse_C	Tumoroscope, Truth	0.754	10	('Tumoroscope,\nTruth', 10)
440	low	sparse_Z	Tumoroscope, Truth	0.956	10	('Tumoroscope,\nTruth', 10)
441	low	sparse_Z	Tumoroscope, Truth	0.948	10	('Tumoroscope,\nTruth', 10)
442	low	sparse_Z	Tumoroscope, Truth	0.936	10	('Tumoroscope,\nTruth', 10)
443	low	sparse_Z	Tumoroscope, Truth	0.942	10	('Tumoroscope,\nTruth', 10)
444	low	sparse_Z	Tumoroscope, Truth	0.96	10	('Tumoroscope,\nTruth', 10)
445	low	sparse_Z	Tumoroscope, Truth	0.93	10	('Tumoroscope,\nTruth', 10)
446	low	sparse_Z	Tumoroscope, Truth	0.928	10	('Tumoroscope,\nTruth', 10)
447	low	sparse_Z	Tumoroscope, Truth	0.926	10	('Tumoroscope,\nTruth', 10)
448	low	sparse_Z	Tumoroscope, Truth	0.94	10	('Tumoroscope,\nTruth', 10)
449	low	sparse_Z	Tumoroscope, Truth	0.938	10	('Tumoroscope,\nTruth', 10)
450	high	normal	Tumoroscope, Truth	0.832	10	('Tumoroscope,\nTruth', 10)
451	high	normal	Tumoroscope, Truth	0.846	10	('Tumoroscope,\nTruth', 10)
452	high	normal	Tumoroscope, Truth	0.846	10	('Tumoroscope,\nTruth', 10)
453	high	normal	Tumoroscope, Truth	0.868	10	('Tumoroscope,\nTruth', 10)
454	high	normal	Tumoroscope, Truth	0.848	10	('Tumoroscope,\nTruth', 10)
455	high	normal	Tumoroscope, Truth	0.87	10	('Tumoroscope,\nTruth', 10)
456	high	normal	Tumoroscope, Truth	0.866	10	('Tumoroscope,\nTruth', 10)
457	high	normal	Tumoroscope, Truth	0.84	10	('Tumoroscope,\nTruth', 10)
458	high	normal	Tumoroscope, Truth	0.838	10	('Tumoroscope,\nTruth', 10)
459	high	normal	Tumoroscope, Truth	0.86	10	('Tumoroscope,\nTruth', 10)
460	high	dense_C	Tumoroscope, Truth	0.856	10	('Tumoroscope,\nTruth', 10)
461	high	dense_C	Tumoroscope, Truth	0.874	10	('Tumoroscope,\nTruth', 10)
462	high	dense_C	Tumoroscope, Truth	0.89	10	('Tumoroscope,\nTruth', 10)
463	high	dense_C	Tumoroscope, Truth	0.882	10	('Tumoroscope,\nTruth', 10)
464	high	dense_C	Tumoroscope, Truth	0.866	10	('Tumoroscope,\nTruth', 10)
465	high	dense_C	Tumoroscope, Truth	0.854	10	('Tumoroscope,\nTruth', 10)
466	high	dense_C	Tumoroscope, Truth	0.872	10	('Tumoroscope,\nTruth', 10)
467	high	dense_C	Tumoroscope, Truth	0.846	10	('Tumoroscope,\nTruth', 10)
468	high	dense_C	Tumoroscope, Truth	0.85	10	('Tumoroscope,\nTruth', 10)
469	high	dense_C	Tumoroscope, Truth	0.864	10	('Tumoroscope,\nTruth', 10)
470	high	dense_Z	Tumoroscope, Truth	0.702	10	('Tumoroscope,\nTruth', 10)
471	high	dense_Z	Tumoroscope, Truth	0.646	10	('Tumoroscope,\nTruth', 10)
472	high	dense_Z	Tumoroscope, Truth	0.714	10	('Tumoroscope,\nTruth', 10)
473	high	dense_Z	Tumoroscope, Truth	0.702	10	('Tumoroscope,\nTruth', 10)
474	high	dense_Z	Tumoroscope, Truth	0.672	10	('Tumoroscope,\nTruth', 10)
475	high	dense_Z	Tumoroscope, Truth	0.674	10	('Tumoroscope,\nTruth', 10)
476	high	dense_Z	Tumoroscope, Truth	0.694	10	('Tumoroscope,\nTruth', 10)
477	high	dense_Z	Tumoroscope, Truth	0.678	10	('Tumoroscope,\nTruth', 10)
478	high	dense_Z	Tumoroscope, Truth	0.722	10	('Tumoroscope,\nTruth', 10)
479	high	dense_Z	Tumoroscope, Truth	0.726	10	('Tumoroscope,\nTruth', 10)
480	high	sparse_C	Tumoroscope, Truth	0.83	10	('Tumoroscope,\nTruth', 10)
481	high	sparse_C	Tumoroscope, Truth	0.85	10	('Tumoroscope,\nTruth', 10)
482	high	sparse_C	Tumoroscope, Truth	0.852	10	('Tumoroscope,\nTruth', 10)
483	high	sparse_C	Tumoroscope, Truth	0.842	10	('Tumoroscope,\nTruth', 10)
484	high	sparse_C	Tumoroscope, Truth	0.842	10	('Tumoroscope,\nTruth', 10)
485	high	sparse_C	Tumoroscope, Truth	0.854	10	('Tumoroscope,\nTruth', 10)
486	high	sparse_C	Tumoroscope, Truth	0.188	10	('Tumoroscope,\nTruth', 10)
487	high	sparse_C	Tumoroscope, Truth	0.824	10	('Tumoroscope,\nTruth', 10)
488	high	sparse_C	Tumoroscope, Truth	0.83	10	('Tumoroscope,\nTruth', 10)
489	high	sparse_C	Tumoroscope, Truth	0.806	10	('Tumoroscope,\nTruth', 10)
490	high	sparse_Z	Tumoroscope, Truth	0.962	10	('Tumoroscope,\nTruth', 10)
491	high	sparse_Z	Tumoroscope, Truth	0.94	10	('Tumoroscope,\nTruth', 10)
492	high	sparse_Z	Tumoroscope, Truth	0.948	10	('Tumoroscope,\nTruth', 10)
493	high	sparse_Z	Tumoroscope, Truth	0.966	10	('Tumoroscope,\nTruth', 10)
494	high	sparse_Z	Tumoroscope, Truth	0.958	10	('Tumoroscope,\nTruth', 10)
495	high	sparse_Z	Tumoroscope, Truth	0.972	10	('Tumoroscope,\nTruth', 10)
496	high	sparse_Z	Tumoroscope, Truth	0.962	10	('Tumoroscope,\nTruth', 10)
497	high	sparse_Z	Tumoroscope, Truth	0.954	10	('Tumoroscope,\nTruth', 10)
498	high	sparse_Z	Tumoroscope, Truth	0.972	10	('Tumoroscope,\nTruth', 10)
499	high	sparse_Z	Tumoroscope, Truth	0.962	10	('Tumoroscope,\nTruth', 10)
500	med	normal	Tumoroscope, Truth	0.808	10	('Tumoroscope,\nTruth', 10)
501	med	normal	Tumoroscope, Truth	0.838	10	('Tumoroscope,\nTruth', 10)
502	med	normal	Tumoroscope, Truth	0.812	10	('Tumoroscope,\nTruth', 10)
503	med	normal	Tumoroscope, Truth	0.82	10	('Tumoroscope,\nTruth', 10)
504	med	normal	Tumoroscope, Truth	0.854	10	('Tumoroscope,\nTruth', 10)
505	med	normal	Tumoroscope, Truth	0.822	10	('Tumoroscope,\nTruth', 10)
506	med	normal	Tumoroscope, Truth	0.8	10	('Tumoroscope,\nTruth', 10)
507	med	normal	Tumoroscope, Truth	0.818	10	('Tumoroscope,\nTruth', 10)
508	med	normal	Tumoroscope, Truth	0.852	10	('Tumoroscope,\nTruth', 10)
509	med	normal	Tumoroscope, Truth	0.876	10	('Tumoroscope,\nTruth', 10)
510	med	dense_C	Tumoroscope, Truth	0.82	10	('Tumoroscope,\nTruth', 10)
511	med	dense_C	Tumoroscope, Truth	0.844	10	('Tumoroscope,\nTruth', 10)
512	med	dense_C	Tumoroscope, Truth	0.862	10	('Tumoroscope,\nTruth', 10)
513	med	dense_C	Tumoroscope, Truth	0.824	10	('Tumoroscope,\nTruth', 10)
514	med	dense_C	Tumoroscope, Truth	0.816	10	('Tumoroscope,\nTruth', 10)
515	med	dense_C	Tumoroscope, Truth	0.846	10	('Tumoroscope,\nTruth', 10)
516	med	dense_C	Tumoroscope, Truth	0.856	10	('Tumoroscope,\nTruth', 10)
517	med	dense_C	Tumoroscope, Truth	0.81	10	('Tumoroscope,\nTruth', 10)
518	med	dense_C	Tumoroscope, Truth	0.808	10	('Tumoroscope,\nTruth', 10)
519	med	dense_C	Tumoroscope, Truth	0.8	10	('Tumoroscope,\nTruth', 10)
520	med	dense_Z	Tumoroscope, Truth	0.658	10	('Tumoroscope,\nTruth', 10)
521	med	dense_Z	Tumoroscope, Truth	0.642	10	('Tumoroscope,\nTruth', 10)
522	med	dense_Z	Tumoroscope, Truth	0.646	10	('Tumoroscope,\nTruth', 10)
523	med	dense_Z	Tumoroscope, Truth	0.66	10	('Tumoroscope,\nTruth', 10)
524	med	dense_Z	Tumoroscope, Truth	0.674	10	('Tumoroscope,\nTruth', 10)
525	med	dense_Z	Tumoroscope, Truth	0.686	10	('Tumoroscope,\nTruth', 10)
526	med	dense_Z	Tumoroscope, Truth	0.65	10	('Tumoroscope,\nTruth', 10)
527	med	dense_Z	Tumoroscope, Truth	0.624	10	('Tumoroscope,\nTruth', 10)
528	med	dense_Z	Tumoroscope, Truth	0.67	10	('Tumoroscope,\nTruth', 10)
529	med	dense_Z	Tumoroscope, Truth	0.612	10	('Tumoroscope,\nTruth', 10)
530	med	sparse_C	Tumoroscope, Truth	0.812	10	('Tumoroscope,\nTruth', 10)
531	med	sparse_C	Tumoroscope, Truth	0.822	10	('Tumoroscope,\nTruth', 10)
532	med	sparse_C	Tumoroscope, Truth	0.824	10	('Tumoroscope,\nTruth', 10)
533	med	sparse_C	Tumoroscope, Truth	0.798	10	('Tumoroscope,\nTruth', 10)
534	med	sparse_C	Tumoroscope, Truth	0.776	10	('Tumoroscope,\nTruth', 10)
535	med	sparse_C	Tumoroscope, Truth	0.806	10	('Tumoroscope,\nTruth', 10)
536	med	sparse_C	Tumoroscope, Truth	0.81	10	('Tumoroscope,\nTruth', 10)
537	med	sparse_C	Tumoroscope, Truth	0.804	10	('Tumoroscope,\nTruth', 10)
538	med	sparse_C	Tumoroscope, Truth	0.83	10	('Tumoroscope,\nTruth', 10)
539	med	sparse_C	Tumoroscope, Truth	0.796	10	('Tumoroscope,\nTruth', 10)
540	med	sparse_Z	Tumoroscope, Truth	0.958	10	('Tumoroscope,\nTruth', 10)
541	med	sparse_Z	Tumoroscope, Truth	0.964	10	('Tumoroscope,\nTruth', 10)
542	med	sparse_Z	Tumoroscope, Truth	0.954	10	('Tumoroscope,\nTruth', 10)
543	med	sparse_Z	Tumoroscope, Truth	0.954	10	('Tumoroscope,\nTruth', 10)
544	med	sparse_Z	Tumoroscope, Truth	0.954	10	('Tumoroscope,\nTruth', 10)
545	med	sparse_Z	Tumoroscope, Truth	0.95	10	('Tumoroscope,\nTruth', 10)
546	med	sparse_Z	Tumoroscope, Truth	0.95	10	('Tumoroscope,\nTruth', 10)
547	med	sparse_Z	Tumoroscope, Truth	0.952	10	('Tumoroscope,\nTruth', 10)
548	med	sparse_Z	Tumoroscope, Truth	0.944	10	('Tumoroscope,\nTruth', 10)
549	med	sparse_Z	Tumoroscope, Truth	0.952	10	('Tumoroscope,\nTruth', 10)
550	higher	normal	Tumoroscope, Truth	0.874	10	('Tumoroscope,\nTruth', 10)
551	higher	normal	Tumoroscope, Truth	0.876	10	('Tumoroscope,\nTruth', 10)
552	higher	normal	Tumoroscope, Truth	0.87	10	('Tumoroscope,\nTruth', 10)
553	higher	normal	Tumoroscope, Truth	0.86	10	('Tumoroscope,\nTruth', 10)
554	higher	normal	Tumoroscope, Truth	0.854	10	('Tumoroscope,\nTruth', 10)
555	higher	normal	Tumoroscope, Truth	0.87	10	('Tumoroscope,\nTruth', 10)
556	higher	normal	Tumoroscope, Truth	0.856	10	('Tumoroscope,\nTruth', 10)
557	higher	normal	Tumoroscope, Truth	0.868	10	('Tumoroscope,\nTruth', 10)
558	higher	normal	Tumoroscope, Truth	0.876	10	('Tumoroscope,\nTruth', 10)
559	higher	normal	Tumoroscope, Truth	0.826	10	('Tumoroscope,\nTruth', 10)
560	higher	dense_C	Tumoroscope, Truth	0.87	10	('Tumoroscope,\nTruth', 10)
561	higher	dense_C	Tumoroscope, Truth	0.856	10	('Tumoroscope,\nTruth', 10)
562	higher	dense_C	Tumoroscope, Truth	0.894	10	('Tumoroscope,\nTruth', 10)
563	higher	dense_C	Tumoroscope, Truth	0.89	10	('Tumoroscope,\nTruth', 10)
564	higher	dense_C	Tumoroscope, Truth	0.886	10	('Tumoroscope,\nTruth', 10)
565	higher	dense_C	Tumoroscope, Truth	0.884	10	('Tumoroscope,\nTruth', 10)
566	higher	dense_C	Tumoroscope, Truth	0.884	10	('Tumoroscope,\nTruth', 10)
567	higher	dense_C	Tumoroscope, Truth	0.886	10	('Tumoroscope,\nTruth', 10)
568	higher	dense_C	Tumoroscope, Truth	0.852	10	('Tumoroscope,\nTruth', 10)
569	higher	dense_C	Tumoroscope, Truth	0.884	10	('Tumoroscope,\nTruth', 10)
570	higher	dense_Z	Tumoroscope, Truth	0.692	10	('Tumoroscope,\nTruth', 10)
571	higher	dense_Z	Tumoroscope, Truth	0.706	10	('Tumoroscope,\nTruth', 10)
572	higher	dense_Z	Tumoroscope, Truth	0.758	10	('Tumoroscope,\nTruth', 10)
573	higher	dense_Z	Tumoroscope, Truth	0.696	10	('Tumoroscope,\nTruth', 10)
574	higher	dense_Z	Tumoroscope, Truth	0.7	10	('Tumoroscope,\nTruth', 10)
575	higher	dense_Z	Tumoroscope, Truth	0.732	10	('Tumoroscope,\nTruth', 10)
576	higher	dense_Z	Tumoroscope, Truth	0.696	10	('Tumoroscope,\nTruth', 10)
577	higher	dense_Z	Tumoroscope, Truth	0.74	10	('Tumoroscope,\nTruth', 10)
578	higher	dense_Z	Tumoroscope, Truth	0.726	10	('Tumoroscope,\nTruth', 10)
579	higher	dense_Z	Tumoroscope, Truth	0.698	10	('Tumoroscope,\nTruth', 10)
580	higher	sparse_C	Tumoroscope, Truth	0.846	10	('Tumoroscope,\nTruth', 10)
581	higher	sparse_C	Tumoroscope, Truth	0.876	10	('Tumoroscope,\nTruth', 10)
582	higher	sparse_C	Tumoroscope, Truth	0.874	10	('Tumoroscope,\nTruth', 10)
583	higher	sparse_C	Tumoroscope, Truth	0.872	10	('Tumoroscope,\nTruth', 10)
584	higher	sparse_C	Tumoroscope, Truth	0.88	10	('Tumoroscope,\nTruth', 10)
585	higher	sparse_C	Tumoroscope, Truth	0.87	10	('Tumoroscope,\nTruth', 10)
586	higher	sparse_C	Tumoroscope, Truth	0.866	10	('Tumoroscope,\nTruth', 10)
587	higher	sparse_C	Tumoroscope, Truth	0.808	10	('Tumoroscope,\nTruth', 10)
588	higher	sparse_C	Tumoroscope, Truth	0.868	10	('Tumoroscope,\nTruth', 10)
589	higher	sparse_C	Tumoroscope, Truth	0.882	10	('Tumoroscope,\nTruth', 10)
590	higher	sparse_Z	Tumoroscope, Truth	0.948	10	('Tumoroscope,\nTruth', 10)
591	higher	sparse_Z	Tumoroscope, Truth	0.96	10	('Tumoroscope,\nTruth', 10)
592	higher	sparse_Z	Tumoroscope, Truth	0.964	10	('Tumoroscope,\nTruth', 10)
593	higher	sparse_Z	Tumoroscope, Truth	0.958	10	('Tumoroscope,\nTruth', 10)
594	higher	sparse_Z	Tumoroscope, Truth	0.948	10	('Tumoroscope,\nTruth', 10)
595	higher	sparse_Z	Tumoroscope, Truth	0.96	10	('Tumoroscope,\nTruth', 10)
596	higher	sparse_Z	Tumoroscope, Truth	0.962	10	('Tumoroscope,\nTruth', 10)
597	higher	sparse_Z	Tumoroscope, Truth	0.928	10	('Tumoroscope,\nTruth', 10)
598	higher	sparse_Z	Tumoroscope, Truth	0.956	10	('Tumoroscope,\nTruth', 10)
599	higher	sparse_Z	Tumoroscope, Truth	0.968	10	('Tumoroscope,\nTruth', 10)
400	low	normal	Tumoroscope(fixed), Truth	0.778	10	('Tumoroscope(fixed),\nTruth', 10)
401	low	normal	Tumoroscope(fixed), Truth	0.76	10	('Tumoroscope(fixed),\nTruth', 10)
402	low	normal	Tumoroscope(fixed), Truth	0.778	10	('Tumoroscope(fixed),\nTruth', 10)
403	low	normal	Tumoroscope(fixed), Truth	0.738	10	('Tumoroscope(fixed),\nTruth', 10)
404	low	normal	Tumoroscope(fixed), Truth	0.774	10	('Tumoroscope(fixed),\nTruth', 10)
405	low	normal	Tumoroscope(fixed), Truth	0.794	10	('Tumoroscope(fixed),\nTruth', 10)
406	low	normal	Tumoroscope(fixed), Truth	0.752	10	('Tumoroscope(fixed),\nTruth', 10)
407	low	normal	Tumoroscope(fixed), Truth	0.768	10	('Tumoroscope(fixed),\nTruth', 10)
408	low	normal	Tumoroscope(fixed), Truth	0.774	10	('Tumoroscope(fixed),\nTruth', 10)
409	low	normal	Tumoroscope(fixed), Truth	0.776	10	('Tumoroscope(fixed),\nTruth', 10)
410	low	dense_C	Tumoroscope(fixed), Truth	0.76	10	('Tumoroscope(fixed),\nTruth', 10)
411	low	dense_C	Tumoroscope(fixed), Truth	0.8	10	('Tumoroscope(fixed),\nTruth', 10)
412	low	dense_C	Tumoroscope(fixed), Truth	0.736	10	('Tumoroscope(fixed),\nTruth', 10)
413	low	dense_C	Tumoroscope(fixed), Truth	0.806	10	('Tumoroscope(fixed),\nTruth', 10)
414	low	dense_C	Tumoroscope(fixed), Truth	0.752	10	('Tumoroscope(fixed),\nTruth', 10)
415	low	dense_C	Tumoroscope(fixed), Truth	0.754	10	('Tumoroscope(fixed),\nTruth', 10)
416	low	dense_C	Tumoroscope(fixed), Truth	0.782	10	('Tumoroscope(fixed),\nTruth', 10)
417	low	dense_C	Tumoroscope(fixed), Truth	0.79	10	('Tumoroscope(fixed),\nTruth', 10)
418	low	dense_C	Tumoroscope(fixed), Truth	0.812	10	('Tumoroscope(fixed),\nTruth', 10)
419	low	dense_C	Tumoroscope(fixed), Truth	0.728	10	('Tumoroscope(fixed),\nTruth', 10)
420	low	dense_Z	Tumoroscope(fixed), Truth	0.422	10	('Tumoroscope(fixed),\nTruth', 10)
421	low	dense_Z	Tumoroscope(fixed), Truth	0.576	10	('Tumoroscope(fixed),\nTruth', 10)
422	low	dense_Z	Tumoroscope(fixed), Truth	0.508	10	('Tumoroscope(fixed),\nTruth', 10)
423	low	dense_Z	Tumoroscope(fixed), Truth	0.54	10	('Tumoroscope(fixed),\nTruth', 10)
424	low	dense_Z	Tumoroscope(fixed), Truth	0.586	10	('Tumoroscope(fixed),\nTruth', 10)
425	low	dense_Z	Tumoroscope(fixed), Truth	0.568	10	('Tumoroscope(fixed),\nTruth', 10)
426	low	dense_Z	Tumoroscope(fixed), Truth	0.386	10	('Tumoroscope(fixed),\nTruth', 10)
427	low	dense_Z	Tumoroscope(fixed), Truth	0.506	10	('Tumoroscope(fixed),\nTruth', 10)
428	low	dense_Z	Tumoroscope(fixed), Truth	0.562	10	('Tumoroscope(fixed),\nTruth', 10)
429	low	dense_Z	Tumoroscope(fixed), Truth	0.57	10	('Tumoroscope(fixed),\nTruth', 10)
430	low	sparse_C	Tumoroscope(fixed), Truth	0.756	10	('Tumoroscope(fixed),\nTruth', 10)
431	low	sparse_C	Tumoroscope(fixed), Truth	0.756	10	('Tumoroscope(fixed),\nTruth', 10)
432	low	sparse_C	Tumoroscope(fixed), Truth	0.782	10	('Tumoroscope(fixed),\nTruth', 10)
433	low	sparse_C	Tumoroscope(fixed), Truth	0.752	10	('Tumoroscope(fixed),\nTruth', 10)
434	low	sparse_C	Tumoroscope(fixed), Truth	0.772	10	('Tumoroscope(fixed),\nTruth', 10)
435	low	sparse_C	Tumoroscope(fixed), Truth	0.754	10	('Tumoroscope(fixed),\nTruth', 10)
436	low	sparse_C	Tumoroscope(fixed), Truth	0.752	10	('Tumoroscope(fixed),\nTruth', 10)
437	low	sparse_C	Tumoroscope(fixed), Truth	0.78	10	('Tumoroscope(fixed),\nTruth', 10)
438	low	sparse_C	Tumoroscope(fixed), Truth	0.754	10	('Tumoroscope(fixed),\nTruth', 10)
439	low	sparse_C	Tumoroscope(fixed), Truth	0.738	10	('Tumoroscope(fixed),\nTruth', 10)
440	low	sparse_Z	Tumoroscope(fixed), Truth	0.958	10	('Tumoroscope(fixed),\nTruth', 10)
441	low	sparse_Z	Tumoroscope(fixed), Truth	0.958	10	('Tumoroscope(fixed),\nTruth', 10)
442	low	sparse_Z	Tumoroscope(fixed), Truth	0.938	10	('Tumoroscope(fixed),\nTruth', 10)
443	low	sparse_Z	Tumoroscope(fixed), Truth	0.94	10	('Tumoroscope(fixed),\nTruth', 10)
444	low	sparse_Z	Tumoroscope(fixed), Truth	0.954	10	('Tumoroscope(fixed),\nTruth', 10)
445	low	sparse_Z	Tumoroscope(fixed), Truth	0.932	10	('Tumoroscope(fixed),\nTruth', 10)
446	low	sparse_Z	Tumoroscope(fixed), Truth	0.918	10	('Tumoroscope(fixed),\nTruth', 10)
447	low	sparse_Z	Tumoroscope(fixed), Truth	0.924	10	('Tumoroscope(fixed),\nTruth', 10)
448	low	sparse_Z	Tumoroscope(fixed), Truth	0.932	10	('Tumoroscope(fixed),\nTruth', 10)
449	low	sparse_Z	Tumoroscope(fixed), Truth	0.95	10	('Tumoroscope(fixed),\nTruth', 10)
450	high	normal	Tumoroscope(fixed), Truth	0.814	10	('Tumoroscope(fixed),\nTruth', 10)
451	high	normal	Tumoroscope(fixed), Truth	0.796	10	('Tumoroscope(fixed),\nTruth', 10)
452	high	normal	Tumoroscope(fixed), Truth	0.824	10	('Tumoroscope(fixed),\nTruth', 10)
453	high	normal	Tumoroscope(fixed), Truth	0.844	10	('Tumoroscope(fixed),\nTruth', 10)
454	high	normal	Tumoroscope(fixed), Truth	0.816	10	('Tumoroscope(fixed),\nTruth', 10)
455	high	normal	Tumoroscope(fixed), Truth	0.836	10	('Tumoroscope(fixed),\nTruth', 10)
456	high	normal	Tumoroscope(fixed), Truth	0.814	10	('Tumoroscope(fixed),\nTruth', 10)
457	high	normal	Tumoroscope(fixed), Truth	0.784	10	('Tumoroscope(fixed),\nTruth', 10)
458	high	normal	Tumoroscope(fixed), Truth	0.814	10	('Tumoroscope(fixed),\nTruth', 10)
459	high	normal	Tumoroscope(fixed), Truth	0.828	10	('Tumoroscope(fixed),\nTruth', 10)
460	high	dense_C	Tumoroscope(fixed), Truth	0.796	10	('Tumoroscope(fixed),\nTruth', 10)
461	high	dense_C	Tumoroscope(fixed), Truth	0.844	10	('Tumoroscope(fixed),\nTruth', 10)
462	high	dense_C	Tumoroscope(fixed), Truth	0.872	10	('Tumoroscope(fixed),\nTruth', 10)
463	high	dense_C	Tumoroscope(fixed), Truth	0.84	10	('Tumoroscope(fixed),\nTruth', 10)
464	high	dense_C	Tumoroscope(fixed), Truth	0.838	10	('Tumoroscope(fixed),\nTruth', 10)
465	high	dense_C	Tumoroscope(fixed), Truth	0.83	10	('Tumoroscope(fixed),\nTruth', 10)
466	high	dense_C	Tumoroscope(fixed), Truth	0.826	10	('Tumoroscope(fixed),\nTruth', 10)
467	high	dense_C	Tumoroscope(fixed), Truth	0.782	10	('Tumoroscope(fixed),\nTruth', 10)
468	high	dense_C	Tumoroscope(fixed), Truth	0.83	10	('Tumoroscope(fixed),\nTruth', 10)
469	high	dense_C	Tumoroscope(fixed), Truth	0.826	10	('Tumoroscope(fixed),\nTruth', 10)
470	high	dense_Z	Tumoroscope(fixed), Truth	0.426	10	('Tumoroscope(fixed),\nTruth', 10)
471	high	dense_Z	Tumoroscope(fixed), Truth	0.434	10	('Tumoroscope(fixed),\nTruth', 10)
472	high	dense_Z	Tumoroscope(fixed), Truth	0.48	10	('Tumoroscope(fixed),\nTruth', 10)
473	high	dense_Z	Tumoroscope(fixed), Truth	0.402	10	('Tumoroscope(fixed),\nTruth', 10)
474	high	dense_Z	Tumoroscope(fixed), Truth	0.394	10	('Tumoroscope(fixed),\nTruth', 10)
475	high	dense_Z	Tumoroscope(fixed), Truth	0.516	10	('Tumoroscope(fixed),\nTruth', 10)
476	high	dense_Z	Tumoroscope(fixed), Truth	0.41	10	('Tumoroscope(fixed),\nTruth', 10)
477	high	dense_Z	Tumoroscope(fixed), Truth	0.358	10	('Tumoroscope(fixed),\nTruth', 10)
478	high	dense_Z	Tumoroscope(fixed), Truth	0.352	10	('Tumoroscope(fixed),\nTruth', 10)
479	high	dense_Z	Tumoroscope(fixed), Truth	0.428	10	('Tumoroscope(fixed),\nTruth', 10)
480	high	sparse_C	Tumoroscope(fixed), Truth	0.822	10	('Tumoroscope(fixed),\nTruth', 10)
481	high	sparse_C	Tumoroscope(fixed), Truth	0.822	10	('Tumoroscope(fixed),\nTruth', 10)
482	high	sparse_C	Tumoroscope(fixed), Truth	0.814	10	('Tumoroscope(fixed),\nTruth', 10)
483	high	sparse_C	Tumoroscope(fixed), Truth	0.8	10	('Tumoroscope(fixed),\nTruth', 10)
484	high	sparse_C	Tumoroscope(fixed), Truth	0.832	10	('Tumoroscope(fixed),\nTruth', 10)
485	high	sparse_C	Tumoroscope(fixed), Truth	0.814	10	('Tumoroscope(fixed),\nTruth', 10)
486	high	sparse_C	Tumoroscope(fixed), Truth	0.192	10	('Tumoroscope(fixed),\nTruth', 10)
487	high	sparse_C	Tumoroscope(fixed), Truth	0.824	10	('Tumoroscope(fixed),\nTruth', 10)
488	high	sparse_C	Tumoroscope(fixed), Truth	0.836	10	('Tumoroscope(fixed),\nTruth', 10)
489	high	sparse_C	Tumoroscope(fixed), Truth	0.81	10	('Tumoroscope(fixed),\nTruth', 10)
490	high	sparse_Z	Tumoroscope(fixed), Truth	0.948	10	('Tumoroscope(fixed),\nTruth', 10)
491	high	sparse_Z	Tumoroscope(fixed), Truth	0.916	10	('Tumoroscope(fixed),\nTruth', 10)
492	high	sparse_Z	Tumoroscope(fixed), Truth	0.946	10	('Tumoroscope(fixed),\nTruth', 10)
493	high	sparse_Z	Tumoroscope(fixed), Truth	0.952	10	('Tumoroscope(fixed),\nTruth', 10)
494	high	sparse_Z	Tumoroscope(fixed), Truth	0.932	10	('Tumoroscope(fixed),\nTruth', 10)
495	high	sparse_Z	Tumoroscope(fixed), Truth	0.956	10	('Tumoroscope(fixed),\nTruth', 10)
496	high	sparse_Z	Tumoroscope(fixed), Truth	0.946	10	('Tumoroscope(fixed),\nTruth', 10)
497	high	sparse_Z	Tumoroscope(fixed), Truth	0.936	10	('Tumoroscope(fixed),\nTruth', 10)
498	high	sparse_Z	Tumoroscope(fixed), Truth	0.962	10	('Tumoroscope(fixed),\nTruth', 10)
499	high	sparse_Z	Tumoroscope(fixed), Truth	0.966	10	('Tumoroscope(fixed),\nTruth', 10)
500	med	normal	Tumoroscope(fixed), Truth	0.746	10	('Tumoroscope(fixed),\nTruth', 10)
501	med	normal	Tumoroscope(fixed), Truth	0.824	10	('Tumoroscope(fixed),\nTruth', 10)
502	med	normal	Tumoroscope(fixed), Truth	0.788	10	('Tumoroscope(fixed),\nTruth', 10)
503	med	normal	Tumoroscope(fixed), Truth	0.79	10	('Tumoroscope(fixed),\nTruth', 10)
504	med	normal	Tumoroscope(fixed), Truth	0.818	10	('Tumoroscope(fixed),\nTruth', 10)
505	med	normal	Tumoroscope(fixed), Truth	0.802	10	('Tumoroscope(fixed),\nTruth', 10)
506	med	normal	Tumoroscope(fixed), Truth	0.764	10	('Tumoroscope(fixed),\nTruth', 10)
507	med	normal	Tumoroscope(fixed), Truth	0.812	10	('Tumoroscope(fixed),\nTruth', 10)
508	med	normal	Tumoroscope(fixed), Truth	0.824	10	('Tumoroscope(fixed),\nTruth', 10)
509	med	normal	Tumoroscope(fixed), Truth	0.846	10	('Tumoroscope(fixed),\nTruth', 10)
510	med	dense_C	Tumoroscope(fixed), Truth	0.79	10	('Tumoroscope(fixed),\nTruth', 10)
511	med	dense_C	Tumoroscope(fixed), Truth	0.796	10	('Tumoroscope(fixed),\nTruth', 10)
512	med	dense_C	Tumoroscope(fixed), Truth	0.848	10	('Tumoroscope(fixed),\nTruth', 10)
513	med	dense_C	Tumoroscope(fixed), Truth	0.792	10	('Tumoroscope(fixed),\nTruth', 10)
514	med	dense_C	Tumoroscope(fixed), Truth	0.804	10	('Tumoroscope(fixed),\nTruth', 10)
515	med	dense_C	Tumoroscope(fixed), Truth	0.818	10	('Tumoroscope(fixed),\nTruth', 10)
516	med	dense_C	Tumoroscope(fixed), Truth	0.794	10	('Tumoroscope(fixed),\nTruth', 10)
517	med	dense_C	Tumoroscope(fixed), Truth	0.786	10	('Tumoroscope(fixed),\nTruth', 10)
518	med	dense_C	Tumoroscope(fixed), Truth	0.784	10	('Tumoroscope(fixed),\nTruth', 10)
519	med	dense_C	Tumoroscope(fixed), Truth	0.808	10	('Tumoroscope(fixed),\nTruth', 10)
520	med	dense_Z	Tumoroscope(fixed), Truth	0.506	10	('Tumoroscope(fixed),\nTruth', 10)
521	med	dense_Z	Tumoroscope(fixed), Truth	0.448	10	('Tumoroscope(fixed),\nTruth', 10)
522	med	dense_Z	Tumoroscope(fixed), Truth	0.478	10	('Tumoroscope(fixed),\nTruth', 10)
523	med	dense_Z	Tumoroscope(fixed), Truth	0.458	10	('Tumoroscope(fixed),\nTruth', 10)
524	med	dense_Z	Tumoroscope(fixed), Truth	0.506	10	('Tumoroscope(fixed),\nTruth', 10)
525	med	dense_Z	Tumoroscope(fixed), Truth	0.508	10	('Tumoroscope(fixed),\nTruth', 10)
526	med	dense_Z	Tumoroscope(fixed), Truth	0.442	10	('Tumoroscope(fixed),\nTruth', 10)
527	med	dense_Z	Tumoroscope(fixed), Truth	0.426	10	('Tumoroscope(fixed),\nTruth', 10)
528	med	dense_Z	Tumoroscope(fixed), Truth	0.578	10	('Tumoroscope(fixed),\nTruth', 10)
529	med	dense_Z	Tumoroscope(fixed), Truth	0.406	10	('Tumoroscope(fixed),\nTruth', 10)
530	med	sparse_C	Tumoroscope(fixed), Truth	0.792	10	('Tumoroscope(fixed),\nTruth', 10)
531	med	sparse_C	Tumoroscope(fixed), Truth	0.8	10	('Tumoroscope(fixed),\nTruth', 10)
532	med	sparse_C	Tumoroscope(fixed), Truth	0.81	10	('Tumoroscope(fixed),\nTruth', 10)
533	med	sparse_C	Tumoroscope(fixed), Truth	0.782	10	('Tumoroscope(fixed),\nTruth', 10)
534	med	sparse_C	Tumoroscope(fixed), Truth	0.768	10	('Tumoroscope(fixed),\nTruth', 10)
535	med	sparse_C	Tumoroscope(fixed), Truth	0.754	10	('Tumoroscope(fixed),\nTruth', 10)
536	med	sparse_C	Tumoroscope(fixed), Truth	0.792	10	('Tumoroscope(fixed),\nTruth', 10)
537	med	sparse_C	Tumoroscope(fixed), Truth	0.784	10	('Tumoroscope(fixed),\nTruth', 10)
538	med	sparse_C	Tumoroscope(fixed), Truth	0.784	10	('Tumoroscope(fixed),\nTruth', 10)
539	med	sparse_C	Tumoroscope(fixed), Truth	0.736	10	('Tumoroscope(fixed),\nTruth', 10)
540	med	sparse_Z	Tumoroscope(fixed), Truth	0.946	10	('Tumoroscope(fixed),\nTruth', 10)
541	med	sparse_Z	Tumoroscope(fixed), Truth	0.96	10	('Tumoroscope(fixed),\nTruth', 10)
542	med	sparse_Z	Tumoroscope(fixed), Truth	0.928	10	('Tumoroscope(fixed),\nTruth', 10)
543	med	sparse_Z	Tumoroscope(fixed), Truth	0.948	10	('Tumoroscope(fixed),\nTruth', 10)
544	med	sparse_Z	Tumoroscope(fixed), Truth	0.944	10	('Tumoroscope(fixed),\nTruth', 10)
545	med	sparse_Z	Tumoroscope(fixed), Truth	0.942	10	('Tumoroscope(fixed),\nTruth', 10)
546	med	sparse_Z	Tumoroscope(fixed), Truth	0.952	10	('Tumoroscope(fixed),\nTruth', 10)
547	med	sparse_Z	Tumoroscope(fixed), Truth	0.946	10	('Tumoroscope(fixed),\nTruth', 10)
548	med	sparse_Z	Tumoroscope(fixed), Truth	0.942	10	('Tumoroscope(fixed),\nTruth', 10)
549	med	sparse_Z	Tumoroscope(fixed), Truth	0.95	10	('Tumoroscope(fixed),\nTruth', 10)
550	higher	normal	Tumoroscope(fixed), Truth	0.792	10	('Tumoroscope(fixed),\nTruth', 10)
551	higher	normal	Tumoroscope(fixed), Truth	0.864	10	('Tumoroscope(fixed),\nTruth', 10)
552	higher	normal	Tumoroscope(fixed), Truth	0.842	10	('Tumoroscope(fixed),\nTruth', 10)
553	higher	normal	Tumoroscope(fixed), Truth	0.834	10	('Tumoroscope(fixed),\nTruth', 10)
554	higher	normal	Tumoroscope(fixed), Truth	0.786	10	('Tumoroscope(fixed),\nTruth', 10)
555	higher	normal	Tumoroscope(fixed), Truth	0.798	10	('Tumoroscope(fixed),\nTruth', 10)
556	higher	normal	Tumoroscope(fixed), Truth	0.828	10	('Tumoroscope(fixed),\nTruth', 10)
557	higher	normal	Tumoroscope(fixed), Truth	0.848	10	('Tumoroscope(fixed),\nTruth', 10)
558	higher	normal	Tumoroscope(fixed), Truth	0.816	10	('Tumoroscope(fixed),\nTruth', 10)
559	higher	normal	Tumoroscope(fixed), Truth	0.814	10	('Tumoroscope(fixed),\nTruth', 10)
560	higher	dense_C	Tumoroscope(fixed), Truth	0.838	10	('Tumoroscope(fixed),\nTruth', 10)
561	higher	dense_C	Tumoroscope(fixed), Truth	0.782	10	('Tumoroscope(fixed),\nTruth', 10)
562	higher	dense_C	Tumoroscope(fixed), Truth	0.846	10	('Tumoroscope(fixed),\nTruth', 10)
563	higher	dense_C	Tumoroscope(fixed), Truth	0.84	10	('Tumoroscope(fixed),\nTruth', 10)
564	higher	dense_C	Tumoroscope(fixed), Truth	0.87	10	('Tumoroscope(fixed),\nTruth', 10)
565	higher	dense_C	Tumoroscope(fixed), Truth	0.846	10	('Tumoroscope(fixed),\nTruth', 10)
566	higher	dense_C	Tumoroscope(fixed), Truth	0.838	10	('Tumoroscope(fixed),\nTruth', 10)
567	higher	dense_C	Tumoroscope(fixed), Truth	0.838	10	('Tumoroscope(fixed),\nTruth', 10)
568	higher	dense_C	Tumoroscope(fixed), Truth	0.818	10	('Tumoroscope(fixed),\nTruth', 10)
569	higher	dense_C	Tumoroscope(fixed), Truth	0.816	10	('Tumoroscope(fixed),\nTruth', 10)
570	higher	dense_Z	Tumoroscope(fixed), Truth	0.404	10	('Tumoroscope(fixed),\nTruth', 10)
571	higher	dense_Z	Tumoroscope(fixed), Truth	0.428	10	('Tumoroscope(fixed),\nTruth', 10)
572	higher	dense_Z	Tumoroscope(fixed), Truth	0.336	10	('Tumoroscope(fixed),\nTruth', 10)
573	higher	dense_Z	Tumoroscope(fixed), Truth	0.442	10	('Tumoroscope(fixed),\nTruth', 10)
574	higher	dense_Z	Tumoroscope(fixed), Truth	0.41	10	('Tumoroscope(fixed),\nTruth', 10)
575	higher	dense_Z	Tumoroscope(fixed), Truth	0.346	10	('Tumoroscope(fixed),\nTruth', 10)
576	higher	dense_Z	Tumoroscope(fixed), Truth	0.506	10	('Tumoroscope(fixed),\nTruth', 10)
577	higher	dense_Z	Tumoroscope(fixed), Truth	0.332	10	('Tumoroscope(fixed),\nTruth', 10)
578	higher	dense_Z	Tumoroscope(fixed), Truth	0.372	10	('Tumoroscope(fixed),\nTruth', 10)
579	higher	dense_Z	Tumoroscope(fixed), Truth	0.394	10	('Tumoroscope(fixed),\nTruth', 10)
580	higher	sparse_C	Tumoroscope(fixed), Truth	0.798	10	('Tumoroscope(fixed),\nTruth', 10)
581	higher	sparse_C	Tumoroscope(fixed), Truth	0.83	10	('Tumoroscope(fixed),\nTruth', 10)
582	higher	sparse_C	Tumoroscope(fixed), Truth	0.856	10	('Tumoroscope(fixed),\nTruth', 10)
583	higher	sparse_C	Tumoroscope(fixed), Truth	0.826	10	('Tumoroscope(fixed),\nTruth', 10)
584	higher	sparse_C	Tumoroscope(fixed), Truth	0.838	10	('Tumoroscope(fixed),\nTruth', 10)
585	higher	sparse_C	Tumoroscope(fixed), Truth	0.796	10	('Tumoroscope(fixed),\nTruth', 10)
586	higher	sparse_C	Tumoroscope(fixed), Truth	0.802	10	('Tumoroscope(fixed),\nTruth', 10)
587	higher	sparse_C	Tumoroscope(fixed), Truth	0.814	10	('Tumoroscope(fixed),\nTruth', 10)
588	higher	sparse_C	Tumoroscope(fixed), Truth	0.838	10	('Tumoroscope(fixed),\nTruth', 10)
589	higher	sparse_C	Tumoroscope(fixed), Truth	0.854	10	('Tumoroscope(fixed),\nTruth', 10)
590	higher	sparse_Z	Tumoroscope(fixed), Truth	0.956	10	('Tumoroscope(fixed),\nTruth', 10)
591	higher	sparse_Z	Tumoroscope(fixed), Truth	0.942	10	('Tumoroscope(fixed),\nTruth', 10)
592	higher	sparse_Z	Tumoroscope(fixed), Truth	0.962	10	('Tumoroscope(fixed),\nTruth', 10)
593	higher	sparse_Z	Tumoroscope(fixed), Truth	0.94	10	('Tumoroscope(fixed),\nTruth', 10)
594	higher	sparse_Z	Tumoroscope(fixed), Truth	0.944	10	('Tumoroscope(fixed),\nTruth', 10)
595	higher	sparse_Z	Tumoroscope(fixed), Truth	0.958	10	('Tumoroscope(fixed),\nTruth', 10)
596	higher	sparse_Z	Tumoroscope(fixed), Truth	0.956	10	('Tumoroscope(fixed),\nTruth', 10)
597	higher	sparse_Z	Tumoroscope(fixed), Truth	0.96	10	('Tumoroscope(fixed),\nTruth', 10)
598	higher	sparse_Z	Tumoroscope(fixed), Truth	0.944	10	('Tumoroscope(fixed),\nTruth', 10)
599	higher	sparse_Z	Tumoroscope(fixed), Truth	0.964	10	('Tumoroscope(fixed),\nTruth', 10)
