# Supplementary material for: Integrative spatial and genomic analysis of tumor heterogeneity with Tumoroscope
Source: Nat Commun. 2024 Oct 29;15:9343. doi: 10.1038/s41467-024-53374-3 (PMC11522407; doi:10.1038/s41467-024-53374-3)
Supplement: Supplementary file 4 — Source Data [file 41467_2024_53374_MOESM4_ESM.zip › Source Data/Supplementary_Figure_21.xlsx]

## Sheet: Single cell - PCA
SC PCA1	SC PCA2
3.5761	-3.27124
-6.75757	-3.68264
-1.30508	-2.94343
4.33409	0.400618
-3.01908	-2.97211
-6.28319	1.47666
9.87624	-0.329454
1.90632	1.28911
-5.06148	-2.32545
-0.217216	1.52719
2.68035	-3.96492
7.00468	-0.73408
2.68306	-1.44086
-9.93391	1.57948
8.41662	0.817246
-6.93994	1.45581
-2.97318	-2.99268
-2.08381	-2.9998
6.01197	0.867747
3.92586	-2.25249
-3.96465	5.92408
10.3975	-1.87541
-1.15763	-3.76093
-8.97172	0.493714
-4.2315	6.53309
-2.87717	1.0777
-4.93989	-0.841018
-8.66026	-1.86436
-6.15091	2.25634
-9.34382	0.552822
-7.76761	-0.00601777
7.91929	-0.0354289
10.8501	-0.0591514
7.0502	8.71262
-3.51694	8.74226
-1.28485	3.32693
-8.02122	4.98311
2.97497	9.0159
-11.3333	0.0327815
-10.8326	-0.736701
-4.0123	-0.0871754
-1.69081	-2.04737
-8.77916	2.92726
2.04101	0.863698
2.09236	1.63405
1.8064	-0.797986
-1.11807	0.352717
0.107716	2.329
-1.53187	8.3918
7.86698	0.647601
0.596176	-1.68969
11.4989	-1.12962
-0.432471	2.70472
-3.63136	1.45748
0.318193	1.39569
0.548069	-1.49053
-0.982601	-0.471374
6.34368	8.79186
3.08988	0.724884
6.47034	2.33844
5.87954	-4.60365
3.21372	-7.26132
-0.39769	-4.39152
-4.63533	-2.44025
-9.13636	-3.66703
-6.69359	-4.40753
9.47199	2.93404
-9.67587	2.32505
4.19987	-3.62694
-0.73363	-4.91433
-8.24682	-5.2544
5.35159	1.86868
-1.81573	0.359204
-2.45938	-0.278596
-1.33857	0.595272
-7.44502	-1.93112
-7.78693	5.05361
-5.42977	0.676694
-10.123	3.56661
-1.06998	0.920767
9.90568	0.0828391
-2.55004	-3.06512
1.64608	-2.52881
-0.930182	2.04744
1.8	2.11582
-2.33749	-2.39713
5.23424	1.30938
-0.724693	-1.98411
-2.30148	2.13468
-6.36415	-0.362502
-6.17335	-1.62227
10.3914	-2.5902
5.41185	-2.96882
-2.55021	-4.36426
-1.13619	-0.974266
10.9903	0.855998
8.70312	-1.19396
5.12821	1.45532
9.5198	1.60806
6.47683	-1.65187
7.24209	0.57175
-2.17139	-6.52076
-4.60925	5.91754
-8.43309	0.347471
9.31934	3.08907
5.46691	2.14197
-0.547563	-0.708275
0.318502	0.57355
-0.916789	-0.0329597
-1.13612	-2.42891
1.6609	-1.5747
8.20945	1.75377
1.70767	-2.29922
5.3354	-1.82521
4.70109	-2.77223
7.46758	2.09491
9.83034	0.240676
-9.70691	-1.67686
-8.39763	-1.00951
1.9582	-6.72186

## Sheet: Spatial transcriptomics - PCA
ST PCA1	ST PCA2
2.3435	-0.635751
-4.50387	1.43775
3.22419	-1.06993
3.53154	-1.02112
3.83096	-1.17315
-2.86242	0.760897
-6.71129	2.28916
