# Supplementary material for: Integrative spatial and genomic analysis of tumor heterogeneity with Tumoroscope
Source: Nat Commun. 2024 Oct 29;15:9343. doi: 10.1038/s41467-024-53374-3 (PMC11522407; doi:10.1038/s41467-024-53374-3)
Supplement: Supplementary file 4 — Source Data [file 41467_2024_53374_MOESM4_ESM.zip › Source Data/Figure_3&5_genotypes(a).xlsx]

## Sheet: breast
clone1	clone2	clone3	clone4	clone5	clone6	clone7
0	0.61	0.61	0	0	0	0
0	0.53	0.53	0.53	0.53	0.53	0.53
0	0	0	0	0.5	0.5	0.5
0	0.5	0.5	0.5	0.5	0.5	0.5
0	0	0	0	0.5	0.5	0.5
0	0	0	0	0.5	0.5	0.5
0	0.53	0.53	0	0	0	0
0	0.53	0.53	0.53	0.53	0.53	0.53
0	0	0	0	0.53	0.53	0.53
0	0.57	0.57	0	0	0	0
0	0	0	0	0.57	0	0
0	0	0	0	0.6	0.6	0.6
0	0	0	0.6	0.6	0.6	0.6
0	0	0	0	0	0	0.68
0	0.57	0.57	0.57	0.57	0.57	0.57
0	0	0.57	0	0	0	0
0	0	0	0.57	0.57	0.57	0.57
0	0.63	0.63	0	0	0	0
0	0	0	0	0	0	0.63
0	0	0	0	0	0.63	0.63
0	0	0	0	0.62	0	0
0	0	0	0	0	0.62	0
0	0	0.62	0	0	0	0
0	0	0	0	0	0.62	0
0	0	0	0	0.62	0	0
0	0	0	0	0	0	0.65
0	0	0	0	0	0.61	0.61
0	0.61	0.61	0.61	0.61	0.61	0.61
0	0.61	0	0	0	0	0
0	0	0	0.61	0.61	0.61	0.61
0	0	0	0.61	0.61	0.61	0.61
0	0.61	0	0	0	0	0
0	0	0	0	0.61	0	0
0	0.61	0.61	0.61	0.61	0.61	0.61
0	0.61	0.61	0.61	0.61	0.61	0.61
0	0	0	0	0	0	0.71
0	0	0	0	0.66	0.66	0.66
0	0	0	0	0.6	0.6	0.6
0	0.64	0.64	0.64	0.64	0.64	0.64
0	0.69	0.69	0	0	0	0
0	0.63	0.63	0.63	0.63	0.63	0.63
0	0	0	0.68	0.68	0.68	0.68
0	0.68	0.68	0.68	0.68	0.68	0.68
0	0	0	0	0	0	0.64
0	0.64	0.64	0	0	0	0
0	0.5	0.5	0.5	0.5	0.5	0.5
0	0.5	0.5	0.5	0.5	0.5	0.5
0	0	0	0.5	0.5	0.5	0.5
0	0.5	0.5	0	0	0	0
0	0	0	0	0	0.63	0
0	0.63	0.63	0.63	0.63	0.63	0.63
0	0	0	0	0.62	0	0
0	0.65	0.65	0.65	0.65	0.65	0.65
0	0	0	0.61	0.61	0.61	0.61
0	0	0	0	0	0.64	0.64
0	0	0	0	0	0.61	0
0	0.53	0.53	0	0	0	0
0	0.53	0.53	0.53	0.53	0.53	0.53
0	0.5	0.5	0	0	0	0
0	0.5	0.5	0.5	0.5	0.5	0.5
0	0	0	0	0	0.5	0.5
0	0	0	0	0.53	0.53	0.53
0	0	0	0	0	0	0.57
0	0	0	0.57	0.57	0.57	0.57
0	0	0	0.57	0.57	0.57	0.57
0	0.63	0.63	0.63	0.63	0.63	0.63
0	0	0	0	0.65	0.65	0.65
0	0	0	0	0.65	0	0
0	0	0	0.61	0.61	0.61	0.61
0	0	0	0	0.61	0	0
0	0	0	0.61	0.61	0.61	0.61
0	0.69	0.69	0.69	0.69	0.69	0.69
0	0	0	0.68	0.68	0.68	0.68
0	0.66	0.66	0.66	0.66	0.66	0.66
0	0	0	0.54	0.54	0.54	0.54
0	0.54	0.54	0	0	0	0
0	0	0	0.54	0	0	0
0	0	0.76	0	0	0	0
0	0.5	0.5	0.5	0.5	0.5	0.5
0	0.5	0.5	0.5	0.5	0.5	0.5
0	0.57	0.57	0	0	0	0
0	0	0.57	0	0	0	0
0	0.57	0.57	0.57	0.57	0.57	0.57
0	0.58	0.58	0.58	0.58	0.58	0.58
0	0.53	0.53	0	0	0	0
0	0.53	0.53	0.53	0.53	0.53	0.53
0	0.57	0.57	0.57	0.57	0.57	0.57
0	0	0	0.57	0.57	0.57	0.57
0	0	0	0.61	0	0	0
0	0.61	0.61	0	0	0	0
0	0.68	0.68	0.68	0.68	0.68	0.68
0	0.68	0.68	0.68	0.68	0.68	0.68
0	0.54	0.54	0.54	0.54	0.54	0.54
0	0.54	0.54	0.54	0.54	0.54	0.54
0	0.57	0.57	0	0	0	0
0	0.53	0.53	0	0	0	0
0	0	0	0	0	0.53	0.53
0	0	0	0	0.58	0.58	0.58
0	0	0	0	0.57	0.57	0.57
0	0	0.71	0	0	0	0
0	0	0.64	0	0	0	0
0	0.53	0.53	0.53	0.53	0.53	0.53
0	0	0	0	0.58	0.58	0.58
0	0	0	0.57	0	0	0
0	0.64	0.64	0.64	0.64	0.64	0.64
0	0.68	0.68	0	0	0	0
0	0	0	0	0.5	0.5	0.5
0	0.61	0.61	0.61	0.61	0.61	0.61
0	0.61	0.61	0.61	0.61	0.61	0.61
0	0.61	0.61	0.61	0.61	0.61	0.61
0	0	0	0.61	0.61	0.61	0.61
0	0.68	0.68	0	0	0	0
0	0.57	0.57	0.57	0.57	0.57	0.57
0	0.74	0.74	0	0	0	0
0	0	0	0.69	0.69	0.69	0.69
0	0.72	0.72	0	0	0	0
0	0.72	0.72	0	0	0	0
0	0.69	0.69	0	0	0	0
0	0.77	0.77	0	0	0	0
0	0	0	0	0.73	0.73	0.73
0	0	0	0.57	0.57	0.57	0.57
0	0	0	0	0	0	0.66
0	0.66	0	0	0	0	0
0	0.7	0	0	0	0	0
0	0	0	0	0	0	0.6
0	0.6	0.6	0.6	0.6	0.6	0.6
0	0.61	0.61	0	0	0	0
0	0.61	0.61	0.61	0.61	0.61	0.61
0	0.61	0.61	0.61	0.61	0.61	0.61
0	0.61	0.61	0	0	0	0
0	0.61	0.61	0.61	0.61	0.61	0.61
0	0	0	0	0.74	0	0
0	0.74	0.74	0.74	0.74	0.74	0.74
0	0.69	0.69	0.69	0.69	0.69	0.69
0	0	0	0	0.72	0	0
0	0.77	0.77	0	0	0	0
0	0.5	0.5	0	0	0	0
0	0	0	0.54	0.54	0.54	0.54
0	0.54	0.54	0	0	0	0
0	0	0	0.74	0.74	0.74	0.74
0	0	0	0.72	0.72	0.72	0.72
0	0	0	0	0.57	0.57	0.57
0	0	0	0	0	0.57	0.57
0	0.58	0	0	0	0	0
0	0.65	0.65	0	0	0	0
0	0.57	0.57	0	0	0	0
0	0	0	0	0.57	0.57	0.57
0	0	0.57	0	0	0	0
0	0	0	0	0	0.54	0.54
0	0.57	0.57	0.57	0.57	0.57	0.57
0	0.57	0	0	0	0	0
0	0	0	0	0.57	0	0
0	0	0	0.57	0.57	0.57	0.57
0	0.57	0.57	0	0	0	0
0	0	0	0	0.6	0.6	0.6
0	0	0	0.67	0	0	0
0	0	0	0.57	0.57	0.57	0.57
0	0	0	0	0.57	0	0
0	0.57	0.57	0.57	0.57	0.57	0.57
0	0.67	0.67	0	0	0	0
0	0	0	0	0.66	0.66	0.66
0	0	0.54	0	0	0	0
0	0.71	0.71	0.71	0.71	0.71	0.71
0	0	0	0.61	0	0	0
0	0.61	0.61	0.61	0.61	0.61	0.61
0	0	0	0	0	0.66	0.66
0	0	0	0.56	0.56	0.56	0.56
0	0	0	0	0	0.5	0
0	0.5	0.5	0.5	0.5	0.5	0.5
0	0	0	0.5	0.5	0.5	0.5
0	0.66	0.66	0.66	0.66	0.66	0.66
0	0	0	0	0	0	0.5
0	0.5	0.5	0.5	0.5	0.5	0.5
0	0	0	0	0	0.5	0.5
0	0.5	0.5	0.5	0.5	0.5	0.5
0	0	0.5	0	0	0	0
0	0	0	0.5	0.5	0.5	0.5
0	0.58	0.58	0	0	0	0
0	0	0	0	0.5	0.5	0.5
0	0	0	0	0.5	0.5	0.5
0	0	0	0	0	0.53	0.53
0	0	0	0	0	0.57	0
0	0	0	0	0	0.5	0.5
0	0.5	0.5	0	0	0	0
0	0	0	0	0	0	0.5
0	0.5	0.5	0.5	0.5	0.5	0.5
0	0.5	0.5	0	0	0	0
0	0.5	0.5	0.5	0.5	0.5	0.5
0	0.5	0.5	0	0	0	0
0	0	0	0	0.53	0.53	0.53
0	0	0	0.57	0.57	0.57	0.57
0	0.5	0.5	0.5	0.5	0.5	0.5
0	0.5	0.5	0	0	0	0
0	0	0	0.5	0.5	0.5	0.5
0	0	0	0	0.5	0.5	0.5
0	0	0	0.5	0.5	0.5	0.5
0	0.5	0.5	0	0	0	0
0	0.53	0	0	0	0	0
0	0	0	0.53	0.53	0.53	0.53
0	0	0	0.53	0.53	0.53	0.53
0	0	0	0.67	0.67	0.67	0.67
0	0.6	0.6	0.6	0.6	0.6	0.6
0	0	0	0	0.6	0.6	0.6
0	0.6	0	0	0	0	0
0	0.6	0	0	0	0	0
0	0	0.6	0	0	0	0
0	0	0	0.6	0	0	0
0	0	0	0	0	0.6	0.6
0	0	0	0	0	0.6	0
0	0	0	0	0.6	0.6	0.6
0	0	0	0.6	0.6	0.6	0.6
0	0	0	0	0	0.6	0
0	0	0	0	0	0.6	0.6
0	0	0	0.6	0	0	0
0	0	0	0	0	0	0.6
0	0	0	0	0.6	0.6	0.6
0	0	0	0.6	0.6	0.6	0.6
0	0	0.6	0	0	0	0
0	0.6	0.6	0	0	0	0
0	0.72	0.72	0.72	0.72	0.72	0.72
0	0	0	0	0.7	0	0
0	0.64	0.64	0.64	0.64	0.64	0.64
0	0	0.72	0	0	0	0
0	0	0	0.67	0.67	0.67	0.67
0	0	0	0	0.67	0	0
0	0.67	0.67	0.67	0.67	0.67	0.67
0	0	0	0	0	0.68	0.68
0	0	0	0	0.69	0.69	0.69
0	0.69	0.69	0.69	0.69	0.69	0.69
0	0	0	0	0	0.75	0.75
0	0.6	0.6	0	0	0	0
0	0.6	0.6	0	0	0	0
0	0	0.6	0	0	0	0
0	0.6	0.6	0.6	0.6	0.6	0.6
0	0	0	0	0	0.6	0.6
0	0	0	0.6	0.6	0.6	0.6
0	0	0.6	0	0	0	0
0	0.57	0.57	0.57	0.57	0.57	0.57
0	0.57	0.57	0.57	0.57	0.57	0.57
0	0.7	0.7	0.7	0.7	0.7	0.7
0	0.7	0.7	0.7	0.7	0.7	0.7
0	0.72	0.72	0.72	0.72	0.72	0.72
0	0.72	0.72	0.72	0.72	0.72	0.72
0	0.6	0.6	0.6	0.6	0.6	0.6
0	0.6	0.6	0	0	0	0
0	0.6	0.6	0.6	0.6	0.6	0.6
0	0	0.6	0	0	0	0
0	0	0	0	0	0	0.6
0	0.65	0.65	0.65	0.65	0.65	0.65
0	0.57	0.57	0.57	0.57	0.57	0.57
0	0.57	0.57	0	0	0	0
0	0.7	0.7	0.7	0.7	0.7	0.7
0	0.61	0.61	0	0	0	0
0	0.61	0.61	0	0	0	0
0	0.54	0.54	0	0	0	0
0	0	0.54	0	0	0	0
0	0.62	0.62	0.62	0.62	0.62	0.62
0	0.54	0.54	0.54	0.54	0.54	0.54
0	0	0	0	0	0	0.54
0	0	0	0	0.54	0	0
0	0.57	0.57	0.57	0.57	0.57	0.57
0	0.57	0	0	0	0	0
0	0	0.57	0	0	0	0
0	0.57	0.57	0.57	0.57	0.57	0.57
0	0.57	0.57	0.57	0.57	0.57	0.57
0	0.57	0.57	0.57	0.57	0.57	0.57
0	0.57	0.57	0.57	0.57	0.57	0.57
0	0	0.57	0	0	0	0
0	0	0	0	0.57	0.57	0.57
0	0	0	0	0	0	0.57
0	0	0	0	0	0.54	0.54
0	0.61	0	0	0	0	0
0	0.61	0.61	0.61	0.61	0.61	0.61
0	0	0.61	0	0	0	0
0	0.61	0.61	0.61	0.61	0.61	0.61
0	0	0	0.57	0	0	0
0	0	0	0	0.57	0	0
0	0	0.57	0	0	0	0
0	0	0	0	0	0.57	0.57
0	0.57	0.57	0.57	0.57	0.57	0.57
0	0	0	0.54	0.54	0.54	0.54
0	0.62	0.62	0	0	0	0
0	0	0	0.54	0.54	0.54	0.54
0	0	0	0	0	0.65	0.65
0	0	0	0	0.57	0	0
0	0	0.57	0	0	0	0
0	0.54	0	0	0	0	0
0	0	0	0.54	0.54	0.54	0.54
0	0.61	0.61	0.61	0.61	0.61	0.61
0	0	0	0	0.61	0	0
0	0.5	0	0	0	0	0
0	0	0	0.5	0.5	0.5	0.5
0	0	0	0.5	0.5	0.5	0.5
0	0	0	0	0	0.5	0
0	0	0	0	0.5	0.5	0.5
0	0	0	0	0.54	0	0
0	0	0	0.64	0.64	0.64	0.64
0	0.57	0.57	0	0	0	0
0	0	0	0	0.62	0	0
0	0	0.62	0	0	0	0
0	0	0	0	0	0.62	0.62
0	0	0	0	0.61	0.61	0.61
0	0	0	0	0.79	0.79	0.79
0	0.73	0.73	0	0	0	0
0	0.65	0.65	0.65	0.65	0.65	0.65
0	0	0	0.5	0.5	0.5	0.5
0	0.5	0.5	0.5	0.5	0.5	0.5
0	0.57	0.57	0.57	0.57	0.57	0.57
0	0.53	0	0	0	0	0
0	0.61	0.61	0.61	0.61	0.61	0.61
0	0.65	0.65	0.65	0.65	0.65	0.65
0	0	0	0	0	0.65	0.65
0	0	0	0	0.64	0	0
0	0	0	0	0	0	0.64
0	0	0	0	0	0.64	0.64
0	0	0	0	0	0.64	0
0	0.63	0.63	0.63	0.63	0.63	0.63
0	0.62	0	0	0	0	0
0	0	0	0	0.62	0	0
0	0	0	0.62	0	0	0
0	0.6	0.6	0	0	0	0
0	0	0	0.58	0	0	0
0	0.58	0.58	0	0	0	0
0	0	0	0	0	0.67	0.67
0	0.71	0.71	0	0	0	0
0	0	0	0	0	0.71	0.71
0	0.71	0.71	0.71	0.71	0.71	0.71
0	0	0	0	0	0	0.76
0	0.69	0.69	0.69	0.69	0.69	0.69
0	0	0	0.73	0.73	0.73	0.73
0	0.73	0.73	0.73	0.73	0.73	0.73
0	0.73	0.73	0.73	0.73	0.73	0.73
0	0.61	0.61	0.61	0.61	0.61	0.61
0	0.71	0	0	0	0	0
0	0	0	0.71	0.71	0.71	0.71
0	0	0	0	0	0.71	0
0	0.69	0.69	0.69	0.69	0.69	0.69
0	0	0	0.61	0.61	0.61	0.61
0	0.69	0.69	0.69	0.69	0.69	0.69
0	0	0.71	0	0	0	0
0	0	0	0	0	0.6	0
0	0.57	0.57	0.57	0.57	0.57	0.57
0	0	0	0	0.57	0.57	0.57
0	0	0	0	0	0.57	0
0	0	0	0	0	0.61	0.61
0	0	0	0.5	0.5	0.5	0.5
0	0.5	0.5	0	0	0	0
0	0	0	0.5	0.5	0.5	0.5
0	0	0	0.53	0.53	0.53	0.53
0	0.5	0.5	0.5	0.5	0.5	0.5
0	0	0	0.5	0.5	0.5	0.5
0	0	0	0.5	0.5	0.5	0.5
0	0.5	0.5	0.5	0.5	0.5	0.5
0	0	0	0	0	0.53	0
0	0.5	0.5	0.5	0.5	0.5	0.5
0	0	0	0.5	0.5	0.5	0.5
0	0	0	0	0	0.5	0
0	0	0	0.57	0.57	0.57	0.57
0	0	0	0	0	0.53	0
0	0.5	0.5	0.5	0.5	0.5	0.5
0	0.53	0.53	0.53	0.53	0.53	0.53
0	0	0	0	0	0.5	0.5
0	0.5	0.5	0.5	0.5	0.5	0.5
0	0	0	0.5	0.5	0.5	0.5
0	0.5	0.5	0.5	0.5	0.5	0.5
0	0	0.6	0	0	0	0
0	0	0	0	0.57	0	0
0	0.53	0.53	0.53	0.53	0.53	0.53
0	0	0	0	0	0	0.65
0	0.65	0	0	0	0	0
0	0	0	0	0	0.53	0
0	0	0	0	0.5	0.5	0.5
0	0.5	0.5	0.5	0.5	0.5	0.5
0	0.5	0.5	0.5	0.5	0.5	0.5
0	0	0	0	0.5	0.5	0.5
0	0	0	0	0.5	0.5	0.5
0	0	0.5	0	0	0	0
0	0	0	0.6	0.6	0.6	0.6
0	0.66	0	0	0	0	0
0	0.66	0.66	0.66	0.66	0.66	0.66
0	0.66	0.66	0.66	0.66	0.66	0.66
0	0.66	0.66	0	0	0	0
0	0.71	0.71	0.71	0.71	0.71	0.71
0	0.63	0.63	0	0	0	0
0	0.63	0.63	0	0	0	0
0	0	0	0.63	0.63	0.63	0.63
0	0	0	0	0	0.63	0.63
0	0.5	0.5	0.5	0.5	0.5	0.5
0	0.5	0	0	0	0	0
0	0.5	0.5	0.5	0.5	0.5	0.5
0	0	0	0	0	0.5	0
0	0.5	0.5	0.5	0.5	0.5	0.5
0	0	0	0.5	0.5	0.5	0.5
0	0.56	0.56	0	0	0	0
0	0.66	0.66	0	0	0	0
0	0	0	0	0	0.66	0
0	0.63	0.63	0	0	0	0
0	0	0.63	0	0	0	0
0	0.5	0	0	0	0	0
0	0.5	0.5	0.5	0.5	0.5	0.5
0	0	0	0	0.67	0.67	0.67
0	0	0	0	0.67	0.67	0.67
0	0	0	0	0.67	0	0
0	0.67	0.67	0	0	0	0
0	0.68	0.68	0	0	0	0
0	0	0	0	0.68	0.68	0.68
0	0.68	0.68	0	0	0	0
0	0.68	0.68	0	0	0	0
0	0	0	0	0	0.66	0
0	0	0	0	0	0.64	0
0	0.64	0.64	0.64	0.64	0.64	0.64
0	0	0	0.64	0.64	0.64	0.64
0	0	0.64	0	0	0	0
0	0.6	0.6	0	0	0	0
0	0	0	0	0.68	0.68	0.68
0	0.56	0.56	0.56	0.56	0.56	0.56
0	0.66	0.66	0	0	0	0
0	0.66	0.66	0	0	0	0
0	0.66	0.66	0.66	0.66	0.66	0.66
0	0	0	0	0.63	0	0
0	0	0	0	0.66	0	0
0	0.66	0.66	0.66	0.66	0.66	0.66
0	0.56	0	0	0	0	0
0	0.56	0.56	0	0	0	0
0	0.56	0.56	0	0	0	0
0	0	0	0	0	0.56	0.56
0	0.56	0.56	0	0	0	0
0	0	0	0.56	0.56	0.56	0.56
0	0	0	0	0	0	0.56
0	0	0	0	0	0.66	0
0	0.66	0.66	0	0	0	0
0	0.66	0.66	0	0	0	0
0	0	0	0	0	0	0.56
0	0	0	0	0.56	0.56	0.56
0	0	0	0.56	0.56	0.56	0.56
0	0.62	0.62	0.62	0.62	0.62	0.62
0	0.69	0.69	0	0	0	0
0	0.69	0	0	0	0	0
0	0	0	0.69	0.69	0.69	0.69
0	0	0	0	0.63	0.63	0.63
0	0.63	0.63	0	0	0	0
0	0.63	0.63	0.63	0.63	0.63	0.63
0	0	0	0	0	0.69	0
0	0	0	0.63	0.63	0.63	0.63
0	0	0	0	0.63	0.63	0.63
0	0.68	0.68	0.68	0.68	0.68	0.68
0	0.56	0	0	0	0	0
0	0.56	0.56	0.56	0.56	0.56	0.56
0	0	0	0	0.56	0.56	0.56
0	0	0.56	0	0	0	0
0	0	0	0.56	0	0	0
0	0	0	0	0	0.56	0
0	0	0	0	0.56	0.56	0.56
0	0	0	0	0.56	0	0
0	0.56	0.56	0.56	0.56	0.56	0.56
0	0.56	0.56	0	0	0	0
0	0	0	0.56	0	0	0
0	0	0.56	0	0	0	0
0	0	0	0	0	0.56	0.56
0	0	0	0	0.69	0	0
0	0	0	0	0.69	0.69	0.69
0	0	0	0	0	0.69	0.69
0	0	0	0	0.69	0.69	0.69
0	0.69	0.69	0.69	0.69	0.69	0.69
0	0.69	0	0	0	0	0
0	0.69	0.69	0.69	0.69	0.69	0.69
0	0	0	0	0	0.69	0.69
0	0	0	0.69	0.69	0.69	0.69
0	0	0	0	0.69	0	0
0	0	0	0.56	0.56	0.56	0.56
0	0.56	0.56	0	0	0	0
0	0.69	0.69	0.69	0.69	0.69	0.69
0	0	0	0.69	0.69	0.69	0.69
0	0	0	0	0.69	0.69	0.69
0	0.69	0.69	0.69	0.69	0.69	0.69
0	0	0	0.64	0.64	0.64	0.64
0	0	0.64	0	0	0	0
0	0.64	0.64	0.64	0.64	0.64	0.64
0	0	0	0.64	0.64	0.64	0.64
0	0.64	0.64	0.64	0.64	0.64	0.64
0	0.63	0.63	0.63	0.63	0.63	0.63
0	0.63	0	0	0	0	0
0	0	0	0.63	0.63	0.63	0.63
0	0	0.62	0	0	0	0
0	0	0	0	0	0	0.62
0	0	0	0	0	0	0.62
0	0	0	0.62	0.62	0.62	0.62
0	0	0	0	0.62	0	0
0	0	0	0	0.62	0.62	0.62
0	0	0	0	0.62	0	0
0	0	0	0.62	0.62	0.62	0.62
0	0	0	0	0.62	0	0
0	0	0.59	0	0	0	0
0	0	0.59	0	0	0	0
0	0.59	0	0	0	0	0
0	0.59	0	0	0	0	0
0	0.59	0.59	0	0	0	0
0	0	0	0	0	0.64	0.64
0	0	0	0	0.64	0.64	0.64
0	0.64	0.64	0	0	0	0
0	0	0	0	0	0.62	0
0	0	0	0	0.62	0	0
0	0	0	0	0.62	0	0
0	0.62	0.62	0.62	0.62	0.62	0.62
0	0	0	0.59	0.59	0.59	0.59
0	0	0.59	0	0	0	0
0	0	0	0	0	0.59	0.59
0	0.59	0.59	0.59	0.59	0.59	0.59
0	0	0	0	0	0	0.59
0	0	0	0	0	0	0.59
0	0.65	0.65	0	0	0	0
0	0.65	0	0	0	0	0
0	0	0	0.65	0.65	0.65	0.65
0	0.58	0.58	0	0	0	0
0	0	0	0.69	0.69	0.69	0.69
0	0.65	0.65	0.65	0.65	0.65	0.65
0	0.56	0.56	0.56	0.56	0.56	0.56
0	0.56	0.56	0.56	0.56	0.56	0.56
0	0.65	0.65	0.65	0.65	0.65	0.65
0	0	0	0.65	0	0	0
0	0	0	0.65	0.65	0.65	0.65
0	0	0	0.62	0.62	0.62	0.62
0	0.62	0.62	0.62	0.62	0.62	0.62
0	0	0	0	0	0	0.62
0	0.62	0.62	0.62	0.62	0.62	0.62
0	0.62	0.62	0.62	0.62	0.62	0.62
0	0.62	0.62	0.62	0.62	0.62	0.62
0	0	0	0.62	0.62	0.62	0.62
0	0	0	0	0	0.65	0.65
0	0	0.62	0	0	0	0
0	0.62	0	0	0	0	0
0	0.62	0.62	0	0	0	0
0	0.62	0.62	0.62	0.62	0.62	0.62
0	0	0	0.62	0.62	0.62	0.62
0	0.62	0.62	0.62	0.62	0.62	0.62
0	0	0	0.62	0.62	0.62	0.62
0	0.62	0.62	0	0	0	0
0	0.62	0	0	0	0	0
0	0	0	0	0.62	0	0
0	0.62	0.62	0.62	0.62	0.62	0.62
0	0	0	0	0.62	0.62	0.62
0	0.62	0.62	0.62	0.62	0.62	0.62
0	0	0	0.62	0.62	0.62	0.62
0	0	0	0	0.65	0.65	0.65
0	0	0	0	0	0	0.62
0	0	0	0	0	0	0.62
0	0.65	0.65	0	0	0	0
0	0	0.62	0	0	0	0
0	0.62	0.62	0	0	0	0
0	0.62	0.62	0.62	0.62	0.62	0.62
0	0	0	0.62	0.62	0.62	0.62
0	0	0	0.62	0.62	0.62	0.62
0	0	0	0	0	0.62	0.62
0	0	0	0.62	0	0	0
0	0	0	0	0.62	0	0
0	0.62	0.62	0.62	0.62	0.62	0.62
0	0.62	0.62	0.62	0.62	0.62	0.62
0	0.62	0.62	0	0	0	0
0	0	0	0.62	0.62	0.62	0.62
0	0.62	0.62	0	0	0	0
0	0	0	0	0	0	0.62
0	0.62	0.62	0	0	0	0
0	0.62	0.62	0.62	0.62	0.62	0.62
0	0.56	0.56	0.56	0.56	0.56	0.56
0	0	0	0.56	0.56	0.56	0.56
0	0	0	0.56	0.56	0.56	0.56
0	0.66	0	0	0	0	0
0	0.66	0.66	0.66	0.66	0.66	0.66
0	0	0	0	0.66	0.66	0.66
0	0.64	0	0	0	0	0
0	0.64	0.64	0.64	0.64	0.64	0.64
0	0.64	0.64	0.64	0.64	0.64	0.64
0	0	0	0.67	0	0	0
0	0	0.68	0	0	0	0
0	0.68	0.68	0.68	0.68	0.68	0.68
0	0.68	0.68	0.68	0.68	0.68	0.68
0	0	0	0.56	0.56	0.56	0.56
0	0.59	0	0	0	0	0
0	0	0	0.56	0.56	0.56	0.56
0	0	0.59	0	0	0	0
0	0.59	0.59	0.59	0.59	0.59	0.59
0	0.59	0.59	0.59	0.59	0.59	0.59
0	0	0	0	0.64	0.64	0.64
0	0.64	0.64	0	0	0	0
0	0	0	0	0.64	0	0
0	0	0	0	0.64	0	0
0	0.63	0	0	0	0	0
0	0.63	0.63	0.63	0.63	0.63	0.63
0	0.63	0.63	0.63	0.63	0.63	0.63
0	0.63	0.63	0.63	0.63	0.63	0.63
0	0.63	0.63	0.63	0.63	0.63	0.63
0	0.63	0.63	0.63	0.63	0.63	0.63
0	0	0	0.63	0.63	0.63	0.63
0	0.63	0.63	0.63	0.63	0.63	0.63
0	0	0	0.63	0.63	0.63	0.63
0	0	0	0.63	0	0	0
0	0	0.66	0	0	0	0
0	0.66	0.66	0.66	0.66	0.66	0.66
0	0.66	0.66	0.66	0.66	0.66	0.66
0	0.7	0.7	0	0	0	0
0	0.66	0.66	0	0	0	0
0	0	0.56	0	0	0	0
0	0.67	0.67	0	0	0	0
0	0	0	0	0.65	0	0
0	0.71	0.71	0	0	0	0
0	0	0	0	0	0	0.66
0	0.66	0.66	0	0	0	0
0	0.66	0.66	0	0	0	0

## Sheet: prostate
clone1	clone2	clone3	clone4
0	0	0.65	0.65
0	0	0	0.64
0	0	0	0.65
0	0	0.65	0.65
0	0	0.65	0.65
0	0	0	0.65
0	0	0	0.65
0	0	0	0.65
0	0.65	0	0
0	0.65	0.65	0.65
0	0.65	0.65	0.65
0	0	0	0.65
0	0	0.65	0.65
0	0	0.65	0
0	0	0.65	0.65
0	0	0.65	0
0	0	0	0.65
0	0	0	0.65
0	0.65	0	0
0	0	0.65	0
0	0	0.65	0.65
0	0.65	0	0
0	0	0.66	0
0	0	0.66	0.66
0	0	0.66	0.66
0	0	0.65	0
0	0.65	0	0
0	0	0.65	0
0	0	0.65	0.65
0	0	0	0.65
0	0.65	0.65	0.65
0	0	0	0.65
0	0	0	0.65
0	0	0.65	0
0	0.64	0.64	0.64
0	0.64	0.64	0.64
0	0	0	0.65
0	0	0.65	0.65
0	0	0.65	0
0	0.65	0.65	0.65
0	0	0.65	0
0	0.64	0.64	0.64
0	0	0	0.64
0	0.64	0	0
0	0	0	0.66
0	0.64	0	0
0	0.65	0	0
0	0.65	0	0
0	0	0.64	0
0	0.65	0	0
0	0	0	0.65
0	0.65	0	0
0	0	0	0.65
0	0.65	0.65	0.65
0	0	0	0.65
0	0.65	0.65	0.65
0	0	0	0.66
0	0.66	0.66	0.66
0	0	0.66	0
0	0	0	0.64
0	0.66	0	0
0	0	0.66	0
0	0	0.65	0
0	0.72	0.72	0.72
0	0	0.66	0
0	0	0	0.63
0	0.63	0	0
0	0.63	0.63	0.63
0	0.63	0	0
0	0	0.63	0
0	0.63	0.63	0.63
0	0	0	0.65
0	0	0.65	0.65
0	0	0	0.65
0	0	0	0.65
0	0	0.63	0
0	0	0.65	0
0	0	0	0.64
0	0.64	0.64	0.64
0	0.64	0	0
0	0.64	0.64	0.64
0	0.64	0.64	0.64
0	0.63	0	0
0	0	0.65	0
0	0	0.65	0.65
0	0.65	0	0
0	0.64	0.64	0.64
0	0	0.64	0.64
0	0.65	0.65	0.65
0	0	0	0.66
0	0	0.66	0
0	0	0.68	0
0	0.65	0.65	0.65
0	0	0.64	0.64
0	0.65	0	0
0	0	0.65	0.65
0	0	0	0.65
0	0	0	0.64
0	0	0.66	0.66
0	0.66	0	0
0	0	0	0.66
0	0	0	0.66
0	0	0	0.66
0	0	0.66	0
0	0	0.66	0
0	0.66	0.66	0.66
0	0.65	0.65	0.65
0	0	0.65	0
0	0.65	0	0
0	0.65	0.65	0.65
0	0.65	0.65	0.65
0	0	0.65	0
0	0.65	0	0
0	0	0.65	0
0	0.65	0	0
0	0	0	0.65
0	0.65	0.65	0.65
0	0.65	0	0
0	0	0.65	0.65
0	0	0	0.65
0	0	0.65	0
0	0.65	0.65	0.65
0	0	0	0.65
0	0	0.65	0.65
0	0	0.65	0
0	0.64	0	0
0	0.64	0.64	0.64
0	0.64	0	0
0	0	0.64	0.64
0	0.64	0	0
0	0	0.64	0.64
0	0	0.64	0
0	0.65	0.65	0.65
0	0	0	0.65
0	0	0.65	0
0	0	0	0.65
0	0	0.64	0
0	0.64	0	0
0	0.65	0	0
0	0	0.65	0.65
0	0	0.64	0
0	0.65	0	0
0	0	0.65	0.65
0	0	0	0.65
0	0	0.65	0
0	0	0	0.64
0	0	0.64	0
0	0.64	0	0
0	0	0.65	0
0	0	0.65	0.65
0	0	0	0.65
0	0	0	0.65
0	0	0	0.65
0	0	0.64	0.64
0	0.64	0.64	0.64
0	0.64	0	0
0	0	0.64	0
0	0	0.66	0
0	0.66	0	0
0	0.66	0.66	0.66
0	0	0.66	0.66
0	0	0.66	0.66
0	0.65	0.65	0.65
0	0	0.65	0.65
0	0	0.66	0.66
0	0.66	0.66	0.66
0	0	0	0.66
0	0	0	0.66
0	0	0	0.66
0	0.66	0.66	0.66
0	0	0.66	0
0	0	0.66	0.66
0	0	0	0.65
0	0.65	0.65	0.65
0	0	0.65	0
0	0	0	0.65
0	0.65	0	0
0	0	0	0.65
0	0	0.65	0.65
0	0	0.65	0
0	0.65	0.65	0.65
0	0.65	0.65	0.65
0	0	0	0.65
0	0	0.65	0
0	0.65	0	0
0	0.65	0.65	0.65
0	0	0.65	0.65
0	0	0	0.65
0	0.65	0.65	0.65
0	0.65	0	0
0	0.65	0.65	0.65
0	0	0	0.65
0	0	0.65	0
0	0	0.65	0.65
0	0	0	0.65
0	0	0.65	0.65
0	0.64	0	0
0	0	0.64	0.64
0	0	0.64	0.64
0	0.64	0.64	0.64
0	0.64	0.64	0.64
0	0.68	0	0
0	0	0	0.68
0	0	0	0.68
0	0	0.68	0
0	0	0	0.68
0	0	0.68	0
0	0.68	0	0
0	0	0.68	0.68
0	0	0.67	0.67
0	0.67	0	0
0	0.68	0.68	0.68
0	0.68	0	0
0	0	0.68	0
0	0.67	0	0
0	0	0.67	0
0	0.67	0	0
0	0	0.67	0
0	0.67	0	0
0	0	0	0.67
0	0	0.67	0.67
0	0	0	0.67
0	0	0.68	0
0	0.68	0.68	0.68
0	0	0.68	0.68
0	0.68	0.68	0.68
0	0.68	0	0
0	0	0.67	0
0	0.67	0	0
0	0	0	0.67
0	0	0.67	0
0	0	0.67	0
0	0	0.66	0.66
0	0	0.66	0.66
0	0	0	0.66
0	0	0	0.66
0	0	0	0.66
0	0.66	0	0
0	0.66	0.66	0.66
0	0.66	0	0
0	0	0.64	0.64
0	0	0.64	0
0	0.64	0.64	0.64
0	0.64	0.64	0.64
0	0.64	0.64	0.64
0	0	0.64	0
0	0.64	0.64	0.64
0	0.64	0	0
0	0	0.64	0.64
0	0.64	0.64	0.64
0	0	0.64	0.64
0	0	0.64	0.64
0	0	0.64	0.64
0	0.64	0	0
0	0	0	0.64
0	0	0.66	0.66
0	0	0.66	0.66
0	0	0	0.66
0	0.66	0	0
0	0	0.66	0
0	0	0	0.66
0	0	0.66	0
0	0	0.66	0.66
0	0.66	0.66	0.66
0	0	0	0.66
0	0.63	0.63	0.63
0	0	0	0.63
0	0	0.66	0.66
0	0	0.66	0.66
0	0.66	0	0
0	0.66	0	0
0	0	0.66	0
0	0	0.66	0.66
0	0	0.63	0
0	0	0	0.63
0	0	0.63	0.63
0	0	0	0.66
0	0	0.66	0
0	0	0.62	0
0	0	0.62	0.62
0	0.64	0.64	0.64
0	0	0.67	0
