# Supplementary material for: Integrative spatial and genomic analysis of tumor heterogeneity with Tumoroscope
Source: Nat Commun. 2024 Oct 29;15:9343. doi: 10.1038/s41467-024-53374-3 (PMC11522407; doi:10.1038/s41467-024-53374-3)
Supplement: Supplementary file 4 — Source Data [file 41467_2024_53374_MOESM4_ESM.zip › Source Data/Supplementary_Figure_5.xlsx]

## Sheet: a
ST	WES
0.000523515	186.667
0.00296658	356.333
0.000174505	229.333
0.00034901	110.667
0.000436262	175.667
0.000174505	184.333
0.00113428	300.333
0.000261757	337
0.00427537	309.667
0.000174505	137.333
0.00462438	226.333
0.00881249	297
0.00034901	298.333
0.000174505	492.667
0.000261757	40.3333
0.00933601	132
0.000174505	307
0.000261757	300.333
0.000174505	275.667
0.00113428	273.333
0.000261757	140.333
0.000174505	234.667
8.72524e-05	202.667
0.000261757	167
8.72524e-05	366.333
0.000174505	413.667
8.72524e-05	264
0.00322834	246
8.72524e-05	281.333
0.000610767	167.667
0.00148329	121.667
8.72524e-05	225.667
8.72524e-05	553.333
0.0427537	185.667
8.72524e-05	139
0.000174505	250
0.000610767	627.667
0.00253032	3057.67
8.72524e-05	2672.67
0.00034901	773
8.72524e-05	351.333
8.72524e-05	323.333
8.72524e-05	219
0.00209406	339.667
0.000174505	443.667
0.00104703	566.667

## Sheet: b
ST	WES
0.00174505	235.667
0.00296658	712.667
0.000174505	458.667
0.00218131	128.667
0.000436262	351.333
0.162115	185
0.00113428	600.667
0.00253032	394
0.00427537	619.333
0.00034901	174.333
0.00462438	452.667
0.010383	311.667
0.00034901	596.667
0.000174505	985.333
0.000959777	42
0.0173632	264
0.00322834	308.667
0.00314109	302
0.000261757	334.667
0.00113428	546.667
0.000785272	180.667
0.256958	245.667
0.164035	212
0.0917023	172
0.0215513	367.667
0.000174505	827.333
0.0018323	322.333
0.00322834	492
0.000174505	300.667
0.000610767	335.333
0.00401361	243.333
8.72524e-05	267.667
0.00113428	1106.67
0.0427537	371.333
0.00034901	142.333
0.000174505	500
0.00357735	678.667
0.12765	3117
0.000523515	2736.67
0.00767821	819
0.000698019	353.667
0.000959777	325.667
0.000261757	438
0.00209406	679.333
0.000174505	887.333
0.00104703	1133.33

## Sheet: c
ST	WES
1.50804	557.333
0.0192926	43.3333
0.0321543	8.66667
0.0192926	184
0.14791	192.667
0.0289389	279
0.00321543	234.333
0.00321543	104.333
0.00321543	13
0.00321543	13.6667
0.00321543	295
0.0096463	4.66667
0.0160772	2.33333
0.0192926	162
0.0096463	5.33333
0.0257235	89
0.0128617	84
0.0096463	91.6667

## Sheet: d
ST	WES
1.50804	1114.67
0.0192926	44.6667
0.0321543	13.3333
0.0192926	368
0.14791	385.333
0.762058	280
0.00321543	468.667
0.0900322	105.333
0.00321543	15.3333
0.00321543	16.3333
0.00321543	590
0.0257235	8.66667
0.0160772	4.66667
1.37621	162.333
0.0643087	6
0.0257235	178
1.62701	85.3333
2.00965	92.6667
