# Supplementary material for: Integrative spatial and genomic analysis of tumor heterogeneity with Tumoroscope
Source: Nat Commun. 2024 Oct 29;15:9343. doi: 10.1038/s41467-024-53374-3 (PMC11522407; doi:10.1038/s41467-024-53374-3)
Supplement: Supplementary file 4 — Source Data [file 41467_2024_53374_MOESM4_ESM.zip › Source Data/Supplementary_Figure_9.xlsx]

## Sheet: Breast
High Coverage	Low Coverage
0.339096	6.15e-05
0.41847	5.85e-05
0.323346	6.55e-05
0.294473	4.55e-05
0.239032	5.45e-05
0.307891	7.15e-05
0.246961	6.1e-05
0.256478	5.55e-05
0.240226	4.95e-05
0.239607	5.45e-05
0.2318	5.25e-05
0.234096	6.8e-05
0.139624	8.3e-05
0.199759	7.2e-05
0.165244	6.05e-05
0.163724	6.45e-05
0.118025	3.85e-05
0.131494	7.8e-05
0.123966	0.0001565
0.065074	6.05e-05
0.115	5.3e-05
0.0756975	5.3e-05
0.102872	4.1e-05
0.089672	4.7e-05
0.068419	6.65e-05
0.0536045	7.15e-05
0.0656385	6.65e-05
0.050773	6.8e-05
0.056899	5.4e-05
0.045492	8.9e-05
0.039199	4.6e-05
0.0397235	4.35e-05
0.0214875	7.1e-05
0.0298165	6.2e-05
0.021143	8.65e-05
0.0304865	4.8e-05
0.034306	5.5e-05
0.0374245	5.85e-05
0.02782	6.15e-05
0.0262335	5.75e-05
0.026602	6.55e-05
0.027473	5.5e-05
0.0272245	5.35e-05
0.0185935	5.85e-05
0.014382	9.05e-05
0.0168865	6.9e-05
0.0162605	4.7e-05
0.0141145	5.85e-05
0.013122	9.75e-05
0.0084685	6.9e-05
0.0097345	5.35e-05
0.0074895	5.7e-05
0.0080925	6.2e-05
0.0067695	8.65e-05
0.0099765	5.45e-05
0.0123035	5.75e-05
0.00729	4.7e-05
0.007177	6.05e-05
0.0101845	6.1e-05
0.006932	6.3e-05

## Sheet: Prostate
High Coverage	Low Coverage
0.672269	0.000578
0.300405	0.0005125
0.204958	0.0005735
0.204371	0.000601
0.225277	0.000711
0.366835	0.0005485
0.364131	0.0004665
0.334923	0.000752
0.276839	0.0006785
0.324585	0.0004875
0.101661	0.0004925
0.339724	0.0004935
0.343569	0.000527
0.197672	0.0005505
0.155739	0.0004665
0.178591	0.0006505
0.322022	0.000625
0.290063	0.000545
0.141738	0.0006885
0.059093	0.000505
0.110562	0.000564
0.130763	0.0005105
0.122041	0.00051
0.176148	0.0004775
0.151937	0.0005295
0.107852	0.0005655
0.265602	0.0005065
0.195715	0.0004815
