# Supplementary material for: Integrative spatial and genomic analysis of tumor heterogeneity with Tumoroscope
Source: Nat Commun. 2024 Oct 29;15:9343. doi: 10.1038/s41467-024-53374-3 (PMC11522407; doi:10.1038/s41467-024-53374-3)
Supplement: Supplementary file 4 — Source Data [file 41467_2024_53374_MOESM4_ESM.zip › Source Data/Figure_3_STARCH(h).xlsx]

## Sheet: SP1
section	coordinates_x	nuclei	type	x	y	barcode	coordinates_y	cluster
P3.3	10x15	32	cancer	10	15	P3.3_CTCTATGTTTACGCAGGT	10.0x15.0	1
P3.3	10x16	60	cancer	10	16	P3.3_CTGGAGCATCGACTTGAG	10.0x16.0	0
P3.3	10x17	21	cancer	10	17	P3.3_CGCTCATTCGCAGACGTA	10.0x17.0	0
P3.3	10x18	24	cancer	10	18	P3.3_CCCGCGGAATGAAGCATC	10.0x18.0	0
P3.3	10x19	28	cancer	10	19	P3.3_AGGGACGTTAGTGTGCCA	10.0x19.0	1
P3.3	10x21	30	cancer	10	21	P3.3_CTTGAGATCTTCTTGCGG	10.0x21.0	1
P3.3	10x22	17	cancer	10	22	P3.3_TGCCGGATTGACGGTTAT	10.0x22.0	0
P3.3	10x23	21	cancer	10	23	P3.3_ATTTGCAAGAAGCCGGGC	10.0x23.0	1
P3.3	10x24	85	cancer	10	24	P3.3_GTACTTAAGCCTCAGTTA	10.0x24.0	0
P3.3	10x25	99	cancer	10	25	P3.3_GAGCCTGTTGCGCGCTAG	10.0x25.0	1
P3.3	11x14	34	cancer	11	14	P3.3_CGCTAATTGCCCGATCCG	11.0x14.0	1
P3.3	11x15	120	cancer	11	15	P3.3_CGTCTCAAACATTCGGCC	11.0x15.0	1
P3.3	11x19	46	cancer	11	19	P3.3_CAACATCGACCCTATTCC	11.0x19.0	0
P3.3	11x20	40	cancer	11	20	P3.3_CCACGTCAGCCCTGTGAG	11.0x20.0	0
P3.3	11x21	26	cancer	11	21	P3.3_ATATGGGTGTAACAAGAA	11.0x21.0	0
P3.3	11x22	18	cancer	11	22	P3.3_ATGAATGACGGAGGTACT	11.0x22.0	0
P3.3	11x23	26	cancer	11	23	P3.3_CTTGTCAGATTTATGCAG	11.0x23.0	1
P3.3	12x14	53	cancer	12	14	P3.3_TTATGGAGCTTAAGCCGC	12.0x14.0	1
P3.3	12x15	27	cancer	12	15	P3.3_CGGAGCCAAGACTCGTCT	12.0x15.0	0
P3.3	12x18	24	cancer	12	18	P3.3_GAATTATTCCGCAGGGCT	12.0x18.0	0
P3.3	12x19	53	cancer	12	19	P3.3_TCCGAATTCAAATTAAGG	12.0x19.0	0
P3.3	12x20	75	cancer	12	20	P3.3_GTCACGGATCGAGGGATA	12.0x20.0	0
P3.3	12x21	80	cancer	12	21	P3.3_TGTCAAAGGCCTATCAGC	12.0x21.0	1
P3.3	12x22	86	cancer	12	22	P3.3_CCGCCAGTTAATCAGCAA	12.0x22.0	0
P3.3	12x23	34	cancer	12	23	P3.3_TCTTCCCAAGTGCTTATA	12.0x23.0	0
P3.3	13x14	27	cancer	13	14	P3.3_CATCATCTTACAAGAAAG	13.0x14.0	0
P3.3	13x15	48	cancer	13	15	P3.3_CTCATCTACAAAGAGGTC	13.0x15.0	0
P3.3	13x18	24	cancer	13	18	P3.3_TCTGATCCCGCCGGAAAG	13.0x18.0	1
P3.3	13x19	64	cancer	13	19	P3.3_CTCAGTATGCATGAGCAG	13.0x19.0	0
P3.3	13x20	38	cancer	13	20	P3.3_TACTTGCCAATCTCTGAG	13.0x20.0	0
P3.3	13x21	32	cancer	13	21	P3.3_ACATCACCTGCGCGCTCT	13.0x21.0	0
P3.3	13x25	59	cancer	13	25	P3.3_TAAAGGAACATTCCGGTG	13.0x25.0	1
P3.3	13x26	77	cancer	13	26	P3.3_TTAAGGACTGTAATTGGG	13.0x26.0	1
P3.3	14x12	78	cancer	14	12	P3.3_CATGGTACGATCGCGCCC	14.0x12.0	0
P3.3	14x13	94	cancer	14	13	P3.3_CGAACTAGAATCGATAGC	14.0x13.0	0
P3.3	14x14	63	cancer	14	14	P3.3_TGAAACTCCTGTCTCGCG	14.0x14.0	1
P3.3	14x15	34	cancer	14	15	P3.3_CGCTTACATAGAAGATTA	14.0x15.0	1
P3.3	14x16	112	cancer	14	16	P3.3_GTATACTGGGCGAACCAA	14.0x16.0	0
P3.3	14x18	13	cancer	14	18	P3.3_ACATTTAAGGCGCATGAT	14.0x18.0	1
P3.3	14x19	35	cancer	14	19	P3.3_GTGCCCGCCGGACTTAAG	14.0x19.0	1
P3.3	14x20	15	cancer	14	20	P3.3_GCGGACGTGTACCAGTAA	14.0x20.0	1
P3.3	14x21	8	cancer	14	21	P3.3_GAATATGAGTTGATACAG	14.0x21.0	1
P3.3	14x22	68	cancer	14	22	P3.3_GACCGAGGCGACGCCAAT	14.0x22.0	1
P3.3	14x23	24	cancer	14	23	P3.3_TAACTTCGATCAGGCTTA	14.0x23.0	0
P3.3	14x24	41	cancer	14	24	P3.3_AGGGACGTCGTTTGCCTG	14.0x24.0	1
P3.3	14x25	44	cancer	14	25	P3.3_CCATAGAAGTTGTAGTGA	14.0x25.0	1
P3.3	14x26	64	cancer	14	26	P3.3_GATCTGCACAACTCTGCC	14.0x26.0	0
P3.3	15x12	31	cancer	15	12	P3.3_ATGTGTTGGGAATCCCAG	15.0x12.0	1
P3.3	15x13	8	cancer	15	13	P3.3_ATGGGCTGAATGTCACAC	15.0x13.0	1
P3.3	15x14	37	cancer	15	14	P3.3_TAACAGGGCCCGAGGTTC	15.0x14.0	1
P3.3	15x15	70	cancer	15	15	P3.3_GATACTTCGGGATGCGGG	15.0x15.0	0
P3.3	15x16	84	cancer	15	16	P3.3_CTATTCATACTCGGGTAC	15.0x16.0	0
P3.3	15x18	28	cancer	15	18	P3.3_TCTGCACAAACAGTGACT	15.0x18.0	1
P3.3	15x19	50	cancer	15	19	P3.3_TGATTCTTGTCGCAGCAT	15.0x19.0	1
P3.3	15x20	88	cancer	15	20	P3.3_CCTCTGCAATAAACAAAG	15.0x20.0	1
P3.3	15x21	51	cancer	15	21	P3.3_GCCGAAAGACTAGGTCTC	15.0x21.0	0
P3.3	15x23	71	cancer	15	23	P3.3_TCTCCGTACACGCGCCTT	15.0x23.0	1
P3.3	15x24	43	cancer	15	24	P3.3_CATATAGCGCACATCGAA	15.0x24.0	1
P3.3	15x25	53	cancer	15	25	P3.3_GCAACCTAGACAAACCAC	15.0x25.0	0
P3.3	16x12	9	cancer	16	12	P3.3_ACCCGGCGTAACTAGATA	16.0x12.0	1
P3.3	16x13	11	cancer	16	13	P3.3_TTCCGGCAATCACTCAGA	16.0x13.0	1
P3.3	16x14	19	cancer	16	14	P3.3_GTAACGCCTACTAGGAAG	16.0x14.0	1
P3.3	16x15	68	cancer	16	15	P3.3_TCCTAACGCTACTATCTG	16.0x15.0	0
P3.3	16x16	47	cancer	16	16	P3.3_ACAACTATGGGTTGGCGG	16.0x16.0	1
P3.3	16x18	11	cancer	16	18	P3.3_GGACTTACGACAACTATG	16.0x18.0	1
P3.3	16x19	72	cancer	16	19	P3.3_ACGTAAGCGGACGCATGA	16.0x19.0	0
P3.3	16x20	99	cancer	16	20	P3.3_AGCGCCCTCCGAATGTTG	16.0x20.0	0
P3.3	16x21	78	cancer	16	21	P3.3_CTTCCAACTCTCGCATAG	16.0x21.0	0
P3.3	16x22	77	cancer	16	22	P3.3_GAAGATTCGCCCGGTCCA	16.0x22.0	1
P3.3	16x23	52	cancer	16	23	P3.3_TCTCAGGTGATAAGGATG	16.0x23.0	1
P3.3	16x24	45	cancer	16	24	P3.3_GGCTATCCTCTAGAGCAG	16.0x24.0	1
P3.3	17x13	12	cancer	17	13	P3.3_CTCAAACCGGAACTCTGT	17.0x13.0	1
P3.3	17x14	19	cancer	17	14	P3.3_ACATGTGTCGTTTCAAGA	17.0x14.0	1
P3.3	17x16	15	cancer	17	16	P3.3_AGACTTGCGATATACTAT	17.0x16.0	1
P3.3	17x17	71	cancer	17	17	P3.3_TCTAATAAACCGACCGTA	17.0x17.0	0
P3.3	17x18	103	cancer	17	18	P3.3_CCCTTTCAACCTCTCGAT	17.0x18.0	1
P3.3	17x19	148	cancer	17	19	P3.3_TACCTTTGTGTAATGGCG	17.0x19.0	1
P3.3	17x21	66	cancer	17	21	P3.3_GGATCGATGCATTTGGAG	17.0x21.0	0
P3.3	17x22	101	cancer	17	22	P3.3_CGGCCAAAGATACTTTAA	17.0x22.0	0
P3.3	17x23	103	cancer	17	23	P3.3_CTAACATTAGTCGCCGTT	17.0x23.0	0
P3.3	18x17	22	cancer	18	17	P3.3_GTTATGTAATAACCCTCT	18.0x17.0	0
P3.3	18x18	26	cancer	18	18	P3.3_TAAGAAACACCCGCTGAC	18.0x18.0	0
P3.3	18x19	71	cancer	18	19	P3.3_TATCGAACTAAGGTCGCG	18.0x19.0	1
P3.3	18x20	107	cancer	18	20	P3.3_TTCACCAATGCTGTAGTA	18.0x20.0	0
P3.3	18x21	91	cancer	18	21	P3.3_CAGCACATGATGTTCTAG	18.0x21.0	0
P3.3	18x22	131	cancer	18	22	P3.3_CAGAAGCGAGCCGAAGTC	18.0x22.0	0
P3.3	18x23	12	cancer	18	23	P3.3_CGTCCTAGCTAAGTCGCC	18.0x23.0	1
P3.3	19x17	14	cancer	19	17	P3.3_TTAGACGAGCTCGTAGTT	19.0x17.0	0
P3.3	19x18	48	cancer	19	18	P3.3_CTGAGGGTTGTATAAGTC	19.0x18.0	0
P3.3	19x19	60	cancer	19	19	P3.3_TAAGCTTACGAGCCCGCC	19.0x19.0	0
P3.3	19x20	66	cancer	19	20	P3.3_ACTGCTGTACATTCGATC	19.0x20.0	0
P3.3	20x17	64	cancer	20	17	P3.3_TGAAGGCATCTAAATGTG	20.0x17.0	0
P3.3	20x18	71	cancer	20	18	P3.3_GCGCGTGTATTACGACGA	20.0x18.0	0
P3.3	20x19	72	cancer	20	19	P3.3_TTGACTTATCCAGGTAGC	20.0x19.0	1
P3.3	20x20	55	cancer	20	20	P3.3_TTTATTTGCGATCAAGGA	20.0x20.0	0
P3.3	21x17	25	cancer	21	17	P3.3_CCTCAGGAAGGGTGTATC	21.0x17.0	1
P3.3	21x18	74	cancer	21	18	P3.3_GTGATCGGTCCTGTATAG	21.0x18.0	0
P3.3	21x20	2	cancer	21	20	P3.3_GTTGTCATGCCATATCGG	21.0x20.0	1
P3.3	22x18	59	cancer	22	18	P3.3_GATGGCCAGATTCGTTAG	22.0x18.0	0
P3.3	22x19	1	cancer	22	19	P3.3_AGCTAGATGTTCCGAGCG	22.0x19.0	1
P3.3	5x11	71	cancer	5	11	P3.3_ATAAATGAGCTCTTCACG	5.0x11.0	0
P3.3	5x12	35	cancer	5	12	P3.3_TGCTTACCGGTGGATTAC	5.0x12.0	1
P3.3	5x13	90	cancer	5	13	P3.3_TCTATCTAGACCTAGATG	5.0x13.0	0
P3.3	5x14	77	cancer	5	14	P3.3_ACAAACCTACTCCGCTGT	5.0x14.0	0
P3.3	5x15	88	cancer	5	15	P3.3_ACCGATCCCATACTAGCG	5.0x15.0	0
P3.3	5x16	64	cancer	5	16	P3.3_GCATTAATAGATAGGATC	5.0x16.0	1
P3.3	5x17	58	cancer	5	17	P3.3_CAATCGCTGCTCTGGAAT	5.0x17.0	0
P3.3	5x18	50	cancer	5	18	P3.3_GAGGGCGCGTCATTACGG	5.0x18.0	0
P3.3	5x19	69	cancer	5	19	P3.3_GGGTTCTTAGCGGGAGTG	5.0x19.0	0
P3.3	5x20	63	cancer	5	20	P3.3_TTACACGCCCGATCGATA	5.0x20.0	0
P3.3	5x21	70	cancer	5	21	P3.3_CAAGCGCGCATTAGATGT	5.0x21.0	0
P3.3	5x22	71	cancer	5	22	P3.3_AGCGCCATTTAGGTCGAA	5.0x22.0	0
P3.3	5x24	39	cancer	5	24	P3.3_GTTGTCGCGGAGTACTGG	5.0x24.0	0
P3.3	5x25	37	cancer	5	25	P3.3_CACCAGGCTCGAAACGCG	5.0x25.0	0
P3.3	5x8	48	cancer	5	8	P3.3_CGTGTCCATAGAAGCTGT	5.0x8.0	1
P3.3	5x9	43	cancer	5	9	P3.3_TATGTAGCGTCGAAGATC	5.0x9.0	1
P3.3	6x11	33	cancer	6	11	P3.3_GTGAAGCTTTGCTGTCAA	6.0x11.0	1
P3.3	6x12	83	cancer	6	12	P3.3_TATGTTGGCCAATGTGCA	6.0x12.0	0
P3.3	6x13	90	cancer	6	13	P3.3_AGACGGTGTTAAGGCTAC	6.0x13.0	1
P3.3	6x14	78	cancer	6	14	P3.3_GTATGCTCGGTCAACAAT	6.0x14.0	0
P3.3	6x15	114	cancer	6	15	P3.3_CAGCATCTTTGGAGCGGT	6.0x15.0	0
P3.3	6x16	42	cancer	6	16	P3.3_AGTATACATCTAGCCGGT	6.0x16.0	1
P3.3	6x19	50	cancer	6	19	P3.3_TCTGCCAGGTGCCGGACG	6.0x19.0	0
P3.3	6x20	48	cancer	6	20	P3.3_AGACATTAAACGTGGATG	6.0x20.0	0
P3.3	6x21	42	cancer	6	21	P3.3_GTTCTCGCAAGGCGTGGG	6.0x21.0	1
P3.3	6x22	77	cancer	6	22	P3.3_ATCTCACATCACTGAAGC	6.0x22.0	0
P3.3	6x23	79	cancer	6	23	P3.3_GCATTGATAGGAATCCTG	6.0x23.0	0
P3.3	6x24	50	cancer	6	24	P3.3_GTTCAACACCTCACCAGC	6.0x24.0	0
P3.3	6x25	32	cancer	6	25	P3.3_GAACATAATTGCACCGTC	6.0x25.0	0
P3.3	6x26	31	cancer	6	26	P3.3_GACCTATGCATGTTGAAT	6.0x26.0	0
P3.3	7x10	17	cancer	7	10	P3.3_CGTGTTGTATCTTTGGAG	7.0x10.0	1
P3.3	7x11	21	cancer	7	11	P3.3_TGTACGATTAGTCCGACG	7.0x11.0	0
P3.3	7x12	53	cancer	7	12	P3.3_AGAACAAACTGTTAACAC	7.0x12.0	0
P3.3	7x13	55	cancer	7	13	P3.3_AGCCGACATGCTCTAAAC	7.0x13.0	0
P3.3	7x14	70	cancer	7	14	P3.3_ATGAACCGCGTTAGTACG	7.0x14.0	0
P3.3	7x15	44	cancer	7	15	P3.3_GCCCGAGCGCGTGTAACA	7.0x15.0	0
P3.3	7x16	64	cancer	7	16	P3.3_TAAGGCCGGTTTCCAAAT	7.0x16.0	0
P3.3	7x17	38	cancer	7	17	P3.3_TATCTTTACTCGGCGGCC	7.0x17.0	0
P3.3	7x18	26	cancer	7	18	P3.3_CTTACACTAGGCGTAAGG	7.0x18.0	1
P3.3	7x19	20	cancer	7	19	P3.3_GCGTTTCCAAGCACGCGG	7.0x19.0	0
P3.3	7x20	44	cancer	7	20	P3.3_CTCATGATCGTTCAAACC	7.0x20.0	0
P3.3	7x21	29	cancer	7	21	P3.3_TTCCGATTGTATAGCCGC	7.0x21.0	0
P3.3	7x22	54	cancer	7	22	P3.3_CCCAGCAACCGTTGATCC	7.0x22.0	0
P3.3	7x23	60	cancer	7	23	P3.3_CTATATGTTGTCCTGTGA	7.0x23.0	0
P3.3	7x24	101	cancer	7	24	P3.3_GAATAATCAAACCGATCG	7.0x24.0	0
P3.3	7x26	78	cancer	7	26	P3.3_GGCTCAAATTAAATGCGA	7.0x26.0	0
P3.3	7x8	9	cancer	7	8	P3.3_GAGTAACGAGATTCTCCC	7.0x8.0	1
P3.3	7x9	26	cancer	7	9	P3.3_ATATTGCCACCCTACCAA	7.0x9.0	1
P3.3	8x10	32	cancer	8	10	P3.3_GCTTATCGATCTGCTCGG	8.0x10.0	1
P3.3	8x11	43	cancer	8	11	P3.3_CAAACAGCGTCTGGAACA	8.0x11.0	0
P3.3	8x12	75	cancer	8	12	P3.3_TAACTGCGTTACGCGATT	8.0x12.0	0
P3.3	8x13	15	cancer	8	13	P3.3_CCTAGGTCGCGCTCGAGG	8.0x13.0	0
P3.3	8x14	23	cancer	8	14	P3.3_GTTCCTGTGGTATTATGA	8.0x14.0	0
P3.3	8x15	9	cancer	8	15	P3.3_AGCAACTGTGCGACCATC	8.0x15.0	0
P3.3	8x16	19	cancer	8	16	P3.3_ACCGGAGTAAATTAGCGG	8.0x16.0	0
P3.3	8x17	61	cancer	8	17	P3.3_TATCCTCCAGTTATGTTG	8.0x17.0	0
P3.3	8x18	92	cancer	8	18	P3.3_TCGTCAAGACCCGTCAGG	8.0x18.0	0
P3.3	8x19	77	cancer	8	19	P3.3_GGCCTCACGCTGGATATT	8.0x19.0	0
P3.3	8x20	28	cancer	8	20	P3.3_CATTTATCTGGTTGGTAC	8.0x20.0	0
P3.3	8x21	26	cancer	8	21	P3.3_AGGCCGCTGCACAAGTCT	8.0x21.0	0
P3.3	8x22	27	cancer	8	22	P3.3_ATACAGTGGTGCATCCGC	8.0x22.0	0
P3.3	8x23	87	cancer	8	23	P3.3_TGGTCCAATAAATTAAGC	8.0x23.0	1
P3.3	8x24	28	cancer	8	24	P3.3_GAGTAGCTTGGATGATGT	8.0x24.0	1
P3.3	8x25	97	cancer	8	25	P3.3_CATGTCCGAATTTCATAC	8.0x25.0	0
P3.3	8x26	67	cancer	8	26	P3.3_TATCTGCTGTGTTTACGT	8.0x26.0	0
P3.3	8x7	21	cancer	8	7	P3.3_ACCGATCCGTAGTTCCAA	8.0x7.0	0
P3.3	8x8	24	cancer	8	8	P3.3_CCCAGACACAACCTACGC	8.0x8.0	0
P3.3	8x9	22	cancer	8	9	P3.3_CGTTGAGTTGGTCCTCCG	8.0x9.0	0
P3.3	9x14	38	cancer	9	14	P3.3_TCCGGAGCGAACACGATT	9.0x14.0	0
P3.3	9x15	45	cancer	9	15	P3.3_TTTATGCCACTCGGCTAG	9.0x15.0	1
P3.3	9x16	78	cancer	9	16	P3.3_AGCCTGAACAGCGCTAGC	9.0x16.0	0
P3.3	9x17	68	cancer	9	17	P3.3_CTGAGCTATTGGGCGTCG	9.0x17.0	0
P3.3	9x18	33	cancer	9	18	P3.3_ATCCCGTGATCGCACCAT	9.0x18.0	0
P3.3	9x19	70	cancer	9	19	P3.3_ATGAATTTAGCGCCCGCT	9.0x19.0	1
P3.3	9x20	80	cancer	9	20	P3.3_GGTTAGTTAGACCAACTA	9.0x20.0	0
P3.3	9x21	43	cancer	9	21	P3.3_ATGATCCTTCGCCTGTAC	9.0x21.0	0
P3.3	9x22	23	cancer	9	22	P3.3_TACCGCCGATTCCTGCAG	9.0x22.0	0
P3.3	9x23	25	cancer	9	23	P3.3_ACCGGGTAAGATGTAGGC	9.0x23.0	1
P3.3	9x24	28	cancer	9	24	P3.3_CCTTTGACACTGTCTCTA	9.0x24.0	0
P3.3	9x25	40	cancer	9	25	P3.3_CCTTAGGGCCTCTCCACA	9.0x25.0	0
P3.3	9x26	46	cancer	9	26	P3.3_CCGTCATTGTGTTAGGAC	9.0x26.0	0

## Sheet: SP2
section	coordinates_x	nuclei	type	x	y	barcode	coordinates_y	cluster
P2.4	14x21	54	cancer	14	21	P2.4_GAATATGAGTTGATACAG	14.0x21.0	1
P2.4	14x22	39	cancer	14	22	P2.4_GACCGAGGCGACGCCAAT	14.0x22.0	1
P2.4	14x23	45	cancer	14	23	P2.4_TAACTTCGATCAGGCTTA	14.0x23.0	1
P2.4	14x24	27	cancer	14	24	P2.4_AGGGACGTCGTTTGCCTG	14.0x24.0	1
P2.4	15x20	60	cancer	15	20	P2.4_CCTCTGCAATAAACAAAG	15.0x20.0	1
P2.4	15x21	58	cancer	15	21	P2.4_GCCGAAAGACTAGGTCTC	15.0x21.0	1
P2.4	15x23	46	cancer	15	23	P2.4_TCTCCGTACACGCGCCTT	15.0x23.0	1
P2.4	16x18	146	cancer	16	18	P2.4_GGACTTACGACAACTATG	16.0x18.0	0
P2.4	16x19	55	cancer	16	19	P2.4_ACGTAAGCGGACGCATGA	16.0x19.0	1
P2.4	16x20	125	cancer	16	20	P2.4_AGCGCCCTCCGAATGTTG	16.0x20.0	1
P2.4	16x21	141	cancer	16	21	P2.4_CTTCCAACTCTCGCATAG	16.0x21.0	1
P2.4	16x22	64	cancer	16	22	P2.4_GAAGATTCGCCCGGTCCA	16.0x22.0	1
P2.4	16x24	49	cancer	16	24	P2.4_GGCTATCCTCTAGAGCAG	16.0x24.0	1
P2.4	16x25	57	cancer	16	25	P2.4_GAATGAGGCGTGCCAAGG	16.0x25.0	0
P2.4	17x16	82	cancer	17	16	P2.4_AGACTTGCGATATACTAT	17.0x16.0	0
P2.4	17x17	105	cancer	17	17	P2.4_TCTAATAAACCGACCGTA	17.0x17.0	0
P2.4	17x18	66	cancer	17	18	P2.4_CCCTTTCAACCTCTCGAT	17.0x18.0	0
P2.4	17x19	79	cancer	17	19	P2.4_TACCTTTGTGTAATGGCG	17.0x19.0	1
P2.4	17x20	141	cancer	17	20	P2.4_GCGAACATTCCTTTATGA	17.0x20.0	1
P2.4	17x21	68	cancer	17	21	P2.4_GGATCGATGCATTTGGAG	17.0x21.0	0
P2.4	17x22	58	cancer	17	22	P2.4_CGGCCAAAGATACTTTAA	17.0x22.0	0
P2.4	17x25	27	cancer	17	25	P2.4_TCCATTGTCGACCGTACC	17.0x25.0	1
P2.4	17x26	24	cancer	17	26	P2.4_CATCTGCTGTAGTCCGAT	17.0x26.0	1
P2.4	18x16	49	cancer	18	16	P2.4_GACCAAGAGTAGCGAGGG	18.0x16.0	1
P2.4	18x17	27	cancer	18	17	P2.4_GTTATGTAATAACCCTCT	18.0x17.0	1
P2.4	18x18	43	cancer	18	18	P2.4_TAAGAAACACCCGCTGAC	18.0x18.0	1
P2.4	18x19	56	cancer	18	19	P2.4_TATCGAACTAAGGTCGCG	18.0x19.0	0
P2.4	18x21	58	cancer	18	21	P2.4_CAGCACATGATGTTCTAG	18.0x21.0	0
P2.4	18x23	49	cancer	18	23	P2.4_CGTCCTAGCTAAGTCGCC	18.0x23.0	1
P2.4	18x27	25	cancer	18	27	P2.4_CTCGTTACGTCAAGCAAC	18.0x27.0	1
P2.4	19x14	36	cancer	19	14	P2.4_GCGGCACTTGGGATCGCC	19.0x14.0	1
P2.4	19x15	28	cancer	19	15	P2.4_ATCCGTAACATCTTATCA	19.0x15.0	0
P2.4	19x16	41	cancer	19	16	P2.4_GTGCGGTTGTATCTTCAG	19.0x16.0	0
P2.4	19x17	39	cancer	19	17	P2.4_TTAGACGAGCTCGTAGTT	19.0x17.0	1
P2.4	19x18	85	cancer	19	18	P2.4_CTGAGGGTTGTATAAGTC	19.0x18.0	1
P2.4	19x19	87	cancer	19	19	P2.4_TAAGCTTACGAGCCCGCC	19.0x19.0	0
P2.4	19x20	29	cancer	19	20	P2.4_ACTGCTGTACATTCGATC	19.0x20.0	1
P2.4	19x23	86	cancer	19	23	P2.4_TATGTAACCGCAGGCCAA	19.0x23.0	0
P2.4	19x27	50	cancer	19	27	P2.4_TACTTGTTAAGGCGACGC	19.0x27.0	1
P2.4	20x13	86	cancer	20	13	P2.4_TTTCTAACTCATAAGGAT	20.0x13.0	1
P2.4	20x14	42	cancer	20	14	P2.4_TAGTCGCTATATCAGGAT	20.0x14.0	1
P2.4	20x15	28	cancer	20	15	P2.4_TCACTCATACTTGGCCGG	20.0x15.0	1
P2.4	20x16	15	cancer	20	16	P2.4_CTTGTCGTCTCCACCTCA	20.0x16.0	1
P2.4	20x17	16	cancer	20	17	P2.4_TGAAGGCATCTAAATGTG	20.0x17.0	1
P2.4	20x18	21	cancer	20	18	P2.4_GCGCGTGTATTACGACGA	20.0x18.0	1
P2.4	20x19	18	cancer	20	19	P2.4_TTGACTTATCCAGGTAGC	20.0x19.0	1
P2.4	20x20	25	cancer	20	20	P2.4_TTTATTTGCGATCAAGGA	20.0x20.0	1
P2.4	20x21	34	cancer	20	21	P2.4_GTCAAAGATTACTCCTGC	20.0x21.0	0
P2.4	20x22	33	cancer	20	22	P2.4_CGACCATGGCCTGTGAGG	20.0x22.0	0
P2.4	20x23	23	cancer	20	23	P2.4_CGTTATGGAGCCATCCCT	20.0x23.0	1
P2.4	20x24	38	cancer	20	24	P2.4_GTTGCCTCTTGTAAATTC	20.0x24.0	1
P2.4	20x25	24	cancer	20	25	P2.4_TTAACTGGCCAGCAACAG	20.0x25.0	1
P2.4	21x12	17	cancer	21	12	P2.4_GTTAACGAATCAGATTGA	21.0x12.0	1
P2.4	21x13	24	cancer	21	13	P2.4_GAGGCGTACACTACAACC	21.0x13.0	1
P2.4	21x18	22	cancer	21	18	P2.4_GTGATCGGTCCTGTATAG	21.0x18.0	1
P2.4	21x19	31	cancer	21	19	P2.4_GACTCATTTGCAACAGGT	21.0x19.0	1
P2.4	21x20	18	cancer	21	20	P2.4_GTTGTCATGCCATATCGG	21.0x20.0	1
P2.4	21x21	17	cancer	21	21	P2.4_TTAGGTGATGTCAGACAC	21.0x21.0	1
P2.4	21x25	30	cancer	21	25	P2.4_TACTTATGCATTACAATT	21.0x25.0	1
P2.4	22x10	15	cancer	22	10	P2.4_CTTGACGCGTGGACAAAC	22.0x10.0	1
P2.4	22x12	20	cancer	22	12	P2.4_CGTTAGGCGATATCTGTA	22.0x12.0	1
P2.4	22x13	14	cancer	22	13	P2.4_TAACGCGTGCTGAGTAGG	22.0x13.0	1
P2.4	22x24	24	cancer	22	24	P2.4_GGTAATAGTTGATGGGCT	22.0x24.0	1
P2.4	22x9	16	cancer	22	9	P2.4_GTACAGGTCTAAATCTAA	22.0x9.0	1
P2.4	23x10	76	cancer	23	10	P2.4_GCTTCCGATGAGTTGTGG	23.0x10.0	1
P2.4	23x11	36	cancer	23	11	P2.4_CGAGCACTCAATTCCGGG	23.0x11.0	1
P2.4	23x12	22	cancer	23	12	P2.4_ACGTAAGGTGATGCGACG	23.0x12.0	1
P2.4	23x26	21	cancer	23	26	P2.4_TTCCGAGCTGTACAAGTC	23.0x26.0	1
P2.4	23x9	36	cancer	23	9	P2.4_GCCGCCTAAGTGATCTTG	23.0x9.0	1
P2.4	24x11	29	cancer	24	11	P2.4_TTCCTTGTTACGGGTGAG	24.0x11.0	1

## Sheet: SP3
section	coordinates_x	nuclei	type	x	y	barcode	coordinates_y	cluster
P1.2	18x10	52	cancer	18	10	P1.2_CACGGGTAGTGAAATCTA	18.0x10.0	0
P1.2	18x11	80	cancer	18	11	P1.2_CATACTCGGATGCCGCGT	18.0x11.0	1
P1.2	18x12	40	cancer	18	12	P1.2_GTTAACTGGACAGAGCGT	18.0x12.0	1
P1.2	19x10	85	cancer	19	10	P1.2_CTTTAATTAGAGGCATCG	19.0x10.0	1
P1.2	19x11	74	cancer	19	11	P1.2_GACCTCGAGTAAGCCGCG	19.0x11.0	1
P1.2	19x12	35	cancer	19	12	P1.2_GTGCTATTTAAGCCGATT	19.0x12.0	1
P1.2	20x10	56	cancer	20	10	P1.2_CTCCGTTGCCAGCCATCG	20.0x10.0	0
P1.2	20x11	43	cancer	20	11	P1.2_CTCTATGGTTCCCGAGAG	20.0x11.0	1
P1.2	20x12	83	cancer	20	12	P1.2_CGTCTATCCAACGTATAG	20.0x12.0	0
P1.2	21x10	49	cancer	21	10	P1.2_AGTTTAACAACCGCGCCT	21.0x10.0	0
P1.2	21x11	43	cancer	21	11	P1.2_ATAGGTTGTATGAGACGA	21.0x11.0	0
P1.2	21x12	92	cancer	21	12	P1.2_GTTAACGAATCAGATTGA	21.0x12.0	0
P1.2	21x13	58	cancer	21	13	P1.2_GAGGCGTACACTACAACC	21.0x13.0	0
P1.2	21x9	53	cancer	21	9	P1.2_CCTAGGATAGTTCGACGC	21.0x9.0	1
P1.2	22x10	46	cancer	22	10	P1.2_CTTGACGCGTGGACAAAC	22.0x10.0	0
P1.2	22x11	99	cancer	22	11	P1.2_CTCACGTGCAAGGTTTAG	22.0x11.0	0
P1.2	22x12	110	cancer	22	12	P1.2_CGTTAGGCGATATCTGTA	22.0x12.0	0
P1.2	22x13	39	cancer	22	13	P1.2_TAACGCGTGCTGAGTAGG	22.0x13.0	0
P1.2	22x14	91	cancer	22	14	P1.2_ATGCGTACCGCGATCTAT	22.0x14.0	0
P1.2	22x9	32	cancer	22	9	P1.2_GTACAGGTCTAAATCTAA	22.0x9.0	0
P1.2	23x10	29	cancer	23	10	P1.2_GCTTCCGATGAGTTGTGG	23.0x10.0	1
P1.2	23x11	42	cancer	23	11	P1.2_CGAGCACTCAATTCCGGG	23.0x11.0	0
P1.2	23x12	45	cancer	23	12	P1.2_ACGTAAGGTGATGCGACG	23.0x12.0	0
P1.2	23x13	50	cancer	23	13	P1.2_TGAACATAGGTGGTACCA	23.0x13.0	0
P1.2	23x8	37	cancer	23	8	P1.2_CCGTAACATCATTACACC	23.0x8.0	0
P1.2	23x9	53	cancer	23	9	P1.2_GCCGCCTAAGTGATCTTG	23.0x9.0	1
P1.2	24x10	64	cancer	24	10	P1.2_CACTCACGAAGGGCGGAG	24.0x10.0	1
P1.2	24x11	33	cancer	24	11	P1.2_TTCCTTGTTACGGGTGAG	24.0x11.0	0
P1.2	24x9	31	cancer	24	9	P1.2_GCACCTCTCAACTGCAGT	24.0x9.0	0
P1.2	25x10	72	cancer	25	10	P1.2_ACCCTCGTTGTCGATACG	25.0x10.0	1
P1.2	25x11	58	cancer	25	11	P1.2_CCGTTCGAGCGTTCGCTA	25.0x11.0	1
P1.2	25x9	16	cancer	25	9	P1.2_TATTTAGAAGCTATGACG	25.0x9.0	1
P1.2	26x10	74	cancer	26	10	P1.2_TCTCCCTATAGACTCTGT	26.0x10.0	0
P1.2	26x11	42	cancer	26	11	P1.2_TTATCGACTTTGCAACGT	26.0x11.0	1
P1.2	26x12	57	cancer	26	12	P1.2_GATTGCCATGGTGCCACC	26.0x12.0	0
P1.2	26x8	56	cancer	26	8	P1.2_ACTTATTAACTCCGCTCC	26.0x8.0	0
P1.2	27x8	29	cancer	27	8	P1.2_TGGCGAACAGTTATCGGC	27.0x8.0	1
P1.2	28x8	33	cancer	28	8	P1.2_CCTATGTCATCTGACGGA	28.0x8.0	1
P1.2	28x9	67	cancer	28	9	P1.2_ACGCGGGTCCTGAGGTCA	28.0x9.0	0
P1.2	29x10	1	cancer	29	10	P1.2_GACAGGCCATTTAACGTT	29.0x10.0	1
P1.2	29x9	5	cancer	29	9	P1.2_ATTTACCAATCGAATGGA	29.0x9.0	1
P1.2	30x10	47	cancer	30	10	P1.2_TTGGAGTCAACATGTGCC	30.0x10.0	1
P1.2	30x9	22	cancer	30	9	P1.2_CAGCCGCCCGAACATAGC	30.0x9.0	1
