# Supplementary material for: Integrative spatial and genomic analysis of tumor heterogeneity with Tumoroscope
Source: Nat Commun. 2024 Oct 29;15:9343. doi: 10.1038/s41467-024-53374-3 (PMC11522407; doi:10.1038/s41467-024-53374-3)
Supplement: Supplementary file 4 — Source Data [file 41467_2024_53374_MOESM4_ESM.zip › Source Data/Figure_2.xlsx]

## Sheet: a_to_f
configs	MAE	FV	LH	correlation(red_all)	noise
normal	0.0283767	No. of cells fixed	high	-0.3282	0
normal	0.115197	No. of cells fixed	high	-0.3282	0
normal	0.0289402	No. of cells fixed	high	-0.3282	0
normal	0.0286808	No. of cells fixed	high	-0.3282	0
normal	0.0290171	No. of cells fixed	high	-0.3282	0
normal	0.0282561	No. of cells fixed	high	-0.3282	0
normal	0.0284259	No. of cells fixed	high	-0.3282	0
normal	0.0301218	No. of cells fixed	high	-0.3282	0
normal	0.0288489	No. of cells fixed	high	-0.3282	0
normal	0.0295274	No. of cells fixed	high	-0.3282	0
dense_C	0.0337526	No. of cells fixed	high	-0.307002	0
dense_C	0.0310891	No. of cells fixed	high	-0.307002	0
dense_C	0.0282726	No. of cells fixed	high	-0.307002	0
dense_C	0.0325351	No. of cells fixed	high	-0.307002	0
dense_C	0.0309387	No. of cells fixed	high	-0.307002	0
dense_C	0.0287729	No. of cells fixed	high	-0.307002	0
dense_C	0.0300206	No. of cells fixed	high	-0.307002	0
dense_C	0.0274875	No. of cells fixed	high	-0.307002	0
dense_C	0.0305024	No. of cells fixed	high	-0.307002	0
dense_C	0.0308781	No. of cells fixed	high	-0.307002	0
dense_Z	0.0345974	No. of cells fixed	high	-0.208403	0
dense_Z	0.0378829	No. of cells fixed	high	-0.208403	0
dense_Z	0.0550464	No. of cells fixed	high	-0.208403	0
dense_Z	0.0300161	No. of cells fixed	high	-0.208403	0
dense_Z	0.0320217	No. of cells fixed	high	-0.208403	0
dense_Z	0.0327698	No. of cells fixed	high	-0.208403	0
dense_Z	0.0302471	No. of cells fixed	high	-0.208403	0
dense_Z	0.0302448	No. of cells fixed	high	-0.208403	0
dense_Z	0.0298342	No. of cells fixed	high	-0.208403	0
dense_Z	0.0387409	No. of cells fixed	high	-0.208403	0
sparse_C	0.0997086	No. of cells fixed	high	-0.374147	0
sparse_C	0.03156	No. of cells fixed	high	-0.374147	0
sparse_C	0.0277652	No. of cells fixed	high	-0.374147	0
sparse_C	0.0288622	No. of cells fixed	high	-0.374147	0
sparse_C	0.0994644	No. of cells fixed	high	-0.374147	0
sparse_C	0.0954583	No. of cells fixed	high	-0.374147	0
sparse_C	0.0316309	No. of cells fixed	high	-0.374147	0
sparse_C	0.0283628	No. of cells fixed	high	-0.374147	0
sparse_C	0.0318908	No. of cells fixed	high	-0.374147	0
sparse_C	0.0287439	No. of cells fixed	high	-0.374147	0
sparse_Z	0.0250153	No. of cells fixed	high	-0.264943	0
sparse_Z	0.0255489	No. of cells fixed	high	-0.264943	0
sparse_Z	0.0274776	No. of cells fixed	high	-0.264943	0
sparse_Z	0.0256015	No. of cells fixed	high	-0.264943	0
sparse_Z	0.0281981	No. of cells fixed	high	-0.264943	0
sparse_Z	0.0274725	No. of cells fixed	high	-0.264943	0
sparse_Z	0.0279614	No. of cells fixed	high	-0.264943	0
sparse_Z	0.131082	No. of cells fixed	high	-0.264943	0
sparse_Z	0.0248137	No. of cells fixed	high	-0.264943	0
sparse_Z	0.0254763	No. of cells fixed	high	-0.264943	0
normal	0.034175	No. of cells as prior	high	-0.379986	0
normal	0.113537	No. of cells as prior	high	-0.379986	0
normal	0.0308848	No. of cells as prior	high	-0.379986	0
normal	0.0313575	No. of cells as prior	high	-0.379986	0
normal	0.0344528	No. of cells as prior	high	-0.379986	0
normal	0.0307778	No. of cells as prior	high	-0.379986	0
normal	0.0298777	No. of cells as prior	high	-0.379986	0
normal	0.111336	No. of cells as prior	high	-0.379986	0
normal	0.0328521	No. of cells as prior	high	-0.379986	0
normal	0.0307527	No. of cells as prior	high	-0.379986	0
dense_C	0.03806	No. of cells as prior	high	-0.21113	0
dense_C	0.0317257	No. of cells as prior	high	-0.21113	0
dense_C	0.0321282	No. of cells as prior	high	-0.21113	0
dense_C	0.0352781	No. of cells as prior	high	-0.21113	0
dense_C	0.0321012	No. of cells as prior	high	-0.21113	0
dense_C	0.0313804	No. of cells as prior	high	-0.21113	0
dense_C	0.0319344	No. of cells as prior	high	-0.21113	0
dense_C	0.0277983	No. of cells as prior	high	-0.21113	0
dense_C	0.0321653	No. of cells as prior	high	-0.21113	0
dense_C	0.0314768	No. of cells as prior	high	-0.21113	0
dense_Z	0.0392058	No. of cells as prior	high	-0.243396	0
dense_Z	0.0508493	No. of cells as prior	high	-0.243396	0
dense_Z	0.0404485	No. of cells as prior	high	-0.243396	0
dense_Z	0.0322403	No. of cells as prior	high	-0.243396	0
dense_Z	0.0343306	No. of cells as prior	high	-0.243396	0
dense_Z	0.0359722	No. of cells as prior	high	-0.243396	0
dense_Z	0.07536	No. of cells as prior	high	-0.243396	0
dense_Z	0.0312134	No. of cells as prior	high	-0.243396	0
dense_Z	0.0363899	No. of cells as prior	high	-0.243396	0
dense_Z	0.0517157	No. of cells as prior	high	-0.243396	0
sparse_C	0.0401552	No. of cells as prior	high	-0.313528	0
sparse_C	0.0335803	No. of cells as prior	high	-0.313528	0
sparse_C	0.0296474	No. of cells as prior	high	-0.313528	0
sparse_C	0.0291777	No. of cells as prior	high	-0.313528	0
sparse_C	0.112134	No. of cells as prior	high	-0.313528	0
sparse_C	0.0338447	No. of cells as prior	high	-0.313528	0
sparse_C	0.0330019	No. of cells as prior	high	-0.313528	0
sparse_C	0.03063	No. of cells as prior	high	-0.313528	0
sparse_C	0.0335357	No. of cells as prior	high	-0.313528	0
sparse_C	0.0300913	No. of cells as prior	high	-0.313528	0
sparse_Z	0.0273426	No. of cells as prior	high	-0.271541	0
sparse_Z	0.0309701	No. of cells as prior	high	-0.271541	0
sparse_Z	0.0280563	No. of cells as prior	high	-0.271541	0
sparse_Z	0.0304549	No. of cells as prior	high	-0.271541	0
sparse_Z	0.0323836	No. of cells as prior	high	-0.271541	0
sparse_Z	0.0282577	No. of cells as prior	high	-0.271541	0
sparse_Z	0.0305631	No. of cells as prior	high	-0.271541	0
sparse_Z	0.0325339	No. of cells as prior	high	-0.271541	0
sparse_Z	0.0256923	No. of cells as prior	high	-0.271541	0
sparse_Z	0.026936	No. of cells as prior	high	-0.271541	0
normal	0.116346	No. of cells fixed	low	-0.3282	0
normal	0.124204	No. of cells fixed	low	-0.3282	0
normal	0.138123	No. of cells fixed	low	-0.3282	0
normal	0.131637	No. of cells fixed	low	-0.3282	0
normal	0.134477	No. of cells fixed	low	-0.3282	0
normal	0.127565	No. of cells fixed	low	-0.3282	0
normal	0.112929	No. of cells fixed	low	-0.3282	0
normal	0.122674	No. of cells fixed	low	-0.3282	0
normal	0.131734	No. of cells fixed	low	-0.3282	0
normal	0.086357	No. of cells fixed	low	-0.3282	0
dense_C	0.0884232	No. of cells fixed	low	-0.307002	0
dense_C	0.120017	No. of cells fixed	low	-0.307002	0
dense_C	0.0866461	No. of cells fixed	low	-0.307002	0
dense_C	0.0653512	No. of cells fixed	low	-0.307002	0
dense_C	0.139399	No. of cells fixed	low	-0.307002	0
dense_C	0.134175	No. of cells fixed	low	-0.307002	0
dense_C	0.0908633	No. of cells fixed	low	-0.307002	0
dense_C	0.124427	No. of cells fixed	low	-0.307002	0
dense_C	0.140457	No. of cells fixed	low	-0.307002	0
dense_C	0.126031	No. of cells fixed	low	-0.307002	0
dense_Z	0.0740611	No. of cells fixed	low	-0.208403	0
dense_Z	0.111415	No. of cells fixed	low	-0.208403	0
dense_Z	0.0731619	No. of cells fixed	low	-0.208403	0
dense_Z	0.109909	No. of cells fixed	low	-0.208403	0
dense_Z	0.0740341	No. of cells fixed	low	-0.208403	0
dense_Z	0.102671	No. of cells fixed	low	-0.208403	0
dense_Z	0.104707	No. of cells fixed	low	-0.208403	0
dense_Z	0.0833352	No. of cells fixed	low	-0.208403	0
dense_Z	0.0901868	No. of cells fixed	low	-0.208403	0
dense_Z	0.0712416	No. of cells fixed	low	-0.208403	0
sparse_C	0.120743	No. of cells fixed	low	-0.374147	0
sparse_C	0.150734	No. of cells fixed	low	-0.374147	0
sparse_C	0.0722443	No. of cells fixed	low	-0.374147	0
sparse_C	0.143473	No. of cells fixed	low	-0.374147	0
sparse_C	0.155814	No. of cells fixed	low	-0.374147	0
sparse_C	0.153427	No. of cells fixed	low	-0.374147	0
sparse_C	0.155477	No. of cells fixed	low	-0.374147	0
sparse_C	0.126809	No. of cells fixed	low	-0.374147	0
sparse_C	0.11179	No. of cells fixed	low	-0.374147	0
sparse_C	0.16208	No. of cells fixed	low	-0.374147	0
sparse_Z	0.0529268	No. of cells fixed	low	-0.264943	0
sparse_Z	0.107578	No. of cells fixed	low	-0.264943	0
sparse_Z	0.174304	No. of cells fixed	low	-0.264943	0
sparse_Z	0.0887763	No. of cells fixed	low	-0.264943	0
sparse_Z	0.0521404	No. of cells fixed	low	-0.264943	0
sparse_Z	0.0596568	No. of cells fixed	low	-0.264943	0
sparse_Z	0.0729911	No. of cells fixed	low	-0.264943	0
sparse_Z	0.196311	No. of cells fixed	low	-0.264943	0
sparse_Z	0.0707948	No. of cells fixed	low	-0.264943	0
sparse_Z	0.156196	No. of cells fixed	low	-0.264943	0
normal	0.133089	No. of cells as prior	low	-0.379986	0
normal	0.0557786	No. of cells as prior	low	-0.379986	0
normal	0.142689	No. of cells as prior	low	-0.379986	0
normal	0.0756297	No. of cells as prior	low	-0.379986	0
normal	0.136052	No. of cells as prior	low	-0.379986	0
normal	0.0729293	No. of cells as prior	low	-0.379986	0
normal	0.18277	No. of cells as prior	low	-0.379986	0
normal	0.0606888	No. of cells as prior	low	-0.379986	0
normal	0.0601931	No. of cells as prior	low	-0.379986	0
normal	0.165149	No. of cells as prior	low	-0.379986	0
dense_C	0.163844	No. of cells as prior	low	-0.21113	0
dense_C	0.0917626	No. of cells as prior	low	-0.21113	0
dense_C	0.0895714	No. of cells as prior	low	-0.21113	0
dense_C	0.0697096	No. of cells as prior	low	-0.21113	0
dense_C	0.119498	No. of cells as prior	low	-0.21113	0
dense_C	0.123424	No. of cells as prior	low	-0.21113	0
dense_C	0.0875251	No. of cells as prior	low	-0.21113	0
dense_C	0.108872	No. of cells as prior	low	-0.21113	0
dense_C	0.115409	No. of cells as prior	low	-0.21113	0
dense_C	0.132689	No. of cells as prior	low	-0.21113	0
dense_Z	0.124368	No. of cells as prior	low	-0.243396	0
dense_Z	0.127612	No. of cells as prior	low	-0.243396	0
dense_Z	0.115963	No. of cells as prior	low	-0.243396	0
dense_Z	0.137307	No. of cells as prior	low	-0.243396	0
dense_Z	0.122595	No. of cells as prior	low	-0.243396	0
dense_Z	0.136408	No. of cells as prior	low	-0.243396	0
dense_Z	0.138465	No. of cells as prior	low	-0.243396	0
dense_Z	0.127361	No. of cells as prior	low	-0.243396	0
dense_Z	0.115836	No. of cells as prior	low	-0.243396	0
dense_Z	0.106795	No. of cells as prior	low	-0.243396	0
sparse_C	0.162507	No. of cells as prior	low	-0.313528	0
sparse_C	0.242871	No. of cells as prior	low	-0.313528	0
sparse_C	0.120343	No. of cells as prior	low	-0.313528	0
sparse_C	0.122759	No. of cells as prior	low	-0.313528	0
sparse_C	0.117846	No. of cells as prior	low	-0.313528	0
sparse_C	0.184893	No. of cells as prior	low	-0.313528	0
sparse_C	0.15263	No. of cells as prior	low	-0.313528	0
sparse_C	0.0695158	No. of cells as prior	low	-0.313528	0
sparse_C	0.189521	No. of cells as prior	low	-0.313528	0
sparse_C	0.0845226	No. of cells as prior	low	-0.313528	0
sparse_Z	0.0525404	No. of cells as prior	low	-0.271541	0
sparse_Z	0.0731297	No. of cells as prior	low	-0.271541	0
sparse_Z	0.0738072	No. of cells as prior	low	-0.271541	0
sparse_Z	0.172462	No. of cells as prior	low	-0.271541	0
sparse_Z	0.0542794	No. of cells as prior	low	-0.271541	0
sparse_Z	0.253566	No. of cells as prior	low	-0.271541	0
sparse_Z	0.0667028	No. of cells as prior	low	-0.271541	0
sparse_Z	0.243713	No. of cells as prior	low	-0.271541	0
sparse_Z	0.150845	No. of cells as prior	low	-0.271541	0
sparse_Z	0.0530946	No. of cells as prior	low	-0.271541	0
normal	0.0381371	No. of cells fixed	med	-0.3282	0
normal	0.0401012	No. of cells fixed	med	-0.3282	0
normal	0.0331709	No. of cells fixed	med	-0.3282	0
normal	0.0344661	No. of cells fixed	med	-0.3282	0
normal	0.0336375	No. of cells fixed	med	-0.3282	0
normal	0.186171	No. of cells fixed	med	-0.3282	0
normal	0.0417893	No. of cells fixed	med	-0.3282	0
normal	0.137585	No. of cells fixed	med	-0.3282	0
normal	0.0337571	No. of cells fixed	med	-0.3282	0
normal	0.0343131	No. of cells fixed	med	-0.3282	0
dense_C	0.0326549	No. of cells fixed	med	-0.307002	0
dense_C	0.0335066	No. of cells fixed	med	-0.307002	0
dense_C	0.0504721	No. of cells fixed	med	-0.307002	0
dense_C	0.0425918	No. of cells fixed	med	-0.307002	0
dense_C	0.0394294	No. of cells fixed	med	-0.307002	0
dense_C	0.0334519	No. of cells fixed	med	-0.307002	0
dense_C	0.0400891	No. of cells fixed	med	-0.307002	0
dense_C	0.0411586	No. of cells fixed	med	-0.307002	0
dense_C	0.035903	No. of cells fixed	med	-0.307002	0
dense_C	0.0378224	No. of cells fixed	med	-0.307002	0
dense_Z	0.0663636	No. of cells fixed	med	-0.208403	0
dense_Z	0.0650904	No. of cells fixed	med	-0.208403	0
dense_Z	0.0433545	No. of cells fixed	med	-0.208403	0
dense_Z	0.0453233	No. of cells fixed	med	-0.208403	0
dense_Z	0.0430776	No. of cells fixed	med	-0.208403	0
dense_Z	0.0674726	No. of cells fixed	med	-0.208403	0
dense_Z	0.0711307	No. of cells fixed	med	-0.208403	0
dense_Z	0.0416466	No. of cells fixed	med	-0.208403	0
dense_Z	0.0422169	No. of cells fixed	med	-0.208403	0
dense_Z	0.058876	No. of cells fixed	med	-0.208403	0
sparse_C	0.113197	No. of cells fixed	med	-0.374147	0
sparse_C	0.0415585	No. of cells fixed	med	-0.374147	0
sparse_C	0.11596	No. of cells fixed	med	-0.374147	0
sparse_C	0.0343613	No. of cells fixed	med	-0.374147	0
sparse_C	0.129505	No. of cells fixed	med	-0.374147	0
sparse_C	0.113303	No. of cells fixed	med	-0.374147	0
sparse_C	0.116279	No. of cells fixed	med	-0.374147	0
sparse_C	0.0337194	No. of cells fixed	med	-0.374147	0
sparse_C	0.0381548	No. of cells fixed	med	-0.374147	0
sparse_C	0.150587	No. of cells fixed	med	-0.374147	0
sparse_Z	0.13851	No. of cells fixed	med	-0.264943	0
sparse_Z	0.0315963	No. of cells fixed	med	-0.264943	0
sparse_Z	0.137859	No. of cells fixed	med	-0.264943	0
sparse_Z	0.0299888	No. of cells fixed	med	-0.264943	0
sparse_Z	0.0355812	No. of cells fixed	med	-0.264943	0
sparse_Z	0.0285168	No. of cells fixed	med	-0.264943	0
sparse_Z	0.0318161	No. of cells fixed	med	-0.264943	0
sparse_Z	0.0306044	No. of cells fixed	med	-0.264943	0
sparse_Z	0.143192	No. of cells fixed	med	-0.264943	0
sparse_Z	0.0302571	No. of cells fixed	med	-0.264943	0
normal	0.0451174	No. of cells as prior	med	-0.379986	0
normal	0.167671	No. of cells as prior	med	-0.379986	0
normal	0.0340647	No. of cells as prior	med	-0.379986	0
normal	0.0365201	No. of cells as prior	med	-0.379986	0
normal	0.035455	No. of cells as prior	med	-0.379986	0
normal	0.117481	No. of cells as prior	med	-0.379986	0
normal	0.045053	No. of cells as prior	med	-0.379986	0
normal	0.0459584	No. of cells as prior	med	-0.379986	0
normal	0.0356215	No. of cells as prior	med	-0.379986	0
normal	0.0355876	No. of cells as prior	med	-0.379986	0
dense_C	0.0368956	No. of cells as prior	med	-0.21113	0
dense_C	0.0354216	No. of cells as prior	med	-0.21113	0
dense_C	0.0541703	No. of cells as prior	med	-0.21113	0
dense_C	0.0466617	No. of cells as prior	med	-0.21113	0
dense_C	0.0409673	No. of cells as prior	med	-0.21113	0
dense_C	0.0343448	No. of cells as prior	med	-0.21113	0
dense_C	0.120954	No. of cells as prior	med	-0.21113	0
dense_C	0.0449658	No. of cells as prior	med	-0.21113	0
dense_C	0.0404571	No. of cells as prior	med	-0.21113	0
dense_C	0.0415562	No. of cells as prior	med	-0.21113	0
dense_Z	0.09046	No. of cells as prior	med	-0.243396	0
dense_Z	0.0543297	No. of cells as prior	med	-0.243396	0
dense_Z	0.0771414	No. of cells as prior	med	-0.243396	0
dense_Z	0.0888563	No. of cells as prior	med	-0.243396	0
dense_Z	0.0706025	No. of cells as prior	med	-0.243396	0
dense_Z	0.0875561	No. of cells as prior	med	-0.243396	0
dense_Z	0.0567753	No. of cells as prior	med	-0.243396	0
dense_Z	0.0459717	No. of cells as prior	med	-0.243396	0
dense_Z	0.0461484	No. of cells as prior	med	-0.243396	0
dense_Z	0.0534024	No. of cells as prior	med	-0.243396	0
sparse_C	0.140715	No. of cells as prior	med	-0.313528	0
sparse_C	0.0437733	No. of cells as prior	med	-0.313528	0
sparse_C	0.113002	No. of cells as prior	med	-0.313528	0
sparse_C	0.108238	No. of cells as prior	med	-0.313528	0
sparse_C	0.0416993	No. of cells as prior	med	-0.313528	0
sparse_C	0.0362987	No. of cells as prior	med	-0.313528	0
sparse_C	0.115505	No. of cells as prior	med	-0.313528	0
sparse_C	0.108013	No. of cells as prior	med	-0.313528	0
sparse_C	0.121753	No. of cells as prior	med	-0.313528	0
sparse_C	0.185045	No. of cells as prior	med	-0.313528	0
sparse_Z	0.139423	No. of cells as prior	med	-0.271541	0
sparse_Z	0.0322084	No. of cells as prior	med	-0.271541	0
sparse_Z	0.0357042	No. of cells as prior	med	-0.271541	0
sparse_Z	0.0311925	No. of cells as prior	med	-0.271541	0
sparse_Z	0.139208	No. of cells as prior	med	-0.271541	0
sparse_Z	0.0301287	No. of cells as prior	med	-0.271541	0
sparse_Z	0.0339276	No. of cells as prior	med	-0.271541	0
sparse_Z	0.0337645	No. of cells as prior	med	-0.271541	0
sparse_Z	0.042434	No. of cells as prior	med	-0.271541	0
sparse_Z	0.0314271	No. of cells as prior	med	-0.271541	0
dense_C	0.0259058	No. of cells fixed	higher	-0.307002	0
dense_C	0.0258035	No. of cells fixed	higher	-0.307002	0
dense_C	0.0258478	No. of cells fixed	higher	-0.307002	0
dense_C	0.0249037	No. of cells fixed	higher	-0.307002	0
dense_C	0.0259261	No. of cells fixed	higher	-0.307002	0
dense_C	0.0258413	No. of cells fixed	higher	-0.307002	0
dense_C	0.0247888	No. of cells fixed	higher	-0.307002	0
dense_C	0.0259245	No. of cells fixed	higher	-0.307002	0
dense_C	0.0256219	No. of cells fixed	higher	-0.307002	0
dense_C	0.0248369	No. of cells fixed	higher	-0.307002	0
dense_Z	0.0289964	No. of cells fixed	higher	-0.208403	0
dense_Z	0.0313376	No. of cells fixed	higher	-0.208403	0
dense_Z	0.0288171	No. of cells fixed	higher	-0.208403	0
dense_Z	0.0300574	No. of cells fixed	higher	-0.208403	0
dense_Z	0.0289845	No. of cells fixed	higher	-0.208403	0
dense_Z	0.0297136	No. of cells fixed	higher	-0.208403	0
dense_Z	0.0304219	No. of cells fixed	higher	-0.208403	0
dense_Z	0.0289878	No. of cells fixed	higher	-0.208403	0
dense_Z	0.0297726	No. of cells fixed	higher	-0.208403	0
dense_Z	0.0292839	No. of cells fixed	higher	-0.208403	0
normal	0.0258048	No. of cells fixed	higher	-0.3282	0
normal	0.0287638	No. of cells fixed	higher	-0.3282	0
normal	0.0281384	No. of cells fixed	higher	-0.3282	0
normal	0.0282186	No. of cells fixed	higher	-0.3282	0
normal	0.0259494	No. of cells fixed	higher	-0.3282	0
normal	0.0279921	No. of cells fixed	higher	-0.3282	0
normal	0.0257062	No. of cells fixed	higher	-0.3282	0
normal	0.0276765	No. of cells fixed	higher	-0.3282	0
normal	0.0284058	No. of cells fixed	higher	-0.3282	0
normal	0.0282688	No. of cells fixed	higher	-0.3282	0
sparse_C	0.0286475	No. of cells fixed	higher	-0.374147	0
sparse_C	0.0287161	No. of cells fixed	higher	-0.374147	0
sparse_C	0.02746	No. of cells fixed	higher	-0.374147	0
sparse_C	0.0272813	No. of cells fixed	higher	-0.374147	0
sparse_C	0.0271848	No. of cells fixed	higher	-0.374147	0
sparse_C	0.0274684	No. of cells fixed	higher	-0.374147	0
sparse_C	0.101891	No. of cells fixed	higher	-0.374147	0
sparse_C	0.0272932	No. of cells fixed	higher	-0.374147	0
sparse_C	0.0287246	No. of cells fixed	higher	-0.374147	0
sparse_C	0.0286028	No. of cells fixed	higher	-0.374147	0
sparse_Z	0.0229595	No. of cells fixed	higher	-0.264943	0
sparse_Z	0.0227765	No. of cells fixed	higher	-0.264943	0
sparse_Z	0.0227332	No. of cells fixed	higher	-0.264943	0
sparse_Z	0.0226992	No. of cells fixed	higher	-0.264943	0
sparse_Z	0.0228071	No. of cells fixed	higher	-0.264943	0
sparse_Z	0.0229239	No. of cells fixed	higher	-0.264943	0
sparse_Z	0.0226605	No. of cells fixed	higher	-0.264943	0
sparse_Z	0.0229208	No. of cells fixed	higher	-0.264943	0
sparse_Z	0.0228362	No. of cells fixed	higher	-0.264943	0
sparse_Z	0.0228217	No. of cells fixed	higher	-0.264943	0
dense_C	0.0261733	No. of cells as prior	higher	-0.21113	0
dense_C	0.0265367	No. of cells as prior	higher	-0.21113	0
dense_C	0.0265016	No. of cells as prior	higher	-0.21113	0
dense_C	0.0257154	No. of cells as prior	higher	-0.21113	0
dense_C	0.0266205	No. of cells as prior	higher	-0.21113	0
dense_C	0.0261854	No. of cells as prior	higher	-0.21113	0
dense_C	0.025746	No. of cells as prior	higher	-0.21113	0
dense_C	0.0264394	No. of cells as prior	higher	-0.21113	0
dense_C	0.0266571	No. of cells as prior	higher	-0.21113	0
dense_C	0.0258418	No. of cells as prior	higher	-0.21113	0
dense_Z	0.030876	No. of cells as prior	higher	-0.243396	0
dense_Z	0.0332406	No. of cells as prior	higher	-0.243396	0
dense_Z	0.0325608	No. of cells as prior	higher	-0.243396	0
dense_Z	0.0332074	No. of cells as prior	higher	-0.243396	0
dense_Z	0.0599292	No. of cells as prior	higher	-0.243396	0
dense_Z	0.0315326	No. of cells as prior	higher	-0.243396	0
dense_Z	0.0314543	No. of cells as prior	higher	-0.243396	0
dense_Z	0.0318175	No. of cells as prior	higher	-0.243396	0
dense_Z	0.0315377	No. of cells as prior	higher	-0.243396	0
dense_Z	0.0307828	No. of cells as prior	higher	-0.243396	0
normal	0.0264189	No. of cells as prior	higher	-0.379986	0
normal	0.0303969	No. of cells as prior	higher	-0.379986	0
normal	0.0309169	No. of cells as prior	higher	-0.379986	0
normal	0.0316826	No. of cells as prior	higher	-0.379986	0
normal	0.0264445	No. of cells as prior	higher	-0.379986	0
normal	0.0305392	No. of cells as prior	higher	-0.379986	0
normal	0.026109	No. of cells as prior	higher	-0.379986	0
normal	0.0312274	No. of cells as prior	higher	-0.379986	0
normal	0.0300588	No. of cells as prior	higher	-0.379986	0
sparse_C	0.0292083	No. of cells as prior	higher	-0.313528	0
sparse_C	0.0290408	No. of cells as prior	higher	-0.313528	0
sparse_C	0.0283367	No. of cells as prior	higher	-0.313528	0
sparse_C	0.0280333	No. of cells as prior	higher	-0.313528	0
sparse_C	0.0283385	No. of cells as prior	higher	-0.313528	0
sparse_C	0.0282361	No. of cells as prior	higher	-0.313528	0
sparse_C	0.0291218	No. of cells as prior	higher	-0.313528	0
sparse_C	0.0290568	No. of cells as prior	higher	-0.313528	0
sparse_C	0.0292844	No. of cells as prior	higher	-0.313528	0
sparse_Z	0.0235767	No. of cells as prior	higher	-0.271541	0
sparse_Z	0.0236125	No. of cells as prior	higher	-0.271541	0
sparse_Z	0.02368	No. of cells as prior	higher	-0.271541	0
sparse_Z	0.0236414	No. of cells as prior	higher	-0.271541	0
sparse_Z	0.0235387	No. of cells as prior	higher	-0.271541	0
sparse_Z	0.0235467	No. of cells as prior	higher	-0.271541	0
sparse_Z	0.0242299	No. of cells as prior	higher	-0.271541	0
sparse_Z	0.0234117	No. of cells as prior	higher	-0.271541	0
sparse_Z	0.0236759	No. of cells as prior	higher	-0.271541	0

## Sheet: g
configs	MAE	FV	LH	correlation(red_all)	noise
normal	0.0283767	No. of cells fixed	high	-0.3282	0
normal	0.115197	No. of cells fixed	high	-0.3282	0
normal	0.0289402	No. of cells fixed	high	-0.3282	0
normal	0.0286808	No. of cells fixed	high	-0.3282	0
normal	0.0290171	No. of cells fixed	high	-0.3282	0
normal	0.0282561	No. of cells fixed	high	-0.3282	0
normal	0.0284259	No. of cells fixed	high	-0.3282	0
normal	0.0301218	No. of cells fixed	high	-0.3282	0
normal	0.0288489	No. of cells fixed	high	-0.3282	0
normal	0.0295274	No. of cells fixed	high	-0.3282	0
dense_C	0.0337526	No. of cells fixed	high	-0.307002	0
dense_C	0.0310891	No. of cells fixed	high	-0.307002	0
dense_C	0.0282726	No. of cells fixed	high	-0.307002	0
dense_C	0.0325351	No. of cells fixed	high	-0.307002	0
dense_C	0.0309387	No. of cells fixed	high	-0.307002	0
dense_C	0.0287729	No. of cells fixed	high	-0.307002	0
dense_C	0.0300206	No. of cells fixed	high	-0.307002	0
dense_C	0.0274875	No. of cells fixed	high	-0.307002	0
dense_C	0.0305024	No. of cells fixed	high	-0.307002	0
dense_C	0.0308781	No. of cells fixed	high	-0.307002	0
dense_Z	0.0345974	No. of cells fixed	high	-0.208403	0
dense_Z	0.0378829	No. of cells fixed	high	-0.208403	0
dense_Z	0.0550464	No. of cells fixed	high	-0.208403	0
dense_Z	0.0300161	No. of cells fixed	high	-0.208403	0
dense_Z	0.0320217	No. of cells fixed	high	-0.208403	0
dense_Z	0.0327698	No. of cells fixed	high	-0.208403	0
dense_Z	0.0302471	No. of cells fixed	high	-0.208403	0
dense_Z	0.0302448	No. of cells fixed	high	-0.208403	0
dense_Z	0.0298342	No. of cells fixed	high	-0.208403	0
dense_Z	0.0387409	No. of cells fixed	high	-0.208403	0
sparse_C	0.0997086	No. of cells fixed	high	-0.374147	0
sparse_C	0.03156	No. of cells fixed	high	-0.374147	0
sparse_C	0.0277652	No. of cells fixed	high	-0.374147	0
sparse_C	0.0288622	No. of cells fixed	high	-0.374147	0
sparse_C	0.0994644	No. of cells fixed	high	-0.374147	0
sparse_C	0.0954583	No. of cells fixed	high	-0.374147	0
sparse_C	0.0316309	No. of cells fixed	high	-0.374147	0
sparse_C	0.0283628	No. of cells fixed	high	-0.374147	0
sparse_C	0.0318908	No. of cells fixed	high	-0.374147	0
sparse_C	0.0287439	No. of cells fixed	high	-0.374147	0
sparse_Z	0.0250153	No. of cells fixed	high	-0.264943	0
sparse_Z	0.0255489	No. of cells fixed	high	-0.264943	0
sparse_Z	0.0274776	No. of cells fixed	high	-0.264943	0
sparse_Z	0.0256015	No. of cells fixed	high	-0.264943	0
sparse_Z	0.0281981	No. of cells fixed	high	-0.264943	0
sparse_Z	0.0274725	No. of cells fixed	high	-0.264943	0
sparse_Z	0.0279614	No. of cells fixed	high	-0.264943	0
sparse_Z	0.131082	No. of cells fixed	high	-0.264943	0
sparse_Z	0.0248137	No. of cells fixed	high	-0.264943	0
sparse_Z	0.0254763	No. of cells fixed	high	-0.264943	0
normal	0.034175	No. of cells as prior	high	-0.379986	0
normal	0.113537	No. of cells as prior	high	-0.379986	0
normal	0.0308848	No. of cells as prior	high	-0.379986	0
normal	0.0313575	No. of cells as prior	high	-0.379986	0
normal	0.0344528	No. of cells as prior	high	-0.379986	0
normal	0.0307778	No. of cells as prior	high	-0.379986	0
normal	0.0298777	No. of cells as prior	high	-0.379986	0
normal	0.111336	No. of cells as prior	high	-0.379986	0
normal	0.0328521	No. of cells as prior	high	-0.379986	0
normal	0.0307527	No. of cells as prior	high	-0.379986	0
dense_C	0.03806	No. of cells as prior	high	-0.21113	0
dense_C	0.0317257	No. of cells as prior	high	-0.21113	0
dense_C	0.0321282	No. of cells as prior	high	-0.21113	0
dense_C	0.0352781	No. of cells as prior	high	-0.21113	0
dense_C	0.0321012	No. of cells as prior	high	-0.21113	0
dense_C	0.0313804	No. of cells as prior	high	-0.21113	0
dense_C	0.0319344	No. of cells as prior	high	-0.21113	0
dense_C	0.0277983	No. of cells as prior	high	-0.21113	0
dense_C	0.0321653	No. of cells as prior	high	-0.21113	0
dense_C	0.0314768	No. of cells as prior	high	-0.21113	0
dense_Z	0.0392058	No. of cells as prior	high	-0.243396	0
dense_Z	0.0508493	No. of cells as prior	high	-0.243396	0
dense_Z	0.0404485	No. of cells as prior	high	-0.243396	0
dense_Z	0.0322403	No. of cells as prior	high	-0.243396	0
dense_Z	0.0343306	No. of cells as prior	high	-0.243396	0
dense_Z	0.0359722	No. of cells as prior	high	-0.243396	0
dense_Z	0.07536	No. of cells as prior	high	-0.243396	0
dense_Z	0.0312134	No. of cells as prior	high	-0.243396	0
dense_Z	0.0363899	No. of cells as prior	high	-0.243396	0
dense_Z	0.0517157	No. of cells as prior	high	-0.243396	0
sparse_C	0.0401552	No. of cells as prior	high	-0.313528	0
sparse_C	0.0335803	No. of cells as prior	high	-0.313528	0
sparse_C	0.0296474	No. of cells as prior	high	-0.313528	0
sparse_C	0.0291777	No. of cells as prior	high	-0.313528	0
sparse_C	0.112134	No. of cells as prior	high	-0.313528	0
sparse_C	0.0338447	No. of cells as prior	high	-0.313528	0
sparse_C	0.0330019	No. of cells as prior	high	-0.313528	0
sparse_C	0.03063	No. of cells as prior	high	-0.313528	0
sparse_C	0.0335357	No. of cells as prior	high	-0.313528	0
sparse_C	0.0300913	No. of cells as prior	high	-0.313528	0
sparse_Z	0.0273426	No. of cells as prior	high	-0.271541	0
sparse_Z	0.0309701	No. of cells as prior	high	-0.271541	0
sparse_Z	0.0280563	No. of cells as prior	high	-0.271541	0
sparse_Z	0.0304549	No. of cells as prior	high	-0.271541	0
sparse_Z	0.0323836	No. of cells as prior	high	-0.271541	0
sparse_Z	0.0282577	No. of cells as prior	high	-0.271541	0
sparse_Z	0.0305631	No. of cells as prior	high	-0.271541	0
sparse_Z	0.0325339	No. of cells as prior	high	-0.271541	0
sparse_Z	0.0256923	No. of cells as prior	high	-0.271541	0
sparse_Z	0.026936	No. of cells as prior	high	-0.271541	0
normal	0.116346	No. of cells fixed	low	-0.3282	0
normal	0.124204	No. of cells fixed	low	-0.3282	0
normal	0.138123	No. of cells fixed	low	-0.3282	0
normal	0.131637	No. of cells fixed	low	-0.3282	0
normal	0.134477	No. of cells fixed	low	-0.3282	0
normal	0.127565	No. of cells fixed	low	-0.3282	0
normal	0.112929	No. of cells fixed	low	-0.3282	0
normal	0.122674	No. of cells fixed	low	-0.3282	0
normal	0.131734	No. of cells fixed	low	-0.3282	0
normal	0.086357	No. of cells fixed	low	-0.3282	0
dense_C	0.0884232	No. of cells fixed	low	-0.307002	0
dense_C	0.120017	No. of cells fixed	low	-0.307002	0
dense_C	0.0866461	No. of cells fixed	low	-0.307002	0
dense_C	0.0653512	No. of cells fixed	low	-0.307002	0
dense_C	0.139399	No. of cells fixed	low	-0.307002	0
dense_C	0.134175	No. of cells fixed	low	-0.307002	0
dense_C	0.0908633	No. of cells fixed	low	-0.307002	0
dense_C	0.124427	No. of cells fixed	low	-0.307002	0
dense_C	0.140457	No. of cells fixed	low	-0.307002	0
dense_C	0.126031	No. of cells fixed	low	-0.307002	0
dense_Z	0.0740611	No. of cells fixed	low	-0.208403	0
dense_Z	0.111415	No. of cells fixed	low	-0.208403	0
dense_Z	0.0731619	No. of cells fixed	low	-0.208403	0
dense_Z	0.109909	No. of cells fixed	low	-0.208403	0
dense_Z	0.0740341	No. of cells fixed	low	-0.208403	0
dense_Z	0.102671	No. of cells fixed	low	-0.208403	0
dense_Z	0.104707	No. of cells fixed	low	-0.208403	0
dense_Z	0.0833352	No. of cells fixed	low	-0.208403	0
dense_Z	0.0901868	No. of cells fixed	low	-0.208403	0
dense_Z	0.0712416	No. of cells fixed	low	-0.208403	0
sparse_C	0.120743	No. of cells fixed	low	-0.374147	0
sparse_C	0.150734	No. of cells fixed	low	-0.374147	0
sparse_C	0.0722443	No. of cells fixed	low	-0.374147	0
sparse_C	0.143473	No. of cells fixed	low	-0.374147	0
sparse_C	0.155814	No. of cells fixed	low	-0.374147	0
sparse_C	0.153427	No. of cells fixed	low	-0.374147	0
sparse_C	0.155477	No. of cells fixed	low	-0.374147	0
sparse_C	0.126809	No. of cells fixed	low	-0.374147	0
sparse_C	0.11179	No. of cells fixed	low	-0.374147	0
sparse_C	0.16208	No. of cells fixed	low	-0.374147	0
sparse_Z	0.0529268	No. of cells fixed	low	-0.264943	0
sparse_Z	0.107578	No. of cells fixed	low	-0.264943	0
sparse_Z	0.174304	No. of cells fixed	low	-0.264943	0
sparse_Z	0.0887763	No. of cells fixed	low	-0.264943	0
sparse_Z	0.0521404	No. of cells fixed	low	-0.264943	0
sparse_Z	0.0596568	No. of cells fixed	low	-0.264943	0
sparse_Z	0.0729911	No. of cells fixed	low	-0.264943	0
sparse_Z	0.196311	No. of cells fixed	low	-0.264943	0
sparse_Z	0.0707948	No. of cells fixed	low	-0.264943	0
sparse_Z	0.156196	No. of cells fixed	low	-0.264943	0
normal	0.133089	No. of cells as prior	low	-0.379986	0
normal	0.0557786	No. of cells as prior	low	-0.379986	0
normal	0.142689	No. of cells as prior	low	-0.379986	0
normal	0.0756297	No. of cells as prior	low	-0.379986	0
normal	0.136052	No. of cells as prior	low	-0.379986	0
normal	0.0729293	No. of cells as prior	low	-0.379986	0
normal	0.18277	No. of cells as prior	low	-0.379986	0
normal	0.0606888	No. of cells as prior	low	-0.379986	0
normal	0.0601931	No. of cells as prior	low	-0.379986	0
normal	0.165149	No. of cells as prior	low	-0.379986	0
dense_C	0.163844	No. of cells as prior	low	-0.21113	0
dense_C	0.0917626	No. of cells as prior	low	-0.21113	0
dense_C	0.0895714	No. of cells as prior	low	-0.21113	0
dense_C	0.0697096	No. of cells as prior	low	-0.21113	0
dense_C	0.119498	No. of cells as prior	low	-0.21113	0
dense_C	0.123424	No. of cells as prior	low	-0.21113	0
dense_C	0.0875251	No. of cells as prior	low	-0.21113	0
dense_C	0.108872	No. of cells as prior	low	-0.21113	0
dense_C	0.115409	No. of cells as prior	low	-0.21113	0
dense_C	0.132689	No. of cells as prior	low	-0.21113	0
dense_Z	0.124368	No. of cells as prior	low	-0.243396	0
dense_Z	0.127612	No. of cells as prior	low	-0.243396	0
dense_Z	0.115963	No. of cells as prior	low	-0.243396	0
dense_Z	0.137307	No. of cells as prior	low	-0.243396	0
dense_Z	0.122595	No. of cells as prior	low	-0.243396	0
dense_Z	0.136408	No. of cells as prior	low	-0.243396	0
dense_Z	0.138465	No. of cells as prior	low	-0.243396	0
dense_Z	0.127361	No. of cells as prior	low	-0.243396	0
dense_Z	0.115836	No. of cells as prior	low	-0.243396	0
dense_Z	0.106795	No. of cells as prior	low	-0.243396	0
sparse_C	0.162507	No. of cells as prior	low	-0.313528	0
sparse_C	0.242871	No. of cells as prior	low	-0.313528	0
sparse_C	0.120343	No. of cells as prior	low	-0.313528	0
sparse_C	0.122759	No. of cells as prior	low	-0.313528	0
sparse_C	0.117846	No. of cells as prior	low	-0.313528	0
sparse_C	0.184893	No. of cells as prior	low	-0.313528	0
sparse_C	0.15263	No. of cells as prior	low	-0.313528	0
sparse_C	0.0695158	No. of cells as prior	low	-0.313528	0
sparse_C	0.189521	No. of cells as prior	low	-0.313528	0
sparse_C	0.0845226	No. of cells as prior	low	-0.313528	0
sparse_Z	0.0525404	No. of cells as prior	low	-0.271541	0
sparse_Z	0.0731297	No. of cells as prior	low	-0.271541	0
sparse_Z	0.0738072	No. of cells as prior	low	-0.271541	0
sparse_Z	0.172462	No. of cells as prior	low	-0.271541	0
sparse_Z	0.0542794	No. of cells as prior	low	-0.271541	0
sparse_Z	0.253566	No. of cells as prior	low	-0.271541	0
sparse_Z	0.0667028	No. of cells as prior	low	-0.271541	0
sparse_Z	0.243713	No. of cells as prior	low	-0.271541	0
sparse_Z	0.150845	No. of cells as prior	low	-0.271541	0
sparse_Z	0.0530946	No. of cells as prior	low	-0.271541	0
normal	0.0381371	No. of cells fixed	med	-0.3282	0
normal	0.0401012	No. of cells fixed	med	-0.3282	0
normal	0.0331709	No. of cells fixed	med	-0.3282	0
normal	0.0344661	No. of cells fixed	med	-0.3282	0
normal	0.0336375	No. of cells fixed	med	-0.3282	0
normal	0.186171	No. of cells fixed	med	-0.3282	0
normal	0.0417893	No. of cells fixed	med	-0.3282	0
normal	0.137585	No. of cells fixed	med	-0.3282	0
normal	0.0337571	No. of cells fixed	med	-0.3282	0
normal	0.0343131	No. of cells fixed	med	-0.3282	0
dense_C	0.0326549	No. of cells fixed	med	-0.307002	0
dense_C	0.0335066	No. of cells fixed	med	-0.307002	0
dense_C	0.0504721	No. of cells fixed	med	-0.307002	0
dense_C	0.0425918	No. of cells fixed	med	-0.307002	0
dense_C	0.0394294	No. of cells fixed	med	-0.307002	0
dense_C	0.0334519	No. of cells fixed	med	-0.307002	0
dense_C	0.0400891	No. of cells fixed	med	-0.307002	0
dense_C	0.0411586	No. of cells fixed	med	-0.307002	0
dense_C	0.035903	No. of cells fixed	med	-0.307002	0
dense_C	0.0378224	No. of cells fixed	med	-0.307002	0
dense_Z	0.0663636	No. of cells fixed	med	-0.208403	0
dense_Z	0.0650904	No. of cells fixed	med	-0.208403	0
dense_Z	0.0433545	No. of cells fixed	med	-0.208403	0
dense_Z	0.0453233	No. of cells fixed	med	-0.208403	0
dense_Z	0.0430776	No. of cells fixed	med	-0.208403	0
dense_Z	0.0674726	No. of cells fixed	med	-0.208403	0
dense_Z	0.0711307	No. of cells fixed	med	-0.208403	0
dense_Z	0.0416466	No. of cells fixed	med	-0.208403	0
dense_Z	0.0422169	No. of cells fixed	med	-0.208403	0
dense_Z	0.058876	No. of cells fixed	med	-0.208403	0
sparse_C	0.113197	No. of cells fixed	med	-0.374147	0
sparse_C	0.0415585	No. of cells fixed	med	-0.374147	0
sparse_C	0.11596	No. of cells fixed	med	-0.374147	0
sparse_C	0.0343613	No. of cells fixed	med	-0.374147	0
sparse_C	0.129505	No. of cells fixed	med	-0.374147	0
sparse_C	0.113303	No. of cells fixed	med	-0.374147	0
sparse_C	0.116279	No. of cells fixed	med	-0.374147	0
sparse_C	0.0337194	No. of cells fixed	med	-0.374147	0
sparse_C	0.0381548	No. of cells fixed	med	-0.374147	0
sparse_C	0.150587	No. of cells fixed	med	-0.374147	0
sparse_Z	0.13851	No. of cells fixed	med	-0.264943	0
sparse_Z	0.0315963	No. of cells fixed	med	-0.264943	0
sparse_Z	0.137859	No. of cells fixed	med	-0.264943	0
sparse_Z	0.0299888	No. of cells fixed	med	-0.264943	0
sparse_Z	0.0355812	No. of cells fixed	med	-0.264943	0
sparse_Z	0.0285168	No. of cells fixed	med	-0.264943	0
sparse_Z	0.0318161	No. of cells fixed	med	-0.264943	0
sparse_Z	0.0306044	No. of cells fixed	med	-0.264943	0
sparse_Z	0.143192	No. of cells fixed	med	-0.264943	0
sparse_Z	0.0302571	No. of cells fixed	med	-0.264943	0
normal	0.0451174	No. of cells as prior	med	-0.379986	0
normal	0.167671	No. of cells as prior	med	-0.379986	0
normal	0.0340647	No. of cells as prior	med	-0.379986	0
normal	0.0365201	No. of cells as prior	med	-0.379986	0
normal	0.035455	No. of cells as prior	med	-0.379986	0
normal	0.117481	No. of cells as prior	med	-0.379986	0
normal	0.045053	No. of cells as prior	med	-0.379986	0
normal	0.0459584	No. of cells as prior	med	-0.379986	0
normal	0.0356215	No. of cells as prior	med	-0.379986	0
normal	0.0355876	No. of cells as prior	med	-0.379986	0
dense_C	0.0368956	No. of cells as prior	med	-0.21113	0
dense_C	0.0354216	No. of cells as prior	med	-0.21113	0
dense_C	0.0541703	No. of cells as prior	med	-0.21113	0
dense_C	0.0466617	No. of cells as prior	med	-0.21113	0
dense_C	0.0409673	No. of cells as prior	med	-0.21113	0
dense_C	0.0343448	No. of cells as prior	med	-0.21113	0
dense_C	0.120954	No. of cells as prior	med	-0.21113	0
dense_C	0.0449658	No. of cells as prior	med	-0.21113	0
dense_C	0.0404571	No. of cells as prior	med	-0.21113	0
dense_C	0.0415562	No. of cells as prior	med	-0.21113	0
dense_Z	0.09046	No. of cells as prior	med	-0.243396	0
dense_Z	0.0543297	No. of cells as prior	med	-0.243396	0
dense_Z	0.0771414	No. of cells as prior	med	-0.243396	0
dense_Z	0.0888563	No. of cells as prior	med	-0.243396	0
dense_Z	0.0706025	No. of cells as prior	med	-0.243396	0
dense_Z	0.0875561	No. of cells as prior	med	-0.243396	0
dense_Z	0.0567753	No. of cells as prior	med	-0.243396	0
dense_Z	0.0459717	No. of cells as prior	med	-0.243396	0
dense_Z	0.0461484	No. of cells as prior	med	-0.243396	0
dense_Z	0.0534024	No. of cells as prior	med	-0.243396	0
sparse_C	0.140715	No. of cells as prior	med	-0.313528	0
sparse_C	0.0437733	No. of cells as prior	med	-0.313528	0
sparse_C	0.113002	No. of cells as prior	med	-0.313528	0
sparse_C	0.108238	No. of cells as prior	med	-0.313528	0
sparse_C	0.0416993	No. of cells as prior	med	-0.313528	0
sparse_C	0.0362987	No. of cells as prior	med	-0.313528	0
sparse_C	0.115505	No. of cells as prior	med	-0.313528	0
sparse_C	0.108013	No. of cells as prior	med	-0.313528	0
sparse_C	0.121753	No. of cells as prior	med	-0.313528	0
sparse_C	0.185045	No. of cells as prior	med	-0.313528	0
sparse_Z	0.139423	No. of cells as prior	med	-0.271541	0
sparse_Z	0.0322084	No. of cells as prior	med	-0.271541	0
sparse_Z	0.0357042	No. of cells as prior	med	-0.271541	0
sparse_Z	0.0311925	No. of cells as prior	med	-0.271541	0
sparse_Z	0.139208	No. of cells as prior	med	-0.271541	0
sparse_Z	0.0301287	No. of cells as prior	med	-0.271541	0
sparse_Z	0.0339276	No. of cells as prior	med	-0.271541	0
sparse_Z	0.0337645	No. of cells as prior	med	-0.271541	0
sparse_Z	0.042434	No. of cells as prior	med	-0.271541	0
sparse_Z	0.0314271	No. of cells as prior	med	-0.271541	0
dense_C	0.0259058	No. of cells fixed	higher	-0.307002	0
dense_C	0.0258035	No. of cells fixed	higher	-0.307002	0
dense_C	0.0258478	No. of cells fixed	higher	-0.307002	0
dense_C	0.0249037	No. of cells fixed	higher	-0.307002	0
dense_C	0.0259261	No. of cells fixed	higher	-0.307002	0
dense_C	0.0258413	No. of cells fixed	higher	-0.307002	0
dense_C	0.0247888	No. of cells fixed	higher	-0.307002	0
dense_C	0.0259245	No. of cells fixed	higher	-0.307002	0
dense_C	0.0256219	No. of cells fixed	higher	-0.307002	0
dense_C	0.0248369	No. of cells fixed	higher	-0.307002	0
dense_Z	0.0289964	No. of cells fixed	higher	-0.208403	0
dense_Z	0.0313376	No. of cells fixed	higher	-0.208403	0
dense_Z	0.0288171	No. of cells fixed	higher	-0.208403	0
dense_Z	0.0300574	No. of cells fixed	higher	-0.208403	0
dense_Z	0.0289845	No. of cells fixed	higher	-0.208403	0
dense_Z	0.0297136	No. of cells fixed	higher	-0.208403	0
dense_Z	0.0304219	No. of cells fixed	higher	-0.208403	0
dense_Z	0.0289878	No. of cells fixed	higher	-0.208403	0
dense_Z	0.0297726	No. of cells fixed	higher	-0.208403	0
dense_Z	0.0292839	No. of cells fixed	higher	-0.208403	0
normal	0.0258048	No. of cells fixed	higher	-0.3282	0
normal	0.0287638	No. of cells fixed	higher	-0.3282	0
normal	0.0281384	No. of cells fixed	higher	-0.3282	0
normal	0.0282186	No. of cells fixed	higher	-0.3282	0
normal	0.0259494	No. of cells fixed	higher	-0.3282	0
normal	0.0279921	No. of cells fixed	higher	-0.3282	0
normal	0.0257062	No. of cells fixed	higher	-0.3282	0
normal	0.0276765	No. of cells fixed	higher	-0.3282	0
normal	0.0284058	No. of cells fixed	higher	-0.3282	0
normal	0.0282688	No. of cells fixed	higher	-0.3282	0
sparse_C	0.0286475	No. of cells fixed	higher	-0.374147	0
sparse_C	0.0287161	No. of cells fixed	higher	-0.374147	0
sparse_C	0.02746	No. of cells fixed	higher	-0.374147	0
sparse_C	0.0272813	No. of cells fixed	higher	-0.374147	0
sparse_C	0.0271848	No. of cells fixed	higher	-0.374147	0
sparse_C	0.0274684	No. of cells fixed	higher	-0.374147	0
sparse_C	0.101891	No. of cells fixed	higher	-0.374147	0
sparse_C	0.0272932	No. of cells fixed	higher	-0.374147	0
sparse_C	0.0287246	No. of cells fixed	higher	-0.374147	0
sparse_C	0.0286028	No. of cells fixed	higher	-0.374147	0
sparse_Z	0.0229595	No. of cells fixed	higher	-0.264943	0
sparse_Z	0.0227765	No. of cells fixed	higher	-0.264943	0
sparse_Z	0.0227332	No. of cells fixed	higher	-0.264943	0
sparse_Z	0.0226992	No. of cells fixed	higher	-0.264943	0
sparse_Z	0.0228071	No. of cells fixed	higher	-0.264943	0
sparse_Z	0.0229239	No. of cells fixed	higher	-0.264943	0
sparse_Z	0.0226605	No. of cells fixed	higher	-0.264943	0
sparse_Z	0.0229208	No. of cells fixed	higher	-0.264943	0
sparse_Z	0.0228362	No. of cells fixed	higher	-0.264943	0
sparse_Z	0.0228217	No. of cells fixed	higher	-0.264943	0
dense_C	0.0261733	No. of cells as prior	higher	-0.21113	0
dense_C	0.0265367	No. of cells as prior	higher	-0.21113	0
dense_C	0.0265016	No. of cells as prior	higher	-0.21113	0
dense_C	0.0257154	No. of cells as prior	higher	-0.21113	0
dense_C	0.0266205	No. of cells as prior	higher	-0.21113	0
dense_C	0.0261854	No. of cells as prior	higher	-0.21113	0
dense_C	0.025746	No. of cells as prior	higher	-0.21113	0
dense_C	0.0264394	No. of cells as prior	higher	-0.21113	0
dense_C	0.0266571	No. of cells as prior	higher	-0.21113	0
dense_C	0.0258418	No. of cells as prior	higher	-0.21113	0
dense_Z	0.030876	No. of cells as prior	higher	-0.243396	0
dense_Z	0.0332406	No. of cells as prior	higher	-0.243396	0
dense_Z	0.0325608	No. of cells as prior	higher	-0.243396	0
dense_Z	0.0332074	No. of cells as prior	higher	-0.243396	0
dense_Z	0.0599292	No. of cells as prior	higher	-0.243396	0
dense_Z	0.0315326	No. of cells as prior	higher	-0.243396	0
dense_Z	0.0314543	No. of cells as prior	higher	-0.243396	0
dense_Z	0.0318175	No. of cells as prior	higher	-0.243396	0
dense_Z	0.0315377	No. of cells as prior	higher	-0.243396	0
dense_Z	0.0307828	No. of cells as prior	higher	-0.243396	0
normal	0.0264189	No. of cells as prior	higher	-0.379986	0
normal	0.0303969	No. of cells as prior	higher	-0.379986	0
normal	0.0309169	No. of cells as prior	higher	-0.379986	0
normal	0.0316826	No. of cells as prior	higher	-0.379986	0
normal	0.0264445	No. of cells as prior	higher	-0.379986	0
normal	0.0305392	No. of cells as prior	higher	-0.379986	0
normal	0.026109	No. of cells as prior	higher	-0.379986	0
normal	0.0312274	No. of cells as prior	higher	-0.379986	0
normal	0.0300588	No. of cells as prior	higher	-0.379986	0
sparse_C	0.0292083	No. of cells as prior	higher	-0.313528	0
sparse_C	0.0290408	No. of cells as prior	higher	-0.313528	0
sparse_C	0.0283367	No. of cells as prior	higher	-0.313528	0
sparse_C	0.0280333	No. of cells as prior	higher	-0.313528	0
sparse_C	0.0283385	No. of cells as prior	higher	-0.313528	0
sparse_C	0.0282361	No. of cells as prior	higher	-0.313528	0
sparse_C	0.0291218	No. of cells as prior	higher	-0.313528	0
sparse_C	0.0290568	No. of cells as prior	higher	-0.313528	0
sparse_C	0.0292844	No. of cells as prior	higher	-0.313528	0
sparse_Z	0.0235767	No. of cells as prior	higher	-0.271541	0
sparse_Z	0.0236125	No. of cells as prior	higher	-0.271541	0
sparse_Z	0.02368	No. of cells as prior	higher	-0.271541	0
sparse_Z	0.0236414	No. of cells as prior	higher	-0.271541	0
sparse_Z	0.0235387	No. of cells as prior	higher	-0.271541	0
sparse_Z	0.0235467	No. of cells as prior	higher	-0.271541	0
sparse_Z	0.0242299	No. of cells as prior	higher	-0.271541	0
sparse_Z	0.0234117	No. of cells as prior	higher	-0.271541	0
sparse_Z	0.0236759	No. of cells as prior	higher	-0.271541	0
normal	0.0280095	No. of cells fixed	high	-0.346383	1
normal	0.03441	No. of cells fixed	high	-0.346383	1
normal	0.0288646	No. of cells fixed	high	-0.346383	1
normal	0.0316228	No. of cells fixed	high	-0.346383	1
normal	0.10847	No. of cells fixed	high	-0.346383	1
normal	0.0296981	No. of cells fixed	high	-0.346383	1
normal	0.0283217	No. of cells fixed	high	-0.346383	1
normal	0.028836	No. of cells fixed	high	-0.346383	1
normal	0.0310248	No. of cells fixed	high	-0.346383	1
normal	0.0340065	No. of cells fixed	high	-0.346383	1
dense_C	0.030202	No. of cells fixed	high	-0.281785	1
dense_C	0.0274032	No. of cells fixed	high	-0.281785	1
dense_C	0.0332006	No. of cells fixed	high	-0.281785	1
dense_C	0.0325889	No. of cells fixed	high	-0.281785	1
dense_C	0.0298302	No. of cells fixed	high	-0.281785	1
dense_C	0.0332083	No. of cells fixed	high	-0.281785	1
dense_C	0.0273866	No. of cells fixed	high	-0.281785	1
dense_C	0.0295515	No. of cells fixed	high	-0.281785	1
dense_C	0.0340592	No. of cells fixed	high	-0.281785	1
dense_C	0.0315035	No. of cells fixed	high	-0.281785	1
dense_Z	0.0399723	No. of cells fixed	high	0.150995	1
dense_Z	0.0411587	No. of cells fixed	high	0.150995	1
dense_Z	0.0398602	No. of cells fixed	high	0.150995	1
dense_Z	0.038918	No. of cells fixed	high	0.150995	1
dense_Z	0.0351103	No. of cells fixed	high	0.150995	1
dense_Z	0.0376843	No. of cells fixed	high	0.150995	1
dense_Z	0.0361916	No. of cells fixed	high	0.150995	1
dense_Z	0.0573414	No. of cells fixed	high	0.150995	1
dense_Z	0.0378172	No. of cells fixed	high	0.150995	1
dense_Z	0.0323856	No. of cells fixed	high	0.150995	1
sparse_C	0.0357871	No. of cells fixed	high	-0.129894	1
sparse_C	0.0270878	No. of cells fixed	high	-0.129894	1
sparse_C	0.0273574	No. of cells fixed	high	-0.129894	1
sparse_C	0.111275	No. of cells fixed	high	-0.129894	1
sparse_C	0.0286556	No. of cells fixed	high	-0.129894	1
sparse_C	0.0280194	No. of cells fixed	high	-0.129894	1
sparse_C	0.0321267	No. of cells fixed	high	-0.129894	1
sparse_C	0.0271086	No. of cells fixed	high	-0.129894	1
sparse_C	0.0285485	No. of cells fixed	high	-0.129894	1
sparse_C	0.0276359	No. of cells fixed	high	-0.129894	1
sparse_Z	0.0275717	No. of cells fixed	high	-0.322924	1
sparse_Z	0.024877	No. of cells fixed	high	-0.322924	1
sparse_Z	0.0320795	No. of cells fixed	high	-0.322924	1
sparse_Z	0.0277783	No. of cells fixed	high	-0.322924	1
sparse_Z	0.0257387	No. of cells fixed	high	-0.322924	1
sparse_Z	0.0283405	No. of cells fixed	high	-0.322924	1
sparse_Z	0.0311266	No. of cells fixed	high	-0.322924	1
sparse_Z	0.0260618	No. of cells fixed	high	-0.322924	1
sparse_Z	0.0263917	No. of cells fixed	high	-0.322924	1
sparse_Z	0.0253832	No. of cells fixed	high	-0.322924	1
normal	0.0298076	No. of cells as prior	high	0.00347688	1
normal	0.0393584	No. of cells as prior	high	0.00347688	1
normal	0.0306805	No. of cells as prior	high	0.00347688	1
normal	0.0335621	No. of cells as prior	high	0.00347688	1
normal	0.0328038	No. of cells as prior	high	0.00347688	1
normal	0.0318947	No. of cells as prior	high	0.00347688	1
normal	0.110909	No. of cells as prior	high	0.00347688	1
normal	0.0306547	No. of cells as prior	high	0.00347688	1
normal	0.0341052	No. of cells as prior	high	0.00347688	1
normal	0.0373033	No. of cells as prior	high	0.00347688	1
dense_C	0.0314325	No. of cells as prior	high	-0.393594	1
dense_C	0.0277088	No. of cells as prior	high	-0.393594	1
dense_C	0.0363771	No. of cells as prior	high	-0.393594	1
dense_C	0.0358921	No. of cells as prior	high	-0.393594	1
dense_C	0.0342909	No. of cells as prior	high	-0.393594	1
dense_C	0.0353312	No. of cells as prior	high	-0.393594	1
dense_C	0.0281108	No. of cells as prior	high	-0.393594	1
dense_C	0.0336253	No. of cells as prior	high	-0.393594	1
dense_C	0.0355228	No. of cells as prior	high	-0.393594	1
dense_C	0.0324681	No. of cells as prior	high	-0.393594	1
dense_Z	0.047497	No. of cells as prior	high	-0.109234	1
dense_Z	0.0502011	No. of cells as prior	high	-0.109234	1
dense_Z	0.0534985	No. of cells as prior	high	-0.109234	1
dense_Z	0.0517173	No. of cells as prior	high	-0.109234	1
dense_Z	0.0591392	No. of cells as prior	high	-0.109234	1
dense_Z	0.0502191	No. of cells as prior	high	-0.109234	1
dense_Z	0.0747418	No. of cells as prior	high	-0.109234	1
dense_Z	0.0598128	No. of cells as prior	high	-0.109234	1
dense_Z	0.0733483	No. of cells as prior	high	-0.109234	1
dense_Z	0.0341333	No. of cells as prior	high	-0.109234	1
sparse_C	0.103733	No. of cells as prior	high	-0.220743	1
sparse_C	0.0293847	No. of cells as prior	high	-0.220743	1
sparse_C	0.0288912	No. of cells as prior	high	-0.220743	1
sparse_C	0.0342606	No. of cells as prior	high	-0.220743	1
sparse_C	0.0294781	No. of cells as prior	high	-0.220743	1
sparse_C	0.0290317	No. of cells as prior	high	-0.220743	1
sparse_C	0.168947	No. of cells as prior	high	-0.220743	1
sparse_C	0.0287942	No. of cells as prior	high	-0.220743	1
sparse_C	0.0288976	No. of cells as prior	high	-0.220743	1
sparse_C	0.0291883	No. of cells as prior	high	-0.220743	1
sparse_Z	0.0274472	No. of cells as prior	high	-0.297439	1
sparse_Z	0.0254748	No. of cells as prior	high	-0.297439	1
sparse_Z	0.0323008	No. of cells as prior	high	-0.297439	1
sparse_Z	0.0278416	No. of cells as prior	high	-0.297439	1
sparse_Z	0.0293223	No. of cells as prior	high	-0.297439	1
sparse_Z	0.0296328	No. of cells as prior	high	-0.297439	1
sparse_Z	0.0339135	No. of cells as prior	high	-0.297439	1
sparse_Z	0.0291387	No. of cells as prior	high	-0.297439	1
sparse_Z	0.0283207	No. of cells as prior	high	-0.297439	1
sparse_Z	0.0258361	No. of cells as prior	high	-0.297439	1
normal	0.121941	No. of cells fixed	low	-0.346383	1
normal	0.144457	No. of cells fixed	low	-0.346383	1
normal	0.123533	No. of cells fixed	low	-0.346383	1
normal	0.0920581	No. of cells fixed	low	-0.346383	1
normal	0.127629	No. of cells fixed	low	-0.346383	1
normal	0.0955104	No. of cells fixed	low	-0.346383	1
normal	0.137207	No. of cells fixed	low	-0.346383	1
normal	0.101175	No. of cells fixed	low	-0.346383	1
normal	0.0757806	No. of cells fixed	low	-0.346383	1
normal	0.0552309	No. of cells fixed	low	-0.346383	1
dense_C	0.0722648	No. of cells fixed	low	-0.281785	1
dense_C	0.12876	No. of cells fixed	low	-0.281785	1
dense_C	0.0753492	No. of cells fixed	low	-0.281785	1
dense_C	0.079088	No. of cells fixed	low	-0.281785	1
dense_C	0.176987	No. of cells fixed	low	-0.281785	1
dense_C	0.0900748	No. of cells fixed	low	-0.281785	1
dense_C	0.14616	No. of cells fixed	low	-0.281785	1
dense_C	0.124125	No. of cells fixed	low	-0.281785	1
dense_C	0.0989807	No. of cells fixed	low	-0.281785	1
dense_C	0.13154	No. of cells fixed	low	-0.281785	1
dense_Z	0.0811625	No. of cells fixed	low	0.150995	1
dense_Z	0.0885113	No. of cells fixed	low	0.150995	1
dense_Z	0.104073	No. of cells fixed	low	0.150995	1
dense_Z	0.108251	No. of cells fixed	low	0.150995	1
dense_Z	0.0907575	No. of cells fixed	low	0.150995	1
dense_Z	0.0769903	No. of cells fixed	low	0.150995	1
dense_Z	0.090348	No. of cells fixed	low	0.150995	1
dense_Z	0.103897	No. of cells fixed	low	0.150995	1
dense_Z	0.107919	No. of cells fixed	low	0.150995	1
sparse_C	0.214513	No. of cells fixed	low	-0.129894	1
sparse_C	0.125757	No. of cells fixed	low	-0.129894	1
sparse_C	0.134694	No. of cells fixed	low	-0.129894	1
sparse_C	0.130481	No. of cells fixed	low	-0.129894	1
sparse_C	0.159607	No. of cells fixed	low	-0.129894	1
sparse_C	0.0727296	No. of cells fixed	low	-0.129894	1
sparse_C	0.15785	No. of cells fixed	low	-0.129894	1
sparse_C	0.128466	No. of cells fixed	low	-0.129894	1
sparse_C	0.17212	No. of cells fixed	low	-0.129894	1
sparse_C	0.156926	No. of cells fixed	low	-0.129894	1
sparse_Z	0.077511	No. of cells fixed	low	-0.322924	1
sparse_Z	0.118464	No. of cells fixed	low	-0.322924	1
sparse_Z	0.169123	No. of cells fixed	low	-0.322924	1
sparse_Z	0.242866	No. of cells fixed	low	-0.322924	1
sparse_Z	0.136234	No. of cells fixed	low	-0.322924	1
sparse_Z	0.162277	No. of cells fixed	low	-0.322924	1
sparse_Z	0.0552431	No. of cells fixed	low	-0.322924	1
sparse_Z	0.0772913	No. of cells fixed	low	-0.322924	1
sparse_Z	0.0749862	No. of cells fixed	low	-0.322924	1
sparse_Z	0.0493774	No. of cells fixed	low	-0.322924	1
normal	0.169908	No. of cells as prior	low	0.00347688	1
normal	0.142989	No. of cells as prior	low	0.00347688	1
normal	0.102138	No. of cells as prior	low	0.00347688	1
normal	0.0901252	No. of cells as prior	low	0.00347688	1
normal	0.131477	No. of cells as prior	low	0.00347688	1
normal	0.079204	No. of cells as prior	low	0.00347688	1
normal	0.107444	No. of cells as prior	low	0.00347688	1
normal	0.124334	No. of cells as prior	low	0.00347688	1
normal	0.133165	No. of cells as prior	low	0.00347688	1
normal	0.0571008	No. of cells as prior	low	0.00347688	1
dense_C	0.119402	No. of cells as prior	low	-0.393594	1
dense_C	0.153473	No. of cells as prior	low	-0.393594	1
dense_C	0.0765984	No. of cells as prior	low	-0.393594	1
dense_C	0.0989669	No. of cells as prior	low	-0.393594	1
dense_C	0.139922	No. of cells as prior	low	-0.393594	1
dense_C	0.130785	No. of cells as prior	low	-0.393594	1
dense_C	0.120536	No. of cells as prior	low	-0.393594	1
dense_C	0.13623	No. of cells as prior	low	-0.393594	1
dense_C	0.117525	No. of cells as prior	low	-0.393594	1
dense_C	0.066603	No. of cells as prior	low	-0.393594	1
dense_Z	0.109487	No. of cells as prior	low	-0.109234	1
dense_Z	0.11282	No. of cells as prior	low	-0.109234	1
dense_Z	0.140065	No. of cells as prior	low	-0.109234	1
dense_Z	0.124177	No. of cells as prior	low	-0.109234	1
dense_Z	0.126833	No. of cells as prior	low	-0.109234	1
dense_Z	0.119919	No. of cells as prior	low	-0.109234	1
dense_Z	0.113236	No. of cells as prior	low	-0.109234	1
dense_Z	0.116203	No. of cells as prior	low	-0.109234	1
dense_Z	0.129473	No. of cells as prior	low	-0.109234	1
dense_Z	0.13544	No. of cells as prior	low	-0.109234	1
sparse_C	0.204293	No. of cells as prior	low	-0.220743	1
sparse_C	0.228092	No. of cells as prior	low	-0.220743	1
sparse_C	0.140473	No. of cells as prior	low	-0.220743	1
sparse_C	0.0728543	No. of cells as prior	low	-0.220743	1
sparse_C	0.0757727	No. of cells as prior	low	-0.220743	1
sparse_C	0.0718203	No. of cells as prior	low	-0.220743	1
sparse_C	0.15659	No. of cells as prior	low	-0.220743	1
sparse_C	0.147838	No. of cells as prior	low	-0.220743	1
sparse_C	0.183404	No. of cells as prior	low	-0.220743	1
sparse_C	0.119736	No. of cells as prior	low	-0.220743	1
sparse_Z	0.074322	No. of cells as prior	low	-0.297439	1
sparse_Z	0.154191	No. of cells as prior	low	-0.297439	1
sparse_Z	0.0692949	No. of cells as prior	low	-0.297439	1
sparse_Z	0.155919	No. of cells as prior	low	-0.297439	1
sparse_Z	0.0913617	No. of cells as prior	low	-0.297439	1
sparse_Z	0.0524013	No. of cells as prior	low	-0.297439	1
sparse_Z	0.052709	No. of cells as prior	low	-0.297439	1
sparse_Z	0.152023	No. of cells as prior	low	-0.297439	1
sparse_Z	0.09631	No. of cells as prior	low	-0.297439	1
sparse_Z	0.0473487	No. of cells as prior	low	-0.297439	1
normal	0.0326127	No. of cells fixed	med	-0.346383	1
normal	0.0349618	No. of cells fixed	med	-0.346383	1
normal	0.0352213	No. of cells fixed	med	-0.346383	1
normal	0.0399141	No. of cells fixed	med	-0.346383	1
normal	0.0397103	No. of cells fixed	med	-0.346383	1
normal	0.0404613	No. of cells fixed	med	-0.346383	1
normal	0.124805	No. of cells fixed	med	-0.346383	1
normal	0.143407	No. of cells fixed	med	-0.346383	1
normal	0.0337532	No. of cells fixed	med	-0.346383	1
normal	0.11044	No. of cells fixed	med	-0.346383	1
dense_C	0.0337455	No. of cells fixed	med	-0.281785	1
dense_C	0.0399089	No. of cells fixed	med	-0.281785	1
dense_C	0.0350751	No. of cells fixed	med	-0.281785	1
dense_C	0.0439321	No. of cells fixed	med	-0.281785	1
dense_C	0.033959	No. of cells fixed	med	-0.281785	1
dense_C	0.0343256	No. of cells fixed	med	-0.281785	1
dense_C	0.0407782	No. of cells fixed	med	-0.281785	1
dense_C	0.0400575	No. of cells fixed	med	-0.281785	1
dense_C	0.0414993	No. of cells fixed	med	-0.281785	1
dense_C	0.0363655	No. of cells fixed	med	-0.281785	1
dense_Z	0.0675961	No. of cells fixed	med	0.150995	1
dense_Z	0.060333	No. of cells fixed	med	0.150995	1
dense_Z	0.0690944	No. of cells fixed	med	0.150995	1
dense_Z	0.0830286	No. of cells fixed	med	0.150995	1
dense_Z	0.0459653	No. of cells fixed	med	0.150995	1
dense_Z	0.0494601	No. of cells fixed	med	0.150995	1
dense_Z	0.0480514	No. of cells fixed	med	0.150995	1
dense_Z	0.0484604	No. of cells fixed	med	0.150995	1
dense_Z	0.0395307	No. of cells fixed	med	0.150995	1
dense_Z	0.0427868	No. of cells fixed	med	0.150995	1
sparse_C	0.106994	No. of cells fixed	med	-0.129894	1
sparse_C	0.0426934	No. of cells fixed	med	-0.129894	1
sparse_C	0.0442235	No. of cells fixed	med	-0.129894	1
sparse_C	0.0423487	No. of cells fixed	med	-0.129894	1
sparse_C	0.0440395	No. of cells fixed	med	-0.129894	1
sparse_C	0.115043	No. of cells fixed	med	-0.129894	1
sparse_C	0.119239	No. of cells fixed	med	-0.129894	1
sparse_C	0.156409	No. of cells fixed	med	-0.129894	1
sparse_C	0.0338624	No. of cells fixed	med	-0.129894	1
sparse_C	0.122407	No. of cells fixed	med	-0.129894	1
sparse_Z	0.0300625	No. of cells fixed	med	-0.322924	1
sparse_Z	0.0291201	No. of cells fixed	med	-0.322924	1
sparse_Z	0.113777	No. of cells fixed	med	-0.322924	1
sparse_Z	0.159202	No. of cells fixed	med	-0.322924	1
sparse_Z	0.0288061	No. of cells fixed	med	-0.322924	1
sparse_Z	0.0288102	No. of cells fixed	med	-0.322924	1
sparse_Z	0.148751	No. of cells fixed	med	-0.322924	1
sparse_Z	0.13251	No. of cells fixed	med	-0.322924	1
sparse_Z	0.0314251	No. of cells fixed	med	-0.322924	1
sparse_Z	0.0287767	No. of cells fixed	med	-0.322924	1
normal	0.0348301	No. of cells as prior	med	0.00347688	1
normal	0.113909	No. of cells as prior	med	0.00347688	1
normal	0.0384565	No. of cells as prior	med	0.00347688	1
normal	0.0423456	No. of cells as prior	med	0.00347688	1
normal	0.0413672	No. of cells as prior	med	0.00347688	1
normal	0.0448271	No. of cells as prior	med	0.00347688	1
normal	0.0613034	No. of cells as prior	med	0.00347688	1
normal	0.127128	No. of cells as prior	med	0.00347688	1
normal	0.115833	No. of cells as prior	med	0.00347688	1
normal	0.0345665	No. of cells as prior	med	0.00347688	1
dense_C	0.0344436	No. of cells as prior	med	-0.393594	1
dense_C	0.0413873	No. of cells as prior	med	-0.393594	1
dense_C	0.0384146	No. of cells as prior	med	-0.393594	1
dense_C	0.048491	No. of cells as prior	med	-0.393594	1
dense_C	0.0350786	No. of cells as prior	med	-0.393594	1
dense_C	0.0393222	No. of cells as prior	med	-0.393594	1
dense_C	0.0446413	No. of cells as prior	med	-0.393594	1
dense_C	0.052073	No. of cells as prior	med	-0.393594	1
dense_C	0.0441164	No. of cells as prior	med	-0.393594	1
dense_C	0.0369079	No. of cells as prior	med	-0.393594	1
dense_Z	0.0833192	No. of cells as prior	med	-0.109234	1
dense_Z	0.0457997	No. of cells as prior	med	-0.109234	1
dense_Z	0.0991896	No. of cells as prior	med	-0.109234	1
dense_Z	0.0578928	No. of cells as prior	med	-0.109234	1
dense_Z	0.0590411	No. of cells as prior	med	-0.109234	1
dense_Z	0.0594791	No. of cells as prior	med	-0.109234	1
dense_Z	0.0595534	No. of cells as prior	med	-0.109234	1
dense_Z	0.0856279	No. of cells as prior	med	-0.109234	1
dense_Z	0.0478772	No. of cells as prior	med	-0.109234	1
dense_Z	0.0601338	No. of cells as prior	med	-0.109234	1
sparse_C	0.0351107	No. of cells as prior	med	-0.220743	1
sparse_C	0.0459066	No. of cells as prior	med	-0.220743	1
sparse_C	0.0499055	No. of cells as prior	med	-0.220743	1
sparse_C	0.0447614	No. of cells as prior	med	-0.220743	1
sparse_C	0.0461728	No. of cells as prior	med	-0.220743	1
sparse_C	0.042742	No. of cells as prior	med	-0.220743	1
sparse_C	0.042025	No. of cells as prior	med	-0.220743	1
sparse_C	0.0399279	No. of cells as prior	med	-0.220743	1
sparse_C	0.0345377	No. of cells as prior	med	-0.220743	1
sparse_C	0.0410247	No. of cells as prior	med	-0.220743	1
sparse_Z	0.0300063	No. of cells as prior	med	-0.297439	1
sparse_Z	0.0307038	No. of cells as prior	med	-0.297439	1
sparse_Z	0.0307656	No. of cells as prior	med	-0.297439	1
sparse_Z	0.0319221	No. of cells as prior	med	-0.297439	1
sparse_Z	0.0298335	No. of cells as prior	med	-0.297439	1
sparse_Z	0.0298486	No. of cells as prior	med	-0.297439	1
sparse_Z	0.0309399	No. of cells as prior	med	-0.297439	1
sparse_Z	0.031944	No. of cells as prior	med	-0.297439	1
sparse_Z	0.0327686	No. of cells as prior	med	-0.297439	1
sparse_Z	0.0303009	No. of cells as prior	med	-0.297439	1
dense_C	0.0258839	No. of cells fixed	higher	-0.281785	1
dense_C	0.0252117	No. of cells fixed	higher	-0.281785	1
dense_C	0.0258533	No. of cells fixed	higher	-0.281785	1
dense_C	0.026276	No. of cells fixed	higher	-0.281785	1
dense_C	0.0249717	No. of cells fixed	higher	-0.281785	1
dense_C	0.0262001	No. of cells fixed	higher	-0.281785	1
dense_C	0.0250686	No. of cells fixed	higher	-0.281785	1
dense_C	0.025128	No. of cells fixed	higher	-0.281785	1
dense_C	0.0251738	No. of cells fixed	higher	-0.281785	1
dense_C	0.0251421	No. of cells fixed	higher	-0.281785	1
dense_Z	0.0532746	No. of cells fixed	higher	0.150995	1
dense_Z	0.0294615	No. of cells fixed	higher	0.150995	1
dense_Z	0.032799	No. of cells fixed	higher	0.150995	1
dense_Z	0.0310172	No. of cells fixed	higher	0.150995	1
dense_Z	0.0307343	No. of cells fixed	higher	0.150995	1
dense_Z	0.0294492	No. of cells fixed	higher	0.150995	1
dense_Z	0.0300315	No. of cells fixed	higher	0.150995	1
dense_Z	0.0303493	No. of cells fixed	higher	0.150995	1
dense_Z	0.0286726	No. of cells fixed	higher	0.150995	1
dense_Z	0.0306737	No. of cells fixed	higher	0.150995	1
normal	0.026235	No. of cells fixed	higher	-0.346383	1
normal	0.0285451	No. of cells fixed	higher	-0.346383	1
normal	0.0262366	No. of cells fixed	higher	-0.346383	1
normal	0.0284534	No. of cells fixed	higher	-0.346383	1
normal	0.0283502	No. of cells fixed	higher	-0.346383	1
normal	0.028468	No. of cells fixed	higher	-0.346383	1
normal	0.0289319	No. of cells fixed	higher	-0.346383	1
normal	0.0283706	No. of cells fixed	higher	-0.346383	1
normal	0.0282122	No. of cells fixed	higher	-0.346383	1
normal	0.0284953	No. of cells fixed	higher	-0.346383	1
sparse_C	0.0289005	No. of cells fixed	higher	-0.129894	1
sparse_C	0.0288134	No. of cells fixed	higher	-0.129894	1
sparse_C	0.028975	No. of cells fixed	higher	-0.129894	1
sparse_C	0.0288968	No. of cells fixed	higher	-0.129894	1
sparse_C	0.0278828	No. of cells fixed	higher	-0.129894	1
sparse_C	0.0279619	No. of cells fixed	higher	-0.129894	1
sparse_C	0.0291697	No. of cells fixed	higher	-0.129894	1
sparse_C	0.0276114	No. of cells fixed	higher	-0.129894	1
sparse_C	0.0277005	No. of cells fixed	higher	-0.129894	1
sparse_C	0.0278416	No. of cells fixed	higher	-0.129894	1
sparse_Z	0.0229141	No. of cells fixed	higher	-0.322924	1
sparse_Z	0.0229766	No. of cells fixed	higher	-0.322924	1
sparse_Z	0.0230504	No. of cells fixed	higher	-0.322924	1
sparse_Z	0.0230657	No. of cells fixed	higher	-0.322924	1
sparse_Z	0.0231665	No. of cells fixed	higher	-0.322924	1
sparse_Z	0.023121	No. of cells fixed	higher	-0.322924	1
sparse_Z	0.0230335	No. of cells fixed	higher	-0.322924	1
sparse_Z	0.0229975	No. of cells fixed	higher	-0.322924	1
dense_C	0.026267	No. of cells as prior	higher	-0.393594	1
dense_C	0.0254907	No. of cells as prior	higher	-0.393594	1
dense_C	0.0266138	No. of cells as prior	higher	-0.393594	1
dense_C	0.0265289	No. of cells as prior	higher	-0.393594	1
dense_C	0.0258335	No. of cells as prior	higher	-0.393594	1
dense_C	0.0262967	No. of cells as prior	higher	-0.393594	1
dense_C	0.0257854	No. of cells as prior	higher	-0.393594	1
dense_C	0.0256336	No. of cells as prior	higher	-0.393594	1
dense_C	0.0256005	No. of cells as prior	higher	-0.393594	1
dense_Z	0.0314255	No. of cells as prior	higher	-0.109234	1
dense_Z	0.0304525	No. of cells as prior	higher	-0.109234	1
dense_Z	0.0341964	No. of cells as prior	higher	-0.109234	1
dense_Z	0.0333743	No. of cells as prior	higher	-0.109234	1
dense_Z	0.0331411	No. of cells as prior	higher	-0.109234	1
dense_Z	0.0308355	No. of cells as prior	higher	-0.109234	1
dense_Z	0.0334809	No. of cells as prior	higher	-0.109234	1
dense_Z	0.0326997	No. of cells as prior	higher	-0.109234	1
dense_Z	0.0312515	No. of cells as prior	higher	-0.109234	1
dense_Z	0.0335033	No. of cells as prior	higher	-0.109234	1
normal	0.0264417	No. of cells as prior	higher	0.00347688	1
normal	0.0306927	No. of cells as prior	higher	0.00347688	1
normal	0.0269564	No. of cells as prior	higher	0.00347688	1
normal	0.0303241	No. of cells as prior	higher	0.00347688	1
normal	0.0314001	No. of cells as prior	higher	0.00347688	1
normal	0.0317116	No. of cells as prior	higher	0.00347688	1
normal	0.0331709	No. of cells as prior	higher	0.00347688	1
normal	0.0320258	No. of cells as prior	higher	0.00347688	1
normal	0.0311924	No. of cells as prior	higher	0.00347688	1
normal	0.0298189	No. of cells as prior	higher	0.00347688	1
sparse_C	0.0292255	No. of cells as prior	higher	-0.220743	1
sparse_C	0.0290936	No. of cells as prior	higher	-0.220743	1
sparse_C	0.0293348	No. of cells as prior	higher	-0.220743	1
sparse_C	0.0291711	No. of cells as prior	higher	-0.220743	1
sparse_C	0.0284428	No. of cells as prior	higher	-0.220743	1
sparse_C	0.029276	No. of cells as prior	higher	-0.220743	1
sparse_C	0.0284054	No. of cells as prior	higher	-0.220743	1
sparse_C	0.0282546	No. of cells as prior	higher	-0.220743	1
sparse_C	0.0281618	No. of cells as prior	higher	-0.220743	1
sparse_Z	0.0235479	No. of cells as prior	higher	-0.297439	1
sparse_Z	0.0238032	No. of cells as prior	higher	-0.297439	1
sparse_Z	0.0239117	No. of cells as prior	higher	-0.297439	1
sparse_Z	0.0237464	No. of cells as prior	higher	-0.297439	1
sparse_Z	0.023707	No. of cells as prior	higher	-0.297439	1
sparse_Z	0.0238815	No. of cells as prior	higher	-0.297439	1
sparse_Z	0.0237427	No. of cells as prior	higher	-0.297439	1
sparse_Z	0.0234934	No. of cells as prior	higher	-0.297439	1
sparse_Z	0.0233811	No. of cells as prior	higher	-0.297439	1
sparse_Z	0.0237156	No. of cells as prior	higher	-0.297439	1
normal	0.118157	No. of cells fixed	high	-0.249055	10
normal	0.121987	No. of cells fixed	high	-0.249055	10
normal	0.186507	No. of cells fixed	high	-0.249055	10
normal	0.0378074	No. of cells fixed	high	-0.249055	10
normal	0.169155	No. of cells fixed	high	-0.249055	10
normal	0.129691	No. of cells fixed	high	-0.249055	10
normal	0.164418	No. of cells fixed	high	-0.249055	10
normal	0.123982	No. of cells fixed	high	-0.249055	10
normal	0.127428	No. of cells fixed	high	-0.249055	10
normal	0.103822	No. of cells fixed	high	-0.249055	10
dense_C	0.147446	No. of cells fixed	high	-0.11604	10
dense_C	0.0946356	No. of cells fixed	high	-0.11604	10
dense_C	0.065582	No. of cells fixed	high	-0.11604	10
dense_C	0.0402312	No. of cells fixed	high	-0.11604	10
dense_C	0.113869	No. of cells fixed	high	-0.11604	10
dense_C	0.131846	No. of cells fixed	high	-0.11604	10
dense_C	0.149925	No. of cells fixed	high	-0.11604	10
dense_C	0.124614	No. of cells fixed	high	-0.11604	10
dense_C	0.136466	No. of cells fixed	high	-0.11604	10
dense_C	0.165586	No. of cells fixed	high	-0.11604	10
dense_Z	0.124837	No. of cells fixed	high	-0.113629	10
dense_Z	0.140045	No. of cells fixed	high	-0.113629	10
dense_Z	0.122171	No. of cells fixed	high	-0.113629	10
dense_Z	0.113005	No. of cells fixed	high	-0.113629	10
dense_Z	0.138732	No. of cells fixed	high	-0.113629	10
dense_Z	0.120888	No. of cells fixed	high	-0.113629	10
dense_Z	0.148211	No. of cells fixed	high	-0.113629	10
dense_Z	0.110241	No. of cells fixed	high	-0.113629	10
dense_Z	0.124321	No. of cells fixed	high	-0.113629	10
dense_Z	0.111683	No. of cells fixed	high	-0.113629	10
sparse_C	0.143712	No. of cells fixed	high	-0.173491	10
sparse_C	0.157375	No. of cells fixed	high	-0.173491	10
sparse_C	0.119737	No. of cells fixed	high	-0.173491	10
sparse_C	0.12048	No. of cells fixed	high	-0.173491	10
sparse_C	0.129849	No. of cells fixed	high	-0.173491	10
sparse_C	0.163412	No. of cells fixed	high	-0.173491	10
sparse_C	0.128393	No. of cells fixed	high	-0.173491	10
sparse_C	0.14182	No. of cells fixed	high	-0.173491	10
sparse_C	0.121117	No. of cells fixed	high	-0.173491	10
sparse_C	0.155922	No. of cells fixed	high	-0.173491	10
sparse_Z	0.0954227	No. of cells fixed	high	-0.0306264	10
sparse_Z	0.0769973	No. of cells fixed	high	-0.0306264	10
sparse_Z	0.103884	No. of cells fixed	high	-0.0306264	10
sparse_Z	0.158806	No. of cells fixed	high	-0.0306264	10
sparse_Z	0.0683993	No. of cells fixed	high	-0.0306264	10
sparse_Z	0.109852	No. of cells fixed	high	-0.0306264	10
sparse_Z	0.103035	No. of cells fixed	high	-0.0306264	10
sparse_Z	0.102709	No. of cells fixed	high	-0.0306264	10
sparse_Z	0.0471117	No. of cells fixed	high	-0.0306264	10
sparse_Z	0.184412	No. of cells fixed	high	-0.0306264	10
normal	0.0311989	No. of cells as prior	high	-0.203575	10
normal	0.0328333	No. of cells as prior	high	-0.203575	10
normal	0.041046	No. of cells as prior	high	-0.203575	10
normal	0.03128	No. of cells as prior	high	-0.203575	10
normal	0.0312382	No. of cells as prior	high	-0.203575	10
normal	0.0309673	No. of cells as prior	high	-0.203575	10
normal	0.0403712	No. of cells as prior	high	-0.203575	10
normal	0.0306016	No. of cells as prior	high	-0.203575	10
normal	0.0397627	No. of cells as prior	high	-0.203575	10
normal	0.0310517	No. of cells as prior	high	-0.203575	10
dense_C	0.0377088	No. of cells as prior	high	-0.179351	10
dense_C	0.0341665	No. of cells as prior	high	-0.179351	10
dense_C	0.0308196	No. of cells as prior	high	-0.179351	10
dense_C	0.0300117	No. of cells as prior	high	-0.179351	10
dense_C	0.0324804	No. of cells as prior	high	-0.179351	10
dense_C	0.0322478	No. of cells as prior	high	-0.179351	10
dense_C	0.0400852	No. of cells as prior	high	-0.179351	10
dense_C	0.0312713	No. of cells as prior	high	-0.179351	10
dense_C	0.026215	No. of cells as prior	high	-0.179351	10
dense_C	0.107343	No. of cells as prior	high	-0.179351	10
dense_Z	0.0326896	No. of cells as prior	high	-0.29481	10
dense_Z	0.0743462	No. of cells as prior	high	-0.29481	10
dense_Z	0.0430847	No. of cells as prior	high	-0.29481	10
dense_Z	0.0362743	No. of cells as prior	high	-0.29481	10
dense_Z	0.0829673	No. of cells as prior	high	-0.29481	10
dense_Z	0.0538532	No. of cells as prior	high	-0.29481	10
dense_Z	0.0947215	No. of cells as prior	high	-0.29481	10
dense_Z	0.0882829	No. of cells as prior	high	-0.29481	10
dense_Z	0.0387087	No. of cells as prior	high	-0.29481	10
dense_Z	0.0589758	No. of cells as prior	high	-0.29481	10
sparse_C	0.0413967	No. of cells as prior	high	-0.222068	10
sparse_C	0.0995658	No. of cells as prior	high	-0.222068	10
sparse_C	0.0309112	No. of cells as prior	high	-0.222068	10
sparse_C	0.0287395	No. of cells as prior	high	-0.222068	10
sparse_C	0.0363288	No. of cells as prior	high	-0.222068	10
sparse_C	0.0314689	No. of cells as prior	high	-0.222068	10
sparse_C	0.0413701	No. of cells as prior	high	-0.222068	10
sparse_C	0.0297615	No. of cells as prior	high	-0.222068	10
sparse_C	0.0367349	No. of cells as prior	high	-0.222068	10
sparse_C	0.0347613	No. of cells as prior	high	-0.222068	10
sparse_Z	0.0306722	No. of cells as prior	high	-0.00333266	10
sparse_Z	0.0320038	No. of cells as prior	high	-0.00333266	10
sparse_Z	0.139981	No. of cells as prior	high	-0.00333266	10
sparse_Z	0.0263915	No. of cells as prior	high	-0.00333266	10
sparse_Z	0.0265161	No. of cells as prior	high	-0.00333266	10
sparse_Z	0.0297412	No. of cells as prior	high	-0.00333266	10
sparse_Z	0.0272173	No. of cells as prior	high	-0.00333266	10
sparse_Z	0.0291952	No. of cells as prior	high	-0.00333266	10
sparse_Z	0.0338911	No. of cells as prior	high	-0.00333266	10
sparse_Z	0.13956	No. of cells as prior	high	-0.00333266	10
normal	0.147441	No. of cells fixed	low	-0.249055	10
normal	0.165952	No. of cells fixed	low	-0.249055	10
normal	0.145321	No. of cells fixed	low	-0.249055	10
normal	0.155685	No. of cells fixed	low	-0.249055	10
normal	0.0972186	No. of cells fixed	low	-0.249055	10
normal	0.116473	No. of cells fixed	low	-0.249055	10
normal	0.142407	No. of cells fixed	low	-0.249055	10
normal	0.124892	No. of cells fixed	low	-0.249055	10
normal	0.111603	No. of cells fixed	low	-0.249055	10
normal	0.148239	No. of cells fixed	low	-0.249055	10
dense_C	0.104056	No. of cells fixed	low	-0.11604	10
dense_C	0.201745	No. of cells fixed	low	-0.11604	10
dense_C	0.102113	No. of cells fixed	low	-0.11604	10
dense_C	0.0934939	No. of cells fixed	low	-0.11604	10
dense_C	0.17812	No. of cells fixed	low	-0.11604	10
dense_C	0.194352	No. of cells fixed	low	-0.11604	10
dense_C	0.123798	No. of cells fixed	low	-0.11604	10
dense_C	0.171536	No. of cells fixed	low	-0.11604	10
dense_C	0.164657	No. of cells fixed	low	-0.11604	10
dense_C	0.185944	No. of cells fixed	low	-0.11604	10
dense_Z	0.128042	No. of cells fixed	low	-0.113629	10
dense_Z	0.118522	No. of cells fixed	low	-0.113629	10
dense_Z	0.118722	No. of cells fixed	low	-0.113629	10
dense_Z	0.112782	No. of cells fixed	low	-0.113629	10
dense_Z	0.116775	No. of cells fixed	low	-0.113629	10
dense_Z	0.125046	No. of cells fixed	low	-0.113629	10
dense_Z	0.116494	No. of cells fixed	low	-0.113629	10
dense_Z	0.119229	No. of cells fixed	low	-0.113629	10
dense_Z	0.12201	No. of cells fixed	low	-0.113629	10
dense_Z	0.117853	No. of cells fixed	low	-0.113629	10
sparse_C	0.152455	No. of cells fixed	low	-0.173491	10
sparse_C	0.165411	No. of cells fixed	low	-0.173491	10
sparse_C	0.169909	No. of cells fixed	low	-0.173491	10
sparse_C	0.108266	No. of cells fixed	low	-0.173491	10
sparse_C	0.148653	No. of cells fixed	low	-0.173491	10
sparse_C	0.15123	No. of cells fixed	low	-0.173491	10
sparse_C	0.230066	No. of cells fixed	low	-0.173491	10
sparse_C	0.111035	No. of cells fixed	low	-0.173491	10
sparse_C	0.110098	No. of cells fixed	low	-0.173491	10
sparse_C	0.168309	No. of cells fixed	low	-0.173491	10
sparse_Z	0.159796	No. of cells fixed	low	-0.0306264	10
sparse_Z	0.15603	No. of cells fixed	low	-0.0306264	10
sparse_Z	0.0936793	No. of cells fixed	low	-0.0306264	10
sparse_Z	0.102526	No. of cells fixed	low	-0.0306264	10
sparse_Z	0.191443	No. of cells fixed	low	-0.0306264	10
sparse_Z	0.100913	No. of cells fixed	low	-0.0306264	10
sparse_Z	0.217982	No. of cells fixed	low	-0.0306264	10
sparse_Z	0.183767	No. of cells fixed	low	-0.0306264	10
sparse_Z	0.114111	No. of cells fixed	low	-0.0306264	10
sparse_Z	0.0696737	No. of cells fixed	low	-0.0306264	10
normal	0.166492	No. of cells as prior	low	-0.203575	10
normal	0.149308	No. of cells as prior	low	-0.203575	10
normal	0.167169	No. of cells as prior	low	-0.203575	10
normal	0.104134	No. of cells as prior	low	-0.203575	10
normal	0.123032	No. of cells as prior	low	-0.203575	10
normal	0.108949	No. of cells as prior	low	-0.203575	10
normal	0.159336	No. of cells as prior	low	-0.203575	10
normal	0.155655	No. of cells as prior	low	-0.203575	10
normal	0.21179	No. of cells as prior	low	-0.203575	10
normal	0.154321	No. of cells as prior	low	-0.203575	10
dense_C	0.0827886	No. of cells as prior	low	-0.179351	10
dense_C	0.0930392	No. of cells as prior	low	-0.179351	10
dense_C	0.0974161	No. of cells as prior	low	-0.179351	10
dense_C	0.0856801	No. of cells as prior	low	-0.179351	10
dense_C	0.160541	No. of cells as prior	low	-0.179351	10
dense_C	0.147454	No. of cells as prior	low	-0.179351	10
dense_C	0.104987	No. of cells as prior	low	-0.179351	10
dense_C	0.153667	No. of cells as prior	low	-0.179351	10
dense_C	0.135852	No. of cells as prior	low	-0.179351	10
dense_C	0.102317	No. of cells as prior	low	-0.179351	10
dense_Z	0.153242	No. of cells as prior	low	-0.29481	10
dense_Z	0.130804	No. of cells as prior	low	-0.29481	10
dense_Z	0.132431	No. of cells as prior	low	-0.29481	10
dense_Z	0.119647	No. of cells as prior	low	-0.29481	10
dense_Z	0.163343	No. of cells as prior	low	-0.29481	10
dense_Z	0.146012	No. of cells as prior	low	-0.29481	10
dense_Z	0.150444	No. of cells as prior	low	-0.29481	10
dense_Z	0.146239	No. of cells as prior	low	-0.29481	10
dense_Z	0.136365	No. of cells as prior	low	-0.29481	10
dense_Z	0.129242	No. of cells as prior	low	-0.29481	10
sparse_C	0.0810695	No. of cells as prior	low	-0.222068	10
sparse_C	0.0867028	No. of cells as prior	low	-0.222068	10
sparse_C	0.17849	No. of cells as prior	low	-0.222068	10
sparse_C	0.10132	No. of cells as prior	low	-0.222068	10
sparse_C	0.163441	No. of cells as prior	low	-0.222068	10
sparse_C	0.216691	No. of cells as prior	low	-0.222068	10
sparse_C	0.248665	No. of cells as prior	low	-0.222068	10
sparse_C	0.10459	No. of cells as prior	low	-0.222068	10
sparse_C	0.124991	No. of cells as prior	low	-0.222068	10
sparse_C	0.163154	No. of cells as prior	low	-0.222068	10
sparse_Z	0.15629	No. of cells as prior	low	-0.00333266	10
sparse_Z	0.231741	No. of cells as prior	low	-0.00333266	10
sparse_Z	0.0761512	No. of cells as prior	low	-0.00333266	10
sparse_Z	0.0959035	No. of cells as prior	low	-0.00333266	10
sparse_Z	0.0914951	No. of cells as prior	low	-0.00333266	10
sparse_Z	0.128133	No. of cells as prior	low	-0.00333266	10
sparse_Z	0.152546	No. of cells as prior	low	-0.00333266	10
sparse_Z	0.0872251	No. of cells as prior	low	-0.00333266	10
sparse_Z	0.193742	No. of cells as prior	low	-0.00333266	10
sparse_Z	0.15648	No. of cells as prior	low	-0.00333266	10
normal	0.169846	No. of cells fixed	med	-0.249055	10
normal	0.118463	No. of cells fixed	med	-0.249055	10
normal	0.112198	No. of cells fixed	med	-0.249055	10
normal	0.16313	No. of cells fixed	med	-0.249055	10
normal	0.17444	No. of cells fixed	med	-0.249055	10
normal	0.108976	No. of cells fixed	med	-0.249055	10
normal	0.0892201	No. of cells fixed	med	-0.249055	10
normal	0.129695	No. of cells fixed	med	-0.249055	10
normal	0.103804	No. of cells fixed	med	-0.249055	10
normal	0.111781	No. of cells fixed	med	-0.249055	10
dense_C	0.0386671	No. of cells fixed	med	-0.11604	10
dense_C	0.101209	No. of cells fixed	med	-0.11604	10
dense_C	0.0974422	No. of cells fixed	med	-0.11604	10
dense_C	0.11529	No. of cells fixed	med	-0.11604	10
dense_C	0.119788	No. of cells fixed	med	-0.11604	10
dense_C	0.0863671	No. of cells fixed	med	-0.11604	10
dense_C	0.113407	No. of cells fixed	med	-0.11604	10
dense_C	0.121611	No. of cells fixed	med	-0.11604	10
dense_C	0.134939	No. of cells fixed	med	-0.11604	10
dense_C	0.124138	No. of cells fixed	med	-0.11604	10
dense_Z	0.133163	No. of cells fixed	med	-0.113629	10
dense_Z	0.10275	No. of cells fixed	med	-0.113629	10
dense_Z	0.120124	No. of cells fixed	med	-0.113629	10
dense_Z	0.0987955	No. of cells fixed	med	-0.113629	10
dense_Z	0.129659	No. of cells fixed	med	-0.113629	10
dense_Z	0.105021	No. of cells fixed	med	-0.113629	10
dense_Z	0.135913	No. of cells fixed	med	-0.113629	10
dense_Z	0.104354	No. of cells fixed	med	-0.113629	10
dense_Z	0.123965	No. of cells fixed	med	-0.113629	10
dense_Z	0.110781	No. of cells fixed	med	-0.113629	10
sparse_C	0.171316	No. of cells fixed	med	-0.173491	10
sparse_C	0.100058	No. of cells fixed	med	-0.173491	10
sparse_C	0.120634	No. of cells fixed	med	-0.173491	10
sparse_C	0.123255	No. of cells fixed	med	-0.173491	10
sparse_C	0.12379	No. of cells fixed	med	-0.173491	10
sparse_C	0.174958	No. of cells fixed	med	-0.173491	10
sparse_C	0.145979	No. of cells fixed	med	-0.173491	10
sparse_C	0.122308	No. of cells fixed	med	-0.173491	10
sparse_C	0.134519	No. of cells fixed	med	-0.173491	10
sparse_C	0.121877	No. of cells fixed	med	-0.173491	10
sparse_Z	0.0665219	No. of cells fixed	med	-0.0306264	10
sparse_Z	0.0728267	No. of cells fixed	med	-0.0306264	10
sparse_Z	0.0690695	No. of cells fixed	med	-0.0306264	10
sparse_Z	0.0395408	No. of cells fixed	med	-0.0306264	10
sparse_Z	0.178824	No. of cells fixed	med	-0.0306264	10
sparse_Z	0.104132	No. of cells fixed	med	-0.0306264	10
sparse_Z	0.197908	No. of cells fixed	med	-0.0306264	10
sparse_Z	0.112909	No. of cells fixed	med	-0.0306264	10
sparse_Z	0.0654162	No. of cells fixed	med	-0.0306264	10
sparse_Z	0.0661103	No. of cells fixed	med	-0.0306264	10
normal	0.0392298	No. of cells as prior	med	-0.203575	10
normal	0.0457887	No. of cells as prior	med	-0.203575	10
normal	0.042843	No. of cells as prior	med	-0.203575	10
normal	0.128305	No. of cells as prior	med	-0.203575	10
normal	0.103001	No. of cells as prior	med	-0.203575	10
normal	0.0392907	No. of cells as prior	med	-0.203575	10
normal	0.0368547	No. of cells as prior	med	-0.203575	10
normal	0.0646924	No. of cells as prior	med	-0.203575	10
normal	0.0378255	No. of cells as prior	med	-0.203575	10
normal	0.0398172	No. of cells as prior	med	-0.203575	10
dense_C	0.0413155	No. of cells as prior	med	-0.179351	10
dense_C	0.0361228	No. of cells as prior	med	-0.179351	10
dense_C	0.0463392	No. of cells as prior	med	-0.179351	10
dense_C	0.118961	No. of cells as prior	med	-0.179351	10
dense_C	0.043388	No. of cells as prior	med	-0.179351	10
dense_C	0.0397712	No. of cells as prior	med	-0.179351	10
dense_C	0.0783128	No. of cells as prior	med	-0.179351	10
dense_C	0.0925234	No. of cells as prior	med	-0.179351	10
dense_C	0.105101	No. of cells as prior	med	-0.179351	10
dense_C	0.0562183	No. of cells as prior	med	-0.179351	10
dense_Z	0.118597	No. of cells as prior	med	-0.29481	10
dense_Z	0.0900133	No. of cells as prior	med	-0.29481	10
dense_Z	0.0537476	No. of cells as prior	med	-0.29481	10
dense_Z	0.0861904	No. of cells as prior	med	-0.29481	10
dense_Z	0.0701977	No. of cells as prior	med	-0.29481	10
dense_Z	0.0919461	No. of cells as prior	med	-0.29481	10
dense_Z	0.0733037	No. of cells as prior	med	-0.29481	10
dense_Z	0.0735075	No. of cells as prior	med	-0.29481	10
dense_Z	0.0583553	No. of cells as prior	med	-0.29481	10
dense_Z	0.0705554	No. of cells as prior	med	-0.29481	10
sparse_C	0.0481808	No. of cells as prior	med	-0.222068	10
sparse_C	0.0481801	No. of cells as prior	med	-0.222068	10
sparse_C	0.0855547	No. of cells as prior	med	-0.222068	10
sparse_C	0.0846783	No. of cells as prior	med	-0.222068	10
sparse_C	0.126309	No. of cells as prior	med	-0.222068	10
sparse_C	0.0468623	No. of cells as prior	med	-0.222068	10
sparse_C	0.143702	No. of cells as prior	med	-0.222068	10
sparse_C	0.11507	No. of cells as prior	med	-0.222068	10
sparse_C	0.0483281	No. of cells as prior	med	-0.222068	10
sparse_C	0.0872441	No. of cells as prior	med	-0.222068	10
sparse_Z	0.0300826	No. of cells as prior	med	-0.00333266	10
sparse_Z	0.0334509	No. of cells as prior	med	-0.00333266	10
sparse_Z	0.033679	No. of cells as prior	med	-0.00333266	10
sparse_Z	0.0315755	No. of cells as prior	med	-0.00333266	10
sparse_Z	0.0317661	No. of cells as prior	med	-0.00333266	10
sparse_Z	0.0704114	No. of cells as prior	med	-0.00333266	10
sparse_Z	0.0732571	No. of cells as prior	med	-0.00333266	10
sparse_Z	0.0303372	No. of cells as prior	med	-0.00333266	10
sparse_Z	0.0332601	No. of cells as prior	med	-0.00333266	10
dense_C	0.143918	No. of cells fixed	higher	-0.11604	10
dense_C	0.144422	No. of cells fixed	higher	-0.11604	10
dense_C	0.146102	No. of cells fixed	higher	-0.11604	10
dense_C	0.164759	No. of cells fixed	higher	-0.11604	10
dense_C	0.144373	No. of cells fixed	higher	-0.11604	10
dense_C	0.144127	No. of cells fixed	higher	-0.11604	10
dense_C	0.144191	No. of cells fixed	higher	-0.11604	10
dense_C	0.143717	No. of cells fixed	higher	-0.11604	10
dense_C	0.16081	No. of cells fixed	higher	-0.11604	10
dense_C	0.161767	No. of cells fixed	higher	-0.11604	10
dense_Z	0.115139	No. of cells fixed	higher	-0.113629	10
dense_Z	0.124294	No. of cells fixed	higher	-0.113629	10
dense_Z	0.121501	No. of cells fixed	higher	-0.113629	10
dense_Z	0.129128	No. of cells fixed	higher	-0.113629	10
dense_Z	0.138111	No. of cells fixed	higher	-0.113629	10
dense_Z	0.121673	No. of cells fixed	higher	-0.113629	10
dense_Z	0.119633	No. of cells fixed	higher	-0.113629	10
dense_Z	0.126456	No. of cells fixed	higher	-0.113629	10
dense_Z	0.137433	No. of cells fixed	higher	-0.113629	10
dense_Z	0.12971	No. of cells fixed	higher	-0.113629	10
normal	0.137537	No. of cells fixed	higher	-0.249055	10
normal	0.151477	No. of cells fixed	higher	-0.249055	10
normal	0.13856	No. of cells fixed	higher	-0.249055	10
normal	0.15455	No. of cells fixed	higher	-0.249055	10
normal	0.139565	No. of cells fixed	higher	-0.249055	10
normal	0.139742	No. of cells fixed	higher	-0.249055	10
normal	0.153864	No. of cells fixed	higher	-0.249055	10
normal	0.136722	No. of cells fixed	higher	-0.249055	10
normal	0.153869	No. of cells fixed	higher	-0.249055	10
sparse_C	0.163512	No. of cells fixed	higher	-0.173491	10
sparse_C	0.175765	No. of cells fixed	higher	-0.173491	10
sparse_C	0.164445	No. of cells fixed	higher	-0.173491	10
sparse_C	0.150469	No. of cells fixed	higher	-0.173491	10
sparse_C	0.165683	No. of cells fixed	higher	-0.173491	10
sparse_C	0.170057	No. of cells fixed	higher	-0.173491	10
sparse_C	0.148074	No. of cells fixed	higher	-0.173491	10
sparse_C	0.147867	No. of cells fixed	higher	-0.173491	10
sparse_C	0.168829	No. of cells fixed	higher	-0.173491	10
sparse_Z	0.132739	No. of cells fixed	higher	-0.0306264	10
sparse_Z	0.133682	No. of cells fixed	higher	-0.0306264	10
sparse_Z	0.13284	No. of cells fixed	higher	-0.0306264	10
sparse_Z	0.134314	No. of cells fixed	higher	-0.0306264	10
sparse_Z	0.12972	No. of cells fixed	higher	-0.0306264	10
sparse_Z	0.137305	No. of cells fixed	higher	-0.0306264	10
sparse_Z	0.137027	No. of cells fixed	higher	-0.0306264	10
sparse_Z	0.130531	No. of cells fixed	higher	-0.0306264	10
dense_C	0.026474	No. of cells as prior	higher	-0.179351	10
dense_C	0.0278318	No. of cells as prior	higher	-0.179351	10
dense_C	0.026985	No. of cells as prior	higher	-0.179351	10
dense_C	0.0275024	No. of cells as prior	higher	-0.179351	10
dense_C	0.0276272	No. of cells as prior	higher	-0.179351	10
dense_C	0.0270524	No. of cells as prior	higher	-0.179351	10
dense_C	0.0266491	No. of cells as prior	higher	-0.179351	10
dense_C	0.0271319	No. of cells as prior	higher	-0.179351	10
dense_C	0.0267333	No. of cells as prior	higher	-0.179351	10
dense_C	0.0272683	No. of cells as prior	higher	-0.179351	10
dense_Z	0.035668	No. of cells as prior	higher	-0.29481	10
dense_Z	0.0316237	No. of cells as prior	higher	-0.29481	10
dense_Z	0.0355878	No. of cells as prior	higher	-0.29481	10
dense_Z	0.0341957	No. of cells as prior	higher	-0.29481	10
dense_Z	0.0501501	No. of cells as prior	higher	-0.29481	10
dense_Z	0.0339719	No. of cells as prior	higher	-0.29481	10
dense_Z	0.0356347	No. of cells as prior	higher	-0.29481	10
dense_Z	0.0550652	No. of cells as prior	higher	-0.29481	10
dense_Z	0.0572371	No. of cells as prior	higher	-0.29481	10
dense_Z	0.0364174	No. of cells as prior	higher	-0.29481	10
normal	0.0304908	No. of cells as prior	higher	-0.203575	10
normal	0.0277566	No. of cells as prior	higher	-0.203575	10
normal	0.0325678	No. of cells as prior	higher	-0.203575	10
normal	0.0277587	No. of cells as prior	higher	-0.203575	10
normal	0.0339714	No. of cells as prior	higher	-0.203575	10
normal	0.0313893	No. of cells as prior	higher	-0.203575	10
normal	0.0331759	No. of cells as prior	higher	-0.203575	10
normal	0.0325879	No. of cells as prior	higher	-0.203575	10
normal	0.0305681	No. of cells as prior	higher	-0.203575	10
normal	0.0411632	No. of cells as prior	higher	-0.203575	10
sparse_C	0.0304103	No. of cells as prior	higher	-0.222068	10
sparse_C	0.0307413	No. of cells as prior	higher	-0.222068	10
sparse_C	0.030282	No. of cells as prior	higher	-0.222068	10
sparse_C	0.0302773	No. of cells as prior	higher	-0.222068	10
sparse_C	0.030175	No. of cells as prior	higher	-0.222068	10
sparse_C	0.0303172	No. of cells as prior	higher	-0.222068	10
sparse_C	0.0302543	No. of cells as prior	higher	-0.222068	10
sparse_C	0.0303614	No. of cells as prior	higher	-0.222068	10
sparse_C	0.0303844	No. of cells as prior	higher	-0.222068	10
sparse_C	0.0305201	No. of cells as prior	higher	-0.222068	10
sparse_Z	0.0249934	No. of cells as prior	higher	-0.00333266	10
sparse_Z	0.0250388	No. of cells as prior	higher	-0.00333266	10
sparse_Z	0.0248981	No. of cells as prior	higher	-0.00333266	10
sparse_Z	0.0252884	No. of cells as prior	higher	-0.00333266	10
sparse_Z	0.0255844	No. of cells as prior	higher	-0.00333266	10
sparse_Z	0.0253973	No. of cells as prior	higher	-0.00333266	10
sparse_Z	0.0252439	No. of cells as prior	higher	-0.00333266	10
sparse_Z	0.024813	No. of cells as prior	higher	-0.00333266	10
sparse_Z	0.0248536	No. of cells as prior	higher	-0.00333266	10
sparse_Z	0.025344	No. of cells as prior	higher	-0.00333266	10

## Sheet: h_to_l
Unnamed: 0	LH	type	setups	agreement	noise	combine
200	low	normal	Cardelino, Truth	0.046	0	('Cardelino,\nTruth', 0)
201	low	normal	Cardelino, Truth	0.014	0	('Cardelino,\nTruth', 0)
202	low	normal	Cardelino, Truth	0.226	0	('Cardelino,\nTruth', 0)
203	low	normal	Cardelino, Truth	0.044	0	('Cardelino,\nTruth', 0)
204	low	normal	Cardelino, Truth	0.018	0	('Cardelino,\nTruth', 0)
205	low	normal	Cardelino, Truth	0.108	0	('Cardelino,\nTruth', 0)
206	low	normal	Cardelino, Truth	0.074	0	('Cardelino,\nTruth', 0)
207	low	normal	Cardelino, Truth	0.084	0	('Cardelino,\nTruth', 0)
208	low	normal	Cardelino, Truth	0.02	0	('Cardelino,\nTruth', 0)
209	low	normal	Cardelino, Truth	0.102	0	('Cardelino,\nTruth', 0)
210	low	dense_C	Cardelino, Truth	0.044	0	('Cardelino,\nTruth', 0)
211	low	dense_C	Cardelino, Truth	0.002	0	('Cardelino,\nTruth', 0)
212	low	dense_C	Cardelino, Truth	0.09	0	('Cardelino,\nTruth', 0)
213	low	dense_C	Cardelino, Truth	0.048	0	('Cardelino,\nTruth', 0)
214	low	dense_C	Cardelino, Truth	0.024	0	('Cardelino,\nTruth', 0)
215	low	dense_C	Cardelino, Truth	0.022	0	('Cardelino,\nTruth', 0)
216	low	dense_C	Cardelino, Truth	0.14	0	('Cardelino,\nTruth', 0)
217	low	dense_C	Cardelino, Truth	0	0	('Cardelino,\nTruth', 0)
218	low	dense_C	Cardelino, Truth	0.034	0	('Cardelino,\nTruth', 0)
219	low	dense_C	Cardelino, Truth	0.138	0	('Cardelino,\nTruth', 0)
220	low	dense_Z	Cardelino, Truth	0.036	0	('Cardelino,\nTruth', 0)
221	low	dense_Z	Cardelino, Truth	0.07	0	('Cardelino,\nTruth', 0)
222	low	dense_Z	Cardelino, Truth	0.03	0	('Cardelino,\nTruth', 0)
223	low	dense_Z	Cardelino, Truth	0.046	0	('Cardelino,\nTruth', 0)
224	low	dense_Z	Cardelino, Truth	0.044	0	('Cardelino,\nTruth', 0)
225	low	dense_Z	Cardelino, Truth	0.044	0	('Cardelino,\nTruth', 0)
226	low	dense_Z	Cardelino, Truth	0.046	0	('Cardelino,\nTruth', 0)
227	low	dense_Z	Cardelino, Truth	0.066	0	('Cardelino,\nTruth', 0)
228	low	dense_Z	Cardelino, Truth	0.008	0	('Cardelino,\nTruth', 0)
229	low	dense_Z	Cardelino, Truth	0.022	0	('Cardelino,\nTruth', 0)
230	low	sparse_C	Cardelino, Truth	0.2	0	('Cardelino,\nTruth', 0)
231	low	sparse_C	Cardelino, Truth	0.152	0	('Cardelino,\nTruth', 0)
232	low	sparse_C	Cardelino, Truth	0.05	0	('Cardelino,\nTruth', 0)
233	low	sparse_C	Cardelino, Truth	0.242	0	('Cardelino,\nTruth', 0)
234	low	sparse_C	Cardelino, Truth	0.028	0	('Cardelino,\nTruth', 0)
235	low	sparse_C	Cardelino, Truth	0.012	0	('Cardelino,\nTruth', 0)
236	low	sparse_C	Cardelino, Truth	0.134	0	('Cardelino,\nTruth', 0)
237	low	sparse_C	Cardelino, Truth	0.098	0	('Cardelino,\nTruth', 0)
238	low	sparse_C	Cardelino, Truth	0.082	0	('Cardelino,\nTruth', 0)
239	low	sparse_C	Cardelino, Truth	0.016	0	('Cardelino,\nTruth', 0)
240	low	sparse_Z	Cardelino, Truth	0.046	0	('Cardelino,\nTruth', 0)
241	low	sparse_Z	Cardelino, Truth	0.166	0	('Cardelino,\nTruth', 0)
242	low	sparse_Z	Cardelino, Truth	0.286	0	('Cardelino,\nTruth', 0)
243	low	sparse_Z	Cardelino, Truth	0.098	0	('Cardelino,\nTruth', 0)
244	low	sparse_Z	Cardelino, Truth	0.068	0	('Cardelino,\nTruth', 0)
245	low	sparse_Z	Cardelino, Truth	0.104	0	('Cardelino,\nTruth', 0)
246	low	sparse_Z	Cardelino, Truth	0.016	0	('Cardelino,\nTruth', 0)
247	low	sparse_Z	Cardelino, Truth	0.096	0	('Cardelino,\nTruth', 0)
248	low	sparse_Z	Cardelino, Truth	0.016	0	('Cardelino,\nTruth', 0)
249	low	sparse_Z	Cardelino, Truth	0.072	0	('Cardelino,\nTruth', 0)
250	high	normal	Cardelino, Truth	0	0	('Cardelino,\nTruth', 0)
251	high	normal	Cardelino, Truth	0.006	0	('Cardelino,\nTruth', 0)
252	high	normal	Cardelino, Truth	0	0	('Cardelino,\nTruth', 0)
253	high	normal	Cardelino, Truth	0	0	('Cardelino,\nTruth', 0)
254	high	normal	Cardelino, Truth	0.048	0	('Cardelino,\nTruth', 0)
255	high	normal	Cardelino, Truth	0.018	0	('Cardelino,\nTruth', 0)
256	high	normal	Cardelino, Truth	0	0	('Cardelino,\nTruth', 0)
257	high	normal	Cardelino, Truth	0	0	('Cardelino,\nTruth', 0)
258	high	normal	Cardelino, Truth	0	0	('Cardelino,\nTruth', 0)
259	high	normal	Cardelino, Truth	0	0	('Cardelino,\nTruth', 0)
260	high	dense_C	Cardelino, Truth	0.01	0	('Cardelino,\nTruth', 0)
261	high	dense_C	Cardelino, Truth	0.032	0	('Cardelino,\nTruth', 0)
262	high	dense_C	Cardelino, Truth	0.008	0	('Cardelino,\nTruth', 0)
263	high	dense_C	Cardelino, Truth	0.012	0	('Cardelino,\nTruth', 0)
264	high	dense_C	Cardelino, Truth	0.026	0	('Cardelino,\nTruth', 0)
265	high	dense_C	Cardelino, Truth	0.006	0	('Cardelino,\nTruth', 0)
266	high	dense_C	Cardelino, Truth	0	0	('Cardelino,\nTruth', 0)
267	high	dense_C	Cardelino, Truth	0.004	0	('Cardelino,\nTruth', 0)
268	high	dense_C	Cardelino, Truth	0.004	0	('Cardelino,\nTruth', 0)
269	high	dense_C	Cardelino, Truth	0.014	0	('Cardelino,\nTruth', 0)
270	high	dense_Z	Cardelino, Truth	0	0	('Cardelino,\nTruth', 0)
271	high	dense_Z	Cardelino, Truth	0.002	0	('Cardelino,\nTruth', 0)
272	high	dense_Z	Cardelino, Truth	0	0	('Cardelino,\nTruth', 0)
273	high	dense_Z	Cardelino, Truth	0	0	('Cardelino,\nTruth', 0)
274	high	dense_Z	Cardelino, Truth	0	0	('Cardelino,\nTruth', 0)
275	high	dense_Z	Cardelino, Truth	0	0	('Cardelino,\nTruth', 0)
276	high	dense_Z	Cardelino, Truth	0.156	0	('Cardelino,\nTruth', 0)
277	high	dense_Z	Cardelino, Truth	0	0	('Cardelino,\nTruth', 0)
278	high	dense_Z	Cardelino, Truth	0	0	('Cardelino,\nTruth', 0)
279	high	dense_Z	Cardelino, Truth	0.002	0	('Cardelino,\nTruth', 0)
280	high	sparse_C	Cardelino, Truth	0.002	0	('Cardelino,\nTruth', 0)
281	high	sparse_C	Cardelino, Truth	0.008	0	('Cardelino,\nTruth', 0)
282	high	sparse_C	Cardelino, Truth	0.002	0	('Cardelino,\nTruth', 0)
283	high	sparse_C	Cardelino, Truth	0.014	0	('Cardelino,\nTruth', 0)
284	high	sparse_C	Cardelino, Truth	0.004	0	('Cardelino,\nTruth', 0)
285	high	sparse_C	Cardelino, Truth	0.052	0	('Cardelino,\nTruth', 0)
286	high	sparse_C	Cardelino, Truth	0.008	0	('Cardelino,\nTruth', 0)
287	high	sparse_C	Cardelino, Truth	0.002	0	('Cardelino,\nTruth', 0)
288	high	sparse_C	Cardelino, Truth	0.008	0	('Cardelino,\nTruth', 0)
289	high	sparse_C	Cardelino, Truth	0.006	0	('Cardelino,\nTruth', 0)
290	high	sparse_Z	Cardelino, Truth	0	0	('Cardelino,\nTruth', 0)
291	high	sparse_Z	Cardelino, Truth	0	0	('Cardelino,\nTruth', 0)
292	high	sparse_Z	Cardelino, Truth	0	0	('Cardelino,\nTruth', 0)
293	high	sparse_Z	Cardelino, Truth	0	0	('Cardelino,\nTruth', 0)
294	high	sparse_Z	Cardelino, Truth	0.026	0	('Cardelino,\nTruth', 0)
295	high	sparse_Z	Cardelino, Truth	0	0	('Cardelino,\nTruth', 0)
296	high	sparse_Z	Cardelino, Truth	0.004	0	('Cardelino,\nTruth', 0)
297	high	sparse_Z	Cardelino, Truth	0.022	0	('Cardelino,\nTruth', 0)
298	high	sparse_Z	Cardelino, Truth	0	0	('Cardelino,\nTruth', 0)
299	high	sparse_Z	Cardelino, Truth	0	0	('Cardelino,\nTruth', 0)
300	med	normal	Cardelino, Truth	0.032	0	('Cardelino,\nTruth', 0)
301	med	normal	Cardelino, Truth	0.022	0	('Cardelino,\nTruth', 0)
302	med	normal	Cardelino, Truth	0.026	0	('Cardelino,\nTruth', 0)
303	med	normal	Cardelino, Truth	0.004	0	('Cardelino,\nTruth', 0)
304	med	normal	Cardelino, Truth	0.036	0	('Cardelino,\nTruth', 0)
305	med	normal	Cardelino, Truth	0.11	0	('Cardelino,\nTruth', 0)
306	med	normal	Cardelino, Truth	0.022	0	('Cardelino,\nTruth', 0)
307	med	normal	Cardelino, Truth	0.024	0	('Cardelino,\nTruth', 0)
308	med	normal	Cardelino, Truth	0	0	('Cardelino,\nTruth', 0)
309	med	normal	Cardelino, Truth	0.004	0	('Cardelino,\nTruth', 0)
310	med	dense_C	Cardelino, Truth	0.042	0	('Cardelino,\nTruth', 0)
311	med	dense_C	Cardelino, Truth	0.042	0	('Cardelino,\nTruth', 0)
312	med	dense_C	Cardelino, Truth	0.002	0	('Cardelino,\nTruth', 0)
313	med	dense_C	Cardelino, Truth	0.06	0	('Cardelino,\nTruth', 0)
314	med	dense_C	Cardelino, Truth	0.036	0	('Cardelino,\nTruth', 0)
315	med	dense_C	Cardelino, Truth	0.006	0	('Cardelino,\nTruth', 0)
316	med	dense_C	Cardelino, Truth	0.004	0	('Cardelino,\nTruth', 0)
317	med	dense_C	Cardelino, Truth	0.042	0	('Cardelino,\nTruth', 0)
318	med	dense_C	Cardelino, Truth	0	0	('Cardelino,\nTruth', 0)
319	med	dense_C	Cardelino, Truth	0.002	0	('Cardelino,\nTruth', 0)
320	med	dense_Z	Cardelino, Truth	0	0	('Cardelino,\nTruth', 0)
321	med	dense_Z	Cardelino, Truth	0	0	('Cardelino,\nTruth', 0)
322	med	dense_Z	Cardelino, Truth	0	0	('Cardelino,\nTruth', 0)
323	med	dense_Z	Cardelino, Truth	0	0	('Cardelino,\nTruth', 0)
324	med	dense_Z	Cardelino, Truth	0	0	('Cardelino,\nTruth', 0)
325	med	dense_Z	Cardelino, Truth	0	0	('Cardelino,\nTruth', 0)
326	med	dense_Z	Cardelino, Truth	0	0	('Cardelino,\nTruth', 0)
327	med	dense_Z	Cardelino, Truth	0.006	0	('Cardelino,\nTruth', 0)
328	med	dense_Z	Cardelino, Truth	0.01	0	('Cardelino,\nTruth', 0)
329	med	dense_Z	Cardelino, Truth	0	0	('Cardelino,\nTruth', 0)
330	med	sparse_C	Cardelino, Truth	0.038	0	('Cardelino,\nTruth', 0)
331	med	sparse_C	Cardelino, Truth	0.01	0	('Cardelino,\nTruth', 0)
332	med	sparse_C	Cardelino, Truth	0	0	('Cardelino,\nTruth', 0)
333	med	sparse_C	Cardelino, Truth	0.008	0	('Cardelino,\nTruth', 0)
334	med	sparse_C	Cardelino, Truth	0.038	0	('Cardelino,\nTruth', 0)
335	med	sparse_C	Cardelino, Truth	0.034	0	('Cardelino,\nTruth', 0)
336	med	sparse_C	Cardelino, Truth	0.038	0	('Cardelino,\nTruth', 0)
337	med	sparse_C	Cardelino, Truth	0.014	0	('Cardelino,\nTruth', 0)
338	med	sparse_C	Cardelino, Truth	0.018	0	('Cardelino,\nTruth', 0)
339	med	sparse_C	Cardelino, Truth	0.148	0	('Cardelino,\nTruth', 0)
340	med	sparse_Z	Cardelino, Truth	0	0	('Cardelino,\nTruth', 0)
341	med	sparse_Z	Cardelino, Truth	0	0	('Cardelino,\nTruth', 0)
342	med	sparse_Z	Cardelino, Truth	0.01	0	('Cardelino,\nTruth', 0)
343	med	sparse_Z	Cardelino, Truth	0	0	('Cardelino,\nTruth', 0)
344	med	sparse_Z	Cardelino, Truth	0.002	0	('Cardelino,\nTruth', 0)
345	med	sparse_Z	Cardelino, Truth	0.158	0	('Cardelino,\nTruth', 0)
346	med	sparse_Z	Cardelino, Truth	0.002	0	('Cardelino,\nTruth', 0)
347	med	sparse_Z	Cardelino, Truth	0.002	0	('Cardelino,\nTruth', 0)
348	med	sparse_Z	Cardelino, Truth	0.02	0	('Cardelino,\nTruth', 0)
349	med	sparse_Z	Cardelino, Truth	0	0	('Cardelino,\nTruth', 0)
350	higher	normal	Cardelino, Truth	0.092	0	('Cardelino,\nTruth', 0)
351	higher	normal	Cardelino, Truth	0.048	0	('Cardelino,\nTruth', 0)
352	higher	normal	Cardelino, Truth	0.074	0	('Cardelino,\nTruth', 0)
353	higher	normal	Cardelino, Truth	0.082	0	('Cardelino,\nTruth', 0)
354	higher	normal	Cardelino, Truth	0.12	0	('Cardelino,\nTruth', 0)
355	higher	normal	Cardelino, Truth	0.032	0	('Cardelino,\nTruth', 0)
356	higher	normal	Cardelino, Truth	0.112	0	('Cardelino,\nTruth', 0)
357	higher	normal	Cardelino, Truth	0.044	0	('Cardelino,\nTruth', 0)
358	higher	normal	Cardelino, Truth	0.082	0	('Cardelino,\nTruth', 0)
359	higher	normal	Cardelino, Truth	0.058	0	('Cardelino,\nTruth', 0)
360	higher	dense_C	Cardelino, Truth	0.134	0	('Cardelino,\nTruth', 0)
361	higher	dense_C	Cardelino, Truth	0.158	0	('Cardelino,\nTruth', 0)
362	higher	dense_C	Cardelino, Truth	0.1	0	('Cardelino,\nTruth', 0)
363	higher	dense_C	Cardelino, Truth	0.038	0	('Cardelino,\nTruth', 0)
364	higher	dense_C	Cardelino, Truth	0.092	0	('Cardelino,\nTruth', 0)
365	higher	dense_C	Cardelino, Truth	0.106	0	('Cardelino,\nTruth', 0)
366	higher	dense_C	Cardelino, Truth	0.064	0	('Cardelino,\nTruth', 0)
367	higher	dense_C	Cardelino, Truth	0.078	0	('Cardelino,\nTruth', 0)
368	higher	dense_C	Cardelino, Truth	0.046	0	('Cardelino,\nTruth', 0)
369	higher	dense_C	Cardelino, Truth	0.026	0	('Cardelino,\nTruth', 0)
370	higher	dense_Z	Cardelino, Truth	0	0	('Cardelino,\nTruth', 0)
371	higher	dense_Z	Cardelino, Truth	0.228	0	('Cardelino,\nTruth', 0)
372	higher	dense_Z	Cardelino, Truth	0	0	('Cardelino,\nTruth', 0)
373	higher	dense_Z	Cardelino, Truth	0.088	0	('Cardelino,\nTruth', 0)
374	higher	dense_Z	Cardelino, Truth	0	0	('Cardelino,\nTruth', 0)
375	higher	dense_Z	Cardelino, Truth	0.008	0	('Cardelino,\nTruth', 0)
376	higher	dense_Z	Cardelino, Truth	0.068	0	('Cardelino,\nTruth', 0)
377	higher	dense_Z	Cardelino, Truth	0.036	0	('Cardelino,\nTruth', 0)
378	higher	dense_Z	Cardelino, Truth	0.01	0	('Cardelino,\nTruth', 0)
379	higher	dense_Z	Cardelino, Truth	0.11	0	('Cardelino,\nTruth', 0)
380	higher	sparse_C	Cardelino, Truth	0.02	0	('Cardelino,\nTruth', 0)
381	higher	sparse_C	Cardelino, Truth	0.08	0	('Cardelino,\nTruth', 0)
382	higher	sparse_C	Cardelino, Truth	0.074	0	('Cardelino,\nTruth', 0)
383	higher	sparse_C	Cardelino, Truth	0.062	0	('Cardelino,\nTruth', 0)
384	higher	sparse_C	Cardelino, Truth	0.042	0	('Cardelino,\nTruth', 0)
385	higher	sparse_C	Cardelino, Truth	0.04	0	('Cardelino,\nTruth', 0)
386	higher	sparse_C	Cardelino, Truth	0.05	0	('Cardelino,\nTruth', 0)
387	higher	sparse_C	Cardelino, Truth	0.05	0	('Cardelino,\nTruth', 0)
388	higher	sparse_C	Cardelino, Truth	0.01	0	('Cardelino,\nTruth', 0)
389	higher	sparse_C	Cardelino, Truth	0.022	0	('Cardelino,\nTruth', 0)
390	higher	sparse_Z	Cardelino, Truth	0.098	0	('Cardelino,\nTruth', 0)
391	higher	sparse_Z	Cardelino, Truth	0.044	0	('Cardelino,\nTruth', 0)
392	higher	sparse_Z	Cardelino, Truth	0.072	0	('Cardelino,\nTruth', 0)
393	higher	sparse_Z	Cardelino, Truth	0.078	0	('Cardelino,\nTruth', 0)
394	higher	sparse_Z	Cardelino, Truth	0.126	0	('Cardelino,\nTruth', 0)
395	higher	sparse_Z	Cardelino, Truth	0.094	0	('Cardelino,\nTruth', 0)
396	higher	sparse_Z	Cardelino, Truth	0.078	0	('Cardelino,\nTruth', 0)
397	higher	sparse_Z	Cardelino, Truth	0.046	0	('Cardelino,\nTruth', 0)
398	higher	sparse_Z	Cardelino, Truth	0.078	0	('Cardelino,\nTruth', 0)
399	higher	sparse_Z	Cardelino, Truth	0.072	0	('Cardelino,\nTruth', 0)
400	low	normal	Tumoroscope, Truth	0.416	0	('Tumoroscope,\nTruth', 0)
401	low	normal	Tumoroscope, Truth	0.624	0	('Tumoroscope,\nTruth', 0)
402	low	normal	Tumoroscope, Truth	0.422	0	('Tumoroscope,\nTruth', 0)
403	low	normal	Tumoroscope, Truth	0.566	0	('Tumoroscope,\nTruth', 0)
404	low	normal	Tumoroscope, Truth	0.362	0	('Tumoroscope,\nTruth', 0)
405	low	normal	Tumoroscope, Truth	0.552	0	('Tumoroscope,\nTruth', 0)
406	low	normal	Tumoroscope, Truth	0.24	0	('Tumoroscope,\nTruth', 0)
407	low	normal	Tumoroscope, Truth	0.608	0	('Tumoroscope,\nTruth', 0)
408	low	normal	Tumoroscope, Truth	0.616	0	('Tumoroscope,\nTruth', 0)
409	low	normal	Tumoroscope, Truth	0.33	0	('Tumoroscope,\nTruth', 0)
410	low	dense_C	Tumoroscope, Truth	0.336	0	('Tumoroscope,\nTruth', 0)
411	low	dense_C	Tumoroscope, Truth	0.546	0	('Tumoroscope,\nTruth', 0)
412	low	dense_C	Tumoroscope, Truth	0.554	0	('Tumoroscope,\nTruth', 0)
413	low	dense_C	Tumoroscope, Truth	0.54	0	('Tumoroscope,\nTruth', 0)
414	low	dense_C	Tumoroscope, Truth	0.492	0	('Tumoroscope,\nTruth', 0)
415	low	dense_C	Tumoroscope, Truth	0.49	0	('Tumoroscope,\nTruth', 0)
416	low	dense_C	Tumoroscope, Truth	0.584	0	('Tumoroscope,\nTruth', 0)
417	low	dense_C	Tumoroscope, Truth	0.476	0	('Tumoroscope,\nTruth', 0)
418	low	dense_C	Tumoroscope, Truth	0.54	0	('Tumoroscope,\nTruth', 0)
419	low	dense_C	Tumoroscope, Truth	0.42	0	('Tumoroscope,\nTruth', 0)
420	low	dense_Z	Tumoroscope, Truth	0.288	0	('Tumoroscope,\nTruth', 0)
421	low	dense_Z	Tumoroscope, Truth	0.272	0	('Tumoroscope,\nTruth', 0)
422	low	dense_Z	Tumoroscope, Truth	0.324	0	('Tumoroscope,\nTruth', 0)
423	low	dense_Z	Tumoroscope, Truth	0.26	0	('Tumoroscope,\nTruth', 0)
424	low	dense_Z	Tumoroscope, Truth	0.26	0	('Tumoroscope,\nTruth', 0)
425	low	dense_Z	Tumoroscope, Truth	0.274	0	('Tumoroscope,\nTruth', 0)
426	low	dense_Z	Tumoroscope, Truth	0.268	0	('Tumoroscope,\nTruth', 0)
427	low	dense_Z	Tumoroscope, Truth	0.256	0	('Tumoroscope,\nTruth', 0)
428	low	dense_Z	Tumoroscope, Truth	0.264	0	('Tumoroscope,\nTruth', 0)
429	low	dense_Z	Tumoroscope, Truth	0.342	0	('Tumoroscope,\nTruth', 0)
430	low	sparse_C	Tumoroscope, Truth	0.324	0	('Tumoroscope,\nTruth', 0)
431	low	sparse_C	Tumoroscope, Truth	0.088	0	('Tumoroscope,\nTruth', 0)
432	low	sparse_C	Tumoroscope, Truth	0.438	0	('Tumoroscope,\nTruth', 0)
433	low	sparse_C	Tumoroscope, Truth	0.398	0	('Tumoroscope,\nTruth', 0)
434	low	sparse_C	Tumoroscope, Truth	0.424	0	('Tumoroscope,\nTruth', 0)
435	low	sparse_C	Tumoroscope, Truth	0.276	0	('Tumoroscope,\nTruth', 0)
436	low	sparse_C	Tumoroscope, Truth	0.372	0	('Tumoroscope,\nTruth', 0)
437	low	sparse_C	Tumoroscope, Truth	0.576	0	('Tumoroscope,\nTruth', 0)
438	low	sparse_C	Tumoroscope, Truth	0.304	0	('Tumoroscope,\nTruth', 0)
439	low	sparse_C	Tumoroscope, Truth	0.566	0	('Tumoroscope,\nTruth', 0)
440	low	sparse_Z	Tumoroscope, Truth	0.846	0	('Tumoroscope,\nTruth', 0)
441	low	sparse_Z	Tumoroscope, Truth	0.828	0	('Tumoroscope,\nTruth', 0)
442	low	sparse_Z	Tumoroscope, Truth	0.804	0	('Tumoroscope,\nTruth', 0)
443	low	sparse_Z	Tumoroscope, Truth	0.452	0	('Tumoroscope,\nTruth', 0)
444	low	sparse_Z	Tumoroscope, Truth	0.842	0	('Tumoroscope,\nTruth', 0)
445	low	sparse_Z	Tumoroscope, Truth	0.178	0	('Tumoroscope,\nTruth', 0)
446	low	sparse_Z	Tumoroscope, Truth	0.82	0	('Tumoroscope,\nTruth', 0)
447	low	sparse_Z	Tumoroscope, Truth	0.192	0	('Tumoroscope,\nTruth', 0)
448	low	sparse_Z	Tumoroscope, Truth	0.532	0	('Tumoroscope,\nTruth', 0)
449	low	sparse_Z	Tumoroscope, Truth	0.856	0	('Tumoroscope,\nTruth', 0)
450	high	normal	Tumoroscope, Truth	0.638	0	('Tumoroscope,\nTruth', 0)
451	high	normal	Tumoroscope, Truth	0.45	0	('Tumoroscope,\nTruth', 0)
452	high	normal	Tumoroscope, Truth	0.664	0	('Tumoroscope,\nTruth', 0)
453	high	normal	Tumoroscope, Truth	0.678	0	('Tumoroscope,\nTruth', 0)
454	high	normal	Tumoroscope, Truth	0.646	0	('Tumoroscope,\nTruth', 0)
455	high	normal	Tumoroscope, Truth	0.684	0	('Tumoroscope,\nTruth', 0)
456	high	normal	Tumoroscope, Truth	0.68	0	('Tumoroscope,\nTruth', 0)
457	high	normal	Tumoroscope, Truth	0.468	0	('Tumoroscope,\nTruth', 0)
458	high	normal	Tumoroscope, Truth	0.676	0	('Tumoroscope,\nTruth', 0)
459	high	normal	Tumoroscope, Truth	0.682	0	('Tumoroscope,\nTruth', 0)
460	high	dense_C	Tumoroscope, Truth	0.644	0	('Tumoroscope,\nTruth', 0)
461	high	dense_C	Tumoroscope, Truth	0.69	0	('Tumoroscope,\nTruth', 0)
462	high	dense_C	Tumoroscope, Truth	0.648	0	('Tumoroscope,\nTruth', 0)
463	high	dense_C	Tumoroscope, Truth	0.638	0	('Tumoroscope,\nTruth', 0)
464	high	dense_C	Tumoroscope, Truth	0.682	0	('Tumoroscope,\nTruth', 0)
465	high	dense_C	Tumoroscope, Truth	0.66	0	('Tumoroscope,\nTruth', 0)
466	high	dense_C	Tumoroscope, Truth	0.66	0	('Tumoroscope,\nTruth', 0)
467	high	dense_C	Tumoroscope, Truth	0.708	0	('Tumoroscope,\nTruth', 0)
468	high	dense_C	Tumoroscope, Truth	0.66	0	('Tumoroscope,\nTruth', 0)
469	high	dense_C	Tumoroscope, Truth	0.68	0	('Tumoroscope,\nTruth', 0)
470	high	dense_Z	Tumoroscope, Truth	0.468	0	('Tumoroscope,\nTruth', 0)
471	high	dense_Z	Tumoroscope, Truth	0.466	0	('Tumoroscope,\nTruth', 0)
472	high	dense_Z	Tumoroscope, Truth	0.438	0	('Tumoroscope,\nTruth', 0)
473	high	dense_Z	Tumoroscope, Truth	0.48	0	('Tumoroscope,\nTruth', 0)
474	high	dense_Z	Tumoroscope, Truth	0.468	0	('Tumoroscope,\nTruth', 0)
475	high	dense_Z	Tumoroscope, Truth	0.448	0	('Tumoroscope,\nTruth', 0)
476	high	dense_Z	Tumoroscope, Truth	0.332	0	('Tumoroscope,\nTruth', 0)
477	high	dense_Z	Tumoroscope, Truth	0.456	0	('Tumoroscope,\nTruth', 0)
478	high	dense_Z	Tumoroscope, Truth	0.452	0	('Tumoroscope,\nTruth', 0)
479	high	dense_Z	Tumoroscope, Truth	0.458	0	('Tumoroscope,\nTruth', 0)
480	high	sparse_C	Tumoroscope, Truth	0.65	0	('Tumoroscope,\nTruth', 0)
481	high	sparse_C	Tumoroscope, Truth	0.69	0	('Tumoroscope,\nTruth', 0)
482	high	sparse_C	Tumoroscope, Truth	0.708	0	('Tumoroscope,\nTruth', 0)
483	high	sparse_C	Tumoroscope, Truth	0.668	0	('Tumoroscope,\nTruth', 0)
484	high	sparse_C	Tumoroscope, Truth	0.452	0	('Tumoroscope,\nTruth', 0)
485	high	sparse_C	Tumoroscope, Truth	0.648	0	('Tumoroscope,\nTruth', 0)
486	high	sparse_C	Tumoroscope, Truth	0.704	0	('Tumoroscope,\nTruth', 0)
487	high	sparse_C	Tumoroscope, Truth	0.692	0	('Tumoroscope,\nTruth', 0)
488	high	sparse_C	Tumoroscope, Truth	0.69	0	('Tumoroscope,\nTruth', 0)
489	high	sparse_C	Tumoroscope, Truth	0.694	0	('Tumoroscope,\nTruth', 0)
490	high	sparse_Z	Tumoroscope, Truth	0.9	0	('Tumoroscope,\nTruth', 0)
491	high	sparse_Z	Tumoroscope, Truth	0.876	0	('Tumoroscope,\nTruth', 0)
492	high	sparse_Z	Tumoroscope, Truth	0.9	0	('Tumoroscope,\nTruth', 0)
493	high	sparse_Z	Tumoroscope, Truth	0.884	0	('Tumoroscope,\nTruth', 0)
494	high	sparse_Z	Tumoroscope, Truth	0.914	0	('Tumoroscope,\nTruth', 0)
495	high	sparse_Z	Tumoroscope, Truth	0.898	0	('Tumoroscope,\nTruth', 0)
496	high	sparse_Z	Tumoroscope, Truth	0.88	0	('Tumoroscope,\nTruth', 0)
497	high	sparse_Z	Tumoroscope, Truth	0.922	0	('Tumoroscope,\nTruth', 0)
498	high	sparse_Z	Tumoroscope, Truth	0.89	0	('Tumoroscope,\nTruth', 0)
499	high	sparse_Z	Tumoroscope, Truth	0.91	0	('Tumoroscope,\nTruth', 0)
500	med	normal	Tumoroscope, Truth	0.61	0	('Tumoroscope,\nTruth', 0)
501	med	normal	Tumoroscope, Truth	0.358	0	('Tumoroscope,\nTruth', 0)
502	med	normal	Tumoroscope, Truth	0.662	0	('Tumoroscope,\nTruth', 0)
503	med	normal	Tumoroscope, Truth	0.65	0	('Tumoroscope,\nTruth', 0)
504	med	normal	Tumoroscope, Truth	0.648	0	('Tumoroscope,\nTruth', 0)
505	med	normal	Tumoroscope, Truth	0.424	0	('Tumoroscope,\nTruth', 0)
506	med	normal	Tumoroscope, Truth	0.65	0	('Tumoroscope,\nTruth', 0)
507	med	normal	Tumoroscope, Truth	0.666	0	('Tumoroscope,\nTruth', 0)
508	med	normal	Tumoroscope, Truth	0.656	0	('Tumoroscope,\nTruth', 0)
509	med	normal	Tumoroscope, Truth	0.652	0	('Tumoroscope,\nTruth', 0)
510	med	dense_C	Tumoroscope, Truth	0.62	0	('Tumoroscope,\nTruth', 0)
511	med	dense_C	Tumoroscope, Truth	0.662	0	('Tumoroscope,\nTruth', 0)
512	med	dense_C	Tumoroscope, Truth	0.646	0	('Tumoroscope,\nTruth', 0)
513	med	dense_C	Tumoroscope, Truth	0.622	0	('Tumoroscope,\nTruth', 0)
514	med	dense_C	Tumoroscope, Truth	0.616	0	('Tumoroscope,\nTruth', 0)
515	med	dense_C	Tumoroscope, Truth	0.658	0	('Tumoroscope,\nTruth', 0)
516	med	dense_C	Tumoroscope, Truth	0.478	0	('Tumoroscope,\nTruth', 0)
517	med	dense_C	Tumoroscope, Truth	0.652	0	('Tumoroscope,\nTruth', 0)
518	med	dense_C	Tumoroscope, Truth	0.622	0	('Tumoroscope,\nTruth', 0)
519	med	dense_C	Tumoroscope, Truth	0.652	0	('Tumoroscope,\nTruth', 0)
520	med	dense_Z	Tumoroscope, Truth	0.292	0	('Tumoroscope,\nTruth', 0)
521	med	dense_Z	Tumoroscope, Truth	0.42	0	('Tumoroscope,\nTruth', 0)
522	med	dense_Z	Tumoroscope, Truth	0.276	0	('Tumoroscope,\nTruth', 0)
523	med	dense_Z	Tumoroscope, Truth	0.286	0	('Tumoroscope,\nTruth', 0)
524	med	dense_Z	Tumoroscope, Truth	0.382	0	('Tumoroscope,\nTruth', 0)
525	med	dense_Z	Tumoroscope, Truth	0.31	0	('Tumoroscope,\nTruth', 0)
526	med	dense_Z	Tumoroscope, Truth	0.422	0	('Tumoroscope,\nTruth', 0)
527	med	dense_Z	Tumoroscope, Truth	0.43	0	('Tumoroscope,\nTruth', 0)
528	med	dense_Z	Tumoroscope, Truth	0.428	0	('Tumoroscope,\nTruth', 0)
529	med	dense_Z	Tumoroscope, Truth	0.46	0	('Tumoroscope,\nTruth', 0)
530	med	sparse_C	Tumoroscope, Truth	0.398	0	('Tumoroscope,\nTruth', 0)
531	med	sparse_C	Tumoroscope, Truth	0.622	0	('Tumoroscope,\nTruth', 0)
532	med	sparse_C	Tumoroscope, Truth	0.502	0	('Tumoroscope,\nTruth', 0)
533	med	sparse_C	Tumoroscope, Truth	0.408	0	('Tumoroscope,\nTruth', 0)
534	med	sparse_C	Tumoroscope, Truth	0.678	0	('Tumoroscope,\nTruth', 0)
535	med	sparse_C	Tumoroscope, Truth	0.682	0	('Tumoroscope,\nTruth', 0)
536	med	sparse_C	Tumoroscope, Truth	0.416	0	('Tumoroscope,\nTruth', 0)
537	med	sparse_C	Tumoroscope, Truth	0.422	0	('Tumoroscope,\nTruth', 0)
538	med	sparse_C	Tumoroscope, Truth	0.414	0	('Tumoroscope,\nTruth', 0)
539	med	sparse_C	Tumoroscope, Truth	0.22	0	('Tumoroscope,\nTruth', 0)
540	med	sparse_Z	Tumoroscope, Truth	0.562	0	('Tumoroscope,\nTruth', 0)
541	med	sparse_Z	Tumoroscope, Truth	0.892	0	('Tumoroscope,\nTruth', 0)
542	med	sparse_Z	Tumoroscope, Truth	0.898	0	('Tumoroscope,\nTruth', 0)
543	med	sparse_Z	Tumoroscope, Truth	0.882	0	('Tumoroscope,\nTruth', 0)
544	med	sparse_Z	Tumoroscope, Truth	0.552	0	('Tumoroscope,\nTruth', 0)
545	med	sparse_Z	Tumoroscope, Truth	0.916	0	('Tumoroscope,\nTruth', 0)
546	med	sparse_Z	Tumoroscope, Truth	0.894	0	('Tumoroscope,\nTruth', 0)
547	med	sparse_Z	Tumoroscope, Truth	0.88	0	('Tumoroscope,\nTruth', 0)
548	med	sparse_Z	Tumoroscope, Truth	0.89	0	('Tumoroscope,\nTruth', 0)
549	med	sparse_Z	Tumoroscope, Truth	0.896	0	('Tumoroscope,\nTruth', 0)
550	higher	normal	Tumoroscope, Truth	0.746	0	('Tumoroscope,\nTruth', 0)
551	higher	normal	Tumoroscope, Truth	0.7	0	('Tumoroscope,\nTruth', 0)
552	higher	normal	Tumoroscope, Truth	0.686	0	('Tumoroscope,\nTruth', 0)
553	higher	normal	Tumoroscope, Truth	0.68	0	('Tumoroscope,\nTruth', 0)
554	higher	normal	Tumoroscope, Truth	0.758	0	('Tumoroscope,\nTruth', 0)
555	higher	normal	Tumoroscope, Truth	0.682	0	('Tumoroscope,\nTruth', 0)
556	higher	normal	Tumoroscope, Truth	0.76	0	('Tumoroscope,\nTruth', 0)
557	higher	normal	Tumoroscope, Truth	0.694	0	('Tumoroscope,\nTruth', 0)
558	higher	normal	Tumoroscope, Truth	0.69	0	('Tumoroscope,\nTruth', 0)
559	higher	normal	Tumoroscope, Truth	0.682	0	('Tumoroscope,\nTruth', 0)
560	higher	dense_C	Tumoroscope, Truth	0.73	0	('Tumoroscope,\nTruth', 0)
561	higher	dense_C	Tumoroscope, Truth	0.726	0	('Tumoroscope,\nTruth', 0)
562	higher	dense_C	Tumoroscope, Truth	0.73	0	('Tumoroscope,\nTruth', 0)
563	higher	dense_C	Tumoroscope, Truth	0.716	0	('Tumoroscope,\nTruth', 0)
564	higher	dense_C	Tumoroscope, Truth	0.726	0	('Tumoroscope,\nTruth', 0)
565	higher	dense_C	Tumoroscope, Truth	0.724	0	('Tumoroscope,\nTruth', 0)
566	higher	dense_C	Tumoroscope, Truth	0.722	0	('Tumoroscope,\nTruth', 0)
567	higher	dense_C	Tumoroscope, Truth	0.722	0	('Tumoroscope,\nTruth', 0)
568	higher	dense_C	Tumoroscope, Truth	0.728	0	('Tumoroscope,\nTruth', 0)
569	higher	dense_C	Tumoroscope, Truth	0.722	0	('Tumoroscope,\nTruth', 0)
570	higher	dense_Z	Tumoroscope, Truth	0.51	0	('Tumoroscope,\nTruth', 0)
571	higher	dense_Z	Tumoroscope, Truth	0.484	0	('Tumoroscope,\nTruth', 0)
572	higher	dense_Z	Tumoroscope, Truth	0.482	0	('Tumoroscope,\nTruth', 0)
573	higher	dense_Z	Tumoroscope, Truth	0.486	0	('Tumoroscope,\nTruth', 0)
574	higher	dense_Z	Tumoroscope, Truth	0.35	0	('Tumoroscope,\nTruth', 0)
575	higher	dense_Z	Tumoroscope, Truth	0.492	0	('Tumoroscope,\nTruth', 0)
576	higher	dense_Z	Tumoroscope, Truth	0.496	0	('Tumoroscope,\nTruth', 0)
577	higher	dense_Z	Tumoroscope, Truth	0.496	0	('Tumoroscope,\nTruth', 0)
578	higher	dense_Z	Tumoroscope, Truth	0.496	0	('Tumoroscope,\nTruth', 0)
579	higher	dense_Z	Tumoroscope, Truth	0.492	0	('Tumoroscope,\nTruth', 0)
580	higher	sparse_C	Tumoroscope, Truth	0.718	0	('Tumoroscope,\nTruth', 0)
581	higher	sparse_C	Tumoroscope, Truth	0.732	0	('Tumoroscope,\nTruth', 0)
582	higher	sparse_C	Tumoroscope, Truth	0.712	0	('Tumoroscope,\nTruth', 0)
583	higher	sparse_C	Tumoroscope, Truth	0.71	0	('Tumoroscope,\nTruth', 0)
584	higher	sparse_C	Tumoroscope, Truth	0.708	0	('Tumoroscope,\nTruth', 0)
585	higher	sparse_C	Tumoroscope, Truth	0.714	0	('Tumoroscope,\nTruth', 0)
586	higher	sparse_C	Tumoroscope, Truth	0.73	0	('Tumoroscope,\nTruth', 0)
587	higher	sparse_C	Tumoroscope, Truth	0.708	0	('Tumoroscope,\nTruth', 0)
588	higher	sparse_C	Tumoroscope, Truth	0.73	0	('Tumoroscope,\nTruth', 0)
589	higher	sparse_C	Tumoroscope, Truth	0.718	0	('Tumoroscope,\nTruth', 0)
590	higher	sparse_Z	Tumoroscope, Truth	0.91	0	('Tumoroscope,\nTruth', 0)
591	higher	sparse_Z	Tumoroscope, Truth	0.918	0	('Tumoroscope,\nTruth', 0)
592	higher	sparse_Z	Tumoroscope, Truth	0.918	0	('Tumoroscope,\nTruth', 0)
593	higher	sparse_Z	Tumoroscope, Truth	0.918	0	('Tumoroscope,\nTruth', 0)
594	higher	sparse_Z	Tumoroscope, Truth	0.918	0	('Tumoroscope,\nTruth', 0)
595	higher	sparse_Z	Tumoroscope, Truth	0.912	0	('Tumoroscope,\nTruth', 0)
596	higher	sparse_Z	Tumoroscope, Truth	0.92	0	('Tumoroscope,\nTruth', 0)
597	higher	sparse_Z	Tumoroscope, Truth	0.924	0	('Tumoroscope,\nTruth', 0)
598	higher	sparse_Z	Tumoroscope, Truth	0.922	0	('Tumoroscope,\nTruth', 0)
599	higher	sparse_Z	Tumoroscope, Truth	0.922	0	('Tumoroscope,\nTruth', 0)
200	low	normal	Cardelino, Truth	0.046	0	('Cardelino,\nTruth', 0)
201	low	normal	Cardelino, Truth	0.014	0	('Cardelino,\nTruth', 0)
202	low	normal	Cardelino, Truth	0.226	0	('Cardelino,\nTruth', 0)
203	low	normal	Cardelino, Truth	0.044	0	('Cardelino,\nTruth', 0)
204	low	normal	Cardelino, Truth	0.018	0	('Cardelino,\nTruth', 0)
205	low	normal	Cardelino, Truth	0.108	0	('Cardelino,\nTruth', 0)
206	low	normal	Cardelino, Truth	0.074	0	('Cardelino,\nTruth', 0)
207	low	normal	Cardelino, Truth	0.084	0	('Cardelino,\nTruth', 0)
208	low	normal	Cardelino, Truth	0.02	0	('Cardelino,\nTruth', 0)
209	low	normal	Cardelino, Truth	0.102	0	('Cardelino,\nTruth', 0)
210	low	dense_C	Cardelino, Truth	0.044	0	('Cardelino,\nTruth', 0)
211	low	dense_C	Cardelino, Truth	0.002	0	('Cardelino,\nTruth', 0)
212	low	dense_C	Cardelino, Truth	0.09	0	('Cardelino,\nTruth', 0)
213	low	dense_C	Cardelino, Truth	0.048	0	('Cardelino,\nTruth', 0)
214	low	dense_C	Cardelino, Truth	0.024	0	('Cardelino,\nTruth', 0)
215	low	dense_C	Cardelino, Truth	0.022	0	('Cardelino,\nTruth', 0)
216	low	dense_C	Cardelino, Truth	0.14	0	('Cardelino,\nTruth', 0)
217	low	dense_C	Cardelino, Truth	0	0	('Cardelino,\nTruth', 0)
218	low	dense_C	Cardelino, Truth	0.034	0	('Cardelino,\nTruth', 0)
219	low	dense_C	Cardelino, Truth	0.138	0	('Cardelino,\nTruth', 0)
220	low	dense_Z	Cardelino, Truth	0.036	0	('Cardelino,\nTruth', 0)
221	low	dense_Z	Cardelino, Truth	0.07	0	('Cardelino,\nTruth', 0)
222	low	dense_Z	Cardelino, Truth	0.03	0	('Cardelino,\nTruth', 0)
223	low	dense_Z	Cardelino, Truth	0.046	0	('Cardelino,\nTruth', 0)
224	low	dense_Z	Cardelino, Truth	0.044	0	('Cardelino,\nTruth', 0)
225	low	dense_Z	Cardelino, Truth	0.044	0	('Cardelino,\nTruth', 0)
226	low	dense_Z	Cardelino, Truth	0.046	0	('Cardelino,\nTruth', 0)
227	low	dense_Z	Cardelino, Truth	0.066	0	('Cardelino,\nTruth', 0)
228	low	dense_Z	Cardelino, Truth	0.008	0	('Cardelino,\nTruth', 0)
229	low	dense_Z	Cardelino, Truth	0.022	0	('Cardelino,\nTruth', 0)
230	low	sparse_C	Cardelino, Truth	0.2	0	('Cardelino,\nTruth', 0)
231	low	sparse_C	Cardelino, Truth	0.152	0	('Cardelino,\nTruth', 0)
232	low	sparse_C	Cardelino, Truth	0.05	0	('Cardelino,\nTruth', 0)
233	low	sparse_C	Cardelino, Truth	0.242	0	('Cardelino,\nTruth', 0)
234	low	sparse_C	Cardelino, Truth	0.028	0	('Cardelino,\nTruth', 0)
235	low	sparse_C	Cardelino, Truth	0.012	0	('Cardelino,\nTruth', 0)
236	low	sparse_C	Cardelino, Truth	0.134	0	('Cardelino,\nTruth', 0)
237	low	sparse_C	Cardelino, Truth	0.098	0	('Cardelino,\nTruth', 0)
238	low	sparse_C	Cardelino, Truth	0.082	0	('Cardelino,\nTruth', 0)
239	low	sparse_C	Cardelino, Truth	0.016	0	('Cardelino,\nTruth', 0)
240	low	sparse_Z	Cardelino, Truth	0.046	0	('Cardelino,\nTruth', 0)
241	low	sparse_Z	Cardelino, Truth	0.166	0	('Cardelino,\nTruth', 0)
242	low	sparse_Z	Cardelino, Truth	0.286	0	('Cardelino,\nTruth', 0)
243	low	sparse_Z	Cardelino, Truth	0.098	0	('Cardelino,\nTruth', 0)
244	low	sparse_Z	Cardelino, Truth	0.068	0	('Cardelino,\nTruth', 0)
245	low	sparse_Z	Cardelino, Truth	0.104	0	('Cardelino,\nTruth', 0)
246	low	sparse_Z	Cardelino, Truth	0.016	0	('Cardelino,\nTruth', 0)
247	low	sparse_Z	Cardelino, Truth	0.096	0	('Cardelino,\nTruth', 0)
248	low	sparse_Z	Cardelino, Truth	0.016	0	('Cardelino,\nTruth', 0)
249	low	sparse_Z	Cardelino, Truth	0.072	0	('Cardelino,\nTruth', 0)
250	high	normal	Cardelino, Truth	0	0	('Cardelino,\nTruth', 0)
251	high	normal	Cardelino, Truth	0.006	0	('Cardelino,\nTruth', 0)
252	high	normal	Cardelino, Truth	0	0	('Cardelino,\nTruth', 0)
253	high	normal	Cardelino, Truth	0	0	('Cardelino,\nTruth', 0)
254	high	normal	Cardelino, Truth	0.048	0	('Cardelino,\nTruth', 0)
255	high	normal	Cardelino, Truth	0.018	0	('Cardelino,\nTruth', 0)
256	high	normal	Cardelino, Truth	0	0	('Cardelino,\nTruth', 0)
257	high	normal	Cardelino, Truth	0	0	('Cardelino,\nTruth', 0)
258	high	normal	Cardelino, Truth	0	0	('Cardelino,\nTruth', 0)
259	high	normal	Cardelino, Truth	0	0	('Cardelino,\nTruth', 0)
260	high	dense_C	Cardelino, Truth	0.01	0	('Cardelino,\nTruth', 0)
261	high	dense_C	Cardelino, Truth	0.032	0	('Cardelino,\nTruth', 0)
262	high	dense_C	Cardelino, Truth	0.008	0	('Cardelino,\nTruth', 0)
263	high	dense_C	Cardelino, Truth	0.012	0	('Cardelino,\nTruth', 0)
264	high	dense_C	Cardelino, Truth	0.026	0	('Cardelino,\nTruth', 0)
265	high	dense_C	Cardelino, Truth	0.006	0	('Cardelino,\nTruth', 0)
266	high	dense_C	Cardelino, Truth	0	0	('Cardelino,\nTruth', 0)
267	high	dense_C	Cardelino, Truth	0.004	0	('Cardelino,\nTruth', 0)
268	high	dense_C	Cardelino, Truth	0.004	0	('Cardelino,\nTruth', 0)
269	high	dense_C	Cardelino, Truth	0.014	0	('Cardelino,\nTruth', 0)
270	high	dense_Z	Cardelino, Truth	0	0	('Cardelino,\nTruth', 0)
271	high	dense_Z	Cardelino, Truth	0.002	0	('Cardelino,\nTruth', 0)
272	high	dense_Z	Cardelino, Truth	0	0	('Cardelino,\nTruth', 0)
273	high	dense_Z	Cardelino, Truth	0	0	('Cardelino,\nTruth', 0)
274	high	dense_Z	Cardelino, Truth	0	0	('Cardelino,\nTruth', 0)
275	high	dense_Z	Cardelino, Truth	0	0	('Cardelino,\nTruth', 0)
276	high	dense_Z	Cardelino, Truth	0.156	0	('Cardelino,\nTruth', 0)
277	high	dense_Z	Cardelino, Truth	0	0	('Cardelino,\nTruth', 0)
278	high	dense_Z	Cardelino, Truth	0	0	('Cardelino,\nTruth', 0)
279	high	dense_Z	Cardelino, Truth	0.002	0	('Cardelino,\nTruth', 0)
280	high	sparse_C	Cardelino, Truth	0.002	0	('Cardelino,\nTruth', 0)
281	high	sparse_C	Cardelino, Truth	0.008	0	('Cardelino,\nTruth', 0)
282	high	sparse_C	Cardelino, Truth	0.002	0	('Cardelino,\nTruth', 0)
283	high	sparse_C	Cardelino, Truth	0.014	0	('Cardelino,\nTruth', 0)
284	high	sparse_C	Cardelino, Truth	0.004	0	('Cardelino,\nTruth', 0)
285	high	sparse_C	Cardelino, Truth	0.052	0	('Cardelino,\nTruth', 0)
286	high	sparse_C	Cardelino, Truth	0.008	0	('Cardelino,\nTruth', 0)
287	high	sparse_C	Cardelino, Truth	0.002	0	('Cardelino,\nTruth', 0)
288	high	sparse_C	Cardelino, Truth	0.008	0	('Cardelino,\nTruth', 0)
289	high	sparse_C	Cardelino, Truth	0.006	0	('Cardelino,\nTruth', 0)
290	high	sparse_Z	Cardelino, Truth	0	0	('Cardelino,\nTruth', 0)
291	high	sparse_Z	Cardelino, Truth	0	0	('Cardelino,\nTruth', 0)
292	high	sparse_Z	Cardelino, Truth	0	0	('Cardelino,\nTruth', 0)
293	high	sparse_Z	Cardelino, Truth	0	0	('Cardelino,\nTruth', 0)
294	high	sparse_Z	Cardelino, Truth	0.026	0	('Cardelino,\nTruth', 0)
295	high	sparse_Z	Cardelino, Truth	0	0	('Cardelino,\nTruth', 0)
296	high	sparse_Z	Cardelino, Truth	0.004	0	('Cardelino,\nTruth', 0)
297	high	sparse_Z	Cardelino, Truth	0.022	0	('Cardelino,\nTruth', 0)
298	high	sparse_Z	Cardelino, Truth	0	0	('Cardelino,\nTruth', 0)
299	high	sparse_Z	Cardelino, Truth	0	0	('Cardelino,\nTruth', 0)
300	med	normal	Cardelino, Truth	0.032	0	('Cardelino,\nTruth', 0)
301	med	normal	Cardelino, Truth	0.022	0	('Cardelino,\nTruth', 0)
302	med	normal	Cardelino, Truth	0.026	0	('Cardelino,\nTruth', 0)
303	med	normal	Cardelino, Truth	0.004	0	('Cardelino,\nTruth', 0)
304	med	normal	Cardelino, Truth	0.036	0	('Cardelino,\nTruth', 0)
305	med	normal	Cardelino, Truth	0.11	0	('Cardelino,\nTruth', 0)
306	med	normal	Cardelino, Truth	0.022	0	('Cardelino,\nTruth', 0)
307	med	normal	Cardelino, Truth	0.024	0	('Cardelino,\nTruth', 0)
308	med	normal	Cardelino, Truth	0	0	('Cardelino,\nTruth', 0)
309	med	normal	Cardelino, Truth	0.004	0	('Cardelino,\nTruth', 0)
310	med	dense_C	Cardelino, Truth	0.042	0	('Cardelino,\nTruth', 0)
311	med	dense_C	Cardelino, Truth	0.042	0	('Cardelino,\nTruth', 0)
312	med	dense_C	Cardelino, Truth	0.002	0	('Cardelino,\nTruth', 0)
313	med	dense_C	Cardelino, Truth	0.06	0	('Cardelino,\nTruth', 0)
314	med	dense_C	Cardelino, Truth	0.036	0	('Cardelino,\nTruth', 0)
315	med	dense_C	Cardelino, Truth	0.006	0	('Cardelino,\nTruth', 0)
316	med	dense_C	Cardelino, Truth	0.004	0	('Cardelino,\nTruth', 0)
317	med	dense_C	Cardelino, Truth	0.042	0	('Cardelino,\nTruth', 0)
318	med	dense_C	Cardelino, Truth	0	0	('Cardelino,\nTruth', 0)
319	med	dense_C	Cardelino, Truth	0.002	0	('Cardelino,\nTruth', 0)
320	med	dense_Z	Cardelino, Truth	0	0	('Cardelino,\nTruth', 0)
321	med	dense_Z	Cardelino, Truth	0	0	('Cardelino,\nTruth', 0)
322	med	dense_Z	Cardelino, Truth	0	0	('Cardelino,\nTruth', 0)
323	med	dense_Z	Cardelino, Truth	0	0	('Cardelino,\nTruth', 0)
324	med	dense_Z	Cardelino, Truth	0	0	('Cardelino,\nTruth', 0)
325	med	dense_Z	Cardelino, Truth	0	0	('Cardelino,\nTruth', 0)
326	med	dense_Z	Cardelino, Truth	0	0	('Cardelino,\nTruth', 0)
327	med	dense_Z	Cardelino, Truth	0.006	0	('Cardelino,\nTruth', 0)
328	med	dense_Z	Cardelino, Truth	0.01	0	('Cardelino,\nTruth', 0)
329	med	dense_Z	Cardelino, Truth	0	0	('Cardelino,\nTruth', 0)
330	med	sparse_C	Cardelino, Truth	0.038	0	('Cardelino,\nTruth', 0)
331	med	sparse_C	Cardelino, Truth	0.01	0	('Cardelino,\nTruth', 0)
332	med	sparse_C	Cardelino, Truth	0	0	('Cardelino,\nTruth', 0)
333	med	sparse_C	Cardelino, Truth	0.008	0	('Cardelino,\nTruth', 0)
334	med	sparse_C	Cardelino, Truth	0.038	0	('Cardelino,\nTruth', 0)
335	med	sparse_C	Cardelino, Truth	0.034	0	('Cardelino,\nTruth', 0)
336	med	sparse_C	Cardelino, Truth	0.038	0	('Cardelino,\nTruth', 0)
337	med	sparse_C	Cardelino, Truth	0.014	0	('Cardelino,\nTruth', 0)
338	med	sparse_C	Cardelino, Truth	0.018	0	('Cardelino,\nTruth', 0)
339	med	sparse_C	Cardelino, Truth	0.148	0	('Cardelino,\nTruth', 0)
340	med	sparse_Z	Cardelino, Truth	0	0	('Cardelino,\nTruth', 0)
341	med	sparse_Z	Cardelino, Truth	0	0	('Cardelino,\nTruth', 0)
342	med	sparse_Z	Cardelino, Truth	0.01	0	('Cardelino,\nTruth', 0)
343	med	sparse_Z	Cardelino, Truth	0	0	('Cardelino,\nTruth', 0)
344	med	sparse_Z	Cardelino, Truth	0.002	0	('Cardelino,\nTruth', 0)
345	med	sparse_Z	Cardelino, Truth	0.158	0	('Cardelino,\nTruth', 0)
346	med	sparse_Z	Cardelino, Truth	0.002	0	('Cardelino,\nTruth', 0)
347	med	sparse_Z	Cardelino, Truth	0.002	0	('Cardelino,\nTruth', 0)
348	med	sparse_Z	Cardelino, Truth	0.02	0	('Cardelino,\nTruth', 0)
349	med	sparse_Z	Cardelino, Truth	0	0	('Cardelino,\nTruth', 0)
350	higher	normal	Cardelino, Truth	0.092	0	('Cardelino,\nTruth', 0)
351	higher	normal	Cardelino, Truth	0.048	0	('Cardelino,\nTruth', 0)
352	higher	normal	Cardelino, Truth	0.074	0	('Cardelino,\nTruth', 0)
353	higher	normal	Cardelino, Truth	0.082	0	('Cardelino,\nTruth', 0)
354	higher	normal	Cardelino, Truth	0.12	0	('Cardelino,\nTruth', 0)
355	higher	normal	Cardelino, Truth	0.032	0	('Cardelino,\nTruth', 0)
356	higher	normal	Cardelino, Truth	0.112	0	('Cardelino,\nTruth', 0)
357	higher	normal	Cardelino, Truth	0.044	0	('Cardelino,\nTruth', 0)
358	higher	normal	Cardelino, Truth	0.082	0	('Cardelino,\nTruth', 0)
359	higher	normal	Cardelino, Truth	0.058	0	('Cardelino,\nTruth', 0)
360	higher	dense_C	Cardelino, Truth	0.134	0	('Cardelino,\nTruth', 0)
361	higher	dense_C	Cardelino, Truth	0.158	0	('Cardelino,\nTruth', 0)
362	higher	dense_C	Cardelino, Truth	0.1	0	('Cardelino,\nTruth', 0)
363	higher	dense_C	Cardelino, Truth	0.038	0	('Cardelino,\nTruth', 0)
364	higher	dense_C	Cardelino, Truth	0.092	0	('Cardelino,\nTruth', 0)
365	higher	dense_C	Cardelino, Truth	0.106	0	('Cardelino,\nTruth', 0)
366	higher	dense_C	Cardelino, Truth	0.064	0	('Cardelino,\nTruth', 0)
367	higher	dense_C	Cardelino, Truth	0.078	0	('Cardelino,\nTruth', 0)
368	higher	dense_C	Cardelino, Truth	0.046	0	('Cardelino,\nTruth', 0)
369	higher	dense_C	Cardelino, Truth	0.026	0	('Cardelino,\nTruth', 0)
370	higher	dense_Z	Cardelino, Truth	0	0	('Cardelino,\nTruth', 0)
371	higher	dense_Z	Cardelino, Truth	0.228	0	('Cardelino,\nTruth', 0)
372	higher	dense_Z	Cardelino, Truth	0	0	('Cardelino,\nTruth', 0)
373	higher	dense_Z	Cardelino, Truth	0.088	0	('Cardelino,\nTruth', 0)
374	higher	dense_Z	Cardelino, Truth	0	0	('Cardelino,\nTruth', 0)
375	higher	dense_Z	Cardelino, Truth	0.008	0	('Cardelino,\nTruth', 0)
376	higher	dense_Z	Cardelino, Truth	0.068	0	('Cardelino,\nTruth', 0)
377	higher	dense_Z	Cardelino, Truth	0.036	0	('Cardelino,\nTruth', 0)
378	higher	dense_Z	Cardelino, Truth	0.01	0	('Cardelino,\nTruth', 0)
379	higher	dense_Z	Cardelino, Truth	0.11	0	('Cardelino,\nTruth', 0)
380	higher	sparse_C	Cardelino, Truth	0.02	0	('Cardelino,\nTruth', 0)
381	higher	sparse_C	Cardelino, Truth	0.08	0	('Cardelino,\nTruth', 0)
382	higher	sparse_C	Cardelino, Truth	0.074	0	('Cardelino,\nTruth', 0)
383	higher	sparse_C	Cardelino, Truth	0.062	0	('Cardelino,\nTruth', 0)
384	higher	sparse_C	Cardelino, Truth	0.042	0	('Cardelino,\nTruth', 0)
385	higher	sparse_C	Cardelino, Truth	0.04	0	('Cardelino,\nTruth', 0)
386	higher	sparse_C	Cardelino, Truth	0.05	0	('Cardelino,\nTruth', 0)
387	higher	sparse_C	Cardelino, Truth	0.05	0	('Cardelino,\nTruth', 0)
388	higher	sparse_C	Cardelino, Truth	0.01	0	('Cardelino,\nTruth', 0)
389	higher	sparse_C	Cardelino, Truth	0.022	0	('Cardelino,\nTruth', 0)
390	higher	sparse_Z	Cardelino, Truth	0.098	0	('Cardelino,\nTruth', 0)
391	higher	sparse_Z	Cardelino, Truth	0.044	0	('Cardelino,\nTruth', 0)
392	higher	sparse_Z	Cardelino, Truth	0.072	0	('Cardelino,\nTruth', 0)
393	higher	sparse_Z	Cardelino, Truth	0.078	0	('Cardelino,\nTruth', 0)
394	higher	sparse_Z	Cardelino, Truth	0.126	0	('Cardelino,\nTruth', 0)
395	higher	sparse_Z	Cardelino, Truth	0.094	0	('Cardelino,\nTruth', 0)
396	higher	sparse_Z	Cardelino, Truth	0.078	0	('Cardelino,\nTruth', 0)
397	higher	sparse_Z	Cardelino, Truth	0.046	0	('Cardelino,\nTruth', 0)
398	higher	sparse_Z	Cardelino, Truth	0.078	0	('Cardelino,\nTruth', 0)
399	higher	sparse_Z	Cardelino, Truth	0.072	0	('Cardelino,\nTruth', 0)
400	low	normal	Tumoroscope(fixed), Truth	0.43	0	('Tumoroscope(fixed),\nTruth', 0)
401	low	normal	Tumoroscope(fixed), Truth	0.404	0	('Tumoroscope(fixed),\nTruth', 0)
402	low	normal	Tumoroscope(fixed), Truth	0.418	0	('Tumoroscope(fixed),\nTruth', 0)
403	low	normal	Tumoroscope(fixed), Truth	0.412	0	('Tumoroscope(fixed),\nTruth', 0)
404	low	normal	Tumoroscope(fixed), Truth	0.38	0	('Tumoroscope(fixed),\nTruth', 0)
405	low	normal	Tumoroscope(fixed), Truth	0.386	0	('Tumoroscope(fixed),\nTruth', 0)
406	low	normal	Tumoroscope(fixed), Truth	0.456	0	('Tumoroscope(fixed),\nTruth', 0)
407	low	normal	Tumoroscope(fixed), Truth	0.4	0	('Tumoroscope(fixed),\nTruth', 0)
408	low	normal	Tumoroscope(fixed), Truth	0.404	0	('Tumoroscope(fixed),\nTruth', 0)
409	low	normal	Tumoroscope(fixed), Truth	0.544	0	('Tumoroscope(fixed),\nTruth', 0)
410	low	dense_C	Tumoroscope(fixed), Truth	0.558	0	('Tumoroscope(fixed),\nTruth', 0)
411	low	dense_C	Tumoroscope(fixed), Truth	0.392	0	('Tumoroscope(fixed),\nTruth', 0)
412	low	dense_C	Tumoroscope(fixed), Truth	0.56	0	('Tumoroscope(fixed),\nTruth', 0)
413	low	dense_C	Tumoroscope(fixed), Truth	0.554	0	('Tumoroscope(fixed),\nTruth', 0)
414	low	dense_C	Tumoroscope(fixed), Truth	0.422	0	('Tumoroscope(fixed),\nTruth', 0)
415	low	dense_C	Tumoroscope(fixed), Truth	0.424	0	('Tumoroscope(fixed),\nTruth', 0)
416	low	dense_C	Tumoroscope(fixed), Truth	0.572	0	('Tumoroscope(fixed),\nTruth', 0)
417	low	dense_C	Tumoroscope(fixed), Truth	0.402	0	('Tumoroscope(fixed),\nTruth', 0)
418	low	dense_C	Tumoroscope(fixed), Truth	0.42	0	('Tumoroscope(fixed),\nTruth', 0)
419	low	dense_C	Tumoroscope(fixed), Truth	0.436	0	('Tumoroscope(fixed),\nTruth', 0)
420	low	dense_Z	Tumoroscope(fixed), Truth	0.35	0	('Tumoroscope(fixed),\nTruth', 0)
421	low	dense_Z	Tumoroscope(fixed), Truth	0.23	0	('Tumoroscope(fixed),\nTruth', 0)
422	low	dense_Z	Tumoroscope(fixed), Truth	0.34	0	('Tumoroscope(fixed),\nTruth', 0)
423	low	dense_Z	Tumoroscope(fixed), Truth	0.278	0	('Tumoroscope(fixed),\nTruth', 0)
424	low	dense_Z	Tumoroscope(fixed), Truth	0.358	0	('Tumoroscope(fixed),\nTruth', 0)
425	low	dense_Z	Tumoroscope(fixed), Truth	0.246	0	('Tumoroscope(fixed),\nTruth', 0)
426	low	dense_Z	Tumoroscope(fixed), Truth	0.294	0	('Tumoroscope(fixed),\nTruth', 0)
427	low	dense_Z	Tumoroscope(fixed), Truth	0.3	0	('Tumoroscope(fixed),\nTruth', 0)
428	low	dense_Z	Tumoroscope(fixed), Truth	0.262	0	('Tumoroscope(fixed),\nTruth', 0)
429	low	dense_Z	Tumoroscope(fixed), Truth	0.352	0	('Tumoroscope(fixed),\nTruth', 0)
430	low	sparse_C	Tumoroscope(fixed), Truth	0.466	0	('Tumoroscope(fixed),\nTruth', 0)
431	low	sparse_C	Tumoroscope(fixed), Truth	0.366	0	('Tumoroscope(fixed),\nTruth', 0)
432	low	sparse_C	Tumoroscope(fixed), Truth	0.526	0	('Tumoroscope(fixed),\nTruth', 0)
433	low	sparse_C	Tumoroscope(fixed), Truth	0.37	0	('Tumoroscope(fixed),\nTruth', 0)
434	low	sparse_C	Tumoroscope(fixed), Truth	0.31	0	('Tumoroscope(fixed),\nTruth', 0)
435	low	sparse_C	Tumoroscope(fixed), Truth	0.346	0	('Tumoroscope(fixed),\nTruth', 0)
436	low	sparse_C	Tumoroscope(fixed), Truth	0.298	0	('Tumoroscope(fixed),\nTruth', 0)
437	low	sparse_C	Tumoroscope(fixed), Truth	0.41	0	('Tumoroscope(fixed),\nTruth', 0)
438	low	sparse_C	Tumoroscope(fixed), Truth	0.476	0	('Tumoroscope(fixed),\nTruth', 0)
439	low	sparse_C	Tumoroscope(fixed), Truth	0.338	0	('Tumoroscope(fixed),\nTruth', 0)
440	low	sparse_Z	Tumoroscope(fixed), Truth	0.848	0	('Tumoroscope(fixed),\nTruth', 0)
441	low	sparse_Z	Tumoroscope(fixed), Truth	0.69	0	('Tumoroscope(fixed),\nTruth', 0)
442	low	sparse_Z	Tumoroscope(fixed), Truth	0.46	0	('Tumoroscope(fixed),\nTruth', 0)
443	low	sparse_Z	Tumoroscope(fixed), Truth	0.762	0	('Tumoroscope(fixed),\nTruth', 0)
444	low	sparse_Z	Tumoroscope(fixed), Truth	0.846	0	('Tumoroscope(fixed),\nTruth', 0)
445	low	sparse_Z	Tumoroscope(fixed), Truth	0.86	0	('Tumoroscope(fixed),\nTruth', 0)
446	low	sparse_Z	Tumoroscope(fixed), Truth	0.792	0	('Tumoroscope(fixed),\nTruth', 0)
447	low	sparse_Z	Tumoroscope(fixed), Truth	0.4	0	('Tumoroscope(fixed),\nTruth', 0)
448	low	sparse_Z	Tumoroscope(fixed), Truth	0.8	0	('Tumoroscope(fixed),\nTruth', 0)
449	low	sparse_Z	Tumoroscope(fixed), Truth	0.504	0	('Tumoroscope(fixed),\nTruth', 0)
450	high	normal	Tumoroscope(fixed), Truth	0.686	0	('Tumoroscope(fixed),\nTruth', 0)
451	high	normal	Tumoroscope(fixed), Truth	0.42	0	('Tumoroscope(fixed),\nTruth', 0)
452	high	normal	Tumoroscope(fixed), Truth	0.686	0	('Tumoroscope(fixed),\nTruth', 0)
453	high	normal	Tumoroscope(fixed), Truth	0.698	0	('Tumoroscope(fixed),\nTruth', 0)
454	high	normal	Tumoroscope(fixed), Truth	0.678	0	('Tumoroscope(fixed),\nTruth', 0)
455	high	normal	Tumoroscope(fixed), Truth	0.704	0	('Tumoroscope(fixed),\nTruth', 0)
456	high	normal	Tumoroscope(fixed), Truth	0.682	0	('Tumoroscope(fixed),\nTruth', 0)
457	high	normal	Tumoroscope(fixed), Truth	0.688	0	('Tumoroscope(fixed),\nTruth', 0)
458	high	normal	Tumoroscope(fixed), Truth	0.714	0	('Tumoroscope(fixed),\nTruth', 0)
459	high	normal	Tumoroscope(fixed), Truth	0.696	0	('Tumoroscope(fixed),\nTruth', 0)
460	high	dense_C	Tumoroscope(fixed), Truth	0.694	0	('Tumoroscope(fixed),\nTruth', 0)
461	high	dense_C	Tumoroscope(fixed), Truth	0.698	0	('Tumoroscope(fixed),\nTruth', 0)
462	high	dense_C	Tumoroscope(fixed), Truth	0.678	0	('Tumoroscope(fixed),\nTruth', 0)
463	high	dense_C	Tumoroscope(fixed), Truth	0.686	0	('Tumoroscope(fixed),\nTruth', 0)
464	high	dense_C	Tumoroscope(fixed), Truth	0.688	0	('Tumoroscope(fixed),\nTruth', 0)
465	high	dense_C	Tumoroscope(fixed), Truth	0.682	0	('Tumoroscope(fixed),\nTruth', 0)
466	high	dense_C	Tumoroscope(fixed), Truth	0.694	0	('Tumoroscope(fixed),\nTruth', 0)
467	high	dense_C	Tumoroscope(fixed), Truth	0.708	0	('Tumoroscope(fixed),\nTruth', 0)
468	high	dense_C	Tumoroscope(fixed), Truth	0.678	0	('Tumoroscope(fixed),\nTruth', 0)
469	high	dense_C	Tumoroscope(fixed), Truth	0.69	0	('Tumoroscope(fixed),\nTruth', 0)
470	high	dense_Z	Tumoroscope(fixed), Truth	0.48	0	('Tumoroscope(fixed),\nTruth', 0)
471	high	dense_Z	Tumoroscope(fixed), Truth	0.478	0	('Tumoroscope(fixed),\nTruth', 0)
472	high	dense_Z	Tumoroscope(fixed), Truth	0.31	0	('Tumoroscope(fixed),\nTruth', 0)
473	high	dense_Z	Tumoroscope(fixed), Truth	0.488	0	('Tumoroscope(fixed),\nTruth', 0)
474	high	dense_Z	Tumoroscope(fixed), Truth	0.474	0	('Tumoroscope(fixed),\nTruth', 0)
475	high	dense_Z	Tumoroscope(fixed), Truth	0.456	0	('Tumoroscope(fixed),\nTruth', 0)
476	high	dense_Z	Tumoroscope(fixed), Truth	0.492	0	('Tumoroscope(fixed),\nTruth', 0)
477	high	dense_Z	Tumoroscope(fixed), Truth	0.456	0	('Tumoroscope(fixed),\nTruth', 0)
478	high	dense_Z	Tumoroscope(fixed), Truth	0.466	0	('Tumoroscope(fixed),\nTruth', 0)
479	high	dense_Z	Tumoroscope(fixed), Truth	0.458	0	('Tumoroscope(fixed),\nTruth', 0)
480	high	sparse_C	Tumoroscope(fixed), Truth	0.474	0	('Tumoroscope(fixed),\nTruth', 0)
481	high	sparse_C	Tumoroscope(fixed), Truth	0.67	0	('Tumoroscope(fixed),\nTruth', 0)
482	high	sparse_C	Tumoroscope(fixed), Truth	0.728	0	('Tumoroscope(fixed),\nTruth', 0)
483	high	sparse_C	Tumoroscope(fixed), Truth	0.662	0	('Tumoroscope(fixed),\nTruth', 0)
484	high	sparse_C	Tumoroscope(fixed), Truth	0.476	0	('Tumoroscope(fixed),\nTruth', 0)
485	high	sparse_C	Tumoroscope(fixed), Truth	0.556	0	('Tumoroscope(fixed),\nTruth', 0)
486	high	sparse_C	Tumoroscope(fixed), Truth	0.696	0	('Tumoroscope(fixed),\nTruth', 0)
487	high	sparse_C	Tumoroscope(fixed), Truth	0.704	0	('Tumoroscope(fixed),\nTruth', 0)
488	high	sparse_C	Tumoroscope(fixed), Truth	0.676	0	('Tumoroscope(fixed),\nTruth', 0)
489	high	sparse_C	Tumoroscope(fixed), Truth	0.704	0	('Tumoroscope(fixed),\nTruth', 0)
490	high	sparse_Z	Tumoroscope(fixed), Truth	0.916	0	('Tumoroscope(fixed),\nTruth', 0)
491	high	sparse_Z	Tumoroscope(fixed), Truth	0.906	0	('Tumoroscope(fixed),\nTruth', 0)
492	high	sparse_Z	Tumoroscope(fixed), Truth	0.884	0	('Tumoroscope(fixed),\nTruth', 0)
493	high	sparse_Z	Tumoroscope(fixed), Truth	0.9	0	('Tumoroscope(fixed),\nTruth', 0)
494	high	sparse_Z	Tumoroscope(fixed), Truth	0.932	0	('Tumoroscope(fixed),\nTruth', 0)
495	high	sparse_Z	Tumoroscope(fixed), Truth	0.886	0	('Tumoroscope(fixed),\nTruth', 0)
496	high	sparse_Z	Tumoroscope(fixed), Truth	0.902	0	('Tumoroscope(fixed),\nTruth', 0)
497	high	sparse_Z	Tumoroscope(fixed), Truth	0.546	0	('Tumoroscope(fixed),\nTruth', 0)
498	high	sparse_Z	Tumoroscope(fixed), Truth	0.89	0	('Tumoroscope(fixed),\nTruth', 0)
499	high	sparse_Z	Tumoroscope(fixed), Truth	0.918	0	('Tumoroscope(fixed),\nTruth', 0)
500	med	normal	Tumoroscope(fixed), Truth	0.65	0	('Tumoroscope(fixed),\nTruth', 0)
501	med	normal	Tumoroscope(fixed), Truth	0.654	0	('Tumoroscope(fixed),\nTruth', 0)
502	med	normal	Tumoroscope(fixed), Truth	0.664	0	('Tumoroscope(fixed),\nTruth', 0)
503	med	normal	Tumoroscope(fixed), Truth	0.656	0	('Tumoroscope(fixed),\nTruth', 0)
504	med	normal	Tumoroscope(fixed), Truth	0.664	0	('Tumoroscope(fixed),\nTruth', 0)
505	med	normal	Tumoroscope(fixed), Truth	0.252	0	('Tumoroscope(fixed),\nTruth', 0)
506	med	normal	Tumoroscope(fixed), Truth	0.678	0	('Tumoroscope(fixed),\nTruth', 0)
507	med	normal	Tumoroscope(fixed), Truth	0.392	0	('Tumoroscope(fixed),\nTruth', 0)
508	med	normal	Tumoroscope(fixed), Truth	0.648	0	('Tumoroscope(fixed),\nTruth', 0)
509	med	normal	Tumoroscope(fixed), Truth	0.654	0	('Tumoroscope(fixed),\nTruth', 0)
510	med	dense_C	Tumoroscope(fixed), Truth	0.648	0	('Tumoroscope(fixed),\nTruth', 0)
511	med	dense_C	Tumoroscope(fixed), Truth	0.664	0	('Tumoroscope(fixed),\nTruth', 0)
512	med	dense_C	Tumoroscope(fixed), Truth	0.648	0	('Tumoroscope(fixed),\nTruth', 0)
513	med	dense_C	Tumoroscope(fixed), Truth	0.628	0	('Tumoroscope(fixed),\nTruth', 0)
514	med	dense_C	Tumoroscope(fixed), Truth	0.64	0	('Tumoroscope(fixed),\nTruth', 0)
515	med	dense_C	Tumoroscope(fixed), Truth	0.664	0	('Tumoroscope(fixed),\nTruth', 0)
516	med	dense_C	Tumoroscope(fixed), Truth	0.664	0	('Tumoroscope(fixed),\nTruth', 0)
517	med	dense_C	Tumoroscope(fixed), Truth	0.67	0	('Tumoroscope(fixed),\nTruth', 0)
518	med	dense_C	Tumoroscope(fixed), Truth	0.65	0	('Tumoroscope(fixed),\nTruth', 0)
519	med	dense_C	Tumoroscope(fixed), Truth	0.662	0	('Tumoroscope(fixed),\nTruth', 0)
520	med	dense_Z	Tumoroscope(fixed), Truth	0.322	0	('Tumoroscope(fixed),\nTruth', 0)
521	med	dense_Z	Tumoroscope(fixed), Truth	0.294	0	('Tumoroscope(fixed),\nTruth', 0)
522	med	dense_Z	Tumoroscope(fixed), Truth	0.412	0	('Tumoroscope(fixed),\nTruth', 0)
523	med	dense_Z	Tumoroscope(fixed), Truth	0.422	0	('Tumoroscope(fixed),\nTruth', 0)
524	med	dense_Z	Tumoroscope(fixed), Truth	0.414	0	('Tumoroscope(fixed),\nTruth', 0)
525	med	dense_Z	Tumoroscope(fixed), Truth	0.34	0	('Tumoroscope(fixed),\nTruth', 0)
526	med	dense_Z	Tumoroscope(fixed), Truth	0.282	0	('Tumoroscope(fixed),\nTruth', 0)
527	med	dense_Z	Tumoroscope(fixed), Truth	0.428	0	('Tumoroscope(fixed),\nTruth', 0)
528	med	dense_Z	Tumoroscope(fixed), Truth	0.412	0	('Tumoroscope(fixed),\nTruth', 0)
529	med	dense_Z	Tumoroscope(fixed), Truth	0.406	0	('Tumoroscope(fixed),\nTruth', 0)
530	med	sparse_C	Tumoroscope(fixed), Truth	0.474	0	('Tumoroscope(fixed),\nTruth', 0)
531	med	sparse_C	Tumoroscope(fixed), Truth	0.624	0	('Tumoroscope(fixed),\nTruth', 0)
532	med	sparse_C	Tumoroscope(fixed), Truth	0.426	0	('Tumoroscope(fixed),\nTruth', 0)
533	med	sparse_C	Tumoroscope(fixed), Truth	0.666	0	('Tumoroscope(fixed),\nTruth', 0)
534	med	sparse_C	Tumoroscope(fixed), Truth	0.446	0	('Tumoroscope(fixed),\nTruth', 0)
535	med	sparse_C	Tumoroscope(fixed), Truth	0.45	0	('Tumoroscope(fixed),\nTruth', 0)
536	med	sparse_C	Tumoroscope(fixed), Truth	0.424	0	('Tumoroscope(fixed),\nTruth', 0)
537	med	sparse_C	Tumoroscope(fixed), Truth	0.672	0	('Tumoroscope(fixed),\nTruth', 0)
538	med	sparse_C	Tumoroscope(fixed), Truth	0.678	0	('Tumoroscope(fixed),\nTruth', 0)
539	med	sparse_C	Tumoroscope(fixed), Truth	0.326	0	('Tumoroscope(fixed),\nTruth', 0)
540	med	sparse_Z	Tumoroscope(fixed), Truth	0.576	0	('Tumoroscope(fixed),\nTruth', 0)
541	med	sparse_Z	Tumoroscope(fixed), Truth	0.898	0	('Tumoroscope(fixed),\nTruth', 0)
542	med	sparse_Z	Tumoroscope(fixed), Truth	0.552	0	('Tumoroscope(fixed),\nTruth', 0)
543	med	sparse_Z	Tumoroscope(fixed), Truth	0.9	0	('Tumoroscope(fixed),\nTruth', 0)
544	med	sparse_Z	Tumoroscope(fixed), Truth	0.902	0	('Tumoroscope(fixed),\nTruth', 0)
545	med	sparse_Z	Tumoroscope(fixed), Truth	0.918	0	('Tumoroscope(fixed),\nTruth', 0)
546	med	sparse_Z	Tumoroscope(fixed), Truth	0.896	0	('Tumoroscope(fixed),\nTruth', 0)
547	med	sparse_Z	Tumoroscope(fixed), Truth	0.896	0	('Tumoroscope(fixed),\nTruth', 0)
548	med	sparse_Z	Tumoroscope(fixed), Truth	0.556	0	('Tumoroscope(fixed),\nTruth', 0)
549	med	sparse_Z	Tumoroscope(fixed), Truth	0.902	0	('Tumoroscope(fixed),\nTruth', 0)
550	higher	normal	Tumoroscope(fixed), Truth	0.74	0	('Tumoroscope(fixed),\nTruth', 0)
551	higher	normal	Tumoroscope(fixed), Truth	0.696	0	('Tumoroscope(fixed),\nTruth', 0)
552	higher	normal	Tumoroscope(fixed), Truth	0.698	0	('Tumoroscope(fixed),\nTruth', 0)
553	higher	normal	Tumoroscope(fixed), Truth	0.694	0	('Tumoroscope(fixed),\nTruth', 0)
554	higher	normal	Tumoroscope(fixed), Truth	0.738	0	('Tumoroscope(fixed),\nTruth', 0)
555	higher	normal	Tumoroscope(fixed), Truth	0.71	0	('Tumoroscope(fixed),\nTruth', 0)
556	higher	normal	Tumoroscope(fixed), Truth	0.74	0	('Tumoroscope(fixed),\nTruth', 0)
557	higher	normal	Tumoroscope(fixed), Truth	0.692	0	('Tumoroscope(fixed),\nTruth', 0)
558	higher	normal	Tumoroscope(fixed), Truth	0.712	0	('Tumoroscope(fixed),\nTruth', 0)
559	higher	normal	Tumoroscope(fixed), Truth	0.706	0	('Tumoroscope(fixed),\nTruth', 0)
560	higher	dense_C	Tumoroscope(fixed), Truth	0.722	0	('Tumoroscope(fixed),\nTruth', 0)
561	higher	dense_C	Tumoroscope(fixed), Truth	0.726	0	('Tumoroscope(fixed),\nTruth', 0)
562	higher	dense_C	Tumoroscope(fixed), Truth	0.716	0	('Tumoroscope(fixed),\nTruth', 0)
563	higher	dense_C	Tumoroscope(fixed), Truth	0.71	0	('Tumoroscope(fixed),\nTruth', 0)
564	higher	dense_C	Tumoroscope(fixed), Truth	0.718	0	('Tumoroscope(fixed),\nTruth', 0)
565	higher	dense_C	Tumoroscope(fixed), Truth	0.714	0	('Tumoroscope(fixed),\nTruth', 0)
566	higher	dense_C	Tumoroscope(fixed), Truth	0.702	0	('Tumoroscope(fixed),\nTruth', 0)
567	higher	dense_C	Tumoroscope(fixed), Truth	0.72	0	('Tumoroscope(fixed),\nTruth', 0)
568	higher	dense_C	Tumoroscope(fixed), Truth	0.724	0	('Tumoroscope(fixed),\nTruth', 0)
569	higher	dense_C	Tumoroscope(fixed), Truth	0.706	0	('Tumoroscope(fixed),\nTruth', 0)
570	higher	dense_Z	Tumoroscope(fixed), Truth	0.514	0	('Tumoroscope(fixed),\nTruth', 0)
571	higher	dense_Z	Tumoroscope(fixed), Truth	0.498	0	('Tumoroscope(fixed),\nTruth', 0)
572	higher	dense_Z	Tumoroscope(fixed), Truth	0.518	0	('Tumoroscope(fixed),\nTruth', 0)
573	higher	dense_Z	Tumoroscope(fixed), Truth	0.494	0	('Tumoroscope(fixed),\nTruth', 0)
574	higher	dense_Z	Tumoroscope(fixed), Truth	0.51	0	('Tumoroscope(fixed),\nTruth', 0)
575	higher	dense_Z	Tumoroscope(fixed), Truth	0.484	0	('Tumoroscope(fixed),\nTruth', 0)
576	higher	dense_Z	Tumoroscope(fixed), Truth	0.496	0	('Tumoroscope(fixed),\nTruth', 0)
577	higher	dense_Z	Tumoroscope(fixed), Truth	0.512	0	('Tumoroscope(fixed),\nTruth', 0)
578	higher	dense_Z	Tumoroscope(fixed), Truth	0.504	0	('Tumoroscope(fixed),\nTruth', 0)
579	higher	dense_Z	Tumoroscope(fixed), Truth	0.506	0	('Tumoroscope(fixed),\nTruth', 0)
580	higher	sparse_C	Tumoroscope(fixed), Truth	0.728	0	('Tumoroscope(fixed),\nTruth', 0)
581	higher	sparse_C	Tumoroscope(fixed), Truth	0.72	0	('Tumoroscope(fixed),\nTruth', 0)
582	higher	sparse_C	Tumoroscope(fixed), Truth	0.696	0	('Tumoroscope(fixed),\nTruth', 0)
583	higher	sparse_C	Tumoroscope(fixed), Truth	0.702	0	('Tumoroscope(fixed),\nTruth', 0)
584	higher	sparse_C	Tumoroscope(fixed), Truth	0.7	0	('Tumoroscope(fixed),\nTruth', 0)
585	higher	sparse_C	Tumoroscope(fixed), Truth	0.698	0	('Tumoroscope(fixed),\nTruth', 0)
586	higher	sparse_C	Tumoroscope(fixed), Truth	0.46	0	('Tumoroscope(fixed),\nTruth', 0)
587	higher	sparse_C	Tumoroscope(fixed), Truth	0.704	0	('Tumoroscope(fixed),\nTruth', 0)
588	higher	sparse_C	Tumoroscope(fixed), Truth	0.73	0	('Tumoroscope(fixed),\nTruth', 0)
589	higher	sparse_C	Tumoroscope(fixed), Truth	0.728	0	('Tumoroscope(fixed),\nTruth', 0)
590	higher	sparse_Z	Tumoroscope(fixed), Truth	0.926	0	('Tumoroscope(fixed),\nTruth', 0)
591	higher	sparse_Z	Tumoroscope(fixed), Truth	0.93	0	('Tumoroscope(fixed),\nTruth', 0)
592	higher	sparse_Z	Tumoroscope(fixed), Truth	0.924	0	('Tumoroscope(fixed),\nTruth', 0)
593	higher	sparse_Z	Tumoroscope(fixed), Truth	0.928	0	('Tumoroscope(fixed),\nTruth', 0)
594	higher	sparse_Z	Tumoroscope(fixed), Truth	0.926	0	('Tumoroscope(fixed),\nTruth', 0)
595	higher	sparse_Z	Tumoroscope(fixed), Truth	0.93	0	('Tumoroscope(fixed),\nTruth', 0)
596	higher	sparse_Z	Tumoroscope(fixed), Truth	0.924	0	('Tumoroscope(fixed),\nTruth', 0)
597	higher	sparse_Z	Tumoroscope(fixed), Truth	0.926	0	('Tumoroscope(fixed),\nTruth', 0)
598	higher	sparse_Z	Tumoroscope(fixed), Truth	0.928	0	('Tumoroscope(fixed),\nTruth', 0)
599	higher	sparse_Z	Tumoroscope(fixed), Truth	0.926	0	('Tumoroscope(fixed),\nTruth', 0)
400	low	normal	Tumoroscope, Truth	0.386	10	('Tumoroscope,\nTruth', 10)
401	low	normal	Tumoroscope, Truth	0.438	10	('Tumoroscope,\nTruth', 10)
402	low	normal	Tumoroscope, Truth	0.388	10	('Tumoroscope,\nTruth', 10)
403	low	normal	Tumoroscope, Truth	0.514	10	('Tumoroscope,\nTruth', 10)
404	low	normal	Tumoroscope, Truth	0.426	10	('Tumoroscope,\nTruth', 10)
405	low	normal	Tumoroscope, Truth	0.472	10	('Tumoroscope,\nTruth', 10)
406	low	normal	Tumoroscope, Truth	0.35	10	('Tumoroscope,\nTruth', 10)
407	low	normal	Tumoroscope, Truth	0.35	10	('Tumoroscope,\nTruth', 10)
408	low	normal	Tumoroscope, Truth	0.162	10	('Tumoroscope,\nTruth', 10)
409	low	normal	Tumoroscope, Truth	0.376	10	('Tumoroscope,\nTruth', 10)
410	low	dense_C	Tumoroscope, Truth	0.504	10	('Tumoroscope,\nTruth', 10)
411	low	dense_C	Tumoroscope, Truth	0.53	10	('Tumoroscope,\nTruth', 10)
412	low	dense_C	Tumoroscope, Truth	0.512	10	('Tumoroscope,\nTruth', 10)
413	low	dense_C	Tumoroscope, Truth	0.5	10	('Tumoroscope,\nTruth', 10)
414	low	dense_C	Tumoroscope, Truth	0.286	10	('Tumoroscope,\nTruth', 10)
415	low	dense_C	Tumoroscope, Truth	0.35	10	('Tumoroscope,\nTruth', 10)
416	low	dense_C	Tumoroscope, Truth	0.502	10	('Tumoroscope,\nTruth', 10)
417	low	dense_C	Tumoroscope, Truth	0.334	10	('Tumoroscope,\nTruth', 10)
418	low	dense_C	Tumoroscope, Truth	0.428	10	('Tumoroscope,\nTruth', 10)
419	low	dense_C	Tumoroscope, Truth	0.502	10	('Tumoroscope,\nTruth', 10)
420	low	dense_Z	Tumoroscope, Truth	0.252	10	('Tumoroscope,\nTruth', 10)
421	low	dense_Z	Tumoroscope, Truth	0.294	10	('Tumoroscope,\nTruth', 10)
422	low	dense_Z	Tumoroscope, Truth	0.294	10	('Tumoroscope,\nTruth', 10)
423	low	dense_Z	Tumoroscope, Truth	0.284	10	('Tumoroscope,\nTruth', 10)
424	low	dense_Z	Tumoroscope, Truth	0.278	10	('Tumoroscope,\nTruth', 10)
425	low	dense_Z	Tumoroscope, Truth	0.282	10	('Tumoroscope,\nTruth', 10)
426	low	dense_Z	Tumoroscope, Truth	0.23	10	('Tumoroscope,\nTruth', 10)
427	low	dense_Z	Tumoroscope, Truth	0.228	10	('Tumoroscope,\nTruth', 10)
428	low	dense_Z	Tumoroscope, Truth	0.244	10	('Tumoroscope,\nTruth', 10)
429	low	dense_Z	Tumoroscope, Truth	0.254	10	('Tumoroscope,\nTruth', 10)
430	low	sparse_C	Tumoroscope, Truth	0.55	10	('Tumoroscope,\nTruth', 10)
431	low	sparse_C	Tumoroscope, Truth	0.504	10	('Tumoroscope,\nTruth', 10)
432	low	sparse_C	Tumoroscope, Truth	0.268	10	('Tumoroscope,\nTruth', 10)
433	low	sparse_C	Tumoroscope, Truth	0.502	10	('Tumoroscope,\nTruth', 10)
434	low	sparse_C	Tumoroscope, Truth	0.356	10	('Tumoroscope,\nTruth', 10)
435	low	sparse_C	Tumoroscope, Truth	0.228	10	('Tumoroscope,\nTruth', 10)
436	low	sparse_C	Tumoroscope, Truth	0.09	10	('Tumoroscope,\nTruth', 10)
437	low	sparse_C	Tumoroscope, Truth	0.486	10	('Tumoroscope,\nTruth', 10)
438	low	sparse_C	Tumoroscope, Truth	0.4	10	('Tumoroscope,\nTruth', 10)
439	low	sparse_C	Tumoroscope, Truth	0.292	10	('Tumoroscope,\nTruth', 10)
440	low	sparse_Z	Tumoroscope, Truth	0.498	10	('Tumoroscope,\nTruth', 10)
441	low	sparse_Z	Tumoroscope, Truth	0.242	10	('Tumoroscope,\nTruth', 10)
442	low	sparse_Z	Tumoroscope, Truth	0.756	10	('Tumoroscope,\nTruth', 10)
443	low	sparse_Z	Tumoroscope, Truth	0.708	10	('Tumoroscope,\nTruth', 10)
444	low	sparse_Z	Tumoroscope, Truth	0.72	10	('Tumoroscope,\nTruth', 10)
445	low	sparse_Z	Tumoroscope, Truth	0.628	10	('Tumoroscope,\nTruth', 10)
446	low	sparse_Z	Tumoroscope, Truth	0.564	10	('Tumoroscope,\nTruth', 10)
447	low	sparse_Z	Tumoroscope, Truth	0.688	10	('Tumoroscope,\nTruth', 10)
448	low	sparse_Z	Tumoroscope, Truth	0.368	10	('Tumoroscope,\nTruth', 10)
449	low	sparse_Z	Tumoroscope, Truth	0.522	10	('Tumoroscope,\nTruth', 10)
450	high	normal	Tumoroscope, Truth	0.67	10	('Tumoroscope,\nTruth', 10)
451	high	normal	Tumoroscope, Truth	0.68	10	('Tumoroscope,\nTruth', 10)
452	high	normal	Tumoroscope, Truth	0.66	10	('Tumoroscope,\nTruth', 10)
453	high	normal	Tumoroscope, Truth	0.672	10	('Tumoroscope,\nTruth', 10)
454	high	normal	Tumoroscope, Truth	0.692	10	('Tumoroscope,\nTruth', 10)
455	high	normal	Tumoroscope, Truth	0.684	10	('Tumoroscope,\nTruth', 10)
456	high	normal	Tumoroscope, Truth	0.672	10	('Tumoroscope,\nTruth', 10)
457	high	normal	Tumoroscope, Truth	0.698	10	('Tumoroscope,\nTruth', 10)
458	high	normal	Tumoroscope, Truth	0.662	10	('Tumoroscope,\nTruth', 10)
459	high	normal	Tumoroscope, Truth	0.684	10	('Tumoroscope,\nTruth', 10)
460	high	dense_C	Tumoroscope, Truth	0.644	10	('Tumoroscope,\nTruth', 10)
461	high	dense_C	Tumoroscope, Truth	0.688	10	('Tumoroscope,\nTruth', 10)
462	high	dense_C	Tumoroscope, Truth	0.68	10	('Tumoroscope,\nTruth', 10)
463	high	dense_C	Tumoroscope, Truth	0.682	10	('Tumoroscope,\nTruth', 10)
464	high	dense_C	Tumoroscope, Truth	0.692	10	('Tumoroscope,\nTruth', 10)
465	high	dense_C	Tumoroscope, Truth	0.674	10	('Tumoroscope,\nTruth', 10)
466	high	dense_C	Tumoroscope, Truth	0.608	10	('Tumoroscope,\nTruth', 10)
467	high	dense_C	Tumoroscope, Truth	0.688	10	('Tumoroscope,\nTruth', 10)
468	high	dense_C	Tumoroscope, Truth	0.642	10	('Tumoroscope,\nTruth', 10)
469	high	dense_C	Tumoroscope, Truth	0.444	10	('Tumoroscope,\nTruth', 10)
470	high	dense_Z	Tumoroscope, Truth	0.424	10	('Tumoroscope,\nTruth', 10)
471	high	dense_Z	Tumoroscope, Truth	0.298	10	('Tumoroscope,\nTruth', 10)
472	high	dense_Z	Tumoroscope, Truth	0.448	10	('Tumoroscope,\nTruth', 10)
473	high	dense_Z	Tumoroscope, Truth	0.472	10	('Tumoroscope,\nTruth', 10)
474	high	dense_Z	Tumoroscope, Truth	0.3	10	('Tumoroscope,\nTruth', 10)
475	high	dense_Z	Tumoroscope, Truth	0.448	10	('Tumoroscope,\nTruth', 10)
476	high	dense_Z	Tumoroscope, Truth	0.27	10	('Tumoroscope,\nTruth', 10)
477	high	dense_Z	Tumoroscope, Truth	0.37	10	('Tumoroscope,\nTruth', 10)
478	high	dense_Z	Tumoroscope, Truth	0.448	10	('Tumoroscope,\nTruth', 10)
479	high	dense_Z	Tumoroscope, Truth	0.394	10	('Tumoroscope,\nTruth', 10)
480	high	sparse_C	Tumoroscope, Truth	0.66	10	('Tumoroscope,\nTruth', 10)
481	high	sparse_C	Tumoroscope, Truth	0.496	10	('Tumoroscope,\nTruth', 10)
482	high	sparse_C	Tumoroscope, Truth	0.698	10	('Tumoroscope,\nTruth', 10)
483	high	sparse_C	Tumoroscope, Truth	0.732	10	('Tumoroscope,\nTruth', 10)
484	high	sparse_C	Tumoroscope, Truth	0.636	10	('Tumoroscope,\nTruth', 10)
485	high	sparse_C	Tumoroscope, Truth	0.694	10	('Tumoroscope,\nTruth', 10)
486	high	sparse_C	Tumoroscope, Truth	0.664	10	('Tumoroscope,\nTruth', 10)
487	high	sparse_C	Tumoroscope, Truth	0.682	10	('Tumoroscope,\nTruth', 10)
488	high	sparse_C	Tumoroscope, Truth	0.624	10	('Tumoroscope,\nTruth', 10)
489	high	sparse_C	Tumoroscope, Truth	0.644	10	('Tumoroscope,\nTruth', 10)
490	high	sparse_Z	Tumoroscope, Truth	0.892	10	('Tumoroscope,\nTruth', 10)
491	high	sparse_Z	Tumoroscope, Truth	0.88	10	('Tumoroscope,\nTruth', 10)
492	high	sparse_Z	Tumoroscope, Truth	0.52	10	('Tumoroscope,\nTruth', 10)
493	high	sparse_Z	Tumoroscope, Truth	0.896	10	('Tumoroscope,\nTruth', 10)
494	high	sparse_Z	Tumoroscope, Truth	0.898	10	('Tumoroscope,\nTruth', 10)
495	high	sparse_Z	Tumoroscope, Truth	0.876	10	('Tumoroscope,\nTruth', 10)
496	high	sparse_Z	Tumoroscope, Truth	0.91	10	('Tumoroscope,\nTruth', 10)
497	high	sparse_Z	Tumoroscope, Truth	0.9	10	('Tumoroscope,\nTruth', 10)
498	high	sparse_Z	Tumoroscope, Truth	0.908	10	('Tumoroscope,\nTruth', 10)
499	high	sparse_Z	Tumoroscope, Truth	0.532	10	('Tumoroscope,\nTruth', 10)
500	med	normal	Tumoroscope, Truth	0.692	10	('Tumoroscope,\nTruth', 10)
501	med	normal	Tumoroscope, Truth	0.628	10	('Tumoroscope,\nTruth', 10)
502	med	normal	Tumoroscope, Truth	0.658	10	('Tumoroscope,\nTruth', 10)
503	med	normal	Tumoroscope, Truth	0.446	10	('Tumoroscope,\nTruth', 10)
504	med	normal	Tumoroscope, Truth	0.48	10	('Tumoroscope,\nTruth', 10)
505	med	normal	Tumoroscope, Truth	0.698	10	('Tumoroscope,\nTruth', 10)
506	med	normal	Tumoroscope, Truth	0.652	10	('Tumoroscope,\nTruth', 10)
507	med	normal	Tumoroscope, Truth	0.572	10	('Tumoroscope,\nTruth', 10)
508	med	normal	Tumoroscope, Truth	0.626	10	('Tumoroscope,\nTruth', 10)
509	med	normal	Tumoroscope, Truth	0.684	10	('Tumoroscope,\nTruth', 10)
510	med	dense_C	Tumoroscope, Truth	0.63	10	('Tumoroscope,\nTruth', 10)
511	med	dense_C	Tumoroscope, Truth	0.646	10	('Tumoroscope,\nTruth', 10)
512	med	dense_C	Tumoroscope, Truth	0.626	10	('Tumoroscope,\nTruth', 10)
513	med	dense_C	Tumoroscope, Truth	0.448	10	('Tumoroscope,\nTruth', 10)
514	med	dense_C	Tumoroscope, Truth	0.65	10	('Tumoroscope,\nTruth', 10)
515	med	dense_C	Tumoroscope, Truth	0.64	10	('Tumoroscope,\nTruth', 10)
516	med	dense_C	Tumoroscope, Truth	0.594	10	('Tumoroscope,\nTruth', 10)
517	med	dense_C	Tumoroscope, Truth	0.538	10	('Tumoroscope,\nTruth', 10)
518	med	dense_C	Tumoroscope, Truth	0.496	10	('Tumoroscope,\nTruth', 10)
519	med	dense_C	Tumoroscope, Truth	0.602	10	('Tumoroscope,\nTruth', 10)
520	med	dense_Z	Tumoroscope, Truth	0.288	10	('Tumoroscope,\nTruth', 10)
521	med	dense_Z	Tumoroscope, Truth	0.32	10	('Tumoroscope,\nTruth', 10)
522	med	dense_Z	Tumoroscope, Truth	0.426	10	('Tumoroscope,\nTruth', 10)
523	med	dense_Z	Tumoroscope, Truth	0.354	10	('Tumoroscope,\nTruth', 10)
524	med	dense_Z	Tumoroscope, Truth	0.346	10	('Tumoroscope,\nTruth', 10)
525	med	dense_Z	Tumoroscope, Truth	0.316	10	('Tumoroscope,\nTruth', 10)
526	med	dense_Z	Tumoroscope, Truth	0.366	10	('Tumoroscope,\nTruth', 10)
527	med	dense_Z	Tumoroscope, Truth	0.394	10	('Tumoroscope,\nTruth', 10)
528	med	dense_Z	Tumoroscope, Truth	0.39	10	('Tumoroscope,\nTruth', 10)
529	med	dense_Z	Tumoroscope, Truth	0.368	10	('Tumoroscope,\nTruth', 10)
530	med	sparse_C	Tumoroscope, Truth	0.63	10	('Tumoroscope,\nTruth', 10)
531	med	sparse_C	Tumoroscope, Truth	0.632	10	('Tumoroscope,\nTruth', 10)
532	med	sparse_C	Tumoroscope, Truth	0.54	10	('Tumoroscope,\nTruth', 10)
533	med	sparse_C	Tumoroscope, Truth	0.52	10	('Tumoroscope,\nTruth', 10)
534	med	sparse_C	Tumoroscope, Truth	0.404	10	('Tumoroscope,\nTruth', 10)
535	med	sparse_C	Tumoroscope, Truth	0.642	10	('Tumoroscope,\nTruth', 10)
536	med	sparse_C	Tumoroscope, Truth	0.378	10	('Tumoroscope,\nTruth', 10)
537	med	sparse_C	Tumoroscope, Truth	0.408	10	('Tumoroscope,\nTruth', 10)
538	med	sparse_C	Tumoroscope, Truth	0.596	10	('Tumoroscope,\nTruth', 10)
539	med	sparse_C	Tumoroscope, Truth	0.524	10	('Tumoroscope,\nTruth', 10)
540	med	sparse_Z	Tumoroscope, Truth	0.918	10	('Tumoroscope,\nTruth', 10)
541	med	sparse_Z	Tumoroscope, Truth	0.876	10	('Tumoroscope,\nTruth', 10)
542	med	sparse_Z	Tumoroscope, Truth	0.874	10	('Tumoroscope,\nTruth', 10)
543	med	sparse_Z	Tumoroscope, Truth	0.902	10	('Tumoroscope,\nTruth', 10)
544	med	sparse_Z	Tumoroscope, Truth	0.89	10	('Tumoroscope,\nTruth', 10)
545	med	sparse_Z	Tumoroscope, Truth	0.832	10	('Tumoroscope,\nTruth', 10)
546	med	sparse_Z	Tumoroscope, Truth	0.89	10	('Tumoroscope,\nTruth', 10)
547	med	sparse_Z	Tumoroscope, Truth	0.828	10	('Tumoroscope,\nTruth', 10)
548	med	sparse_Z	Tumoroscope, Truth	0.928	10	('Tumoroscope,\nTruth', 10)
549	med	sparse_Z	Tumoroscope, Truth	0.866	10	('Tumoroscope,\nTruth', 10)
550	higher	normal	Tumoroscope, Truth	0.7	10	('Tumoroscope,\nTruth', 10)
551	higher	normal	Tumoroscope, Truth	0.742	10	('Tumoroscope,\nTruth', 10)
552	higher	normal	Tumoroscope, Truth	0.7	10	('Tumoroscope,\nTruth', 10)
553	higher	normal	Tumoroscope, Truth	0.746	10	('Tumoroscope,\nTruth', 10)
554	higher	normal	Tumoroscope, Truth	0.688	10	('Tumoroscope,\nTruth', 10)
555	higher	normal	Tumoroscope, Truth	0.706	10	('Tumoroscope,\nTruth', 10)
556	higher	normal	Tumoroscope, Truth	0.678	10	('Tumoroscope,\nTruth', 10)
557	higher	normal	Tumoroscope, Truth	0.688	10	('Tumoroscope,\nTruth', 10)
558	higher	normal	Tumoroscope, Truth	0.706	10	('Tumoroscope,\nTruth', 10)
559	higher	normal	Tumoroscope, Truth	0.66	10	('Tumoroscope,\nTruth', 10)
560	higher	dense_C	Tumoroscope, Truth	0.704	10	('Tumoroscope,\nTruth', 10)
561	higher	dense_C	Tumoroscope, Truth	0.692	10	('Tumoroscope,\nTruth', 10)
562	higher	dense_C	Tumoroscope, Truth	0.706	10	('Tumoroscope,\nTruth', 10)
563	higher	dense_C	Tumoroscope, Truth	0.738	10	('Tumoroscope,\nTruth', 10)
564	higher	dense_C	Tumoroscope, Truth	0.702	10	('Tumoroscope,\nTruth', 10)
565	higher	dense_C	Tumoroscope, Truth	0.706	10	('Tumoroscope,\nTruth', 10)
566	higher	dense_C	Tumoroscope, Truth	0.7	10	('Tumoroscope,\nTruth', 10)
567	higher	dense_C	Tumoroscope, Truth	0.706	10	('Tumoroscope,\nTruth', 10)
568	higher	dense_C	Tumoroscope, Truth	0.744	10	('Tumoroscope,\nTruth', 10)
569	higher	dense_C	Tumoroscope, Truth	0.738	10	('Tumoroscope,\nTruth', 10)
570	higher	dense_Z	Tumoroscope, Truth	0.48	10	('Tumoroscope,\nTruth', 10)
571	higher	dense_Z	Tumoroscope, Truth	0.52	10	('Tumoroscope,\nTruth', 10)
572	higher	dense_Z	Tumoroscope, Truth	0.472	10	('Tumoroscope,\nTruth', 10)
573	higher	dense_Z	Tumoroscope, Truth	0.504	10	('Tumoroscope,\nTruth', 10)
574	higher	dense_Z	Tumoroscope, Truth	0.446	10	('Tumoroscope,\nTruth', 10)
575	higher	dense_Z	Tumoroscope, Truth	0.498	10	('Tumoroscope,\nTruth', 10)
576	higher	dense_Z	Tumoroscope, Truth	0.472	10	('Tumoroscope,\nTruth', 10)
577	higher	dense_Z	Tumoroscope, Truth	0.446	10	('Tumoroscope,\nTruth', 10)
578	higher	dense_Z	Tumoroscope, Truth	0.406	10	('Tumoroscope,\nTruth', 10)
579	higher	dense_Z	Tumoroscope, Truth	0.458	10	('Tumoroscope,\nTruth', 10)
580	higher	sparse_C	Tumoroscope, Truth	0.734	10	('Tumoroscope,\nTruth', 10)
581	higher	sparse_C	Tumoroscope, Truth	0.72	10	('Tumoroscope,\nTruth', 10)
582	higher	sparse_C	Tumoroscope, Truth	0.734	10	('Tumoroscope,\nTruth', 10)
583	higher	sparse_C	Tumoroscope, Truth	0.692	10	('Tumoroscope,\nTruth', 10)
584	higher	sparse_C	Tumoroscope, Truth	0.736	10	('Tumoroscope,\nTruth', 10)
585	higher	sparse_C	Tumoroscope, Truth	0.728	10	('Tumoroscope,\nTruth', 10)
586	higher	sparse_C	Tumoroscope, Truth	0.724	10	('Tumoroscope,\nTruth', 10)
587	higher	sparse_C	Tumoroscope, Truth	0.692	10	('Tumoroscope,\nTruth', 10)
588	higher	sparse_C	Tumoroscope, Truth	0.678	10	('Tumoroscope,\nTruth', 10)
589	higher	sparse_C	Tumoroscope, Truth	0.734	10	('Tumoroscope,\nTruth', 10)
590	higher	sparse_Z	Tumoroscope, Truth	0.906	10	('Tumoroscope,\nTruth', 10)
591	higher	sparse_Z	Tumoroscope, Truth	0.898	10	('Tumoroscope,\nTruth', 10)
592	higher	sparse_Z	Tumoroscope, Truth	0.9	10	('Tumoroscope,\nTruth', 10)
593	higher	sparse_Z	Tumoroscope, Truth	0.896	10	('Tumoroscope,\nTruth', 10)
594	higher	sparse_Z	Tumoroscope, Truth	0.896	10	('Tumoroscope,\nTruth', 10)
595	higher	sparse_Z	Tumoroscope, Truth	0.9	10	('Tumoroscope,\nTruth', 10)
596	higher	sparse_Z	Tumoroscope, Truth	0.9	10	('Tumoroscope,\nTruth', 10)
597	higher	sparse_Z	Tumoroscope, Truth	0.902	10	('Tumoroscope,\nTruth', 10)
598	higher	sparse_Z	Tumoroscope, Truth	0.906	10	('Tumoroscope,\nTruth', 10)
599	higher	sparse_Z	Tumoroscope, Truth	0.898	10	('Tumoroscope,\nTruth', 10)
400	low	normal	Tumoroscope(fixed), Truth	0.4	10	('Tumoroscope(fixed),\nTruth', 10)
401	low	normal	Tumoroscope(fixed), Truth	0.362	10	('Tumoroscope(fixed),\nTruth', 10)
402	low	normal	Tumoroscope(fixed), Truth	0.458	10	('Tumoroscope(fixed),\nTruth', 10)
403	low	normal	Tumoroscope(fixed), Truth	0.358	10	('Tumoroscope(fixed),\nTruth', 10)
404	low	normal	Tumoroscope(fixed), Truth	0.486	10	('Tumoroscope(fixed),\nTruth', 10)
405	low	normal	Tumoroscope(fixed), Truth	0.436	10	('Tumoroscope(fixed),\nTruth', 10)
406	low	normal	Tumoroscope(fixed), Truth	0.41	10	('Tumoroscope(fixed),\nTruth', 10)
407	low	normal	Tumoroscope(fixed), Truth	0.46	10	('Tumoroscope(fixed),\nTruth', 10)
408	low	normal	Tumoroscope(fixed), Truth	0.444	10	('Tumoroscope(fixed),\nTruth', 10)
409	low	normal	Tumoroscope(fixed), Truth	0.398	10	('Tumoroscope(fixed),\nTruth', 10)
410	low	dense_C	Tumoroscope(fixed), Truth	0.428	10	('Tumoroscope(fixed),\nTruth', 10)
411	low	dense_C	Tumoroscope(fixed), Truth	0.276	10	('Tumoroscope(fixed),\nTruth', 10)
412	low	dense_C	Tumoroscope(fixed), Truth	0.496	10	('Tumoroscope(fixed),\nTruth', 10)
413	low	dense_C	Tumoroscope(fixed), Truth	0.452	10	('Tumoroscope(fixed),\nTruth', 10)
414	low	dense_C	Tumoroscope(fixed), Truth	0.296	10	('Tumoroscope(fixed),\nTruth', 10)
415	low	dense_C	Tumoroscope(fixed), Truth	0.232	10	('Tumoroscope(fixed),\nTruth', 10)
416	low	dense_C	Tumoroscope(fixed), Truth	0.422	10	('Tumoroscope(fixed),\nTruth', 10)
417	low	dense_C	Tumoroscope(fixed), Truth	0.27	10	('Tumoroscope(fixed),\nTruth', 10)
418	low	dense_C	Tumoroscope(fixed), Truth	0.344	10	('Tumoroscope(fixed),\nTruth', 10)
419	low	dense_C	Tumoroscope(fixed), Truth	0.322	10	('Tumoroscope(fixed),\nTruth', 10)
420	low	dense_Z	Tumoroscope(fixed), Truth	0.242	10	('Tumoroscope(fixed),\nTruth', 10)
421	low	dense_Z	Tumoroscope(fixed), Truth	0.308	10	('Tumoroscope(fixed),\nTruth', 10)
422	low	dense_Z	Tumoroscope(fixed), Truth	0.286	10	('Tumoroscope(fixed),\nTruth', 10)
423	low	dense_Z	Tumoroscope(fixed), Truth	0.304	10	('Tumoroscope(fixed),\nTruth', 10)
424	low	dense_Z	Tumoroscope(fixed), Truth	0.274	10	('Tumoroscope(fixed),\nTruth', 10)
425	low	dense_Z	Tumoroscope(fixed), Truth	0.218	10	('Tumoroscope(fixed),\nTruth', 10)
426	low	dense_Z	Tumoroscope(fixed), Truth	0.286	10	('Tumoroscope(fixed),\nTruth', 10)
427	low	dense_Z	Tumoroscope(fixed), Truth	0.276	10	('Tumoroscope(fixed),\nTruth', 10)
428	low	dense_Z	Tumoroscope(fixed), Truth	0.252	10	('Tumoroscope(fixed),\nTruth', 10)
429	low	dense_Z	Tumoroscope(fixed), Truth	0.24	10	('Tumoroscope(fixed),\nTruth', 10)
430	low	sparse_C	Tumoroscope(fixed), Truth	0.37	10	('Tumoroscope(fixed),\nTruth', 10)
431	low	sparse_C	Tumoroscope(fixed), Truth	0.266	10	('Tumoroscope(fixed),\nTruth', 10)
432	low	sparse_C	Tumoroscope(fixed), Truth	0.31	10	('Tumoroscope(fixed),\nTruth', 10)
433	low	sparse_C	Tumoroscope(fixed), Truth	0.478	10	('Tumoroscope(fixed),\nTruth', 10)
434	low	sparse_C	Tumoroscope(fixed), Truth	0.358	10	('Tumoroscope(fixed),\nTruth', 10)
435	low	sparse_C	Tumoroscope(fixed), Truth	0.382	10	('Tumoroscope(fixed),\nTruth', 10)
436	low	sparse_C	Tumoroscope(fixed), Truth	0.14	10	('Tumoroscope(fixed),\nTruth', 10)
437	low	sparse_C	Tumoroscope(fixed), Truth	0.45	10	('Tumoroscope(fixed),\nTruth', 10)
438	low	sparse_C	Tumoroscope(fixed), Truth	0.418	10	('Tumoroscope(fixed),\nTruth', 10)
439	low	sparse_C	Tumoroscope(fixed), Truth	0.286	10	('Tumoroscope(fixed),\nTruth', 10)
440	low	sparse_Z	Tumoroscope(fixed), Truth	0.516	10	('Tumoroscope(fixed),\nTruth', 10)
441	low	sparse_Z	Tumoroscope(fixed), Truth	0.506	10	('Tumoroscope(fixed),\nTruth', 10)
442	low	sparse_Z	Tumoroscope(fixed), Truth	0.658	10	('Tumoroscope(fixed),\nTruth', 10)
443	low	sparse_Z	Tumoroscope(fixed), Truth	0.67	10	('Tumoroscope(fixed),\nTruth', 10)
444	low	sparse_Z	Tumoroscope(fixed), Truth	0.414	10	('Tumoroscope(fixed),\nTruth', 10)
445	low	sparse_Z	Tumoroscope(fixed), Truth	0.692	10	('Tumoroscope(fixed),\nTruth', 10)
446	low	sparse_Z	Tumoroscope(fixed), Truth	0.278	10	('Tumoroscope(fixed),\nTruth', 10)
447	low	sparse_Z	Tumoroscope(fixed), Truth	0.398	10	('Tumoroscope(fixed),\nTruth', 10)
448	low	sparse_Z	Tumoroscope(fixed), Truth	0.61	10	('Tumoroscope(fixed),\nTruth', 10)
449	low	sparse_Z	Tumoroscope(fixed), Truth	0.792	10	('Tumoroscope(fixed),\nTruth', 10)
450	high	normal	Tumoroscope(fixed), Truth	0.412	10	('Tumoroscope(fixed),\nTruth', 10)
451	high	normal	Tumoroscope(fixed), Truth	0.408	10	('Tumoroscope(fixed),\nTruth', 10)
452	high	normal	Tumoroscope(fixed), Truth	0.244	10	('Tumoroscope(fixed),\nTruth', 10)
453	high	normal	Tumoroscope(fixed), Truth	0.654	10	('Tumoroscope(fixed),\nTruth', 10)
454	high	normal	Tumoroscope(fixed), Truth	0.264	10	('Tumoroscope(fixed),\nTruth', 10)
455	high	normal	Tumoroscope(fixed), Truth	0.412	10	('Tumoroscope(fixed),\nTruth', 10)
456	high	normal	Tumoroscope(fixed), Truth	0.296	10	('Tumoroscope(fixed),\nTruth', 10)
457	high	normal	Tumoroscope(fixed), Truth	0.404	10	('Tumoroscope(fixed),\nTruth', 10)
458	high	normal	Tumoroscope(fixed), Truth	0.408	10	('Tumoroscope(fixed),\nTruth', 10)
459	high	normal	Tumoroscope(fixed), Truth	0.498	10	('Tumoroscope(fixed),\nTruth', 10)
460	high	dense_C	Tumoroscope(fixed), Truth	0.324	10	('Tumoroscope(fixed),\nTruth', 10)
461	high	dense_C	Tumoroscope(fixed), Truth	0.536	10	('Tumoroscope(fixed),\nTruth', 10)
462	high	dense_C	Tumoroscope(fixed), Truth	0.572	10	('Tumoroscope(fixed),\nTruth', 10)
463	high	dense_C	Tumoroscope(fixed), Truth	0.65	10	('Tumoroscope(fixed),\nTruth', 10)
464	high	dense_C	Tumoroscope(fixed), Truth	0.426	10	('Tumoroscope(fixed),\nTruth', 10)
465	high	dense_C	Tumoroscope(fixed), Truth	0.362	10	('Tumoroscope(fixed),\nTruth', 10)
466	high	dense_C	Tumoroscope(fixed), Truth	0.332	10	('Tumoroscope(fixed),\nTruth', 10)
467	high	dense_C	Tumoroscope(fixed), Truth	0.382	10	('Tumoroscope(fixed),\nTruth', 10)
468	high	dense_C	Tumoroscope(fixed), Truth	0.624	10	('Tumoroscope(fixed),\nTruth', 10)
469	high	dense_C	Tumoroscope(fixed), Truth	0.338	10	('Tumoroscope(fixed),\nTruth', 10)
470	high	dense_Z	Tumoroscope(fixed), Truth	0.278	10	('Tumoroscope(fixed),\nTruth', 10)
471	high	dense_Z	Tumoroscope(fixed), Truth	0.198	10	('Tumoroscope(fixed),\nTruth', 10)
472	high	dense_Z	Tumoroscope(fixed), Truth	0.28	10	('Tumoroscope(fixed),\nTruth', 10)
473	high	dense_Z	Tumoroscope(fixed), Truth	0.356	10	('Tumoroscope(fixed),\nTruth', 10)
474	high	dense_Z	Tumoroscope(fixed), Truth	0.21	10	('Tumoroscope(fixed),\nTruth', 10)
475	high	dense_Z	Tumoroscope(fixed), Truth	0.31	10	('Tumoroscope(fixed),\nTruth', 10)
476	high	dense_Z	Tumoroscope(fixed), Truth	0.174	10	('Tumoroscope(fixed),\nTruth', 10)
477	high	dense_Z	Tumoroscope(fixed), Truth	0.342	10	('Tumoroscope(fixed),\nTruth', 10)
478	high	dense_Z	Tumoroscope(fixed), Truth	0.272	10	('Tumoroscope(fixed),\nTruth', 10)
479	high	dense_Z	Tumoroscope(fixed), Truth	0.332	10	('Tumoroscope(fixed),\nTruth', 10)
480	high	sparse_C	Tumoroscope(fixed), Truth	0.384	10	('Tumoroscope(fixed),\nTruth', 10)
481	high	sparse_C	Tumoroscope(fixed), Truth	0.33	10	('Tumoroscope(fixed),\nTruth', 10)
482	high	sparse_C	Tumoroscope(fixed), Truth	0.402	10	('Tumoroscope(fixed),\nTruth', 10)
483	high	sparse_C	Tumoroscope(fixed), Truth	0.426	10	('Tumoroscope(fixed),\nTruth', 10)
484	high	sparse_C	Tumoroscope(fixed), Truth	0.378	10	('Tumoroscope(fixed),\nTruth', 10)
485	high	sparse_C	Tumoroscope(fixed), Truth	0.292	10	('Tumoroscope(fixed),\nTruth', 10)
486	high	sparse_C	Tumoroscope(fixed), Truth	0.384	10	('Tumoroscope(fixed),\nTruth', 10)
487	high	sparse_C	Tumoroscope(fixed), Truth	0.388	10	('Tumoroscope(fixed),\nTruth', 10)
488	high	sparse_C	Tumoroscope(fixed), Truth	0.414	10	('Tumoroscope(fixed),\nTruth', 10)
489	high	sparse_C	Tumoroscope(fixed), Truth	0.346	10	('Tumoroscope(fixed),\nTruth', 10)
490	high	sparse_Z	Tumoroscope(fixed), Truth	0.632	10	('Tumoroscope(fixed),\nTruth', 10)
491	high	sparse_Z	Tumoroscope(fixed), Truth	0.73	10	('Tumoroscope(fixed),\nTruth', 10)
492	high	sparse_Z	Tumoroscope(fixed), Truth	0.584	10	('Tumoroscope(fixed),\nTruth', 10)
493	high	sparse_Z	Tumoroscope(fixed), Truth	0.398	10	('Tumoroscope(fixed),\nTruth', 10)
494	high	sparse_Z	Tumoroscope(fixed), Truth	0.752	10	('Tumoroscope(fixed),\nTruth', 10)
495	high	sparse_Z	Tumoroscope(fixed), Truth	0.578	10	('Tumoroscope(fixed),\nTruth', 10)
496	high	sparse_Z	Tumoroscope(fixed), Truth	0.594	10	('Tumoroscope(fixed),\nTruth', 10)
497	high	sparse_Z	Tumoroscope(fixed), Truth	0.592	10	('Tumoroscope(fixed),\nTruth', 10)
498	high	sparse_Z	Tumoroscope(fixed), Truth	0.56	10	('Tumoroscope(fixed),\nTruth', 10)
499	high	sparse_Z	Tumoroscope(fixed), Truth	0.36	10	('Tumoroscope(fixed),\nTruth', 10)
500	med	normal	Tumoroscope(fixed), Truth	0.328	10	('Tumoroscope(fixed),\nTruth', 10)
501	med	normal	Tumoroscope(fixed), Truth	0.388	10	('Tumoroscope(fixed),\nTruth', 10)
502	med	normal	Tumoroscope(fixed), Truth	0.404	10	('Tumoroscope(fixed),\nTruth', 10)
503	med	normal	Tumoroscope(fixed), Truth	0.322	10	('Tumoroscope(fixed),\nTruth', 10)
504	med	normal	Tumoroscope(fixed), Truth	0.292	10	('Tumoroscope(fixed),\nTruth', 10)
505	med	normal	Tumoroscope(fixed), Truth	0.458	10	('Tumoroscope(fixed),\nTruth', 10)
506	med	normal	Tumoroscope(fixed), Truth	0.482	10	('Tumoroscope(fixed),\nTruth', 10)
507	med	normal	Tumoroscope(fixed), Truth	0.416	10	('Tumoroscope(fixed),\nTruth', 10)
508	med	normal	Tumoroscope(fixed), Truth	0.424	10	('Tumoroscope(fixed),\nTruth', 10)
509	med	normal	Tumoroscope(fixed), Truth	0.452	10	('Tumoroscope(fixed),\nTruth', 10)
510	med	dense_C	Tumoroscope(fixed), Truth	0.648	10	('Tumoroscope(fixed),\nTruth', 10)
511	med	dense_C	Tumoroscope(fixed), Truth	0.42	10	('Tumoroscope(fixed),\nTruth', 10)
512	med	dense_C	Tumoroscope(fixed), Truth	0.456	10	('Tumoroscope(fixed),\nTruth', 10)
513	med	dense_C	Tumoroscope(fixed), Truth	0.478	10	('Tumoroscope(fixed),\nTruth', 10)
514	med	dense_C	Tumoroscope(fixed), Truth	0.398	10	('Tumoroscope(fixed),\nTruth', 10)
515	med	dense_C	Tumoroscope(fixed), Truth	0.46	10	('Tumoroscope(fixed),\nTruth', 10)
516	med	dense_C	Tumoroscope(fixed), Truth	0.452	10	('Tumoroscope(fixed),\nTruth', 10)
517	med	dense_C	Tumoroscope(fixed), Truth	0.388	10	('Tumoroscope(fixed),\nTruth', 10)
518	med	dense_C	Tumoroscope(fixed), Truth	0.406	10	('Tumoroscope(fixed),\nTruth', 10)
519	med	dense_C	Tumoroscope(fixed), Truth	0.386	10	('Tumoroscope(fixed),\nTruth', 10)
520	med	dense_Z	Tumoroscope(fixed), Truth	0.274	10	('Tumoroscope(fixed),\nTruth', 10)
521	med	dense_Z	Tumoroscope(fixed), Truth	0.288	10	('Tumoroscope(fixed),\nTruth', 10)
522	med	dense_Z	Tumoroscope(fixed), Truth	0.262	10	('Tumoroscope(fixed),\nTruth', 10)
523	med	dense_Z	Tumoroscope(fixed), Truth	0.3	10	('Tumoroscope(fixed),\nTruth', 10)
524	med	dense_Z	Tumoroscope(fixed), Truth	0.256	10	('Tumoroscope(fixed),\nTruth', 10)
525	med	dense_Z	Tumoroscope(fixed), Truth	0.276	10	('Tumoroscope(fixed),\nTruth', 10)
526	med	dense_Z	Tumoroscope(fixed), Truth	0.234	10	('Tumoroscope(fixed),\nTruth', 10)
527	med	dense_Z	Tumoroscope(fixed), Truth	0.308	10	('Tumoroscope(fixed),\nTruth', 10)
528	med	dense_Z	Tumoroscope(fixed), Truth	0.26	10	('Tumoroscope(fixed),\nTruth', 10)
529	med	dense_Z	Tumoroscope(fixed), Truth	0.276	10	('Tumoroscope(fixed),\nTruth', 10)
530	med	sparse_C	Tumoroscope(fixed), Truth	0.294	10	('Tumoroscope(fixed),\nTruth', 10)
531	med	sparse_C	Tumoroscope(fixed), Truth	0.434	10	('Tumoroscope(fixed),\nTruth', 10)
532	med	sparse_C	Tumoroscope(fixed), Truth	0.424	10	('Tumoroscope(fixed),\nTruth', 10)
533	med	sparse_C	Tumoroscope(fixed), Truth	0.392	10	('Tumoroscope(fixed),\nTruth', 10)
534	med	sparse_C	Tumoroscope(fixed), Truth	0.434	10	('Tumoroscope(fixed),\nTruth', 10)
535	med	sparse_C	Tumoroscope(fixed), Truth	0.302	10	('Tumoroscope(fixed),\nTruth', 10)
536	med	sparse_C	Tumoroscope(fixed), Truth	0.412	10	('Tumoroscope(fixed),\nTruth', 10)
537	med	sparse_C	Tumoroscope(fixed), Truth	0.4	10	('Tumoroscope(fixed),\nTruth', 10)
538	med	sparse_C	Tumoroscope(fixed), Truth	0.362	10	('Tumoroscope(fixed),\nTruth', 10)
539	med	sparse_C	Tumoroscope(fixed), Truth	0.382	10	('Tumoroscope(fixed),\nTruth', 10)
540	med	sparse_Z	Tumoroscope(fixed), Truth	0.804	10	('Tumoroscope(fixed),\nTruth', 10)
541	med	sparse_Z	Tumoroscope(fixed), Truth	0.75	10	('Tumoroscope(fixed),\nTruth', 10)
542	med	sparse_Z	Tumoroscope(fixed), Truth	0.766	10	('Tumoroscope(fixed),\nTruth', 10)
543	med	sparse_Z	Tumoroscope(fixed), Truth	0.872	10	('Tumoroscope(fixed),\nTruth', 10)
544	med	sparse_Z	Tumoroscope(fixed), Truth	0.452	10	('Tumoroscope(fixed),\nTruth', 10)
545	med	sparse_Z	Tumoroscope(fixed), Truth	0.662	10	('Tumoroscope(fixed),\nTruth', 10)
546	med	sparse_Z	Tumoroscope(fixed), Truth	0.36	10	('Tumoroscope(fixed),\nTruth', 10)
547	med	sparse_Z	Tumoroscope(fixed), Truth	0.624	10	('Tumoroscope(fixed),\nTruth', 10)
548	med	sparse_Z	Tumoroscope(fixed), Truth	0.806	10	('Tumoroscope(fixed),\nTruth', 10)
549	med	sparse_Z	Tumoroscope(fixed), Truth	0.774	10	('Tumoroscope(fixed),\nTruth', 10)
550	higher	normal	Tumoroscope(fixed), Truth	0.39	10	('Tumoroscope(fixed),\nTruth', 10)
551	higher	normal	Tumoroscope(fixed), Truth	0.336	10	('Tumoroscope(fixed),\nTruth', 10)
552	higher	normal	Tumoroscope(fixed), Truth	0.392	10	('Tumoroscope(fixed),\nTruth', 10)
553	higher	normal	Tumoroscope(fixed), Truth	0.336	10	('Tumoroscope(fixed),\nTruth', 10)
554	higher	normal	Tumoroscope(fixed), Truth	0.388	10	('Tumoroscope(fixed),\nTruth', 10)
555	higher	normal	Tumoroscope(fixed), Truth	0.374	10	('Tumoroscope(fixed),\nTruth', 10)
556	higher	normal	Tumoroscope(fixed), Truth	0.35	10	('Tumoroscope(fixed),\nTruth', 10)
557	higher	normal	Tumoroscope(fixed), Truth	0.388	10	('Tumoroscope(fixed),\nTruth', 10)
558	higher	normal	Tumoroscope(fixed), Truth	0.39	10	('Tumoroscope(fixed),\nTruth', 10)
559	higher	normal	Tumoroscope(fixed), Truth	0.344	10	('Tumoroscope(fixed),\nTruth', 10)
560	higher	dense_C	Tumoroscope(fixed), Truth	0.364	10	('Tumoroscope(fixed),\nTruth', 10)
561	higher	dense_C	Tumoroscope(fixed), Truth	0.37	10	('Tumoroscope(fixed),\nTruth', 10)
562	higher	dense_C	Tumoroscope(fixed), Truth	0.368	10	('Tumoroscope(fixed),\nTruth', 10)
563	higher	dense_C	Tumoroscope(fixed), Truth	0.3	10	('Tumoroscope(fixed),\nTruth', 10)
564	higher	dense_C	Tumoroscope(fixed), Truth	0.368	10	('Tumoroscope(fixed),\nTruth', 10)
565	higher	dense_C	Tumoroscope(fixed), Truth	0.372	10	('Tumoroscope(fixed),\nTruth', 10)
566	higher	dense_C	Tumoroscope(fixed), Truth	0.362	10	('Tumoroscope(fixed),\nTruth', 10)
567	higher	dense_C	Tumoroscope(fixed), Truth	0.364	10	('Tumoroscope(fixed),\nTruth', 10)
568	higher	dense_C	Tumoroscope(fixed), Truth	0.318	10	('Tumoroscope(fixed),\nTruth', 10)
569	higher	dense_C	Tumoroscope(fixed), Truth	0.318	10	('Tumoroscope(fixed),\nTruth', 10)
570	higher	dense_Z	Tumoroscope(fixed), Truth	0.356	10	('Tumoroscope(fixed),\nTruth', 10)
571	higher	dense_Z	Tumoroscope(fixed), Truth	0.322	10	('Tumoroscope(fixed),\nTruth', 10)
572	higher	dense_Z	Tumoroscope(fixed), Truth	0.35	10	('Tumoroscope(fixed),\nTruth', 10)
573	higher	dense_Z	Tumoroscope(fixed), Truth	0.276	10	('Tumoroscope(fixed),\nTruth', 10)
574	higher	dense_Z	Tumoroscope(fixed), Truth	0.292	10	('Tumoroscope(fixed),\nTruth', 10)
575	higher	dense_Z	Tumoroscope(fixed), Truth	0.352	10	('Tumoroscope(fixed),\nTruth', 10)
576	higher	dense_Z	Tumoroscope(fixed), Truth	0.27	10	('Tumoroscope(fixed),\nTruth', 10)
577	higher	dense_Z	Tumoroscope(fixed), Truth	0.268	10	('Tumoroscope(fixed),\nTruth', 10)
578	higher	dense_Z	Tumoroscope(fixed), Truth	0.292	10	('Tumoroscope(fixed),\nTruth', 10)
579	higher	dense_Z	Tumoroscope(fixed), Truth	0.306	10	('Tumoroscope(fixed),\nTruth', 10)
580	higher	sparse_C	Tumoroscope(fixed), Truth	0.322	10	('Tumoroscope(fixed),\nTruth', 10)
581	higher	sparse_C	Tumoroscope(fixed), Truth	0.284	10	('Tumoroscope(fixed),\nTruth', 10)
582	higher	sparse_C	Tumoroscope(fixed), Truth	0.318	10	('Tumoroscope(fixed),\nTruth', 10)
583	higher	sparse_C	Tumoroscope(fixed), Truth	0.336	10	('Tumoroscope(fixed),\nTruth', 10)
584	higher	sparse_C	Tumoroscope(fixed), Truth	0.328	10	('Tumoroscope(fixed),\nTruth', 10)
585	higher	sparse_C	Tumoroscope(fixed), Truth	0.29	10	('Tumoroscope(fixed),\nTruth', 10)
586	higher	sparse_C	Tumoroscope(fixed), Truth	0.322	10	('Tumoroscope(fixed),\nTruth', 10)
587	higher	sparse_C	Tumoroscope(fixed), Truth	0.342	10	('Tumoroscope(fixed),\nTruth', 10)
588	higher	sparse_C	Tumoroscope(fixed), Truth	0.338	10	('Tumoroscope(fixed),\nTruth', 10)
589	higher	sparse_C	Tumoroscope(fixed), Truth	0.346	10	('Tumoroscope(fixed),\nTruth', 10)
590	higher	sparse_Z	Tumoroscope(fixed), Truth	0.508	10	('Tumoroscope(fixed),\nTruth', 10)
591	higher	sparse_Z	Tumoroscope(fixed), Truth	0.506	10	('Tumoroscope(fixed),\nTruth', 10)
592	higher	sparse_Z	Tumoroscope(fixed), Truth	0.498	10	('Tumoroscope(fixed),\nTruth', 10)
593	higher	sparse_Z	Tumoroscope(fixed), Truth	0.496	10	('Tumoroscope(fixed),\nTruth', 10)
594	higher	sparse_Z	Tumoroscope(fixed), Truth	0.496	10	('Tumoroscope(fixed),\nTruth', 10)
595	higher	sparse_Z	Tumoroscope(fixed), Truth	0.514	10	('Tumoroscope(fixed),\nTruth', 10)
596	higher	sparse_Z	Tumoroscope(fixed), Truth	0.508	10	('Tumoroscope(fixed),\nTruth', 10)
597	higher	sparse_Z	Tumoroscope(fixed), Truth	0.494	10	('Tumoroscope(fixed),\nTruth', 10)
598	higher	sparse_Z	Tumoroscope(fixed), Truth	0.518	10	('Tumoroscope(fixed),\nTruth', 10)
599	higher	sparse_Z	Tumoroscope(fixed), Truth	0.508	10	('Tumoroscope(fixed),\nTruth', 10)
