# Supplementary material for: Integrative spatial and genomic analysis of tumor heterogeneity with Tumoroscope
Source: Nat Commun. 2024 Oct 29;15:9343. doi: 10.1038/s41467-024-53374-3 (PMC11522407; doi:10.1038/s41467-024-53374-3)
Supplement: Supplementary file 4 — Source Data [file 41467_2024_53374_MOESM4_ESM.zip › Source Data/Supplementary_Figure_8.xlsx]

## Sheet: SB1-A-Breast-alternated
x	y	Total reads per cell
33	65	0
35	59	0.03125
35	61	0.0882353
34	62	0
35	63	0
34	64	0.0833333
35	65	0
34	66	0
35	67	0
34	68	0.0357143
35	69	0.0909091
37	57	0
36	58	0
37	59	0
36	60	0
37	61	0
36	62	0
37	63	0
36	64	0
37	65	0
36	66	0
37	67	0
36	68	0
37	69	0.030303
36	70	0.0344828
37	71	0.0357143
38	56	0.0333333
39	57	0.285714
38	58	0
39	59	0.030303
38	60	0.025641
39	61	0
38	62	0.0888889
39	63	0
38	64	0.0285714
39	65	0.0243902
38	66	0
39	67	0.125
38	68	0.0263158
39	69	0
38	70	0.0769231
41	53	0
40	54	0
40	56	0
41	57	0
40	58	0
41	59	0.0588235
40	60	0.115385
41	61	0
40	62	0.0882353
41	63	0.0555556
40	64	0
41	65	0
40	66	0.0277778
41	67	0.030303
40	68	0.0277778
41	69	0
43	49	0
43	51	0
42	52	0.0689655
43	53	0
42	54	0.037037
43	55	0
42	56	0.0243902
43	57	0
42	58	0
43	59	0
42	60	0.0344828
43	61	0.0740741
42	62	0
43	63	0.0243902
42	64	0
43	65	0
42	66	0.0555556
43	67	0
42	68	0.030303
43	69	0
44	48	0.0666667
45	49	0.136364
44	50	0.166667
45	51	0
44	52	0
45	53	0
44	54	0.0322581
45	55	0
44	56	0.0714286
45	57	0
44	58	0
45	59	0
45	61	0.047619
44	62	0
45	63	0.12
44	64	0.027027
45	65	0.148148
44	66	0
45	67	0
46	30	0
47	31	0
46	32	0.0588235
47	33	0.0606061
46	34	0.0731707
47	35	0
46	36	0.0909091
47	37	0
47	39	0
47	47	0
46	48	0
47	49	0.125
46	50	0
47	51	0
46	52	0.133333
47	53	0
46	54	0
47	55	0.0909091
46	56	0.0689655
47	57	0.0555556
46	58	0.0689655
47	59	0.15625
46	60	0.125
47	61	0.315789
46	62	0.0588235
47	63	0.0882353
46	64	0.1
47	65	0.129032
46	66	0.1
49	29	0.0434783
48	30	0
49	31	0
48	32	0.0222222
49	33	0.04
48	34	0.0645161
49	35	0.230769
48	36	0.0789474
49	37	0
48	38	0
49	39	0.0882353
49	43	0
48	44	0.0416667
49	45	0
48	46	0.0384615
49	47	0.0689655
48	48	0.222222
49	49	0
48	50	0.111111
49	51	0
48	52	0.0833333
49	53	0.0909091
48	54	0
49	55	0
48	56	0.16129
49	57	0.0526316
48	58	0.0434783
48	60	0.0357143
48	62	0.137931
49	63	0.0714286
48	64	0.1
49	65	0.1
48	66	0
51	29	0.0322581
50	30	0
51	31	0.0909091
50	32	0.0689655
51	33	0
50	34	0
51	35	0
50	36	0
51	37	0
50	38	0
51	39	0
50	40	0
51	41	0.05
50	42	0
51	43	0.05
50	44	0.0540541
51	45	0
50	46	0.0512821
51	47	0
50	48	0
51	49	0
50	50	0
51	51	0.0909091
50	52	0
51	53	0
50	54	0
51	55	0
50	64	0
50	66	0.0689655
52	28	0.0512821
53	29	0
52	30	0.0833333
53	31	0
52	32	0.0714286
53	33	0.0333333
52	34	0.027027
53	35	0.027027
52	36	0.030303
53	37	0
52	38	0.0344828
53	39	0.03125
52	40	0.0588235
53	41	0.0322581
52	42	0
53	43	0
52	44	0.0434783
53	45	0
52	46	0.0357143
53	47	0.0322581
52	48	0.0689655
53	49	0
52	50	0
53	51	0
52	52	0.0322581
53	53	0.0384615
52	54	0
53	55	0
55	27	0.137931
54	28	0.105263
55	29	0
54	30	0.0294118
55	31	0.027027
54	32	0.0333333
55	33	0.153846
54	34	0
55	35	0.0357143
54	36	0
55	37	0.0512821
54	38	0
55	39	0.0344828
54	40	0.108108
55	41	0
54	42	0
55	43	0
54	44	0
55	45	0.0769231
54	46	0.0869565
55	47	0.0416667
54	48	0
55	49	0.103448
54	50	0.0357143
55	51	0.04
54	52	0.0333333
55	53	0.0416667
57	27	0.0357143
56	28	0
57	29	0.0625
56	30	0.0588235
57	31	0
56	32	0
57	33	0.0238095
56	34	0.0384615
57	35	0
56	36	0.0212766
57	37	0.0454545
56	38	0.0344828
57	39	0
56	40	0.027027
57	41	0.0714286
56	42	0
57	43	0
56	44	0
57	45	0.0952381
56	46	0
57	47	0
57	49	0
56	50	0.0333333
57	51	0.04
56	52	0
57	53	0
56	54	0.0232558
57	55	0.030303
56	56	0.1
57	57	0.0833333
58	26	0
59	27	0.333333
58	28	0
59	29	0
58	30	0
59	31	0.047619
58	32	0.0952381
59	33	0
58	34	0.09375
59	35	0.0625
58	36	0
59	37	0
58	38	0
59	39	0.117647
58	40	0
59	41	0.0384615
58	42	0.130435
59	43	0
58	44	0.0285714
59	45	0
58	46	0.0277778
59	47	0.0294118
58	48	0
59	49	0.0357143
58	50	0.0769231
59	51	0
58	52	0
59	53	0
58	54	0
59	55	0
58	56	0
59	57	0.0454545
58	58	0.238095
59	59	0.0625
61	27	0.0909091
60	28	0
61	29	0
60	30	0.0526316
61	31	0.0714286
60	32	0.0588235
61	33	0.0882353
60	34	0
61	35	0
60	36	0
61	37	0
60	38	0.333333
61	39	0.0882353
60	40	0
61	41	0
60	42	0
61	43	0
60	44	0
61	45	0
60	46	0
61	47	0
60	48	0
61	49	0.0294118
60	50	0
61	51	0
60	52	0.027027
61	53	0.0322581
60	54	0.0232558
61	55	0
60	56	0.0857143
60	58	0
62	24	0.0869565
63	25	0.0666667
63	27	0.0434783
62	28	0
63	29	0
62	30	0.027027
63	31	0
62	32	0.15
63	33	0.0909091
62	34	0.139535
63	35	0
62	36	0
63	37	0.0588235
62	38	0.0714286
63	39	0.075
62	40	0.105263
63	41	0
62	42	0
63	43	0.238095
62	44	0.0526316
63	45	0.0344828
62	46	0
63	47	0.0625
62	48	0.0588235
62	50	0
62	52	0
65	23	0.0769231
64	24	0
65	25	0.0666667
64	26	0
65	27	0.0322581
64	28	0
65	29	0.030303
64	30	0.0526316
65	31	0.0571429
64	32	0
65	33	0.0606061
64	34	0.142857
65	35	0.133333
64	36	0.136364
65	37	0.111111
64	38	0
65	39	0.0666667
64	40	0.0833333
65	41	0
64	42	0
64	44	0
66	26	0.0416667
66	28	0.0571429
66	30	0
67	31	0.0434783
66	32	0.0625
67	33	0.0285714
66	34	0
67	35	0
66	36	0.125
67	37	0.0909091
66	38	0.0625
68	34	0
68	36	0
15	125	0.0666667
14	126	0.15
15	127	0.03125
17	121	0.04
16	122	0.0294118
17	123	0.0588235
16	124	0
17	125	0
16	126	0.0344828
17	127	0
19	117	0.0243902
18	118	0
19	119	0
18	120	0
19	121	0.0555556
18	122	0.0285714
19	123	0.030303
18	124	0
19	125	0
18	126	0.16
19	127	0
21	113	0
21	115	0.0571429
20	116	0.047619
21	119	0.03125
20	120	0.0645161
21	121	0
20	122	0
21	123	0.0571429
20	124	0
21	125	0.111111
20	126	0.03125
21	127	0.037037
23	103	0.0434783
23	107	0.205882
22	110	0.0909091
23	111	0
22	112	0
23	113	0.107143
22	114	0
23	115	0
22	116	0
23	117	0.0740741
22	118	0
23	119	0.0232558
22	120	0
23	121	0.0243902
22	122	0
23	123	0
22	124	0
23	125	0.172414
22	126	0
23	127	0.136364
24	98	0.125
25	99	0
24	100	0.027027
25	101	0
24	102	0.0606061
25	103	0.173913
25	105	0.0606061
24	106	0
25	107	0.0454545
24	108	0.0606061
25	109	0.0625
24	110	0
24	112	0.0714286
25	113	0.02
24	114	0.0571429
25	115	0.0666667
24	116	0
25	117	0.0434783
24	118	0
25	119	0.030303
24	120	0.129032
25	121	0.148148
24	122	0.2
25	123	0
24	124	0.08
25	125	0
24	126	0
25	127	0
27	95	0.0869565
26	96	0.0869565
27	97	0.191489
26	98	0
27	99	0.103448
26	100	0
27	101	0.0512821
26	102	0
27	103	0.0645161
26	104	0
27	105	0
26	106	0.0740741
27	107	0.0434783
26	108	0.030303
27	109	0
27	111	0
26	112	0
27	113	0
26	114	0.037037
27	115	0
26	116	0.103448
27	117	0.0294118
26	118	0.0434783
27	119	0
26	120	0
27	121	0
26	122	0.0606061
27	123	0.125
26	124	0.0666667
27	125	0.352941
26	126	0.047619
27	127	0.037037
29	89	0.107143
29	91	0.037037
29	93	0.0384615
29	95	0.027027
29	97	0
28	98	0
29	99	0
28	100	0
29	101	0.0384615
28	102	0.08
29	103	0
28	104	0
29	105	0.15625
28	106	0.0322581
29	107	0
28	108	0.0263158
29	109	0
29	111	0.142857
28	112	0.047619
29	113	0.0357143
28	114	0.0333333
29	115	0
28	116	0
29	117	0.037037
28	118	0.0322581
29	119	0.0833333
28	120	0
29	121	0.0454545
28	122	0
29	123	0.027027
28	124	0.027027
29	125	0.0869565
28	126	0.0625
29	127	0.277778
31	87	0.0689655
30	88	0
31	89	0
30	90	0
31	91	0.0322581
30	92	0.025
31	93	0.030303
30	94	0.0294118
31	95	0.09375
30	96	0
31	97	0.0769231
30	98	0
31	99	0.0263158
30	100	0
31	101	0
30	102	0
31	103	0.025641
30	104	0
31	105	0.0294118
30	106	0.0714286
31	109	0
30	110	0
31	111	0.0294118
30	112	0.0277778
31	113	0
30	114	0.0333333
31	115	0.0697674
30	116	0.0588235
31	117	0
30	118	0.0740741
31	119	0.1
30	120	0.1
31	121	0
30	122	0.2
31	123	0.105263
30	124	0.0645161
31	125	0
30	126	0.0227273
31	127	0.153846
33	75	0.0526316
33	77	0.037037
33	79	0.166667
33	87	0.0204082
32	88	0.181818
33	89	0
32	90	0
33	91	0.027027
32	92	0
33	93	0.03125
32	94	0.0769231
33	95	0
32	96	0.0689655
33	97	0.0285714
32	98	0.0322581
33	99	0.0232558
32	100	0.0888889
33	101	0
32	102	0.0882353
33	103	0.0857143
32	104	0.0512821
33	105	0.0571429
32	106	0
33	107	0.138889
32	108	0.103448
33	109	0.184211
32	110	0.05
33	111	0.0666667
32	112	0.0526316
33	113	0
32	114	0
33	115	0.030303
32	116	0.129032
33	117	0.0384615
32	118	0
33	119	0.0416667
32	120	0.0857143
33	121	0
32	122	0.0833333
33	123	0
32	124	0.0555556
33	125	0
32	126	0.212121
33	127	0.111111
35	73	0
34	74	0.0285714
35	75	0
34	76	0
35	77	0
34	78	0.193548
35	79	0.025
34	80	0.0277778
35	81	0
35	87	0.0689655
34	88	0.0625
35	89	0
34	90	0.103448
35	91	0
34	92	0
35	93	0.0384615
34	94	0.0384615
35	95	0.037037
34	96	0
35	97	0
34	98	0
35	99	0
34	100	0.05
35	101	0
34	102	0.027027
35	103	0.0909091
34	104	0.0833333
35	105	0
34	106	0.0416667
35	107	0
34	108	0
35	109	0
34	110	0
35	111	0
34	112	0.0606061
35	113	0.0384615
34	114	0.03125
35	115	0.0769231
34	116	0.030303
35	117	0.0277778
34	118	0
35	119	0.0294118
35	121	0
34	122	0
35	123	0.0344828
34	124	0
35	125	0.047619
34	126	0.04
35	127	0.133333
37	73	0.037037
36	74	0.025641
37	75	0.030303
36	76	0
37	77	0
36	78	0.0344828
37	79	0.0344828
36	80	0.1
37	81	0.0833333
36	82	0.2
37	83	0.172414
36	84	0.04
37	85	0
36	86	0
37	87	0
36	88	0
37	89	0
36	90	0.047619
37	91	0
36	92	0.125
37	93	0.047619
36	94	0.136364
37	95	0.030303
36	96	0
37	97	0
36	98	0.1
37	99	0.0294118
36	100	0
37	101	0
36	102	0
37	103	0
36	104	0
37	105	0.03125
36	106	0.111111
37	107	0
36	108	0.15
37	109	0.0294118
36	110	0.0333333
37	111	0.0344828
36	112	0.0789474
37	113	0.0357143
36	114	0.030303
37	115	0.0333333
36	116	0.0512821
37	117	0
36	118	0.03125
37	119	0.0833333
36	120	0
37	121	0.037037
36	122	0
37	123	0.166667
36	124	0.157895
37	125	0
36	126	0
37	127	0.0666667
39	71	0
38	72	0
39	73	0
38	74	0
39	75	0
38	76	0.0222222
39	77	0
38	78	0
39	79	0
38	80	0
39	81	0.03125
38	82	0
39	83	0
38	84	0.0333333
39	85	0.0243902
38	86	0.0967742
39	87	0.111111
39	89	0.0666667
38	90	0.0588235
39	91	0
38	92	0.0645161
39	93	0.0294118
38	94	0.0285714
39	95	0
38	96	0
39	97	0.0294118
38	98	0.04
39	99	0
38	100	0.027027
39	101	0.030303
38	102	0
39	103	0
38	104	0.0588235
39	105	0.0625
38	106	0
39	107	0
38	108	0.107143
39	109	0.025641
38	110	0
39	111	0
38	112	0.103448
39	113	0.0294118
38	114	0.047619
39	115	0.0384615
38	116	0
39	117	0
38	118	0.0416667
39	119	0
38	120	0.333333
39	121	0.136364
38	122	0.0540541
39	123	0
38	124	0.133333
38	126	0
39	127	0.166667
41	71	0.0384615
40	72	0
41	73	0.0294118
40	74	0
41	75	0
40	76	0.0714286
41	77	0
40	78	0.0625
41	79	0.135135
40	80	0.0833333
41	81	0.025
40	82	0.0645161
41	83	0
40	84	0.0322581
41	85	0
40	86	0
41	87	0.0909091
40	88	0.0263158
41	89	0.0357143
40	90	0
41	91	0
40	92	0
41	93	0
40	94	0
41	95	0
40	96	0
41	97	0.142857
40	98	0
41	99	0.047619
40	100	0
41	101	0.030303
40	102	0
41	103	0
41	105	0.176471
40	106	0.09375
41	107	0.0285714
40	108	0.0652174
41	109	0
40	110	0.0882353
41	111	0.0357143
40	112	0
41	113	0
40	114	0.125
41	115	0.037037
40	116	0.03125
41	117	0.0833333
40	118	0.0645161
41	119	0.0322581
40	120	0.09375
41	121	0
40	122	0
41	123	0.0333333
40	124	0
41	125	0
40	126	0.111111
41	127	0
42	70	0.103448
43	71	0
42	72	0.0322581
43	73	0.0344828
42	74	0.0344828
43	75	0
42	76	0.0277778
43	77	0.107143
42	78	0
43	79	0.0645161
42	80	0
43	81	0.027027
42	82	0
43	83	0
42	84	0
43	85	0.0333333
42	86	0
43	87	0.148148
42	88	0
43	89	0.05
42	90	0.05
43	91	0
42	92	0
43	93	0.0952381
42	94	0.133333
43	95	0.0243902
42	96	0.030303
43	97	0
42	98	0.258065
43	99	0.0857143
42	100	0.0263158
43	101	0
42	102	0.04
43	103	0.0465116
42	104	0
43	105	0
42	106	0.0357143
43	107	0
42	108	0.0285714
43	109	0.0625
42	110	0.0588235
43	111	0.117647
42	112	0
43	113	0
42	114	0
43	115	0
42	116	0
43	117	0.0869565
42	118	0
43	119	0
42	120	0
43	121	0
42	122	0.0967742
43	123	0.15625
42	124	0.03125
43	125	0.117647
42	126	0
43	127	0.0555556
44	68	0.025641
45	69	0.0322581
44	70	0.0465116
45	71	0
44	72	0
45	73	0
44	74	0
45	75	0.133333
44	76	0.0294118
45	77	0.0285714
44	78	0.176471
45	79	0.0344828
44	80	0
45	81	0
44	82	0
45	83	0.0212766
44	84	0.0416667
45	85	0
44	86	0
45	87	0.0606061
44	88	0.0333333
45	89	0
44	90	0
45	91	0.0277778
44	92	0.0540541
45	93	0.0344828
44	94	0.0512821
45	95	0.0294118
44	96	0.0571429
45	97	0
44	98	0.102564
45	99	0
44	100	0.0625
45	101	0.05
44	102	0.0666667
45	103	0
44	104	0.0322581
45	105	0
44	106	0
45	107	0
44	108	0
45	109	0.0714286
44	110	0
45	111	0.444444
44	112	0
45	113	0
44	114	0.04
45	115	0.0967742
44	116	0.037037
45	117	0.0833333
44	118	0
45	119	0.130435
44	120	0.181818
45	121	0
44	122	0
45	123	0.0204082
44	124	0.030303
45	125	0
44	126	0.0512821
45	127	0.0555556
47	67	0
46	68	0
47	69	0
46	70	0.025641
47	71	0.238095
46	72	0.0285714
47	73	0
46	74	0.107143
47	75	0.153846
46	76	0
47	77	0
46	78	0
47	79	0.157895
46	80	0.190476
47	81	0.037037
46	82	0.266667
47	83	0
46	84	0.210526
47	85	0.0769231
46	86	0.153846
47	87	0.179487
46	88	0.0294118
47	89	0.0952381
46	90	0.05
47	91	0
46	92	0.0666667
47	93	0
46	94	0
47	95	0
46	96	0
47	97	0
46	98	0.0697674
47	99	0.173913
46	100	0.027027
47	101	0.03125
46	102	0.117647
47	103	0.0689655
46	104	0
47	105	0.0487805
46	106	0.0625
47	107	0.0222222
46	108	0
47	109	0.173913
46	110	0.08
47	111	0
46	112	0
47	113	0
46	114	0.037037
47	115	0
46	116	0.0740741
47	117	0.0294118
46	118	0.0322581
47	119	0.0434783
46	120	0.0689655
46	122	0.025641
47	123	0
46	124	0
47	125	0
47	127	0.0512821
49	59	0.0909091
49	61	0.0740741
49	67	0.0625
48	68	0.03125
48	70	0
49	71	0.142857
48	72	0.0384615
49	73	0
48	74	0
49	75	0
48	76	0
49	77	0
48	78	0.02
49	79	0
48	80	0
49	81	0
48	82	0.148148
49	83	0.0555556
48	84	0
49	85	0
48	86	0.0285714
49	87	0.0454545
48	88	0.12
49	89	0.0322581
48	90	0.0243902
49	91	0.030303
48	92	0.0555556
49	93	0.12
48	94	0.125
49	95	0.025641
48	96	0
49	97	0
48	98	0.166667
49	99	0
48	100	0.09375
49	101	0
48	102	0.03125
48	104	0.0333333
49	105	0.05
48	106	0.0454545
49	107	0.0689655
48	108	0
49	109	0
48	110	0.0555556
49	111	0.08
48	112	0
49	113	0.0952381
48	114	0
49	115	0
48	116	0.0384615
49	117	0.0555556
48	118	0.025641
49	119	0
48	120	0.0769231
49	121	0
48	122	0.0344828
49	123	0.105263
48	124	0
49	125	0.0888889
48	126	0
49	127	0.0952381
50	56	0
51	57	0
50	58	0
50	60	0
51	61	0
50	62	0
51	63	0.15
51	65	0.0689655
51	67	0
50	68	0
51	69	0.0238095
51	71	0.125
50	72	0.1
51	73	0.0333333
50	74	0.0285714
51	75	0
50	76	0.04
51	77	0.0666667
50	78	0.0666667
51	79	0
50	80	0.0357143
51	81	0
50	82	0
51	83	0
50	84	0
51	85	0.0294118
50	86	0.1
51	87	0
50	88	0
51	89	0
50	90	0.037037
51	91	0.0740741
50	92	0
51	93	0
50	94	0.0740741
51	95	0.0512821
50	96	0
51	97	0
50	98	0.0512821
51	99	0.151515
50	100	0
51	101	0.0666667
50	102	0
51	103	0.0454545
50	104	0.0263158
51	105	0
50	106	0.25
51	107	0.214286
50	108	0.0810811
51	109	0
50	110	0.0625
51	111	0
50	112	0.0833333
51	113	0
50	114	0
51	115	0.111111
50	116	0.285714
51	117	0
51	119	0.0769231
50	120	0.121212
51	121	0
50	122	0
51	123	0.142857
50	124	0.142857
51	125	0.0434783
50	126	0
51	127	0
52	56	1.33333
53	57	0
52	58	0
53	59	0
52	60	0.05
53	61	0.0434783
52	62	0.121212
53	63	0.0384615
52	64	0
53	65	0
52	66	0.0294118
53	67	0
52	68	0
53	69	0.0666667
52	70	0
53	71	0
53	73	0
52	74	0
53	75	0.0555556
52	76	0.0666667
53	77	0.75
52	78	0.0434783
53	79	0.0625
52	80	0
53	81	0
52	82	0.0333333
53	83	0.0714286
52	84	0.0344828
53	85	0
52	86	0.0454545
53	87	0.0689655
52	88	0
53	89	0
52	90	0.0263158
53	91	0.0882353
52	92	0
53	93	0.0263158
52	94	0.0285714
53	95	0
52	96	0.142857
53	97	0.0588235
52	98	0
53	99	0
52	100	0
53	101	0.025641
52	102	0.0322581
53	103	0.0857143
52	104	0
53	105	0
52	106	0
53	107	0
52	108	0.0606061
53	109	0.0416667
52	110	0
53	111	0.153846
52	112	0
53	113	0
52	114	0
53	115	0.111111
52	116	0
54	56	0.047619
55	57	0
54	58	0.153846
55	59	0
54	60	0.0869565
55	61	0
55	63	0
54	64	0.0344828
54	66	0.0666667
55	67	0
54	68	0.030303
55	69	0.444444
54	70	0
55	71	0.117647
54	72	0
55	73	0.0384615
54	74	0.0357143
55	75	0
54	76	0
55	77	0
54	78	0.0333333
55	79	0.117647
54	80	0
55	81	0
54	82	0.0952381
55	83	0
54	84	0.027027
55	85	0.0588235
54	86	0.147059
55	87	0.0681818
54	88	0.05
55	89	0
54	90	0.2
55	91	0.0434783
54	92	0.0666667
55	93	0.03125
54	94	0.037037
55	95	0.105263
54	96	0
55	97	0.1
54	98	0
55	99	0.153846
54	100	0
55	101	0
54	102	0.0526316
55	103	0.0833333
54	104	0
55	105	0
54	106	0.0952381
55	107	0
54	108	0.2
55	109	0
54	110	0
55	111	0
55	113	0.0512821
54	114	0.04
55	115	0.047619
54	116	0
56	58	0.166667
57	59	0
56	60	0.0967742
57	61	0.047619
56	62	0
57	63	0.0322581
57	65	0.0333333
56	66	0.1875
57	67	0.0322581
56	68	0
57	69	0.181818
56	70	0.25
57	71	0
56	72	0.0714286
57	73	0.08
56	74	0
57	75	0
56	76	0.05
56	78	0
57	79	0
56	80	0.0909091
56	82	0.114286
57	83	0.0909091
56	84	0.0222222
57	85	0.09375
56	86	0
57	87	0.1
56	88	0
57	89	0.0689655
56	90	0
57	91	0
56	92	0
57	93	0.03125
56	94	0.0625
57	95	0.105263
56	96	0.1
57	97	0.166667
56	98	0
56	100	0.0714286
57	101	0
56	102	0
57	103	0
56	104	0.0294118
57	105	0
56	106	0.115385
57	107	0.0666667
56	108	0
57	109	0
56	110	0
57	111	0
56	112	0
57	113	0.0357143
56	114	0.0588235
58	60	0.1
59	61	0.166667
58	62	0
59	63	0.0833333
58	64	0.0869565
59	65	0.105263
58	66	0
59	67	0
58	68	0
59	69	0.444444
58	70	0
59	71	0
58	72	0.130435
59	73	0.0384615
58	74	0.129032
59	75	0.105263
58	76	0.666667
59	77	0.0869565
58	78	0.294118
59	79	0.583333
58	80	0.208333
59	81	0.0434783
58	82	0.148148
59	83	0.0967742
58	84	0.1875
59	85	0.583333
58	86	0.027027
59	87	0.538462
58	88	0.857143
59	89	0.615385
58	90	0.166667
59	91	0.05
58	92	0.04
59	93	0.0952381
58	94	0.25
59	95	0.0833333
58	96	0.375
59	97	0.0714286
58	98	0.0454545
59	99	0.142857
58	100	0.0540541
59	101	0.37931
58	102	0
59	103	0.142857
58	104	0.290323
59	105	0.0967742
58	106	0.176471
59	107	0.133333
58	108	0.0454545
59	109	0.285714
58	110	1
59	111	1.75
58	112	0.259259
58	114	0.105263
61	57	0.0294118
61	59	0.15
60	60	0.142857
61	61	0.114286
60	62	0.107143
61	63	0.0769231
60	64	0.16
61	65	0.291667
60	66	0.210526
61	67	0.4
60	68	0.25
61	69	0.181818
60	70	0.7
61	71	0.333333
60	72	0.105263
61	73	0.0909091
60	74	0.538462
61	75	0.05
60	76	0.125
61	77	0.0454545
60	78	0.206897
60	80	0.0714286
61	81	0.125
60	82	0.121212
61	83	0.222222
60	84	0
61	85	0.0789474
60	86	0.333333
61	87	0.037037
60	88	0
61	89	1
60	90	0.227273
61	91	0.0833333
60	92	0.571429
61	93	0.111111
60	94	0.115385
61	95	0.428571
60	96	0.0625
61	97	0.12
60	98	0.111111
61	99	0
60	100	0.142857
60	102	0.545455
61	103	0.047619
60	104	0.0833333
61	105	0.137931
60	106	0.185185
61	107	0.263158
60	108	0.04
61	109	0.0384615
60	110	0.210526
61	111	0.15
60	112	1
63	49	0.0416667
63	51	0.375
63	53	0.208333
62	54	0.0645161
63	55	0.0294118
62	56	0.108108
63	57	0.375
62	58	0.142857
63	59	0.130435
62	60	0.454545
63	61	0.0555556
62	62	0.0689655
63	63	0.272727
62	64	0.176471
63	65	0.130435
62	66	0.333333
63	67	0.333333
62	68	0
62	70	0.0333333
63	71	0.0909091
62	72	0.7
63	73	0.117647
62	74	0.173913
63	75	0.142857
63	77	0.04
63	79	0
62	80	0.185185
63	81	0.107143
62	82	0.0416667
63	83	0.27027
62	84	0
63	85	0.185185
62	86	0.25
63	87	0.0625
62	88	0.0333333
63	89	0.4
62	90	0
63	91	0.0555556
62	92	0.0625
63	93	0
62	94	0.0555556
63	95	0.3125
62	96	0.107143
63	97	0.227273
62	98	0.277778
63	99	0.176471
62	100	0.142857
63	101	0.0714286
62	102	0.142857
63	103	0.8
62	104	0.307692
63	105	0.2
62	106	0.166667
63	107	0.347826
62	108	0
63	109	0.333333
62	110	0.1
63	111	1.4
62	112	0.357143
65	45	0.136364
65	47	0.3
64	48	0.142857
65	49	0.0833333
64	50	0.347826
64	52	0
65	53	0.32
64	54	0.264706
65	55	0.0666667
64	56	0.615385
65	57	0.333333
64	58	0.0714286
65	59	0.136364
64	60	0.263158
65	61	0.166667
64	62	0.2
65	63	0.12
64	64	0.227273
65	65	0.714286
64	66	0.0322581
65	67	0.461538
64	68	0.5
65	69	0.153846
64	70	0.266667
65	71	0.037037
64	72	0.0285714
65	73	0.3
64	74	0.363636
65	75	0.166667
64	76	0.16
65	77	0.294118
64	78	0.105263
64	80	0.241379
65	81	0.0689655
64	82	0.04
65	83	0.142857
64	84	0.047619
65	85	0.407407
64	86	0.705882
65	87	0.0434783
64	88	0.037037
65	89	0.0833333
64	90	0.357143
65	91	0.0769231
64	92	0.0526316
65	93	0.241379
64	94	0.588235
65	95	0
64	96	0.0344828
65	97	0.212121
64	98	0.210526
65	99	0.176471
64	100	0.466667
65	101	0.0588235
64	102	0.625
65	103	0.411765
67	41	0.0833333
67	43	0.131579
66	44	0.142857
67	45	0.121212
66	46	0.181818
67	47	0.171429
66	48	0.1
67	49	0.115385
66	50	0.333333
67	51	0.1
66	52	0
67	53	0.0714286
66	54	0
67	55	0.214286
66	56	0.103448
67	57	0.047619
66	58	0.0869565
67	59	0.125
66	60	0.363636
67	61	0.428571
66	62	0.0952381
67	63	0.047619
66	64	0.176471
67	65	0.166667
66	66	0
67	67	0.727273
66	68	0.173913
67	69	0.0666667
66	70	0.15
67	71	0.210526
66	72	0.26087
67	73	0.130435
66	74	0.185185
67	75	0.111111
66	76	0.321429
67	77	0.1
66	78	0.1
67	79	0.291667
66	80	0.0606061
67	81	0.0357143
66	82	0.1875
67	83	0.0869565
66	84	0.304348
67	85	0.875
66	86	0.0909091
67	87	0.6
66	88	0.0833333
67	89	0
66	90	0.178571
67	91	0.136364
66	92	0.142857
66	94	0.117647
67	95	0
66	96	0.1875
67	97	0
66	98	0.0666667
67	99	0.555556
66	100	0
67	101	0.571429
66	102	0.0909091
68	40	0.375
69	41	0.181818
68	42	0.24
69	43	0.105263
68	44	0.05
69	45	0.0512821
68	46	0.5
69	47	0.0833333
68	48	0.133333
69	49	0
68	50	0.16
69	51	0.4
68	52	0.16129
68	54	0.0952381
69	55	0.0952381
68	56	0
69	59	0.0666667
68	60	0.26087
69	61	0.176471
68	62	0.0833333
69	63	0.217391
68	64	0.1
69	65	0.227273
68	66	0.5
69	67	0
68	68	0.258065
69	69	0.25
68	70	0
69	71	0.166667
68	72	0.111111
69	73	0.1875
69	75	0.454545
68	76	0.125
69	77	0.214286
68	78	0.08
69	79	0.0434783
68	80	0
69	81	0.5
68	82	0.1875
69	83	0.130435
68	84	0.181818
69	85	1.5
68	86	0.157895
68	88	0.428571
69	89	0.384615
69	91	0.666667
68	92	0.115385
69	93	0.0322581
68	94	0.111111
69	95	0.714286
68	96	0.208333
69	97	0.0645161
68	98	0.214286
69	99	0.129032
68	100	0.0625
69	101	0.5
68	102	0.5
70	46	0.121212
71	47	0.346154
70	48	0
71	49	0.0217391
70	50	0.0333333
71	51	0.05
70	52	0.6
70	58	0
71	59	0
70	60	0.125
71	61	0.0833333
70	62	0.166667
71	63	0.0769231
70	64	0.15
70	66	0.266667
71	67	0.307692
70	68	0.75
71	73	0
70	74	0.0555556
71	75	0.0952381
70	76	0.153846
71	77	0.137931
70	78	0.16129
71	79	0.210526
70	80	0.545455
71	81	0.176471
70	82	0.173913
71	83	0.266667
70	84	0.125
71	85	0.2
70	86	0.3125
71	87	0.714286
70	88	0.107143
71	89	0.153846
70	90	0.352941
71	91	0.363636
70	92	0.153846
71	93	0.0625
70	94	0.2
71	95	0.157895
70	96	0.375
71	97	0.833333
70	98	0.263158
70	100	0.0769231
72	58	0.277778
73	59	0.142857
72	60	0.181818
73	61	0.131579
72	62	0.0714286
73	63	0.368421
73	65	0.25
72	66	0.04
72	68	0.7
72	70	1
72	72	0.333333
72	78	0.206897
72	80	0
72	82	0.04
72	84	0.235294
72	86	0.6
72	88	0.461538
72	90	0.461538
72	92	0.157895
74	60	0.166667
74	62	0.217391
33	43	0.0625
33	45	0.185185
33	47	0.136364
35	37	0
35	39	0.02
35	41	0.0625
34	42	0.097561
35	43	0.0612245
34	44	0.0612245
35	45	0.0384615
34	46	0.166667
35	47	0.0277778
34	48	0.08
35	49	0.1
37	35	0.0909091
36	36	0.0555556
37	37	0.25
36	38	0.153846
37	39	0.172414
36	40	0.190476
37	41	0.173913
36	42	0
37	43	0.0666667
36	44	0.0540541
37	45	0.1
36	46	0.227273
37	47	0.230769
36	48	0.114286
37	49	0.230769
36	50	0.0645161
39	31	0.0243902
39	33	0
38	34	0.117647
39	35	0.172414
38	36	0.0909091
39	37	0.189189
38	38	0.0789474
39	39	0.227273
38	40	0.0238095
39	41	0.0740741
38	42	0.0322581
39	43	0.208333
38	44	0.125
39	45	0.263158
38	46	0.025
39	47	0.114286
38	48	0.0689655
41	31	0.0952381
40	32	0.105263
41	33	0.136364
40	34	0.097561
41	35	0.111111
40	36	0
41	37	0.0243902
40	38	0.171429
41	39	0.130435
40	40	0.125
41	41	0.03125
40	42	0.0625
41	43	0.12
40	44	0.0344828
41	45	0.192308
40	46	0.333333
41	47	0.228571
42	30	0.162162
43	31	0.138889
42	32	0.146341
43	33	0.08
42	34	0.0930233
43	35	0.0857143
42	36	0.189189
43	37	0
42	38	0.222222
43	39	0.131579
42	40	0.0740741
43	41	0.0217391
42	42	0
43	43	0.108696
42	44	0.075
43	45	0
42	46	0.269231
44	32	0.0833333
45	33	0.0526316
44	34	0.139535
45	35	0.166667
44	36	0.0217391
45	37	0.27027
44	38	0.025641
45	39	0.5
44	40	0
45	41	0.147059
44	42	0.125
45	43	0.136364
44	44	0.15625
45	45	0.466667
46	38	0.0909091
46	40	0.0540541

## Sheet: SB1-B-Breast-alternated
x	y	Total reads per cell
33	41	0.0967742
32	42	0.529412
33	43	0.25
32	44	0.16129
33	45	0.030303
32	46	0.296296
33	47	0.111111
32	48	0.04
35	39	0
34	40	0.12
35	41	0.0714286
34	42	0
35	43	0.0740741
34	44	0.133333
35	45	0.387097
34	46	0.0285714
35	47	0.121951
34	48	0.227273
35	49	0.171429
34	50	0
35	51	0.0833333
37	37	0.166667
36	38	0.133333
37	39	0.0697674
36	40	0.0625
37	41	0.153846
36	42	0
37	43	0.0540541
36	44	0.129032
37	45	0
36	46	0.05
37	47	0.153846
36	48	0.481481
37	49	0
36	50	0.206897
39	35	0.136364
38	36	0
39	37	0.208333
38	38	0.137931
39	39	0.3
38	40	0.153846
39	41	0.133333
38	42	0.0769231
39	43	0
38	44	0.037037
39	45	0.5
38	46	0.0952381
39	47	0
38	48	0.0967742
39	49	0.0740741
41	33	0.0416667
40	34	0.0833333
41	35	0.0689655
40	36	0.166667
41	37	0.136364
40	38	0.04
41	39	0
40	40	0.166667
41	41	0.147059
40	42	0.294118
41	43	0
40	44	0.0645161
41	45	0.333333
40	46	0.148148
41	47	0.125
40	48	0.103448
41	49	0.205128
43	29	0.333333
43	31	0.0909091
42	32	0.230769
43	33	0.0384615
42	34	0.0740741
43	35	0
42	36	0.0909091
43	37	0.0833333
42	38	0.571429
43	39	0.0909091
42	40	0.333333
42	42	0.0588235
43	43	0.0769231
42	44	0.0967742
43	45	0.04
42	46	0.0571429
43	47	0.146341
42	48	0.363636
45	31	0.2
44	32	0.0294118
45	33	0.0384615
44	34	0.214286
45	35	0.1
44	36	0.375
45	37	0.153846
44	38	0.611111
45	39	0.5625
44	40	0.125
45	41	0.0625
44	42	0.0571429
45	43	0.125
44	44	0.333333
45	45	0.08
44	46	0.181818
45	47	0.25
44	48	0.0645161
47	13	0
46	14	0.117647
47	15	0
46	16	0.258065
47	17	0.0909091
47	19	0.206897
47	27	0.333333
47	29	0.157895
46	30	0.107143
47	31	0.0769231
46	32	0.25
47	33	0.0526316
46	34	0.454545
47	35	0.185185
46	36	0.0588235
47	37	0.136364
46	38	0.333333
47	39	0.0416667
46	40	0.136364
47	41	0.142857
46	42	0
47	43	0.148148
46	44	0.238095
47	45	0.04
46	46	0.0666667
47	47	0.0833333
49	11	0.139535
48	12	0.0697674
49	13	0.0588235
48	14	0.0487805
49	15	0.027027
48	16	0.025
49	17	0.0227273
48	18	0.194444
49	19	0.151515
48	20	0.0909091
49	21	0.5
49	23	0.0277778
48	24	0.304348
49	25	0.227273
48	26	0.16
49	27	0.09375
48	28	0.15
49	29	0.133333
48	30	0.04
49	31	0.0434783
48	32	0.192308
49	33	0
48	34	0.103448
49	35	0.259259
48	36	0.0869565
49	37	0.135135
48	38	0.4
48	40	0.47619
48	44	0.4
48	46	0.0555556
49	47	0.193548
48	48	0.0689655
51	11	0
50	12	0.125
51	13	0.179487
50	14	0.0714286
51	15	0.133333
50	16	0.137931
51	17	0.173913
50	18	0.214286
51	19	0.151515
50	20	0.269231
51	21	0.0571429
50	22	0.117647
51	23	0.0625
50	24	0
51	25	0.0277778
50	26	0.166667
51	27	0.133333
50	28	0.212121
51	29	0.318182
50	30	0.0344828
51	31	0.259259
50	32	0.178571
51	33	0.0263158
50	34	0.208333
51	35	0.0909091
50	36	1.18182
51	37	0.0909091
53	11	0
52	12	0.0961538
53	13	0.0555556
52	14	0.166667
53	15	0.153846
52	16	0.25
53	17	0.09375
52	18	0.1
53	19	0.421053
52	20	0.0526316
53	21	0.114286
52	22	0.529412
53	23	0
52	24	0.0322581
53	25	0.26087
52	26	0.0645161
53	27	0.454545
52	28	0.342857
53	29	0.285714
52	30	0.181818
53	31	0.136364
52	32	0.0322581
53	33	0.0384615
52	34	0.25
53	35	0.225806
52	36	0.142857
53	37	0.333333
55	11	0.233333
54	12	0.0740741
55	13	0.0967742
54	14	0
55	15	0.1875
54	16	0.0285714
55	17	0.190476
54	18	0.173913
55	19	0.0625
54	20	0.166667
55	21	0.0909091
54	22	0.266667
55	23	0.0882353
54	24	0.241379
55	25	0.0294118
54	26	0
55	27	0.0588235
54	28	0.3
55	29	0.0625
54	30	0.0625
55	31	0.277778
54	32	0.238095
55	33	0
54	34	0.178571
55	35	0
54	36	0.285714
55	37	0.461538
54	38	0.375
56	10	0.222222
57	11	0.114286
56	12	0.238095
57	13	0
56	14	0.166667
57	15	0.24
56	16	0.4
57	17	0.111111
56	18	0.833333
57	19	0
56	20	0.147059
57	21	0
56	22	0.172414
57	23	0.142857
56	24	0.128205
57	25	0.5
56	26	0.0344828
57	27	0.0689655
56	28	0.0454545
57	29	0.0322581
56	30	0.16129
57	31	0.111111
56	32	0.136364
57	33	0.24
56	34	0.228571
57	35	0.181818
56	36	0.153846
57	37	0.190476
56	38	0.136364
57	39	0.222222
56	40	0
57	41	0.0909091
58	10	0.108108
59	11	0.037037
58	12	0.181818
59	13	0.25
58	14	0.290323
59	15	0.142857
58	16	0.1
59	17	0
58	18	0.125
59	19	0.173913
58	20	0.181818
59	21	0.166667
58	22	0.0344828
59	23	0.107143
58	24	0.208333
59	25	0.047619
58	26	0.0434783
59	27	0.25
58	28	0.12
59	29	0.117647
58	30	0.0344828
59	31	0.190476
58	32	0
59	33	0.0344828
58	34	0.130435
59	35	0.0769231
58	36	0.0909091
59	37	0.230769
58	38	0.107143
59	39	0.0588235
58	40	0.217391
59	41	0.115385
58	42	0.16
60	10	0.142857
61	11	0.166667
60	12	0.0263158
61	13	0.444444
60	14	0.25
61	15	0.714286
60	16	0
61	17	0.354839
60	18	0.75
61	19	0.181818
60	20	0.0294118
61	21	0.138889
60	22	0.5
61	23	0.142857
60	24	0.178571
61	25	0.0909091
60	26	0.0869565
61	27	0.0571429
60	28	0.0909091
61	29	0.1
60	30	0.157895
61	31	0.238095
60	32	0.409091
61	33	0.107143
60	34	0.136364
61	35	0.0952381
60	36	0.148148
60	38	0.114286
60	40	0.0322581
63	9	0.15
62	10	0.0645161
63	11	0.25
62	12	0.0789474
63	13	0.0588235
62	14	0.0769231
63	15	0.3
62	16	0.277778
63	17	0.3
62	18	0.09375
63	19	0.107143
62	20	0.0689655
63	21	0.178571
62	22	0.2
63	23	0
62	24	0.05
63	25	0.0666667
62	26	0.115385
63	27	0.185185
62	28	0.333333
63	29	0.0434783
62	30	0.0645161
62	32	0.0740741
65	7	0.0384615
64	8	0.225806
65	9	0.113636
64	10	0.205128
65	11	0.4
64	12	0
65	13	0.111111
64	14	0.047619
65	15	0.117647
64	16	0.192308
65	17	0.0851064
64	18	0.176471
65	19	0.129032
64	20	0.0769231
65	21	0.0344828
64	22	0.15
65	23	0.125
64	24	0
65	25	0.130435
64	26	0.241379
64	28	0
66	10	0
67	11	0.125
66	12	0.0833333
67	13	0.151515
66	14	0.266667
67	15	0.0606061
66	16	0.03125
67	17	0.416667
66	18	0.5
67	19	0.272727
66	20	0.125
67	21	0.2
66	22	0
68	18	0.526316
33	23	0.259259
33	25	0.04
35	17	0.257143
35	19	0.131579
35	21	0.194444
34	22	0.0645161
35	23	0
34	24	0.409091
35	25	0.206897
34	26	0.0294118
35	27	0.166667
34	28	0.176471
35	29	0.0606061
37	15	0.0384615
36	16	0.025641
37	17	0.111111
36	18	0.473684
37	19	0.214286
36	20	0.133333
37	21	0.184211
36	22	0.266667
37	23	0
36	24	0.173913
37	25	0.125
36	26	0.192308
37	27	0.117647
36	30	0.0416667
39	13	0.0882353
38	14	0.108108
39	15	0.184211
38	16	0.15625
39	17	0.025
38	18	0.075
39	19	0.15
38	20	0.0344828
39	21	0.2
38	22	0
39	23	0.615385
38	24	0
39	25	0.333333
38	26	0.0909091
39	27	0.37037
41	11	0.135135
40	12	0.171429
41	13	0.23913
40	14	0
41	15	0.1
40	16	0.0625
41	17	0.0869565
40	18	0.1
41	19	0.28
40	20	0.0689655
41	21	0.263158
40	22	0.105263
41	23	1.125
40	24	0.333333
41	25	0.172414
40	26	0.189189
41	27	0.103448
42	12	0.0243902
43	13	0.0540541
42	14	0.0540541
43	15	0.151515
42	16	0.1875
43	17	0.159091
42	18	0.0294118
43	19	0.310345
42	20	0.285714
43	21	0
42	22	0
43	23	0.219512
42	24	0.16129
43	25	0.137931
42	26	0.0526316
43	27	0.0833333
44	12	0.0454545
45	13	0.0217391
44	14	0.119048
45	15	0.0357143
44	16	0.075
45	17	0.210526
44	18	0.121951
45	19	0.125
44	20	0.0645161
45	21	0.153846
44	22	0.111111
45	23	0.176471
44	24	0.0322581
45	25	0.363636
44	26	0.108108
46	18	0.2
46	20	0.310345
46	22	0.0740741
17	113	0.0769231
17	115	0.0857143
17	119	0.102564
19	105	0.172414
19	107	0.175
19	109	0.0681818
19	111	0.1
18	112	0.0294118
19	113	0
18	114	0.0857143
19	115	0.222222
19	117	0.147059
18	118	0.0243902
19	119	0.153846
18	120	0.137931
19	121	0.133333
18	122	0.0384615
21	99	0.111111
21	101	0
20	102	0.0769231
21	103	0.107143
21	105	0.03125
20	106	0.0333333
21	107	0.166667
20	108	0
21	109	0.0571429
20	110	0.111111
21	111	0.2
20	112	0.0322581
21	113	0.333333
20	114	0.05
21	115	0.16129
20	116	0.115385
21	117	0.208333
20	118	0
21	119	0.178571
20	120	0.0952381
21	121	0.0789474
20	122	0.148148
21	123	0.0857143
23	93	0.157895
23	95	0.2
23	97	0.0555556
23	99	0.03125
23	101	0.03125
22	102	0
23	103	0.0909091
22	104	0.310345
23	105	0.0967742
22	106	0.121951
23	107	0.241379
22	108	0.3
23	109	0.1
22	110	0.0810811
23	111	0
22	112	0.117647
23	113	0.0666667
22	114	0.115385
23	115	0.208333
22	116	0.264706
23	117	0.115385
22	118	0.318182
23	119	0.148148
22	120	0.0344828
23	121	0.0625
22	122	0.128205
23	123	0.0967742
25	79	0.219512
25	81	0.142857
24	82	0.103448
25	83	0.0588235
24	84	0.185185
25	85	0.0540541
24	86	0.0689655
25	87	0.26087
24	88	0.0689655
25	89	0.0909091
24	92	0.0769231
25	93	0.206897
24	94	0.147059
25	97	0.166667
24	98	0.0322581
25	99	0.025641
24	100	0.228571
25	101	0.241379
24	102	0
25	103	0.0243902
24	104	0.12
25	105	0.0606061
24	106	0.129032
25	107	0.16129
24	108	0.371429
25	109	0.36
24	110	0.03125
25	111	0.0645161
24	112	0
25	113	0
24	114	0.444444
25	115	0.222222
24	116	0.333333
25	117	0
24	118	0.030303
25	119	0.0909091
24	120	0
25	121	0.0909091
24	122	0
25	123	0
27	73	0.0512821
27	75	0.16
27	77	0.0769231
26	80	0.0731707
27	81	0.136364
26	82	0.139535
27	83	0.0645161
26	84	0
27	85	0.0689655
26	86	0
27	87	0.15625
26	88	0.0416667
27	89	0.214286
26	90	0.666667
27	91	0.117647
27	93	0.0869565
26	94	0.121212
27	95	0.0857143
26	96	0.0285714
27	97	0.0606061
26	98	0.0625
27	99	0.121212
26	100	0.0833333
27	101	0.230769
26	102	0.208333
27	103	0.307692
26	104	0.0285714
27	105	0.0833333
27	107	0.166667
26	108	0.0789474
27	109	0.571429
26	110	0
27	111	0.08
26	112	0.208333
27	113	0.111111
26	114	0
27	115	0.192308
26	116	0.142857
27	117	0.0714286
26	118	0.153846
27	119	0.0689655
26	120	0.190476
27	121	0.294118
26	122	0.111111
27	123	0.210526
29	69	0
29	71	0.153846
28	72	0.129032
29	73	0.3
28	74	0.08
29	75	0
28	76	0.0882353
29	77	0.148148
28	78	0.111111
29	79	0.242424
28	80	0.115385
29	81	0.0434783
28	82	0.06
29	83	0.09375
28	84	0.0810811
29	85	0.0227273
28	86	0.0606061
29	87	0.0384615
28	88	0.1
29	89	0.0357143
28	90	0.0882353
29	91	0.225806
29	93	0.0888889
29	95	0.102564
28	96	0.0454545
29	97	0.0645161
28	98	0.111111
29	99	0.09375
28	100	0.0666667
29	101	0.241379
28	102	0.421053
29	103	0.181818
28	104	0.136364
29	105	0
28	106	0.25
29	107	0.025
28	108	0.0740741
29	109	0.130435
28	110	0.190476
29	111	0.137931
28	112	0.16129
29	113	0.0869565
28	114	0.136364
29	115	0.1
28	116	0.030303
29	117	0.04
28	118	0.0344828
29	119	0.0967742
28	120	0.52381
29	121	0.0810811
28	122	0.214286
29	123	0.15625
31	57	0.4
31	67	0.28
31	69	0.0967742
30	70	0.241379
31	71	0.166667
30	72	0.0689655
31	73	0.0555556
30	74	0.037037
31	75	0.166667
30	76	0.146341
31	77	0.09375
30	78	0.264706
31	79	0.0769231
30	80	0.115385
31	81	0.130435
30	82	0.113636
31	83	0.12
30	84	0.0434783
31	85	0.179487
30	86	0.0697674
31	87	0.0851064
30	88	0.166667
31	89	0.0666667
30	90	0.0925926
31	91	0.0243902
30	92	0.212121
31	93	0.075
30	94	0.128205
31	95	0.097561
30	96	0.222222
31	97	0.0285714
30	98	0.08
31	99	0
30	100	0.214286
31	101	0.2
30	102	0
31	103	0.0869565
30	104	0.0588235
31	105	0.230769
30	106	0.0869565
31	107	0.0526316
30	108	0
31	109	0.28
30	110	0.25
31	111	0.125
30	112	0.227273
31	113	0.0357143
30	114	0.2
31	115	0
31	117	0.4375
30	118	0.121212
31	119	0.2
30	120	0
31	121	0.0967742
30	122	0.1875
33	53	0.0857143
32	54	0.214286
33	55	0.1
32	56	0.0512821
33	57	0
33	59	0.0344828
33	61	0.0714286
33	67	0.130435
32	68	0.129032
33	69	0
32	70	0.142857
33	71	0.0344828
32	72	0.0833333
33	73	0.0645161
32	74	0
33	75	0.285714
32	76	0.258065
33	77	0.192308
32	78	0.107143
33	79	0
32	80	0.235294
33	81	0.0416667
32	82	0
33	83	0.111111
32	84	0.275
33	85	0
33	87	0.128205
32	88	0.166667
33	89	0.0238095
33	91	0.0697674
32	92	0.148148
33	93	0.142857
32	94	0.0697674
33	95	0.025
32	96	0.0344828
33	97	0.171429
32	98	0.1
33	99	0.075
32	100	0.111111
33	101	0.133333
32	102	0.166667
33	103	0.0384615
32	104	0.0333333
33	105	0.113636
32	106	0.142857
33	107	0.315789
32	108	0.107143
33	109	0.166667
32	110	0.121212
33	111	0.444444
32	112	0.153846
33	113	0.105263
32	114	0.0571429
33	115	0.125
32	116	0.117647
33	117	0.0625
32	118	0.0526316
33	119	0
32	120	0.178571
33	121	0.08
32	122	0.0555556
34	54	0.097561
35	55	0.030303
34	56	0.025
35	57	0.0344828
34	58	0
35	59	0.107143
34	60	0.0277778
35	61	0.208333
34	62	0.178571
35	63	0.190476
34	64	0.0869565
35	65	0.157895
34	66	0.0645161
35	67	0
34	68	0.111111
35	69	0.0357143
34	70	0.0666667
35	71	0.125
34	72	0.3125
35	73	0.0454545
34	74	0.294118
35	75	0.0357143
34	76	0.108108
35	77	0.0322581
34	78	0
35	79	0.133333
34	80	0.0666667
35	81	0.0714286
34	82	0.115385
35	83	0.117647
34	84	0.09375
35	85	0.192308
34	86	0.0769231
35	87	0.0645161
34	88	0.185185
35	89	0.225806
34	90	0.0967742
35	91	0.0645161
34	92	0
35	93	0.157895
34	94	0.0731707
35	95	0.105263
34	96	0.125
35	97	0.0454545
34	98	0.2
35	99	0.222222
34	100	0.228571
35	101	0.184211
34	102	0.108108
35	103	0.0322581
34	104	0.0769231
35	105	0.233333
34	106	0.0909091
35	107	0.178571
34	108	0.172414
35	109	0.09375
34	110	0.0666667
35	111	0.2
34	112	0.2
34	114	0.428571
34	116	0.15
35	117	0.0740741
34	118	0.285714
35	119	0.148148
34	120	0.111111
37	53	0.114286
37	55	0.292683
36	56	0.195122
37	57	0.2
36	58	0.148148
37	59	0.047619
36	60	0.137931
37	61	0.583333
36	62	0.296296
37	63	0.0769231
36	64	0.235294
37	65	0
36	66	0.304348
37	67	0.05
36	68	0.137931
37	69	0.117647
36	70	0.0869565
37	71	0.0454545
36	72	0.409091
37	73	0.0930233
36	74	0.115385
37	75	0.0909091
36	76	0
37	77	0
36	78	0.241379
37	79	0.027027
36	80	0.0487805
37	81	0.111111
36	82	0.153846
37	83	0.107143
36	84	0.21875
37	85	0.0322581
36	86	0.115385
37	87	0.105263
36	88	0.307692
37	89	0.0588235
36	90	0.192308
37	91	0.0540541
36	92	0.0625
37	93	0.0740741
36	94	0.0857143
37	95	0
36	96	0.0238095
37	97	0.0625
36	98	0
37	99	0.151515
36	100	0.133333
37	101	0
36	102	0.137931
37	103	0.129032
36	104	0.0571429
37	105	0.0740741
36	106	0.0454545
37	107	0.09375
36	108	0.0344828
37	109	0
36	110	0.0882353
37	111	0.205882
36	112	0.1
37	113	0.277778
36	114	1.5
37	115	0
36	116	0.0833333
37	117	0.0526316
36	118	0.272727
38	52	0.0555556
39	53	0.222222
38	54	0.0833333
39	55	0.0357143
38	56	0.25
39	57	0.0645161
38	58	0.0882353
39	59	0.185185
38	60	0.0714286
39	61	0.227273
38	62	0.0277778
39	63	0.0333333
38	64	0.142857
39	65	0.181818
38	66	0.0487805
39	67	0.178571
38	68	0.222222
39	69	0.32
38	70	0.346154
39	71	0.166667
38	72	0.0333333
39	73	0.285714
38	74	0.125
39	75	0.294118
38	76	0.04
39	77	0.235294
38	78	0.157895
39	79	0.277778
38	80	0.025
39	81	0.217391
38	82	0.0555556
39	83	0
38	84	0.0294118
39	85	0.153846
38	86	0.0454545
39	87	0.0714286
39	89	0.25
38	90	0.142857
39	91	0.0740741
38	92	0.0487805
39	93	0.0555556
38	94	0.0606061
39	95	0
38	96	0.107143
39	97	0
38	98	0.04
39	99	0.0263158
38	100	0.025
39	101	0.266667
38	102	0.105263
39	103	0.153846
38	104	0
39	105	0.075
38	106	0.0689655
39	107	0
38	108	0.108108
39	109	0.09375
38	110	0.0625
39	111	0.05
38	112	0.0222222
39	113	0.233333
38	114	0.0666667
39	115	0.0434783
41	51	0
40	52	0
41	53	0.1875
40	54	0.0833333
41	55	0.130435
40	56	0.0357143
41	57	0.172414
40	58	0.137931
41	59	0.111111
40	60	0.04
41	61	0.04
40	62	0.1875
41	63	0.157895
40	64	0
41	65	0.0625
40	66	0.0526316
41	67	0.178571
40	68	0.0909091
41	69	0.037037
40	70	0.15625
41	71	0.230769
40	72	0.0454545
41	73	0.192308
40	74	0
41	75	0.133333
40	76	0.222222
41	77	0.1
40	78	0.0357143
41	79	0.0555556
40	80	0.333333
41	81	0
40	82	0.241379
41	83	0.148148
40	84	0.181818
41	85	0.142857
40	86	0.0357143
41	87	0.192308
40	88	0.333333
41	89	0.111111
40	90	0.357143
41	91	0.21875
40	92	0.111111
41	93	0.105263
40	94	0.263158
41	95	0
40	96	0.346154
41	97	0
40	98	0.115385
41	99	0.15625
40	100	0.03125
41	101	0.366667
40	102	0.0606061
41	103	0.103448
40	104	0.166667
41	105	0.0454545
40	106	0.025
41	107	0.125
40	108	0.0666667
41	109	0.08
40	110	0.0526316
41	111	0.0588235
40	112	0.09375
41	113	0.0384615
40	114	0.117647
41	115	0.027027
40	116	0.441176
41	117	0.409091
42	50	0.208333
43	51	0.0714286
42	52	0.0263158
43	53	0.0882353
42	54	0.0344828
43	55	0.0833333
42	56	0.08
43	57	0.0277778
42	58	0.025
43	59	0.0714286
42	60	0.0357143
43	61	0.212121
42	62	0.111111
43	63	0.0606061
42	64	0.151515
43	65	0.0512821
42	66	0.025641
43	67	0.153846
42	68	0.0333333
43	69	0.0263158
42	70	0
43	71	0.0967742
42	72	0
43	73	0.190476
42	74	0.157895
43	75	0.0344828
42	76	0.117647
43	77	0.0294118
42	78	0.0357143
43	79	0.0769231
42	80	0.142857
43	81	0.307692
42	82	0.0833333
43	83	0
42	84	0.133333
43	85	0.0526316
42	86	0.130435
43	87	0.35
42	88	0.153846
43	89	0.214286
42	90	0.09375
43	91	0.0625
42	92	0.147059
43	93	0.0769231
42	94	0.21875
43	95	0.37037
42	96	0.235294
43	97	0
42	98	0.0909091
43	99	0.217391
42	100	0.125
43	101	0.0243902
42	102	0.0526316
43	103	0.538462
42	104	0.5
43	105	0.0833333
42	106	0.0666667
43	107	0.0526316
42	108	0.0333333
43	109	0.410256
42	110	0.102564
43	111	0.147059
42	112	0.111111
43	113	0.0526316
42	114	0.323529
43	115	0.153846
42	116	0.333333
43	117	0.0909091
42	118	0.1
43	119	0.130435
45	49	0.176471
44	50	0.136364
45	51	0.142857
44	52	0.0857143
45	53	0
44	54	0.0689655
45	55	0.153846
44	58	0.30303
45	59	0.037037
44	60	0.0526316
45	61	0.0434783
45	63	0.181818
45	65	0.142857
44	66	0.0540541
45	67	0.151515
44	68	0.133333
45	69	0.16
44	70	0
45	71	0.181818
44	72	0
45	73	0.148148
44	74	0.222222
45	75	0.214286
44	76	0.482759
45	77	0.172414
44	78	0.133333
45	79	0.15625
44	80	0.111111
45	81	0.027027
44	82	0
45	83	0.16
44	84	0.0740741
45	85	0.375
44	86	0.416667
45	87	0.037037
44	88	0.111111
45	89	0.121212
44	90	0.0294118
45	91	0
44	92	0.0588235
45	93	0.192308
44	94	0.0714286
45	95	0.357143
44	96	0.238095
45	97	0.133333
44	98	0.037037
45	99	0.166667
44	100	0.125
45	101	0.115385
44	102	0.235294
45	103	0.181818
44	104	0.037037
45	105	0.0740741
44	106	0.2
45	107	0.130435
44	108	0.0731707
45	109	0.317073
44	110	0.2
45	111	0.0540541
44	112	0
45	113	0.214286
44	114	0.190476
45	115	0.0833333
44	116	0.108108
45	117	0.0416667
44	118	0
45	119	0.0571429
44	120	0.32
46	48	0.0714286
47	49	0.1
46	50	0.0645161
47	51	0.206897
46	52	0.125
47	53	0.4
46	54	0.0344828
47	55	0.111111
46	56	0.193548
47	57	0.2
46	58	0.0714286
47	59	0.129032
46	60	0.148148
47	61	0.0333333
46	62	0.315789
47	63	0
46	64	0.0833333
47	65	0.176471
46	66	0.121212
47	67	0.153846
46	68	0.227273
47	69	0.04
46	70	0.0833333
47	71	0.266667
46	72	0.148148
47	73	0.105263
46	74	0.190476
47	75	0.391304
46	76	0.0882353
46	78	0.0833333
47	79	0.333333
46	80	0.04
47	81	0
46	82	0.1875
46	84	0.111111
47	85	0.411765
46	86	0.1
47	87	0.307692
46	88	0.214286
47	89	0.0909091
46	90	0.2
47	91	0
46	92	0.105263
47	93	0.210526
46	94	0.478261
46	96	0.08
47	97	0.166667
46	98	0
47	99	0.157895
46	100	0.138889
47	101	0.8
46	102	0.0571429
47	103	0.0588235
46	104	0.15
47	105	0.111111
46	106	0.230769
47	107	0.0689655
46	108	0.12
47	109	0.26087
46	110	0.125
47	111	0.0384615
46	112	0.128205
47	113	0.0571429
46	114	0
47	115	0.222222
46	116	0.0869565
47	117	0
46	118	0.0555556
49	39	0.565217
49	41	0.210526
48	42	0.142857
49	43	0.315789
49	45	0.225806
49	49	0.0869565
48	50	0.121951
49	51	0.125
48	52	0.294118
49	53	0.08
48	54	0.176471
49	55	0.037037
48	56	0.0909091
49	57	0.133333
48	58	0.173913
49	59	0.047619
48	60	0.0689655
49	61	0.233333
48	62	0
49	63	0.0285714
48	64	0.08
49	65	0.05
48	66	0
49	67	0.0967742
48	68	0.357143
49	69	0.205882
48	70	0
49	71	0.26087
48	72	0.185185
49	73	0.0285714
48	74	0.208333
49	75	0
48	76	0.346154
49	77	0.162162
48	78	0.12
49	79	0
48	80	0.0882353
49	81	0.142857
48	82	0.0222222
49	83	0.0285714
48	84	0.130435
49	85	0.230769
48	86	0.428571
49	87	0.0606061
48	88	0.208333
49	89	0.16129
48	90	0.105263
49	91	0
48	92	0
49	93	0.115385
48	94	0.5
49	95	0.4
48	96	0.115385
49	97	0.08
48	98	0.210526
49	99	0.027027
48	100	0.16
49	101	0.111111
48	102	0.294118
48	104	0
49	105	0.125
48	106	0.190476
49	107	0.138889
48	108	0.0833333
49	109	0.0869565
48	110	0.114286
49	111	0.114286
48	112	0.0344828
49	113	0.0666667
48	114	0.0769231
49	115	0.148148
48	116	0.125
50	38	0.466667
51	39	0.2
50	40	0.333333
50	42	0.0967742
51	43	0.142857
50	44	0.0882353
51	45	0.0689655
50	46	0.0333333
51	47	0
50	48	0.0357143
51	49	0.153846
50	50	0.0625
51	51	0
50	52	0.0344828
51	53	0.1
50	54	0.190476
51	55	0.375
50	56	0.16129
51	57	0.0731707
50	58	0
51	59	0
50	60	0.136364
51	61	0.588235
50	62	0
51	63	0.0869565
50	64	0.0714286
51	65	0.0882353
50	66	0.129032
51	67	0.027027
50	68	0.0384615
51	69	0.0384615
50	70	0.193548
51	71	0.1
50	72	0.111111
51	73	0.030303
50	74	0.272727
51	75	0.0833333
50	76	0.1
51	77	0.0357143
50	78	0.26087
51	79	0.15
50	80	0.0857143
51	81	0.0526316
50	82	0
51	83	0.230769
50	84	0.375
51	85	0.0833333
50	86	0.166667
51	87	0.129032
50	88	0.0769231
51	89	0.0540541
50	90	0.151515
51	91	0.4
50	92	0.117647
51	93	0.24
50	94	0.227273
50	96	0.8
50	98	0.117647
51	99	0
50	100	0.230769
51	101	0
50	102	0
51	103	0.30303
50	104	0
50	106	0.142857
50	108	0.190476
50	110	0.0952381
50	112	0.025641
52	38	0.0909091
53	39	0.0769231
52	40	0.214286
53	41	1.8
52	42	0.0952381
53	43	0.0740741
52	44	0.166667
53	45	0.153846
52	46	0.0416667
53	47	0.0384615
52	48	0.0384615
53	49	0.05
52	50	0.0434783
53	51	0.0555556
52	52	0
53	53	0.2
52	54	0
53	55	0.21875
52	56	0.388889
53	57	0.166667
52	58	0.0540541
53	59	0.3125
53	61	0.142857
52	62	0.178571
53	63	0
52	64	0.0833333
53	65	0.0625
52	66	0
53	67	0.1
52	68	0.0833333
53	69	0.075
52	70	0.1
53	71	0
53	73	0
52	74	0.0606061
53	75	0
52	76	0.192308
53	77	0.166667
52	78	0.347826
53	79	0
52	80	0.266667
53	81	0.111111
52	82	0
53	83	0
52	84	0.357143
53	85	0.0645161
52	86	0
53	87	0.392857
52	88	0.217391
53	89	0
52	90	0.32
53	91	0.777778
53	93	0.272727
52	94	0.0909091
53	95	0
52	96	0.5
53	97	0.0909091
52	98	0.230769
53	99	0
52	100	0.0769231
53	101	0.0769231
52	102	0.571429
53	103	0.375
55	39	0
54	40	0.4
55	41	0.6
54	42	0.125
55	43	0.0454545
54	44	0.125
55	45	0.0454545
54	46	0.111111
55	47	0.0689655
54	48	0.0952381
55	49	0.125
54	50	0.2
55	51	0.230769
54	52	0.181818
54	54	0.130435
55	55	0
54	56	0.105263
55	57	0.181818
54	58	0.08
55	59	0.666667
54	60	0.25
55	61	0
54	62	0.0909091
55	63	0.304348
54	64	0.0434783
55	65	0.5
54	66	0.0769231
55	67	0.0689655
54	68	0.0416667
55	69	0.263158
54	70	0.195652
55	71	0.136364
54	72	0.117647
55	73	0.08
54	74	0.129032
55	75	0.32
54	76	0.0333333
55	77	0.176471
54	78	0.171429
55	79	0.0666667
54	80	0
55	81	0
54	82	0.0555556
55	83	0.2
54	84	0.454545
55	85	0.142857
54	86	0
55	87	0.125
54	88	0.0714286
55	89	0.461538
54	90	0.0909091
55	91	0.0263158
54	92	0.030303
55	93	0.285714
54	94	0.210526
55	95	0.0833333
54	96	0.0909091
54	98	0.692308
55	101	0.444444
54	102	0.117647
56	42	0.25
56	44	0
57	45	0.0625
56	46	0
57	47	0.0714286
56	48	0.027027
57	49	0.117647
56	50	0.130435
57	51	0.0740741
56	52	0.16129
57	53	0
56	54	0.0869565
57	55	0.375
57	57	0.4375
56	58	0
57	59	0.269231
56	60	0.125
57	61	0.272727
56	62	0.3125
57	63	0
56	64	0.142857
57	65	0
56	66	0.368421
57	67	0.09375
56	68	0.131579
56	70	0.181818
57	71	0
56	72	0.692308
57	73	0.583333
56	74	0.142857
57	75	0.117647
56	76	0.0909091
57	77	0.428571
56	78	0.28
57	79	0.214286
56	80	0.030303
57	81	0.08
56	82	0.238095
57	83	0.0857143
56	84	0.290323
57	85	0
56	86	0.0952381
57	87	0.0555556
56	88	0.0833333
57	89	0.0689655
57	91	0.0606061
56	92	0.315789
57	93	0.135135
56	94	0.0714286
57	95	0.277778
56	96	0.333333
57	97	0.1
56	98	0.0967742
56	100	0.0571429
57	101	0.2
59	43	0.111111
58	44	0.181818
59	45	0.037037
59	47	0.0689655
58	48	0.2
59	49	0.294118
58	50	0.263158
59	51	0.411765
58	52	0.294118
59	55	0.0740741
58	56	0.294118
59	57	0.1
58	58	0.4375
59	59	0.190476
58	60	0.833333
59	61	0.25
58	62	0.0322581
59	63	0.12
58	64	0.111111
59	65	0.16129
58	66	0.115385
59	67	0.0869565
58	68	0.08
59	69	0.03125
58	70	0.0333333
59	71	0.0357143
58	72	0.25
59	73	0.0952381
58	74	0.25
59	75	0.0588235
58	78	0.222222
59	79	0.1
58	80	0.545455
59	81	0.166667
58	82	0.15
59	83	0.170732
58	84	0.333333
59	85	0.2
58	86	0.0769231
59	87	0.131579
58	88	0.0588235
59	89	0.272727
58	90	0.285714
59	91	0.0645161
58	92	0.0666667
59	93	0.285714
58	94	0.454545
59	95	0.238095
58	96	0.230769
59	97	0.194444
58	98	0.0833333
59	99	0.454545
58	100	0.347826
61	37	0.16129
61	39	0.08
61	41	0.166667
60	42	0.142857
61	43	0.5
60	44	0.0555556
61	45	0.5
60	46	0.230769
61	47	0.0952381
60	48	0.217391
61	49	0.0857143
60	50	0.294118
61	51	0.03125
60	52	0
61	53	0.294118
61	55	0.0833333
60	56	0.235294
61	57	0.142857
60	58	0.333333
61	59	0.125
60	60	0.133333
60	62	0.176471
61	63	0.0434783
60	64	0.08
61	65	0
60	66	0.227273
61	67	0.4375
60	68	0.0714286
61	69	0.04
60	70	0.0909091
61	71	0.0769231
60	72	0.117647
61	73	0.15
60	74	0.210526
61	75	0.173913
61	77	0.181818
60	78	0.03125
61	79	0.444444
60	80	0.142857
61	81	0
60	82	0.0689655
61	83	0.117647
60	84	0.0930233
61	85	0
60	86	0.0769231
61	87	0.875
60	88	0.214286
61	89	0.272727
60	90	0.3
61	91	0.166667
60	92	0
61	93	0.266667
60	94	0.210526
61	95	0
60	96	0.12
60	98	0.111111
63	33	0
62	34	0.117647
63	35	0.208333
62	36	0.130435
63	37	0.0384615
62	38	0.0689655
63	39	0.0714286
62	40	0.0952381
63	41	0.0714286
62	42	0.04
63	43	0.103448
62	44	0.333333
63	45	0.25
62	46	0.307692
63	47	0.190476
62	48	0.307692
63	49	0.0714286
62	50	0.210526
63	51	0.214286
62	52	0
63	53	0
62	54	0.0588235
63	55	0.107143
62	56	0.142857
63	57	0.08
62	58	0.0769231
63	59	0.35
63	61	0.142857
62	62	0.08
63	63	0.0434783
62	64	0
63	65	0.227273
62	66	0.0882353
63	67	0
62	68	0.136364
63	69	0.0689655
62	70	0.037037
63	71	0.173913
62	72	0.0714286
63	73	0.0571429
62	74	0.75
63	75	0.148148
62	76	0.5
63	77	0.214286
62	78	0.142857
63	79	0.027027
62	80	0.571429
63	81	0.2
62	82	0
63	83	0.357143
62	84	0.181818
62	86	0.157895
63	87	0.3125
62	90	0.269231
63	91	0.285714
62	92	0.117647
62	94	0.307692
65	27	0.0952381
65	29	0.133333
64	30	0.142857
65	31	0.0526316
64	32	0.105263
65	33	0
64	34	0.0689655
65	35	0.0344828
64	36	0.2
65	37	0.153846
64	38	0.0526316
65	39	0
64	40	0.12
65	41	0.0769231
64	42	0.133333
64	44	0.294118
65	45	0.2
64	46	0.0526316
65	47	0.0740741
64	48	0.333333
65	49	0.16129
64	50	0.0588235
65	51	0.333333
64	52	0.181818
65	53	0.611111
64	54	0.0625
65	55	0.208333
64	56	0.0714286
65	57	0.285714
64	58	0.15
65	59	0.285714
64	60	0.115385
65	61	0.133333
64	62	0.037037
65	63	0.375
64	64	0.2
65	65	0.352941
64	66	0.217391
65	67	0.130435
64	68	0.2
65	69	0
64	70	0.266667
65	71	0.26087
64	72	0.357143
65	73	0
64	74	0.0689655
65	75	1
64	76	0.333333
65	77	0.192308
64	78	0.147059
65	79	0.4375
64	80	0.0357143
65	81	0.133333
64	82	0.444444
65	83	0.230769
64	84	0.357143
65	85	0.3
64	86	0.166667
65	87	0.571429
64	88	0.333333
65	89	0.15
67	25	0.0294118
67	27	0.208333
66	28	0.28
67	29	0.129032
66	30	0.241379
67	31	0.115385
66	32	0.135135
67	33	0.171429
66	34	0.0588235
67	35	0.0277778
66	36	0.108108
67	37	0.15
66	38	0.0769231
67	39	0.0588235
66	40	0
67	41	0.166667
66	42	0.075
67	43	1.33333
66	44	0
66	46	0.3
67	49	0.153846
66	50	0.714286
67	51	0.291667
66	52	0.4
67	53	0.0909091
66	54	0.0952381
66	56	0.208333
67	57	0.111111
66	58	0
67	61	0.142857
66	62	0
67	63	0
66	64	0.0625
67	65	0.0967742
66	66	0
67	67	0.416667
66	68	0.222222
67	69	0.230769
66	70	0.130435
67	71	0
66	72	0.230769
67	73	0.111111
66	74	0.0909091
67	75	0.368421
66	76	0
67	77	0.148148
66	78	0.181818
67	79	0
66	80	0
67	81	0.0909091
66	82	0.025641
67	83	0.0625
66	84	0.214286
67	85	0.0952381
66	86	0.1875
67	87	0.5625
66	88	0.272727
68	26	0.416667
69	27	0.147059
68	28	0.125
69	29	0
68	30	0.216216
69	31	0.0555556
68	32	0.0416667
69	33	0.130435
68	34	0.12
69	35	0.0357143
68	36	0.12
69	37	0
68	38	0.0967742
69	39	0.142857
68	40	0.2
69	45	0.111111
68	46	0.153846
69	47	0
68	48	0.08
68	50	0.0526316
68	52	0.1
69	53	0.3125
68	54	0.125
68	56	0.142857
69	57	0.1
68	58	0.222222
69	59	0.25
68	60	0.136364
69	61	0.12
68	62	0.130435
69	63	0.15
68	64	0.0555556
69	65	0.304348
68	66	0.130435
69	67	0
68	68	0.2
69	69	0.227273
68	70	0.0625
69	71	0.0344828
68	72	0.333333
69	73	0.12
68	74	0.166667
69	75	0.24
68	76	0.148148
69	77	0.037037
68	78	0.142857
69	79	0.08
68	80	0.272727
69	81	0.333333
68	82	0.0689655
69	83	0.1
68	84	0.384615
68	86	0.03125
70	30	0.428571
70	32	0.125
70	34	0.121212
70	36	0
71	43	0.0588235
70	44	0.0344828
71	45	0.214286
70	46	0
71	47	0.105263
70	48	0.0357143
71	49	0.473684
70	50	0.2
70	52	0.307692
70	58	0.272727
70	60	0.178571
70	62	0.615385
70	64	0.230769
71	65	1.5
70	66	0.384615
71	67	0.388889
70	68	0.178571
71	69	0
70	70	0.0588235
70	72	0.0769231
70	74	0.461538
71	75	0.214286
70	76	0.285714
71	77	0.142857
70	78	0
70	80	0.05
70	82	0.0666667

## Sheet: SB2-A-Breast-alternated
x	y	Total reads per cell
15	3	0.0833333
16	2	0.0689655
17	3	0.0952381
16	4	0.115385
17	5	0.148148
19	1	0.0952381
18	2	0.0263158
19	3	0.0769231
18	4	0.037037
19	5	0.0416667
18	6	0.333333
21	1	0
20	2	0.0625
21	3	0.0277778
20	4	0.333333
21	5	0.0714286
20	6	0
23	1	0.0555556
22	2	0
23	3	0.115385
22	4	0.0625
23	5	0
22	6	0
23	7	0.235294
24	0	0.03125
25	1	0.125
24	2	0.0833333
25	3	0.030303
24	4	0.0333333
25	5	0.147059
24	6	0.0714286
25	7	0.0434783
26	0	0.136364
27	1	0
26	2	0
27	3	0.0333333
26	4	0.05
27	5	0
26	6	0.105263
27	7	0.181818
28	2	0.03125
28	4	0.05
29	5	0.0833333
28	6	0.307692
29	7	0
28	8	0.0434783
29	9	0.24
30	6	0.0714286
31	7	0.117647
30	8	0
31	9	0
33	7	0.166667
32	8	0
33	9	0.0909091
32	10	0.0740741
34	8	0.1875
35	9	0.0588235
34	10	0.2
35	11	0.6
36	8	0.142857
37	9	0.0769231
36	10	0
37	11	0.0285714
36	12	0.181818
5	49	0.16
5	51	0.0740741
4	52	0.263158
5	53	0.030303
4	54	0.0869565
5	55	0.193548
5	57	0
7	47	0.15
6	48	0.142857
7	49	0.0769231
6	50	0.0285714
7	51	0.0322581
6	52	0.0344828
7	53	0.142857
6	54	0.227273
7	55	0.2
6	56	0
8	48	0.0769231
9	49	0.2
8	50	0.0333333
9	51	0.333333
8	52	0
9	53	0.0666667
8	54	0.03125
27	11	0.142857
27	13	0.05
27	15	0.16
27	17	0.125
28	10	0.0322581
29	11	0.142857
28	12	0.0882353
29	13	0.142857
28	14	0.0645161
29	15	0.0588235
28	16	0
29	17	0.0357143
28	18	0.0434783
29	19	0.047619
28	20	0.5
29	21	0
28	22	0
29	23	0.115385
29	25	0
29	27	0.357143
29	29	0.0769231
29	31	0
30	10	0.777778
31	11	0
30	12	0
31	13	0.1
30	14	0
31	15	0.030303
30	16	0.0344828
31	17	0.0357143
30	18	0
31	19	0.166667
30	20	0.133333
30	22	0
31	23	0.0952381
30	24	0
31	25	0.0357143
30	26	0.1
31	27	0.0967742
30	28	0.259259
31	29	0.28
30	30	0
31	31	0
30	32	0.444444
31	33	0.0666667
30	34	0
31	35	0
32	0	0.0625
33	1	0
33	11	0.037037
32	12	0.0416667
33	13	0.2
32	14	0
33	15	0.0645161
32	16	0.0416667
33	17	0.153846
32	18	0.172414
33	19	0
32	20	0
33	21	0.714286
32	24	0.0645161
33	25	0.0689655
32	26	0.217391
33	27	0.0526316
32	28	0
33	29	0.08
32	30	0.1875
33	31	0.0909091
32	32	0.0625
33	33	0
32	34	0.24
33	35	0.0344828
32	36	0.137931
33	37	0.0833333
32	38	0.444444
33	39	0.6
34	0	0.0357143
35	1	0.117647
34	2	0.0588235
34	12	0
35	13	0
34	14	0.05
35	15	0.0714286
34	16	0.142857
35	17	0.222222
34	18	0.210526
35	19	0.0526316
34	20	0.037037
35	21	0.0416667
34	26	0
35	27	0
34	28	0.0434783
35	29	0.0294118
34	30	0.117647
35	31	0.142857
34	32	0.0416667
35	33	0.09375
34	34	0.16129
35	35	0.0434783
34	36	0.0869565
35	37	0.03125
34	38	0
35	39	0
34	40	0.0714286
35	41	0.25
36	0	0.190476
37	1	0.125
36	2	0.545455
37	3	0.428571
37	13	0.238095
36	14	0.0666667
37	15	0.103448
36	16	0.0714286
37	17	0.111111
36	18	0
37	19	0.16129
36	20	0.04
37	21	0.285714
36	22	0.129032
37	23	0.111111
36	24	0.166667
37	25	0.411765
36	26	0.285714
37	27	0.142857
36	28	0.05
37	29	0.157895
36	30	0.0416667
37	31	0.0555556
36	32	0.0285714
37	33	0
36	34	0
37	35	0.857143
36	36	0
37	37	0.0416667
36	38	0.2
37	39	0.136364
36	40	0.1
37	41	0.04
36	42	0.32
37	43	0.285714
37	45	0.923077
37	47	0.0384615
37	49	0.3
37	51	0.025641
36	52	0.153846
37	53	0
36	54	0
37	55	0
38	0	0.129032
39	1	0.0606061
38	2	0.75
39	3	0.0952381
39	5	0.294118
39	7	0.192308
39	9	0.291667
39	11	0.0434783
39	13	0.0384615
38	14	0.294118
39	15	0.0952381
38	16	0
39	17	0.047619
38	18	0.157895
39	19	0.0625
38	20	0.0625
39	21	0.0333333
38	22	0
39	23	0.192308
38	24	0.04
39	25	0.181818
38	26	0.172414
39	27	0.0967742
38	28	0.142857
39	29	0.111111
38	30	0.111111
39	31	0.0909091
38	32	0.173913
39	33	0.210526
38	34	0.107143
39	35	0
38	36	0.0882353
39	37	0.16129
38	38	0.166667
39	39	0.0277778
38	40	0
39	41	0
38	42	0
39	43	0.0526316
38	44	0.166667
39	45	0.0344828
38	46	0.04
39	47	0
38	48	0.172414
39	49	0.181818
38	50	0.05
39	51	0.142857
38	52	0.102564
39	53	0.138889
38	54	0.225806
39	55	0.137931
38	56	0.075
39	57	0.0285714
38	58	0.0344828
39	59	0.318182
39	61	0.0285714
40	0	0.0930233
41	1	0.0555556
40	2	0
41	3	0.166667
40	4	0.0689655
41	5	0
40	6	0
41	7	0.09375
40	8	0.0689655
41	9	0.148148
40	10	0
41	11	0.075
40	12	0.0571429
41	13	0.777778
40	14	0.235294
41	15	0.04
40	16	0.117647
41	17	0
40	18	0
41	19	0.130435
40	20	0.0357143
41	21	0.12
40	22	0.125
41	23	0.2
40	24	0.2
41	25	0.0454545
40	26	0
41	27	0.0740741
40	28	0.0416667
41	29	0.0625
40	30	0.347826
41	31	0
40	32	0.1875
41	33	0.047619
40	34	0
41	35	0.285714
40	36	0.181818
41	37	0
40	38	0.263158
41	39	0.333333
40	40	0
41	41	0.3
40	42	0.142857
41	43	0
40	44	0.176471
41	45	0.0714286
40	46	0
41	47	0.214286
40	48	0.037037
41	49	0.0333333
40	50	0
41	51	0.190476
40	52	0.25
41	53	0
40	54	0
41	55	0.166667
40	56	0
40	58	0.16129
40	60	0.03125
42	0	0.111111
43	1	0.318182
42	2	0.0285714
43	3	0.0384615
42	4	0.0357143
43	5	0.133333
42	6	0
43	7	0.107143
42	8	0
43	9	0.0857143
42	10	0.0714286
43	11	0.148148
42	12	0.0606061
43	13	0.0740741
42	14	0.0714286
43	15	0
42	16	0
43	17	0.0416667
42	18	0.285714
43	19	0.0526316
42	20	0.1
43	21	0.105263
42	22	0.0714286
43	23	0.0444444
42	24	0.0909091
43	25	0.181818
42	26	0.130435
43	27	0.4
42	28	0.125
43	29	0.04
42	30	0.0714286
43	31	0
42	32	0.0526316
43	33	0.133333
42	34	0.0526316
43	35	0.125
42	36	0.08
43	37	0.04
42	38	0.142857
43	39	0.12
42	40	0.0526316
43	41	0
42	42	0
43	43	0
42	44	0
43	45	0.208333
42	46	0.0571429
43	47	0.0294118
42	48	0.16
43	49	0.111111
42	50	0.103448
43	51	0.0833333
42	52	0.0357143
43	53	0.0769231
42	54	0.25
43	55	0
42	56	0.111111
43	57	0.0526316
44	0	2.33333
45	1	0
44	2	0
45	3	0.0434783
44	4	0
45	5	0.190476
44	6	0.25
45	7	0.0416667
44	8	0.03125
45	9	0.153846
44	10	0.117647
45	11	0
44	12	0.148148
45	13	0
44	14	0.16
45	15	0
44	16	0.137931
45	17	0.08
44	18	0
45	19	0.111111
44	20	0
45	21	0
44	22	0.2
45	23	0.142857
44	24	0.0952381
45	25	0.272727
44	26	0
45	27	0.0689655
44	28	0.210526
45	29	0.190476
44	30	0.16129
45	31	0.05
44	32	0.0416667
45	33	0.181818
44	34	0
45	35	0.178571
44	36	0.15
45	37	0.181818
44	38	0
45	39	0.107143
44	40	0.047619
45	41	0.125
44	42	0.12
45	43	0.36
44	44	0.1
45	45	0
44	46	0.09375
45	47	0.129032
44	48	0.0857143
45	49	0.137931
44	50	0
45	51	0.0434783
44	52	0.0833333
45	53	0.142857
44	54	0.0357143
45	55	0.05
44	56	0.09375
45	57	0.133333
44	58	0
45	59	0.05
45	69	0.115385
45	71	0.0434783
46	0	0.0714286
47	1	0
46	2	0.4
47	3	0.047619
46	4	0.15
47	5	0.0666667
46	6	0.0740741
47	7	0.0333333
46	8	0.171429
47	9	0.108108
46	10	0.142857
47	11	0.0909091
46	12	0
47	13	0.285714
46	14	0.2
47	15	0.0833333
46	16	0.133333
47	17	0.125
46	18	0.470588
46	20	0.2
47	21	0
46	22	0.0769231
47	23	0.304348
46	24	0.25
47	25	0
46	26	0.0454545
47	27	0.0357143
46	28	0.190476
47	29	0.0344828
46	30	0.142857
47	31	0
46	32	0.217391
47	33	0.318182
46	34	1.14286
47	35	0.0625
46	36	0.0666667
47	37	0.125
46	38	0
47	39	0.0645161
46	40	0
47	41	0
46	42	0.130435
47	43	0.3125
46	44	0.15
47	45	0.157895
46	46	0
47	47	0.0357143
46	48	0.307692
47	49	0.0625
46	50	0.272727
47	51	0.714286
46	52	0
47	53	0.130435
46	54	0.0454545
47	55	0.04
46	56	0
47	57	0.173913
46	58	0.111111
47	59	0
46	60	0.0689655
47	65	0.208333
47	67	0.0833333
46	68	0
47	69	0.0833333
46	70	0.04
47	71	0.0357143
46	72	0.26087
47	73	0.0967742
47	75	0.0357143
46	76	0.0571429
47	77	0.0731707
46	78	0.0571429
47	79	0.157895
48	0	0.285714
49	1	0
48	2	0.294118
49	3	0.0666667
48	4	0
49	5	0.105263
48	6	0
49	7	0
48	8	0.107143
49	9	0.105263
48	10	0.0857143
49	11	0.0625
48	12	0.027027
49	13	0.0588235
48	14	0.130435
49	15	0.173913
48	16	0.0869565
48	22	0.153846
49	23	0.153846
48	24	0.181818
49	25	0.0952381
48	26	0.0666667
49	27	0.0769231
48	28	0.181818
49	29	0
48	30	0.0769231
49	31	0.0833333
48	32	0.047619
49	33	0
48	34	0.047619
49	35	0.107143
48	36	0
49	37	0.15625
48	38	0.114286
49	39	0.0666667
48	40	0.148148
49	41	0.0384615
48	42	0.0454545
49	43	0.0769231
48	44	0.16
49	45	0
48	46	0
49	47	0.0416667
48	48	0.0555556
49	49	0.444444
49	53	0
48	54	0.108108
49	55	0
48	56	0
49	57	0.0277778
48	58	1.4
49	59	0.0285714
48	60	0
49	61	0
49	63	0
48	64	0.16
49	65	0.0869565
48	66	0.136364
49	67	0.08
48	68	0
49	69	0.0714286
48	70	0.111111
49	71	0
48	72	0.0454545
49	73	0.047619
48	74	0.133333
49	75	0.4
48	76	0.148148
49	77	0.1
48	78	0.0526316
49	79	0.333333
48	80	0.0869565
49	81	0.0357143
48	82	0
49	83	0
48	84	0.0384615
49	85	0.0526316
48	86	0.230769
49	87	0
50	0	0.047619
51	1	0.333333
50	2	0.0714286
51	3	0.0588235
50	4	0.0810811
51	5	0.027027
50	6	0.047619
51	7	0.0487805
50	8	0.15625
51	9	0.15
50	10	0.1
51	11	0
50	12	0.05
51	13	0.571429
50	14	0
51	23	0.117647
50	24	0.285714
51	25	0.0588235
50	26	0.1875
51	27	0.0357143
50	28	0.0588235
51	29	0.0967742
50	30	0.0555556
51	31	0.0344828
50	32	0.25
51	33	0.4
50	34	0.0588235
51	35	0
50	36	0.0714286
51	37	0.0833333
50	38	0.125
51	39	0.125
50	40	0.0833333
51	41	0.111111
50	42	0.0740741
51	43	0.0344828
50	44	0.105263
51	45	0.21875
50	46	0.16
51	49	0.111111
51	51	0
50	52	0.214286
51	53	0.147059
50	54	0.105263
51	55	0.272727
50	56	0
51	57	0
50	58	0.133333
51	59	0.0882353
50	60	0.037037
51	61	0.04
50	62	0.0434783
51	63	0.0357143
50	64	0.193548
51	65	0.214286
50	66	0.0869565
51	67	0
50	68	0.0769231
51	69	0.115385
50	70	0.09375
51	71	0.257143
50	72	0.181818
51	73	0.1
50	74	0.0810811
51	75	0.08
50	76	0.047619
51	77	0.0740741
50	78	0.0625
51	79	0.0344828
50	80	0.0322581
51	81	0.0645161
50	82	0.285714
51	83	0.0714286
50	84	0.125
51	85	0
50	86	0.0740741
51	87	0.375
50	88	0.153846
52	0	0.125
53	1	0.142857
52	2	0
53	3	0
52	4	0.025641
53	5	0.030303
52	6	0.148148
53	7	0.03125
52	8	0.0243902
53	9	0.296296
52	10	0.111111
52	24	0.0454545
53	25	0
52	26	0.0769231
53	27	0.0869565
52	28	0.125
53	29	0.125
52	30	0.0952381
52	32	0.0740741
53	33	0.130435
52	34	0.125
53	35	0.192308
52	36	0.0769231
53	37	0
52	38	0.117647
53	39	0.130435
52	40	0.294118
52	42	0
52	48	0
53	49	0.272727
52	50	0
53	51	0.111111
52	52	0
53	53	0
52	54	0.130435
53	55	0.1
52	56	0.166667
53	57	0
52	58	0.181818
53	59	0.0869565
52	60	0.04
53	61	0.0333333
52	62	0.227273
53	63	0.0833333
52	64	0.0526316
53	65	0.190476
52	66	0.111111
53	67	0.192308
52	68	0.3125
53	69	0.0740741
52	70	0
53	71	0.181818
52	72	0.1
53	73	0.173913
52	74	0.0333333
53	75	0.115385
52	76	0.0625
53	77	0.0833333
52	78	0.272727
53	79	0
52	80	0
53	81	0.1
52	82	0.15
53	83	0.181818
52	84	0.0909091
53	85	0.142857
52	86	0.1
53	87	0
52	88	0
53	89	5
54	6	0.103448
54	8	0.0689655
54	36	0
55	37	0
54	38	0.0625
55	39	0.0769231
54	40	0.4
55	49	0.2
54	50	0.0526316
55	51	0.166667
54	52	0
55	53	0
54	54	0.03125
55	55	0
54	56	0.115385
55	57	0.0588235
54	58	0.0882353
55	59	0.103448
54	60	0.0909091
55	61	0.115385
54	62	0.04
55	63	0.222222
54	64	0.0769231
55	65	0.294118
54	66	0.190476
55	67	0.025641
54	68	0.5
55	69	0.027027
54	70	0.173913
55	71	0.4375
54	72	0.235294
55	73	0.0909091
54	74	0.133333
55	75	0.03125
54	76	0.129032
55	77	0
54	78	0.25
55	79	0.130435
54	80	0
55	81	0
54	82	0.555556
55	83	0.181818
54	84	0.0357143
55	85	0
54	86	0.130435
55	87	0.0833333
54	88	0.0689655
55	89	0.111111
54	90	0.333333
56	50	0.0555556
57	51	0.2
56	52	0.0357143
57	53	0.0333333
56	54	0.0333333
57	55	0.166667
56	56	0.0555556
57	57	0.147059
56	58	0.153846
57	59	0.208333
56	60	0.0869565
57	61	0.09375
56	62	0.0666667
57	63	0.0526316
56	64	0
57	65	0.111111
56	66	0.0454545
56	76	0.0666667
57	77	0
56	78	0.117647
57	79	0.0769231
56	80	0.222222
57	81	0.181818
56	82	0.222222
57	83	0
56	84	0.0625
57	85	1.5
56	86	0.3
57	87	0.0625
56	88	0.125
57	89	0.285714
56	90	0.153846
57	91	0.05
56	92	0.133333
57	93	0
57	95	0.111111
57	97	0.08
57	99	0.125
58	56	0
58	58	0.125
58	60	0.05
58	62	0.571429
58	76	0.04
59	77	0.117647
58	78	0.03125
59	79	0.15625
58	80	0.027027
59	81	0.0833333
58	82	0.0882353
59	83	0.0454545
58	84	0.0571429
59	85	0.125
58	86	0.166667
59	87	0.05
58	88	0.0769231
59	89	0.6
58	90	0.05
59	91	0.357143
58	92	0.333333
59	93	0.222222
58	94	1
59	95	0.0666667
58	96	2
58	98	0.125
60	76	0
60	78	0.0571429
60	80	0
60	86	0.277778
60	88	0
60	90	0
63	85	1
63	87	0.037037
62	88	0.0526316
63	89	0.8
62	90	0
63	91	0
63	93	0.185185
65	77	0.666667
65	79	0.444444
65	81	0.0833333
64	82	0.5
65	83	0.0645161
64	84	0.0384615
65	85	0.0666667
64	86	0.037037
65	87	0.0540541
64	88	0.0833333
65	89	0.4
64	90	0.0869565
65	91	0.0714286
64	92	0.2
65	93	0.0588235
64	94	0
65	95	0.027027
64	96	0.25
65	97	0.0625
64	98	0.148148
65	99	0.0714286
64	100	0.217391
65	101	0.0740741
64	102	0.0909091
65	103	0.1
64	104	0.0909091
65	105	0.15
65	107	0.111111
66	76	0.111111
67	77	0
66	78	0
67	79	0.166667
66	80	0.0277778
67	81	0.117647
66	82	0.1
67	83	0
66	84	0.08
67	85	0.09375
66	86	0.105263
67	87	0.125
66	88	0.135135
67	89	0.0555556
66	90	0.0833333
67	91	0.0625
66	92	0.0344828
67	93	0.0588235
66	94	0.025
67	95	0
66	96	0.03125
67	97	0.0555556
66	98	0.5
67	99	0.107143
66	100	0.105263
67	101	0.133333
66	102	0.190476
67	103	0.0416667
66	104	0.315789
67	105	0.15625
66	106	0.176471
67	107	0.142857
66	108	0.047619
67	109	0.0588235
68	84	0
68	86	0.125
68	88	0.0909091
69	89	1.5
68	90	0.125
69	91	3
68	92	0.375
69	93	0.125
68	94	0.125
69	95	0
68	96	0.0967742
69	97	0.181818
68	98	0.097561
69	99	0.310345
68	100	0.0555556
69	101	0.0833333
68	102	0.21875
69	103	0.0625
68	104	0.209302
69	105	0
68	106	0.129032
69	107	0
68	108	0
68	110	0.2
1	39	0.333333
1	41	0.0454545
1	43	0.0833333
1	45	0.0344828
1	47	0
0	48	0
1	49	0.0555556
1	51	0.0434783
0	52	0.0526316
3	31	0.03125
2	34	1.33333
2	36	0.0555556
3	37	0.0952381
2	38	0.0714286
3	39	0.105263
3	41	0.428571
2	42	0.1875
3	43	0.2
2	44	0.384615
3	45	0.04
2	46	0.125
2	48	0.214286
5	27	0.0714286
5	29	0.0714286
4	30	0.0909091
5	31	0.0833333
5	33	0.111111
4	34	0.04
5	35	0.0454545
4	36	0.09375
5	37	0.05
4	38	0.0869565
5	39	0.115385
4	40	0.125
5	41	0.105263
4	42	0.153846
6	26	0.1
6	28	0.0666667
6	30	0.111111
7	31	0.166667
6	32	0.233333
7	33	0.176471
6	34	0.16
6	36	0.181818
6	38	0.15
7	63	0.333333
6	64	0
7	65	0.0740741
6	80	0
7	81	0.75
7	83	0
9	31	0.0322581
9	33	0
9	35	0.05
8	36	0.206897
9	37	0
9	39	0.0333333
8	64	0.0740741
9	65	0.0833333
8	66	0.176471
9	67	0.1
8	68	0.1875
9	69	0.0714286
8	70	0
9	71	0.0434783
9	73	0.0625
8	80	0.111111
9	81	0.166667
8	82	0.8
9	83	0
8	84	0.545455
9	85	0.1875
11	25	0.0277778
11	27	0.142857
10	28	0.0588235
11	29	0.148148
10	30	0
11	31	0.04
10	32	0
11	33	0.142857
10	34	0.133333
11	35	0.117647
10	36	0.133333
11	37	0.09375
10	38	0.230769
11	39	0
10	40	0.0555556
11	41	0.0416667
10	42	0.0714286
11	43	0.269231
10	44	0
11	45	0
10	46	0.0869565
11	47	0.166667
10	48	0.117647
11	49	0.181818
10	50	0.0526316
11	51	0
11	65	0.0294118
10	66	0
11	67	0.148148
10	68	0.238095
11	69	0.0588235
10	70	0.285714
11	71	0.0416667
10	72	0.1
11	73	0
10	74	0.117647
11	75	0.142857
10	76	0.153846
11	77	0.0740741
10	78	0.222222
11	79	0.190476
10	80	0
11	81	0.380952
10	82	0.0909091
11	83	0
10	84	0.166667
11	85	0
10	86	0.0967742
11	87	0.428571
13	21	0.142857
12	22	0.125
13	23	0.027027
12	24	0
13	25	0.0833333
12	26	0.0555556
13	27	0.111111
12	28	0.111111
13	29	0.0357143
12	30	0.25
13	31	0.125
12	32	0.142857
13	33	0
12	34	0
13	35	0
12	36	0.0588235
13	37	0.108108
12	38	0.0789474
13	39	0.15625
12	40	0.137931
13	41	0.114286
12	42	0.0882353
13	43	0
12	44	0.0571429
13	45	0
12	46	0
13	47	0
12	48	0.03125
13	49	0
12	50	0.3
13	63	0.214286
12	64	0.0625
13	65	0.04
12	66	0
13	67	0.0769231
12	68	0
13	69	0
12	70	0.0666667
13	71	0.0357143
12	72	0
13	73	0
12	74	0
13	75	0.333333
12	76	0.0869565
13	77	0.0588235
12	78	0.0909091
13	79	0.09375
12	80	0.181818
13	81	0.166667
12	82	0.2
13	83	0.214286
12	84	0.0384615
12	86	0.173913
15	19	0.285714
14	20	0.117647
15	21	0.208333
14	22	0.157895
15	23	0.129032
14	24	0
15	25	0.125
14	26	0.315789
15	27	0.217391
14	28	0
15	29	0.0625
14	30	0.304348
15	31	0.0952381
14	32	0.0571429
15	33	0.037037
14	34	0.0434783
15	35	0.117647
14	36	0.0263158
15	37	0.037037
14	38	0.416667
15	39	0.0454545
14	40	0.0526316
15	41	0.0344828
14	42	0.0909091
15	43	0.1
14	44	0.0555556
15	45	0.217391
14	46	0.0384615
15	47	0.193548
14	48	0.04
15	49	0.0625
14	50	0.3
15	51	0.0833333
15	53	0
15	61	0.0625
14	62	0.15
15	63	0.227273
14	64	0
15	65	0.130435
14	66	0.115385
15	67	0
14	68	0.176471
15	69	0.1
14	70	0.0740741
15	71	0.08
14	72	0.0454545
15	73	0
14	74	0.133333
15	75	0.133333
14	76	0
15	77	0.2
14	78	0.130435
15	79	0.0555556
14	80	0.25
15	81	0.0645161
14	82	0.125
15	83	0.05
14	84	0.047619
15	85	0.277778
14	86	0.111111
15	87	0
15	89	0.117647
17	17	0.176471
16	18	0.28
17	19	0
16	20	0.0571429
17	21	0.0882353
16	22	0.0277778
17	23	0.142857
16	24	0.0588235
17	25	0.0571429
16	26	0.259259
17	27	0.227273
16	28	0
17	29	0.230769
16	30	0.133333
17	31	0
16	32	0.222222
17	33	0.0333333
16	34	0.03125
17	35	0
16	36	0.08
17	37	0.037037
16	38	0.0851064
17	39	0.115385
16	40	0.117647
17	41	0.148148
16	42	0.105263
17	43	0.025641
16	44	0.037037
17	45	0.0357143
16	46	0.0454545
17	47	0.0645161
16	48	0.0625
17	49	0.0714286
16	50	0
17	51	0.0384615
16	52	0.0294118
17	53	0
16	54	0.166667
17	55	0.266667
16	60	0.0909091
17	61	0.277778
17	63	0.0322581
16	64	0
17	65	0.235294
16	66	0
17	67	0.1
16	68	0.0689655
17	69	0
16	70	0.233333
17	71	0.08
16	72	0.05
17	73	0.130435
16	74	0.2
17	75	0.030303
16	76	0
17	77	0.0344828
16	78	0
17	79	0.0416667
16	80	0.0740741
17	81	0.030303
16	82	0.133333
17	83	0.2
16	84	0
17	85	0.0333333
16	86	0.0294118
17	87	0.137931
16	88	0.04
17	89	0
16	90	0.125
17	91	0.08
16	92	0
17	93	0.0952381
16	94	0
17	95	0.294118
17	97	0.0769231
19	15	0.384615
18	16	0.0416667
19	17	0.32
18	18	0
19	19	0
18	20	0.0322581
19	21	0
18	22	0.08
19	23	0.0769231
18	24	0
19	25	0.0588235
18	26	0.0344828
19	27	0.136364
18	28	0.107143
19	29	0.0434783
18	30	0.0857143
19	31	0.0357143
18	32	0.0322581
19	33	0.172414
18	34	0.166667
19	35	0.0333333
18	36	0.0833333
19	37	0.037037
18	38	0.0789474
19	39	0.0540541
18	40	0.0277778
19	41	0.115385
18	42	0.3125
19	43	0.0645161
18	44	0.0689655
19	45	0.714286
18	46	0
19	47	0.0666667
18	48	0
19	49	0.0294118
18	50	0.0952381
19	51	0
18	52	0
19	53	0
18	54	0.142857
19	55	0
18	56	0.0625
19	57	0.136364
19	59	0
18	60	0
19	61	0.173913
18	62	0.352941
19	63	0
18	64	0.037037
19	65	0.0333333
18	66	0.0833333
19	67	0.04
18	68	0.04
19	69	0.375
18	70	0.12
19	71	0.0833333
18	72	0.0689655
19	73	0.190476
18	74	0.0769231
19	75	0.1
18	76	0.047619
19	77	0.0666667
18	78	0.166667
19	79	0.0625
18	80	0.111111
19	81	0
18	82	0.333333
19	83	0.0645161
18	84	0.352941
19	85	0.111111
18	86	0.333333
19	87	0.117647
18	88	0.0714286
19	89	0.0967742
18	90	0.25
19	91	0.375
18	92	0.103448
19	93	0.117647
18	94	0.263158
19	95	0.0294118
18	96	0.0434783
21	13	0.105263
20	14	0
21	15	0.235294
20	16	0.0322581
21	17	0.0952381
20	18	0
21	19	0.12
20	20	0.15
21	21	0.05
20	22	0.0769231
21	23	0.125
20	24	0.0952381
21	25	0.0555556
20	26	0
21	27	0.0645161
20	28	0.121212
21	29	0.0333333
20	30	0.103448
21	31	0
20	32	0.137931
21	33	0.130435
20	34	0.0689655
21	35	0.05
20	36	0.047619
21	37	0.0434783
20	38	0.172414
21	39	0.0645161
20	40	0.08
21	41	0.157895
20	42	0.0666667
21	43	0.111111
20	44	0.117647
21	45	0.0416667
20	46	0.0555556
21	47	0.0454545
20	48	0.0714286
21	49	0.2
20	50	0.153846
21	51	0.181818
20	52	0.05
21	53	0.03125
20	54	0.0681818
21	55	0.0416667
20	56	0.0434783
21	57	0
20	58	0.1875
21	59	0.037037
20	60	0.181818
21	61	0.571429
20	62	0.0588235
21	63	0.3
20	64	0.391304
21	65	0.1
20	66	0.0857143
21	67	0.181818
20	68	0.304348
21	69	0.0384615
20	70	0.0666667
21	71	0
20	72	0.0384615
21	73	0
20	74	0.08
21	75	0.0571429
20	76	0.0810811
21	77	0
20	78	0.0526316
21	79	0.1
20	80	0.333333
21	81	0.2
20	82	0.105263
21	83	0.2
20	84	0.0952381
21	85	0.714286
20	86	0.210526
21	87	0.0285714
20	88	0
21	89	0.0789474
20	90	0.05
21	91	0.214286
20	92	0
21	93	0.0416667
20	94	0.5
21	95	1
23	11	0.0740741
22	12	0.0416667
23	13	0
22	14	0.0540541
23	15	0.0588235
22	16	0
23	17	0.0714286
22	18	0.12
23	19	0.25
22	20	0.2
23	21	0.0952381
22	22	0.115385
23	23	0.0526316
22	24	0.0833333
23	25	0.111111
22	26	0.0606061
23	27	0
22	28	0.04
23	29	0
22	30	0.0740741
23	31	0
22	32	0.05
23	33	0.03125
22	34	0.030303
23	35	0
22	36	0
23	37	0.0384615
22	38	0.027027
23	39	0.0454545
22	40	0.25
23	41	0.0384615
22	42	0.133333
23	43	0
22	44	0
23	45	0.0526316
22	46	0.0357143
23	47	0.05
22	48	0
23	49	0.030303
22	50	0.0645161
23	51	0.0833333
22	52	0.210526
23	53	0
22	54	0.0625
23	55	0.111111
22	56	0.0625
23	57	0
22	58	0
23	59	0
22	60	0.210526
23	61	0.0740741
22	62	0.0243902
23	63	0.0555556
22	64	0.0869565
23	65	0.047619
22	66	0.0344828
23	67	0
22	68	0
23	69	0.05
22	70	0.142857
23	71	0.0952381
22	72	0.037037
23	73	0.0769231
22	74	0
23	75	0.0588235
22	76	0.047619
23	77	0.08
22	78	0.0666667
23	79	0.0416667
22	80	0.1
23	81	0.0769231
23	83	0.0555556
22	84	0
23	85	0
22	86	0.115385
23	87	1
22	88	0.0333333
23	89	0.05
22	90	0
23	91	0.05
22	92	0.08
23	93	0.0833333
22	94	0.15
23	95	0
22	96	0.222222
23	97	0.4
23	99	0.117647
24	12	0
25	13	0
24	14	0
25	15	0
24	16	0.290323
25	17	0.12
24	18	0.0909091
25	19	0
24	20	0.105263
25	21	0
24	22	0
25	23	0
24	24	0.0416667
25	25	0.0294118
24	26	0.0333333
25	27	0
24	28	0.0540541
25	29	0
24	30	0.0357143
25	31	0
24	32	0
25	33	0.0333333
24	34	0.0689655
25	35	0
24	36	0
25	37	0
24	38	0
25	39	0
24	40	0.0769231
25	41	0.0666667
24	42	0
25	43	0.037037
24	44	0.0666667
25	45	0.142857
24	46	0
25	47	0
24	48	0.0909091
25	49	0.0625
24	50	0.0344828
25	51	0
24	52	0
25	53	0
24	54	0.0357143
25	55	0
24	56	0.09375
25	57	0
24	58	0
25	59	0
24	60	0.04
25	61	0.037037
24	62	0
25	63	0.15
24	64	0.0416667
25	65	0
24	66	0.1
25	67	0
24	68	0.222222
25	69	0
24	70	0
25	71	0
24	72	0.08
25	73	0.0666667
24	74	0.05
25	75	0.0344828
24	76	0.222222
25	77	0.0869565
24	78	0.0526316
25	79	0.0833333
24	80	0.0689655
25	81	0
24	82	0
25	83	0
24	84	0.0588235
25	85	0
24	86	0.1875
25	87	0.030303
24	88	0
25	89	0
24	90	0.0645161
25	91	0.0882353
24	92	0.0588235
25	93	0
24	94	0.03125
25	95	0.25
24	96	0.0454545
25	97	0.0526316
24	98	0
25	99	0
24	100	0.0454545
25	101	0
26	14	0.0357143
26	16	0.0344828
26	18	0.0540541
27	19	0.0357143
26	20	0
27	21	0
26	22	0
27	23	0.142857
26	24	0.0285714
27	25	0.0416667
26	26	0.08
27	27	0
26	28	0
27	29	0.0666667
26	30	0.0769231
27	31	0.0645161
26	32	0.0384615
27	33	0.0322581
26	34	0.0238095
27	35	0
26	36	0
27	37	0.025641
26	38	0.0238095
27	39	0
26	40	0.166667
27	41	0.0333333
26	42	0
27	43	0.133333
26	44	0.192308
27	45	0.0769231
26	46	0.025
27	47	0.0714286
26	48	0.030303
27	49	0
26	50	0
27	51	0
26	52	0.111111
27	53	0.0909091
26	54	0
27	55	0.0645161
26	56	0
27	57	0.0952381
26	58	0.0285714
27	59	0.0333333
26	60	0
27	61	0.107143
26	62	0.09375
27	63	0.0344828
26	64	0.0952381
27	65	0
26	66	0.0294118
27	67	0.047619
26	68	0
27	69	0.0666667
26	70	0
27	71	0
26	72	0
27	73	0
26	74	0
27	75	0
26	76	0.137931
27	77	0.0526316
26	78	0
27	79	0.037037
26	80	0
27	81	0
26	82	0.0555556
27	83	0.119048
26	84	0
27	85	0
26	86	0.230769
27	87	0.0454545
26	88	0.117647
27	89	0
26	90	0.0454545
27	91	0.0666667
26	92	0.133333
27	93	0
26	94	0.0909091
27	95	0
26	96	0.0322581
27	97	0.0294118
26	98	0.037037
27	99	0.0454545
26	100	0.0645161
27	101	0.047619
26	102	0.0909091
28	24	0
28	26	0.0625
28	28	0.08
28	30	0.03125
28	32	0.103448
29	33	0.130435
28	34	0.047619
29	35	0.0769231
28	36	0.0555556
29	37	0.0666667
28	38	0
29	39	0.0555556
28	40	0.0434783
29	41	0.0333333
28	42	0.181818
29	43	0
28	44	0.0294118
29	45	0.0357143
28	46	0.0357143
29	47	0.09375
28	48	0.0857143
29	49	0.0384615
28	50	0.037037
29	51	0.115385
28	52	0.142857
29	53	0.0606061
28	54	0.09375
29	55	0.12
28	56	0
29	57	0
28	58	0
29	59	0.0434783
28	60	0.025
29	61	0.173913
28	62	0.0512821
29	63	0.0526316
28	64	0
29	65	0
28	66	0.0294118
29	67	0.166667
28	68	0
29	69	0
28	70	0.0714286
29	71	0
28	72	0.0322581
29	73	0.0625
28	74	0
29	75	0.0810811
28	76	0
29	77	0.03125
28	78	0.105263
29	79	0.04
28	80	0
29	81	0.0714286
28	82	0.08
29	83	0.0588235
28	84	0
29	85	0.12
28	86	0.0571429
29	87	0.0333333
28	88	0.0666667
29	89	0.272727
28	90	0.375
29	91	0.75
28	92	0.166667
29	93	0.0833333
28	94	0.0714286
29	95	0
28	96	0
29	97	0
28	98	0.2
29	99	0.08
28	100	0
29	101	0
28	102	0
29	103	0.12
28	104	0.0625
29	105	0.0555556
30	38	0.0571429
30	40	0.119048
30	42	0.0588235
31	43	0
30	44	0.2
31	45	0.107143
30	46	0.0967742
31	47	0.0333333
30	48	0.0344828
31	49	0.0869565
30	50	0
31	51	0
30	52	0.0357143
31	53	0.121212
30	54	0
31	55	0.12
30	56	0.0384615
31	57	0
30	58	0
31	59	0.0384615
30	60	0
31	61	0.030303
30	62	0
31	63	0.0540541
30	64	0.0769231
31	65	0
30	66	0
31	67	0.105263
30	68	0
31	69	0.05
30	70	0
31	71	0
30	72	0
31	73	0.0833333
30	74	0.04
31	75	0
30	76	0.0714286
31	77	0.571429
30	78	0.166667
31	79	0.142857
30	80	1
30	82	0.04
30	84	0.0952381
31	85	0.0625
30	86	0
31	87	0
30	88	0
31	89	0.0434783
30	90	0.0714286
31	91	0
30	92	0
31	93	0.0714286
30	94	0
31	95	0.333333
30	96	0
31	97	0.105263
30	98	0.030303
31	99	0.030303
30	100	0
31	101	0.047619
30	102	0.0666667
31	103	0.0454545
30	104	0.0625
31	105	0.0322581
30	106	0.333333
31	107	0.238095
30	108	0
31	109	0.333333
32	44	0.027027
33	51	0.148148
32	52	0.03125
33	53	0.0909091
32	54	0
33	55	0.115385
32	56	0.0322581
33	57	0.0606061
32	58	0.05
33	59	0.05
32	60	0.03125
33	61	0.037037
32	62	0
33	63	0
32	64	0.0810811
33	65	0
32	66	0.0416667
33	67	0.0416667
32	68	0.0588235
33	69	0
32	70	0.111111
33	71	0.0952381
32	72	1
33	73	0.0526316
32	74	0.0588235
33	75	0.1875
32	76	0.0740741
33	77	0
32	78	0.4
32	86	0.111111
33	87	0.230769
32	88	0.115385
33	89	0.0526316
32	90	0.117647
33	91	0
32	92	0
33	93	0.0625
32	94	0
33	95	0.133333
32	96	0.0571429
33	97	0.0416667
32	98	0
33	99	0
32	100	0.037037
33	101	0.0952381
32	102	0.0555556
33	103	0
32	104	0
33	105	0.25
32	106	0
33	107	0.166667
32	108	0.333333
33	109	0.0526316
32	110	0.5
33	111	0.5
32	112	0.4
33	113	0.1
35	51	0.125
34	52	0
35	53	0
34	54	0
35	55	0.0666667
34	56	0.0689655
35	57	0
34	58	0.04
35	59	0.0526316
34	60	0.285714
35	61	0.0833333
34	62	0.0454545
35	63	0.037037
34	64	0
35	65	0.0714286
34	66	0
35	67	0
34	68	0.294118
35	69	0
34	70	0.027027
35	71	0
34	72	0
35	73	0.04
34	74	0.0571429
35	75	0.107143
34	76	0.0769231
35	77	0.117647
34	78	0
35	79	0
35	81	0.0714286
35	83	0.0833333
35	85	0
35	87	0.0344828
34	88	0.0384615
35	89	0.166667
34	90	0.0909091
35	91	0
34	92	0.0588235
35	93	0.166667
34	94	0.125
35	95	0.0588235
34	96	0.125
35	97	0
34	98	0.04
35	99	0.0833333
34	100	0.0588235
35	101	0.1875
34	102	0.266667
35	103	0.333333
34	104	0.142857
35	105	0.111111
34	106	0.0277778
35	107	0
34	108	0.136364
35	109	0.0857143
34	110	0.0526316
35	111	0
34	112	0
35	113	0
34	114	0
35	115	0.05
34	116	0.5
35	117	0.037037
36	56	0.125
37	57	0
36	58	0.0416667
37	59	0.0277778
36	60	0
37	61	0.0434783
36	62	0.142857
37	63	0.153846
36	64	0
37	65	0
36	66	0
[truncated: 447 more rows]

## Sheet: SB2-B-Breast-alternated
x	y	Total reads per cell
5	51	0
5	53	0
5	55	0.117647
5	57	0.0416667
4	58	0.0333333
5	59	0
4	60	0.04
5	61	0
4	62	0.105263
5	63	0.030303
4	64	0.0333333
5	65	0.0689655
7	45	0.0454545
7	47	0
6	48	0.125
7	49	0
6	50	0
7	51	0
6	52	0
7	53	0
6	54	0.136364
7	55	0.166667
6	56	0.04
7	57	0.217391
6	58	0.166667
6	60	0.333333
9	39	0.0357143
9	41	0
8	42	0
9	43	0.0769231
8	44	0.04
9	45	0.115385
8	46	0.0526316
9	47	0
8	48	0.0769231
9	49	0
8	50	0.0416667
9	51	0.027027
8	52	0.185185
9	53	0.147059
8	54	0
8	56	0.0555556
10	40	0.0666667
10	42	0
10	44	0
11	45	0
10	46	0.105263
10	48	0
10	50	0.0909091
10	76	0
11	77	0.0571429
10	78	0.0555556
11	79	0.130435
11	81	0
10	92	0
10	94	0.0357143
11	95	0
10	96	0
11	97	0.0909091
13	43	0.0434783
13	45	0
12	46	0.130435
13	47	0
12	48	0
13	49	0
12	50	0
13	51	0.0333333
13	53	0.0294118
13	63	0
12	76	0
12	78	0
13	79	0.0555556
13	81	0
12	82	0.0769231
13	83	0.05
12	84	0.25
13	85	0
13	87	0.1875
13	89	0
13	93	0.1
12	94	0.08
13	95	0.136364
12	96	0.125
13	97	0.0555556
12	98	0.0689655
13	99	0.2
15	37	0
15	39	0.0769231
15	41	0
14	42	0
15	43	0
14	44	0
15	45	0
14	46	0
15	47	0
14	48	0
15	49	0
14	50	0.0714286
15	51	0.025
14	52	0
15	53	0
14	54	0
15	55	0
14	56	0.142857
15	57	0
14	58	0
15	59	0.0625
14	60	0.0263158
15	61	0.0666667
14	62	0.0384615
15	63	0
14	64	0.0227273
15	65	0
15	77	0.0952381
14	78	0
15	79	0
14	80	0.08
15	81	0
14	82	0
15	83	0
14	84	0.0322581
15	85	0
14	86	0.0869565
15	87	0.0357143
14	88	0.05
15	89	0.130435
14	90	0
15	91	0
14	92	0
15	93	0.0833333
14	94	0.0909091
15	95	0.030303
14	96	0
15	97	0.0909091
14	98	0.1875
15	99	0.0357143
14	100	0.037037
15	101	0.0322581
17	33	0
16	34	0
17	35	0
16	36	0
17	37	0
16	38	0.0606061
17	39	0
16	40	0
17	41	0
16	42	0
17	43	0
16	44	0.03125
17	45	0
16	46	0
17	47	0.037037
16	48	0.0416667
17	49	0.148148
16	50	0.12
17	51	0
16	52	0.025
17	53	0.0344828
16	54	0.0294118
17	55	0.0344828
16	56	0.0571429
17	57	0.185185
16	58	0
17	59	0.0967742
16	60	0.0416667
17	61	0.0384615
16	62	0
17	63	0.037037
17	75	0.0869565
17	77	0.25
16	78	0.0769231
17	79	0.181818
16	80	0.0666667
17	81	0
16	82	0.107143
17	83	0
16	84	0
17	85	0.0555556
16	86	0.0666667
17	87	0
16	88	0.181818
17	89	0
16	90	0.0416667
17	91	0.142857
16	92	0.111111
17	93	0
16	94	0.0344828
17	95	0
16	96	0
17	97	0.111111
16	98	0
19	31	0.0714286
18	32	0
19	33	0
18	34	0
19	35	0
18	36	0.03125
19	37	0.0434783
18	38	0
19	39	0.0285714
18	40	0
19	41	0
18	42	0.0285714
19	43	0.269231
18	44	0.0810811
19	45	0.04
18	46	0
19	47	0.0769231
18	48	0.0769231
19	49	0
18	50	0
19	51	0.03125
18	52	0.0322581
19	53	0.047619
18	54	0.0454545
19	55	0.0344828
18	56	0.0222222
19	57	0.075
18	58	0
19	59	0.0526316
18	60	0.04
19	61	0
18	62	0
19	63	0.0454545
18	64	0.0416667
19	65	0
19	67	0.0526316
18	74	0.037037
19	75	0
18	76	0.0384615
19	77	0.0810811
18	78	0.176471
19	79	0
18	80	0.0555556
19	81	0
18	82	0
19	83	0
18	84	0.0357143
19	85	0.0434783
18	86	0.0645161
19	87	0
18	88	0.111111
19	89	0.05
18	90	0
19	91	0.0606061
18	92	0.32
19	93	0.0294118
18	94	0.0384615
19	95	0.0625
18	96	0.0333333
19	97	0
18	98	0.0526316
19	99	0
18	100	0
19	101	0.133333
19	103	0
19	105	0
21	29	0
20	30	0.0666667
21	31	0.0666667
20	32	0
21	33	0.0952381
20	34	0
21	35	0
20	36	0
21	37	0.153846
20	38	0.0588235
21	39	0.0357143
20	40	0
21	41	0
20	42	0.0384615
21	43	0.0588235
20	44	0.0526316
21	45	0
20	46	0
21	47	0
20	48	0.0344828
21	49	0.0285714
20	50	0.0740741
21	51	0.0357143
20	52	0
21	53	0
20	54	0
21	55	0.09375
20	56	0.107143
21	57	0
20	58	0.047619
21	59	0
20	60	0.0384615
21	61	0
20	62	0.0909091
21	63	0
20	64	0
21	65	0
20	66	0.0666667
21	67	0
20	68	0
21	69	0.0322581
20	74	0
21	75	0
20	76	0.037037
21	77	0
20	78	0
21	79	0.05
20	80	0.0454545
21	81	0.0344828
20	82	0.0294118
21	83	0
20	84	0.1
21	85	0
20	86	0.0434783
21	87	0
20	88	0.1875
21	89	0.0454545
20	90	0
21	91	0.0526316
20	92	0.153846
21	93	0
20	94	0.037037
21	95	0.4375
20	96	0
21	97	0
20	98	0
21	99	0
20	100	0
21	101	0
20	102	0
21	103	0
20	104	0.0833333
21	105	0
20	106	0
21	107	0.0434783
20	108	0
21	109	0
23	27	0.0344828
22	28	0
23	29	0.133333
22	30	0
23	31	0.0416667
22	32	0
23	33	0.0555556
22	34	0.08
23	35	0.0909091
22	36	0.181818
23	37	0.030303
22	38	0.105263
23	39	0
22	40	0
23	41	0
22	42	0.0454545
23	43	0
22	44	0.0666667
23	45	0
22	46	0.125
23	47	0
22	48	0
23	49	0.105263
22	50	0
23	51	0.0487805
22	52	0.0384615
23	53	0
22	54	0
23	55	0
22	56	0
23	57	0
22	58	0.0645161
23	59	0.0714286
22	60	0
23	61	0
22	62	0.0810811
23	63	0
22	64	0.0909091
23	65	0.0714286
22	66	0
23	67	0.0263158
22	68	0.107143
23	69	0
22	70	0.08
23	71	0
23	73	0
22	74	0
23	75	0
22	76	0.277778
23	77	0.0344828
22	78	0.166667
23	79	0
22	80	0.0666667
23	81	0.0833333
22	82	0
23	83	0
22	84	0
23	85	0.0454545
22	86	0
23	87	0
22	88	0
23	89	0
22	90	0.105263
23	91	0
22	92	0.05
23	93	0.0454545
22	94	0
23	95	0.0454545
22	96	0.0416667
23	97	0.0294118
22	98	0.111111
23	99	0.0384615
22	100	0.111111
23	101	0.0909091
22	102	0.0434783
23	103	0
22	104	0
23	105	0.105263
22	106	0
23	107	0.5
22	108	0
23	109	0
22	110	0
25	25	0.0769231
24	26	0.0666667
25	27	0
24	28	0
25	29	0
24	30	0
25	31	0.0454545
24	32	0
25	33	0
24	34	0
25	35	0
24	36	0.03125
25	37	0.0384615
24	38	0
25	39	0
24	40	0.047619
25	41	0.0454545
24	42	0.037037
25	43	0
24	44	0.0625
25	45	0.0263158
24	46	0
25	47	0.0740741
24	48	0.0322581
25	49	0.0333333
24	50	0.142857
25	51	0.0588235
24	52	0
25	53	0.0571429
24	54	0.0909091
25	55	0.0555556
24	56	0.0666667
25	57	0.0571429
24	58	0
25	59	0
24	60	0
25	61	0
24	62	0.0434783
25	63	0.0285714
24	64	0.0606061
25	65	0.0333333
24	66	0
25	67	0
24	68	0
25	69	0.0769231
24	70	0
25	71	0
24	72	0
25	73	0.333333
24	74	0.0833333
25	75	0
24	76	0.0625
25	77	0.0588235
24	78	0.0769231
25	79	0.0714286
24	80	0
25	81	0.0714286
24	82	0
25	83	0
24	84	0.1
25	85	0.0714286
24	86	0
25	87	0
24	88	0
25	89	0
24	90	0
25	91	0
24	92	0.0416667
25	93	0.0454545
24	94	0.0555556
25	95	0.0322581
24	96	0.04
25	97	0
24	98	0.0555556
25	99	0
24	100	0
25	101	0
24	102	0
25	103	0
24	104	0
25	105	0.04
24	106	0
25	107	0.0526316
24	108	1
25	109	0.111111
27	25	0.1
26	26	0.0606061
27	27	0.0434783
26	28	0.0555556
27	29	0.0285714
26	30	0.0555556
27	31	0
26	32	0
27	33	0
26	34	0.25
27	35	0.037037
26	36	0
27	37	0.0333333
26	38	0.0625
27	39	0.0384615
26	40	0
27	41	0.12
26	42	0
27	43	0.315789
26	44	0.0454545
27	45	0.105263
26	46	0.08
27	47	0.12
26	48	0.0689655
27	49	0.1
26	50	0
27	51	0
26	52	0.037037
27	53	0.0416667
26	54	0.0714286
27	55	0.0588235
26	56	0
27	57	0.0689655
26	58	0
27	59	0.0714286
26	60	0.04
27	61	0
26	62	0
27	63	0.05
26	64	0.0909091
27	65	0
26	66	0.0571429
27	67	0
26	68	0
27	69	0.09375
26	70	0.04
27	71	0.0285714
26	72	0.291667
27	73	0.0645161
26	74	0.0571429
27	75	0
26	76	0
27	77	0
26	78	0
27	79	0
26	80	0.117647
27	81	0.214286
26	82	0.0322581
27	83	0.25
26	84	0.08
27	85	0
26	86	0.241379
27	87	0
26	88	0.0833333
27	89	0.0526316
26	90	0
27	91	0.0454545
26	92	0.0625
27	93	0.0384615
26	94	0
27	95	0.0285714
26	96	0.1875
27	97	0.16
26	98	0
27	99	0.0869565
26	100	0
27	101	0.16
26	102	0.133333
27	103	0
26	104	0.0526316
27	105	0
26	106	0
27	107	0
26	108	0.0526316
27	109	0
26	110	0
27	113	0.05
28	26	0.117647
29	27	0
28	28	0.0571429
29	29	0
28	30	0.0263158
29	31	0
28	32	0
29	33	0.0625
28	34	0
29	35	0
28	36	0
29	37	0
28	38	0
29	39	0
28	40	0
29	41	0
28	42	0
29	43	0.0384615
28	44	0
29	45	0.0294118
28	46	0
29	47	0
28	48	0
29	49	0
28	50	0.210526
29	51	0.153846
28	52	0
29	53	0
28	54	0.0434783
29	55	0
28	56	0
29	57	0.04
28	58	0
29	59	0.0454545
28	60	0
29	61	0.0294118
28	62	0.0454545
29	63	0.0277778
28	64	0.0625
29	65	0
28	66	0
29	67	0
28	68	0.0588235
29	69	0.0344828
28	70	0.102564
29	71	0.111111
28	72	0
29	73	0
28	74	0.0769231
29	75	0.025641
28	76	0
29	77	0
28	78	0
29	79	0
28	80	0.117647
29	81	0
28	82	0.0434783
29	83	0.0454545
28	84	0
29	85	0.025
28	86	0
29	87	0
28	88	0
29	89	0
28	90	0
29	91	0.0625
28	92	0.0357143
29	93	0.08
28	94	0
29	95	0.0833333
28	96	0.210526
29	97	0
28	98	0
29	99	0
28	100	0
29	101	0.0952381
28	102	0
29	103	0
28	104	0.025
29	105	0.0238095
28	106	0.0277778
29	107	0.0285714
28	108	0
29	109	0
28	110	0.0384615
29	111	0
28	112	0.0666667
29	113	0
28	114	0
29	115	0
30	28	0.0606061
30	30	0.142857
30	32	0.0588235
31	33	0
30	34	0
31	35	0
30	36	0.0344828
31	37	0.0294118
30	38	0
31	39	0
30	40	0.03125
31	41	0
30	42	0.0333333
31	43	0
30	44	0.047619
31	45	0.08
30	46	0.0666667
31	47	0
30	48	0
31	49	0
30	50	0
31	51	0.0294118
30	52	0
31	53	0.047619
30	54	0.0384615
31	55	0
30	56	0.0571429
31	57	0
30	58	0.0322581
31	59	0.0689655
30	60	0.121212
31	61	0
30	62	0.133333
31	63	0.0625
30	64	0.142857
31	65	0.04
30	66	0
31	67	0.03125
30	68	0.103448
31	69	0
30	70	0.1
31	71	0
30	72	0.0666667
31	73	0
30	74	0
31	75	0.04
30	76	0.0434783
31	77	0.03125
30	78	0.08
31	79	0.107143
30	80	0.1
31	81	0.1
30	82	0
31	83	0
30	84	0.25
31	85	0
30	86	0.0666667
31	87	0.0769231
30	88	0
31	89	0.15
30	90	0
31	91	0
30	92	0
31	93	0
30	94	0
31	95	0
30	96	0
31	97	0
30	98	0
31	99	0
30	100	0.04
31	101	0
30	102	0
31	103	0
30	104	0
31	105	0.181818
30	106	0.0689655
31	107	0.0625
30	108	0
31	109	0
30	110	0
31	111	0.047619
30	112	0
31	113	0.0434783
30	114	0
31	115	0.0555556
30	116	0
31	117	0
32	40	0
32	42	0.0526316
32	44	0.1
32	46	0
33	47	0.142857
32	48	0.0714286
33	49	0
32	50	0
33	51	0
32	52	0.0357143
33	53	0.08
32	54	0.0625
33	55	0
32	56	0.0333333
33	57	0.12
32	58	0.0625
33	59	0
32	60	0.037037
33	61	0
32	62	0
33	63	0
32	64	0.0322581
33	65	0.04
32	66	0
33	67	0.0689655
32	68	0
33	69	0.0357143
32	70	0.0277778
33	71	0
32	72	0
33	73	0.117647
32	74	0
33	75	0
32	76	0
33	77	0.105263
32	78	0.1
33	79	0
32	80	0
33	81	0
32	82	0.04
33	83	0.037037
32	84	0
33	85	0
32	86	0.0454545
33	87	0
32	88	0
33	89	0
32	90	0
33	91	0
32	92	0.0285714
33	93	0.0588235
32	94	0
33	95	0
32	96	0
33	97	0
32	98	0.0263158
33	99	0
32	100	0
33	101	0.0555556
32	102	0
33	103	0
32	104	0
33	105	0
32	106	0
33	107	0
32	108	0
33	109	0
32	110	0
33	111	0
32	112	0
33	113	0
32	114	0.0344828
33	115	0
32	116	0
33	117	0
33	119	0
33	121	0.1
34	52	0
34	54	0.0689655
34	56	0.103448
35	57	0
34	58	0.03125
35	59	0
34	60	0
35	61	0
34	62	0.181818
35	63	0
34	64	0
35	65	0.0333333
34	66	0
35	67	0
34	68	0.0571429
35	69	0.15625
34	70	0
35	71	0.1
34	72	0
35	73	0
34	74	0
35	75	0
34	76	0.0416667
35	77	0.117647
34	78	0
35	79	0
34	80	0.0588235
35	81	0
34	82	0.03125
35	83	0
34	84	0
35	85	0.0625
34	86	0.0714286
35	87	0.142857
34	88	0.125
35	89	0
34	90	0.0833333
35	91	0.105263
34	92	0
34	94	0.0909091
34	96	0
34	98	0.047619
35	99	0.0540541
34	100	0.0689655
35	101	0.166667
34	102	0
35	103	0.166667
34	104	0
35	105	0.0322581
34	106	0.05
35	107	0.105263
34	108	0
35	109	0.0588235
34	110	0.0666667
35	111	0.0714286
34	112	0.0571429
35	113	0.0540541
34	114	0.0322581
35	115	0
34	116	0
35	117	0
34	118	0
35	119	0
34	120	0
35	121	0
34	122	0.6
35	123	0.0714286
35	125	0.166667
36	64	0
37	65	0.0588235
36	66	0
37	67	0.157895
36	68	0.0416667
37	69	0
36	70	0.0555556
37	71	0
36	72	0
37	73	0
36	74	0
37	75	0.0588235
36	76	0
37	77	0.0625
36	78	0.105263
37	79	0
36	80	0
37	81	0
36	82	0.0454545
37	83	0.08
36	84	0.0714286
37	85	0.192308
36	86	0
37	87	0
36	88	0
37	89	0
36	90	0.1
37	91	0
36	100	0.047619
37	101	0.0869565
36	102	0.125
37	103	0
36	104	0.027027
37	105	0.1875
36	106	0
37	107	0.1
36	108	0
37	109	0
36	110	0
37	111	0.235294
36	112	0
37	113	0
36	114	0.0714286
37	115	0.0588235
36	116	0
37	117	0.1
36	118	0.125
37	119	0.0416667
36	120	0.15
37	121	0
36	122	0.125
37	123	0.105263
36	124	0.142857
37	125	0
36	126	0.25
37	127	0
39	65	0.142857
38	66	0.0625
39	67	0.153846
38	68	0
39	69	0.0434783
38	70	0.027027
39	71	0.0740741
38	72	0.0384615
39	73	0
38	74	0
39	75	0.0645161
38	76	0.0357143
39	77	0.0344828
38	78	0
39	79	0
38	80	0.0588235
39	81	0.0588235
38	82	0
39	83	0
38	84	0
39	85	0.111111
38	86	0.0416667
39	87	0
39	89	0.030303
38	90	0
39	91	0
38	92	0
39	93	0.08
39	95	0.0588235
39	97	0.0588235
39	99	0.0384615
38	100	0.0869565
39	101	0.0588235
38	102	0.0588235
39	103	0.0833333
38	104	1
39	105	0
38	106	0.111111
39	107	0.0322581
38	108	0.0833333
39	109	0.136364
38	110	0
39	111	0
38	112	0.0294118
39	113	0.173913
38	114	0.047619
39	115	0.142857
38	116	0.047619
39	117	0.0606061
38	118	0.0952381
39	119	0
38	120	0.09375
39	121	0.103448
38	122	0
39	123	0
38	124	0
39	125	0
38	126	0.137931
39	127	0
40	68	0
40	70	0.0294118
41	71	0
40	72	0.0645161
41	73	0.0238095
40	74	0
41	75	0.0357143
40	76	0
41	77	0
40	78	0.03125
41	79	0
40	80	0.03125
41	81	0.129032
40	82	0.130435
41	83	0.0357143
40	84	0.125
41	85	0.0645161
40	86	0.142857
41	87	0
40	88	0.0769231
41	89	0
40	90	0
41	91	0.0769231
40	92	0.03125
41	93	0.037037
40	94	0
41	95	0
40	96	0.0740741
41	97	0.111111
40	98	0
41	99	0
40	100	0.037037
41	101	0.0882353
40	102	0
41	103	0
40	104	0.1
41	105	0
40	106	0.142857
41	107	0.0555556
40	108	0
41	109	0
40	110	0.0769231
41	111	0.03125
40	112	0.0333333
41	113	0.0740741
40	114	0
41	115	0
40	116	0
41	117	0
40	118	0.0540541
41	119	0.138889
40	120	0
41	121	0
40	122	0.030303
41	123	0.0833333
40	124	0.0689655
41	125	0.0882353
40	126	0
41	127	0.0697674
43	69	0
43	71	0.105263
42	72	0.0384615
43	73	0
42	74	0.0588235
43	75	0.15625
42	76	0
43	77	0
42	78	0
43	79	0
42	80	0
43	81	0.0434783
42	82	0
43	83	0.0416667
42	84	0.121212
43	85	0
42	86	0.0555556
43	87	0
42	88	0.03125
43	89	0.0952381
42	90	0.0344828
43	91	0
42	92	0
43	93	0
42	94	0.0333333
43	95	0
42	96	0.0416667
43	97	0.0322581
42	98	0.0454545
43	99	0
42	100	0
43	101	0
42	102	0.181818
43	103	0.105263
42	104	0.0416667
43	105	0
42	106	0
43	107	0.333333
42	108	0.125
43	109	0.0526316
42	110	0
43	111	0
42	112	0.0571429
43	113	0.107143
42	114	0
43	115	0
42	116	0.04
43	117	0
42	118	0.0344828
43	119	0
42	120	0.0666667
43	121	0.030303
42	122	0.0294118
43	123	0.037037
42	124	0
43	125	0
42	126	0.0333333
43	127	0.0344828
44	68	0.1
45	69	0
44	70	0
45	71	0
44	72	0
45	73	0
44	74	0.1
45	75	0.0434783
44	76	0
45	77	0.0416667
44	78	0
45	79	0
44	80	0
45	81	0.0384615
44	82	0.0333333
45	83	0.0625
44	84	0
45	85	0.0909091
44	86	0.0294118
45	87	0
44	88	0.0555556
45	89	0.137931
44	90	0.0526316
45	91	0
44	92	0.235294
45	93	0.0540541
44	94	0.148148
45	95	0
44	96	0.0384615
45	97	0.0526316
44	98	0
45	99	0
44	100	0.1
45	101	0.025641
44	102	0
45	103	0.136364
44	104	0.153846
45	105	0
44	106	0
45	107	1
44	108	0.0384615
45	109	0.0384615
44	110	0.227273
45	111	0.08
44	112	0.030303
45	113	0.05
44	114	0.0909091
45	115	0.0967742
44	116	0.0357143
45	117	0.027027
44	118	0
45	119	0
44	120	0
45	121	0
44	122	0.0645161
45	123	0.0571429
44	124	0
45	125	0.0454545
44	126	0
45	127	0.0333333
46	78	0.0714286
47	79	0.0344828
46	80	0
47	81	0
46	82	0.0416667
47	83	0
46	84	0
47	85	0.0555556
46	86	0
47	87	0.111111
46	88	0.03125
47	89	0
46	90	0
47	91	0.0833333
46	92	0
47	93	0.0571429
46	94	0.0357143
47	95	0
46	96	0.0344828
47	97	0
46	98	0.0952381
47	99	0.1
46	100	0
47	101	0.117647
46	102	0.0833333
47	103	0
46	104	0.0833333
47	105	0.2
46	106	0
47	107	0.0769231
46	108	0.190476
47	109	0.0714286
46	110	0
47	111	0.25
46	112	0
47	113	0
46	114	0
47	115	0.115385
46	116	0.0232558
47	117	0
46	118	0
47	119	0.0322581
46	120	0
47	121	0
46	122	0.111111
47	123	0
46	124	0.0512821
47	125	0.166667
46	126	0
47	127	0.0625
48	82	0
48	84	0.05
49	85	0
48	86	0
49	87	0
48	88	0
49	89	0.0322581
48	90	0
49	91	0
48	92	0.0416667
49	93	0.037037
48	94	0.0384615
49	95	0
48	96	0.0909091
49	97	0.0333333
48	98	0
49	99	0
48	100	0
48	102	0.0344828
49	103	0
48	104	0.103448
49	105	0
48	106	0.05
49	107	0
48	108	0
49	109	0.0588235
48	110	0
49	111	0.030303
48	112	0
49	113	0
48	114	0.12
49	115	0
48	116	0
49	117	0.0333333
48	118	0
49	119	0.0416667
48	120	0.047619
49	121	0
48	122	0.0285714
49	123	0
48	124	0.0344828
49	125	0.0909091
48	126	0.03125
49	127	0.0555556
51	85	0
50	86	0.0952381
51	87	0
50	88	0.0384615
51	89	0.133333
50	90	0
50	92	0.08
51	93	0
50	94	0
51	95	0
50	96	0.625
51	97	0
50	98	0
51	99	0
50	100	0.05
51	101	0.0952381
50	102	0.0454545
51	103	0.176471
50	104	0
51	105	0.05
50	106	0
51	107	0
50	108	0
51	109	0
50	110	0.0357143
51	111	0.04
50	112	0
51	113	0
50	114	0.107143
51	115	0.0645161
50	116	0.0285714
51	117	0
50	118	0
51	119	0.15
50	120	0
51	121	0.0555556
50	122	0
51	123	0
50	124	0
51	125	0.0357143
50	126	0.0666667
51	127	0.0232558
52	94	0
52	96	0.0333333
52	98	0
53	99	0
52	100	0.0625
53	101	0
52	102	0
52	104	0
53	105	0
52	106	0.0434783
53	107	0.166667
52	108	0.0833333
53	109	0
52	110	0.0869565
53	111	0
52	112	0
53	113	0.0526316
52	114	0
53	115	0.333333
52	116	0
52	118	0
52	120	0.0833333
53	121	0.037037
52	122	0
53	123	0.0967742
52	124	0.0769231
53	125	0
52	126	0.0333333
53	127	0.24
54	100	0.0588235
55	101	0.176471
54	102	0.25
55	103	0.0625
55	105	0
54	106	0.111111
55	107	0
54	108	0
55	109	0.0454545
54	110	0
55	111	0
54	112	0
55	113	0.0645161
54	114	0.037037
55	115	0
54	116	0
55	117	0
54	118	0.0333333
55	119	0.2
54	120	0
55	121	0
54	122	0
55	123	0
54	124	0.148148
55	125	0.03125
54	126	0
55	127	0
56	100	0.272727
57	101	0.166667
56	102	0.333333
57	103	0
56	104	0
57	105	0.047619
56	106	0.03125
57	107	0
56	108	0
57	109	0.166667
56	110	0.0384615
57	111	0
56	112	0
57	113	0.0666667
56	114	0.0714286
57	115	0
56	116	0
57	117	0
56	118	0.0769231
57	119	0.0666667
56	120	0
57	121	0.0689655
56	122	0.0294118
57	123	0.0571429
56	124	0
57	125	0.0555556
56	126	0
57	127	0
58	104	0
58	106	0
59	107	0.1
58	108	0
59	109	0.5625
58	110	0.136364
59	111	0.0952381
58	112	0
59	113	0.04
58	114	0.0526316
59	115	0.0689655
58	116	0
59	117	0.0512821
58	118	0.04
59	119	0.1
58	120	0
59	121	0
58	122	0.111111
59	123	0
58	124	0.0555556
59	125	0.1
58	126	0.363636
59	127	0.125
60	114	0.5
60	116	0.0454545
19	17	0.0555556
20	16	0.0588235
21	17	0
20	18	0
21	19	0.0882353
23	15	0.0740741
22	16	0
23	17	0
22	18	0
23	19	0.0285714
22	20	0.0333333
25	15	0
24	16	0
25	17	0.0833333
24	18	0
25	19	0
24	20	0.0625
27	15	0.05
26	16	0
27	17	0.0434783
26	18	0
27	19	0
26	20	0.0416667
27	21	0.230769
28	14	0.0645161
29	15	0.0344828
28	16	0.0344828
29	17	0
28	18	0.129032
29	19	0
28	20	0
29	21	0.0833333
30	14	0.0666667
31	15	0
30	16	0.0666667
31	17	0
30	18	0.04
31	19	0
30	20	0
31	21	0
32	16	0.04
32	18	0.0416667
33	19	0
32	20	0.315789
33	21	0.103448
32	22	0
33	23	0
34	20	0.0625
35	21	0.0588235
34	22	0
35	23	0
34	24	0.157895
37	21	0.08
36	22	0
37	23	0.130435
36	24	0
38	22	0.0357143
39	23	0.0526316
38	24	0.0869565
39	25	0.0526316
40	22	0.0666667
41	23	0
40	24	0.0277778
41	25	0
40	26	0.130435
65	101	0
65	103	0.0689655
64	104	0
65	105	0
64	106	0
65	107	0
67	95	0.166667
67	97	0.0416667
66	98	0
67	99	0.0238095
66	100	0
67	101	0
66	102	0.0384615
67	103	0
66	104	0.0555556
67	105	0
66	106	0
67	107	0.0833333
66	108	0
67	109	0
66	110	0
67	111	0.0454545
66	112	0.0952381
67	113	0.0689655
66	114	0
67	115	0.0416667
66	116	0
67	117	0
66	118	0
67	119	0.0909091
67	121	0.272727
69	91	0.222222
68	92	0.153846
69	93	0.0322581
68	94	0
69	95	0
68	96	0.0952381
69	97	0.0333333
68	98	0.0454545
69	99	0.0232558
68	100	0
69	101	0.125
68	102	0.1
69	103	0.0434783
68	104	0
69	105	0.0263158
68	106	0
69	107	0.0789474
68	108	0.04
69	109	0.03125
68	110	0
69	111	0
68	112	0
69	113	0
68	114	0
69	115	0
68	116	0.131579
69	117	0
68	118	0.0769231
69	119	0
68	120	0
69	121	0.111111
68	122	0.0952381
69	123	0.0588235
68	124	0.0714286
69	125	0
70	96	0.1
70	98	0.0322581
70	100	0.0625
70	102	0.0322581
71	103	0
70	104	0
71	105	0.0588235
70	106	0
71	107	0
70	108	0.105263
71	109	0
70	110	0.0434783
71	111	0.25
70	112	0
71	113	0
70	114	0
71	115	0.0434783
70	116	0.114286
71	117	0
70	118	0.166667
71	119	0.0294118
70	120	0
71	121	0
70	122	0
71	123	0.03125
70	124	0
72	112	0.166667
72	114	0
72	116	0
72	118	0.0606061
72	120	0.0357143
31	25	0
31	27	0
31	29	0.047619
31	31	0
32	24	0
33	25	0
32	26	0.037037
33	27	0.0454545
32	28	0.0714286
33	29	0
32	30	0.08
33	31	0
32	32	0
33	33	0
32	34	0.0952381
33	35	0
32	36	0
33	37	0.117647
32	38	0.0588235
33	39	0.047619
33	41	0.0689655
33	43	0.0285714
33	45	0.05
35	11	0.08
35	13	0.0909091
34	14	0.0689655
35	25	0.0357143
34	26	0
35	27	0
34	28	0
35	29	0.09375
34	30	0
35	31	0
34	32	0.04
35	33	0
34	34	0.0588235
35	35	0
34	36	0.0769231
34	38	0.04
35	39	0
34	40	0.0294118
35	41	0
34	42	0
35	43	0
34	44	0
35	45	0
34	46	0.037037
35	47	0.136364
34	48	0
35	49	0.03125
37	11	0.238095
36	12	0.0645161
37	13	0.0833333
36	14	0
37	15	0.0645161
37	25	0.0625
36	26	0
37	27	0
36	28	0
37	29	0.1
36	30	0.0322581
37	31	0.1
36	32	0
37	33	0.05
36	34	0.148148
37	35	0.0384615
36	38	0
37	39	0
36	40	0.030303
37	41	0.0384615
36	42	0
37	43	0
36	44	0.03125
37	45	0.047619
36	46	0
37	47	0.0263158
36	48	0
37	49	0
36	50	0.03125
37	51	0
36	52	0.153846
37	53	0
39	11	0.025
38	12	0
39	13	0
38	14	0.0277778
39	15	0.05
38	16	0.181818
38	26	0.263158
39	27	0.0357143
38	28	0.0454545
39	29	0.0769231
38	30	0.0625
39	31	0
38	32	0.047619
39	33	0.0526316
38	34	0
39	35	0
39	39	0.0666667
38	42	0.0666667
39	43	0
38	44	0.0869565
39	45	0.037037
38	46	0
39	47	0.0263158
38	48	0
39	49	0
38	50	0.153846
39	51	0
38	52	0.0294118
39	53	0
38	54	0.0454545
39	55	0
41	11	0.0526316
40	12	0
41	13	0.0714286
40	14	0
41	15	0
40	16	0.0714286
41	17	0.04
41	27	0
40	28	0
41	29	0
40	30	0.0526316
41	31	0.416667
40	32	0
41	33	0.0645161
40	34	0
41	35	0
40	36	0
41	37	0
40	38	0.0416667
41	39	0.103448
40	40	0
41	41	0.0588235
40	42	0.0606061
41	43	0.0645161
40	44	0.0526316
41	45	0
40	46	0.0322581
41	47	0
40	48	0
41	49	0
40	50	0
41	51	0
40	52	0
41	53	0
40	54	0
41	55	0
40	56	0
41	57	0.0263158
40	58	0.1
41	59	0
41	61	0.142857
41	63	0
40	64	0.166667
41	65	0.0714286
40	66	0
41	67	0.0277778
41	69	0.0740741
43	9	0
42	10	0
43	11	0
42	12	0
43	13	0.0263158
42	14	0.0526316
43	15	0.03125
42	16	0.111111
43	17	0
42	18	0.0769231
43	19	0.12
43	21	0.227273
43	23	0
43	25	0.0789474
42	26	0.166667
43	27	0
42	28	0.0333333
43	29	0.117647
42	30	0
43	31	0.0454545
42	32	0
43	33	0.166667
42	34	0.0454545
43	35	0.125
42	36	0.047619
43	37	0.166667
42	38	0
43	39	0.0952381
42	40	0
43	41	0
42	42	0.111111
43	43	0.047619
42	44	0.0740741
43	45	0.047619
42	46	0
43	47	0
42	48	0.0333333
43	49	0
42	50	0
43	51	0.0625
42	52	0
43	53	0.04
42	54	0
43	55	0.0555556
42	56	0
43	57	0
42	58	0
43	59	0.08
42	60	0.0909091
43	61	0.16129
42	62	0.0285714
43	63	0.0526316
42	64	0
43	65	0.037037
42	66	0.0384615
43	67	0
42	68	0
42	70	0
45	9	0.03125
44	10	0.0740741
45	11	0
44	12	0.0789474
45	13	0
44	14	0
45	15	0.194444
44	16	0.0666667
45	17	0
44	18	0.0294118
45	19	0.027027
44	20	0.0869565
45	21	0.03125
44	22	0.0740741
45	23	0
44	24	0.047619
45	25	0.0344828
44	26	0.0697674
45	27	0
44	28	0
45	29	0.0263158
44	30	0.130435
45	31	0.0526316
44	32	0
45	33	0.0357143
44	34	0.0645161
45	35	0.666667
44	36	0
45	37	0
44	38	0.1
45	39	0.0512821
44	40	0.117647
45	41	0.2
44	42	0.0294118
45	43	0.166667
44	44	0.04
45	45	0
44	46	0
45	47	0
44	48	0
45	49	0
44	50	0.1
45	51	0
44	52	0.142857
45	53	0
44	54	0
45	55	0.318182
44	56	0
45	57	0.0909091
44	58	0.04
45	59	0.142857
44	60	0
45	61	0.0357143
44	62	0
45	63	0.0833333
44	64	0.0689655
45	65	0.0666667
44	66	0
45	67	0.0454545
47	7	0.375
46	8	0
47	9	0.0645161
46	10	0
47	11	0
46	12	0.0909091
47	13	0
46	14	0.1875
47	15	0
46	16	0
47	17	0.047619
46	18	0.0344828
47	19	0.166667
46	20	0.142857
47	21	0.04
46	22	0.142857
47	23	0.037037
46	24	0.111111
47	25	0.166667
46	26	0
47	27	0.0689655
46	28	0
47	29	0.115385
46	30	0.0384615
47	31	0
46	32	0.0344828
47	33	0
46	34	0.0714286
47	35	0
46	36	0
47	37	0
46	38	0
47	39	0
46	40	0.1
47	41	0
46	42	0
47	43	0.0555556
46	44	0.107143
47	45	0.0857143
46	46	0.047619
47	47	0.04
46	48	0.0344828
47	49	0.25
46	50	0
47	51	0.0526316
46	52	0
47	53	0
46	54	0
47	55	0
46	56	0.0645161
47	57	0
46	58	0.0454545
47	59	0
46	60	0.047619
47	61	0
46	62	0.0740741
47	63	0
46	64	0
47	65	0.115385
46	66	0
47	67	0
46	68	0
47	69	0.03125
46	70	0.125
47	71	0.0357143
49	7	0.142857
48	8	0.0689655
49	9	0.0357143
48	10	0.05
49	11	0.0689655
48	12	0.230769
49	13	0.0833333
48	14	0
49	15	0.333333
48	16	0.1875
49	17	0.0714286
48	18	0
49	19	0
48	20	0.310345
49	21	0.0416667
48	22	0
49	23	0.0512821
48	24	0.0645161
49	25	0
48	26	0.178571
49	27	0
48	28	0
49	29	0.08
48	30	0
49	31	0.333333
48	32	0.0434783
49	33	0.111111
48	34	0.2
49	35	0.0384615
48	36	0.0294118
49	37	0.2
48	38	0.0666667
49	39	0.05
48	40	0.0322581
49	41	0.0384615
48	42	0.0909091
49	43	0.0606061
48	44	0.08
49	45	0
48	46	0
49	47	0
48	48	0
49	49	0
48	50	0
49	51	0
[truncated: 447 more rows]

## Sheet: SB3-A-Breast-alternated
x	y	Total reads per cell
65	89	0
65	91	0.178571
67	85	0.0625
67	87	0.1
66	88	0.0277778
67	89	0.0588235
66	90	0.0697674
67	91	0.0555556
66	92	0
67	93	0.0810811
66	94	0.25
67	95	0.148148
67	97	0.0333333
69	83	0.1
68	84	0.114286
69	85	0.025641
68	86	0.147059
69	87	0.121212
68	88	0.138889
69	89	0.121212
68	90	0.030303
69	91	0.185185
68	92	0.0571429
69	93	0.0625
68	94	0.0689655
69	95	0.0294118
68	96	0.0625
69	97	0.0333333
68	98	0
69	99	0.0909091
68	100	0
69	101	0.0645161
68	102	0.0714286
69	103	0.157895
69	105	0.0571429
71	81	0.571429
70	82	0.0810811
71	83	0.04
70	84	0.117647
71	85	0.147059
70	86	0
71	87	0.03125
70	88	0.08
71	89	0.0588235
70	90	0.0238095
71	91	0.0769231
70	92	0.1
71	93	0.0769231
70	94	0.030303
71	95	0.162162
70	96	0
71	97	0.190476
70	98	0.0769231
71	99	0.0465116
70	100	0
71	101	0.05
70	102	0
71	103	0.166667
70	104	0.205882
71	105	1
70	106	0.222222
71	107	0
70	108	0
72	86	0.027027
72	88	0.25
72	90	0.263158
72	92	0.142857
72	94	0.5
72	96	0.888889
48	70	0.416667
49	71	0.214286
48	72	0.192308
49	73	0
50	72	0.0740741
51	73	0.272727
50	74	0
51	75	0.0740741
50	76	0.2
51	77	0.1875
50	78	0
51	79	0.0606061
51	81	0.210526
50	86	0.178571
51	87	0.565217
50	88	0.117647
51	89	0.181818
53	75	0.125
52	76	0.0625
53	77	0.04
52	78	0.210526
53	79	0.075
52	80	0.285714
53	81	0.0666667
52	82	0.0666667
53	83	0.133333
52	88	0.166667
53	89	0.0909091
52	90	0.315789
53	91	0
52	92	0.230769
53	93	0.0789474
52	94	0.307692
53	95	0.210526
53	97	0.04
55	75	0.08
54	76	0
55	77	0.227273
54	78	0.444444
55	79	0.176471
54	80	0.538462
55	81	0.133333
54	82	0.21875
55	83	0.0588235
54	84	0.666667
55	85	0.454545
55	87	0.238095
54	88	0.105263
55	89	0
54	90	0.428571
54	92	0
55	93	0.0294118
54	94	0.190476
55	95	0.0540541
54	96	0.147059
55	97	0.15
54	98	0.097561
57	69	2
56	70	0.133333
57	71	0
56	72	0.0322581
57	73	0
56	74	0
57	75	0.181818
56	76	0.375
57	77	0.0294118
56	78	1
57	79	0.0714286
56	80	0.0277778
57	81	0.12
56	82	0.241379
57	83	0.0882353
56	84	0.08
57	85	0.0588235
56	86	0.0625
57	87	0.3
56	88	0
57	89	0.333333
56	90	0.0833333
57	91	0.0555556
56	92	0.0344828
56	94	0.105263
56	96	0.147059
57	97	0.105263
56	98	0.0416667
58	70	2.5
58	72	0.222222
59	73	0.384615
58	74	0.75
59	75	0.0666667
58	76	0.176471
59	77	0
58	78	0.258065
59	79	0.666667
58	80	0
59	81	0
58	82	0.0909091
59	83	0.173913
58	84	0.0384615
59	85	0.115385
58	86	0.0666667
59	87	0.117647
58	88	0.137931
59	89	0.0666667
58	90	0.428571
60	76	0.333333
61	77	0.307692
60	78	0.666667
61	79	0.454545
60	80	0
61	81	0.2
60	82	0.153846
61	83	0.0571429
60	84	0.222222
61	85	0.0344828
60	86	0.15625
61	87	0
60	88	0.0540541
61	89	0.227273
60	90	0
62	78	0.4
62	80	0.130435
62	82	0.1
62	84	0.0571429
27	83	0.6
26	84	1.6
27	85	0
26	86	0.4
27	87	0.03125
26	88	0.333333
27	89	0.115385
26	90	0.5
27	91	0.05
29	81	0.0689655
28	82	0.181818
29	83	0.25
28	84	0
29	85	0.307692
28	86	0.25
29	87	0.0857143
28	88	0.285714
29	89	0.2
28	90	0.05
29	91	0.6
28	92	0.0967742
29	93	0.545455
28	94	0.178571
29	95	0.0714286
30	80	0.375
31	81	1
30	82	0.3
31	83	0.0967742
30	84	0.1875
31	85	0
30	86	0.2
31	87	0
30	88	0.333333
31	89	0.047619
30	90	0.142857
31	91	0.0322581
30	92	0.388889
31	93	0.0322581
30	94	0
31	95	0.230769
30	96	0.0588235
31	97	0.0588235
30	98	0.461538
31	99	0.148148
31	101	0.142857
32	82	1.25
32	84	0.272727
33	85	0.428571
33	87	0.4375
32	88	0.375
33	89	0.0588235
32	90	0.555556
33	91	0.172414
32	92	0.192308
33	93	0.555556
32	94	0.0714286
33	95	0.0833333
32	96	0.263158
33	97	0.047619
32	98	0.217391
33	99	0.0425532
32	100	0
33	101	0
32	102	0.0714286
33	103	0.714286
32	104	1
33	105	0.222222
32	106	0.909091
33	107	0.0851064
32	108	0.0540541
33	109	0.0512821
33	111	0.0208333
34	86	1
35	87	0.666667
34	88	0.444444
35	89	0.166667
34	90	0.222222
35	91	1
34	92	0.428571
35	93	0.105263
34	94	0.5
35	95	0.0869565
34	96	0.0740741
35	97	5
34	98	0.0540541
35	99	0.25
34	100	0.0238095
35	101	0.148148
34	102	0.030303
35	103	0.291667
34	104	0.307692
35	105	0.0357143
34	106	0.0666667
35	107	0.375
34	108	0.129032
35	109	0.0555556
34	110	0.111111
35	111	0.0909091
34	112	0
35	113	0.0869565
35	115	0.266667
37	83	0.0434783
37	85	1
37	87	0.333333
36	88	0
37	89	0.333333
36	90	0.3125
37	91	0.176471
36	92	0.03125
37	93	0.0833333
36	94	1
37	95	2.75
36	96	0.777778
37	97	0.833333
36	98	0.222222
37	99	0.105263
36	100	0.117647
37	101	0.583333
36	102	0.0263158
37	103	0.0740741
36	104	0.419355
37	105	0.125
36	106	0.206897
37	107	0
36	108	0.0555556
37	109	0
36	110	0.113636
37	111	0.125
36	112	0.25
37	113	0.0384615
36	114	0.153846
37	115	0.1875
36	116	0.0967742
37	117	0.113636
37	119	0.0769231
39	73	0.2
38	74	1
39	75	0.0666667
38	76	0.285714
39	77	0.666667
38	78	0.2
39	79	0.0588235
38	80	1
39	81	0.333333
38	82	0.333333
39	83	0.230769
38	84	0.32
39	85	0.461538
38	86	0
39	87	0.147059
38	88	0.0666667
39	89	1.33333
38	90	0
39	91	0.227273
38	92	0.0322581
39	93	0
38	94	0
39	95	0
38	96	0.166667
39	97	0.115385
38	98	0.0769231
39	99	0.192308
38	100	0.047619
39	101	0.166667
38	102	0
39	103	0.214286
38	104	0.0606061
39	105	0.105263
38	106	0.0232558
39	107	0.102564
38	108	0
39	109	0.103448
38	110	0.0487805
39	111	0.0731707
38	112	0.130435
39	113	0
38	114	0.0714286
39	115	0.0434783
38	116	0.0833333
39	117	0.0833333
38	118	0.125
39	119	0
38	120	0.151515
39	121	0.0857143
41	71	0
40	72	0
41	73	0
40	74	0.0357143
41	75	1
40	76	2
41	77	0.0384615
40	78	0.0666667
41	79	0.178571
40	80	0
41	81	0
40	82	0.857143
41	83	0.08
40	84	0.0357143
41	85	0.25
40	86	0.0588235
41	87	0.0714286
40	88	0.142857
41	89	0.0333333
40	90	0.0333333
41	91	0.375
40	92	0.1
41	93	0.121212
40	94	0.263158
41	95	0
40	96	0.0967742
41	97	0.03125
40	98	0.137931
41	99	0.0833333
40	100	0.333333
41	101	0.105263
40	102	0
41	103	0.111111
40	104	0
41	105	0.3
40	106	0
41	107	0.0344828
40	108	0
41	109	0.0322581
40	110	0.116279
41	111	0.0322581
40	112	0.103448
41	113	0
40	114	0.025
41	115	0.0769231
40	116	0.0344828
41	117	0.0571429
40	118	0.0731707
41	119	0.115385
40	120	0
41	121	0.130435
40	122	0.0555556
41	123	0.235294
42	74	0.368421
43	75	0.037037
42	76	0.0869565
43	77	0.0833333
42	78	0.0416667
43	79	0.12
42	80	0
43	81	0.2
42	82	0.16129
43	83	0.04
42	84	0.5
43	85	0.166667
42	86	0
43	87	0.0666667
42	88	0.206897
43	89	0.0789474
42	90	0.5
43	91	0.222222
42	92	0.117647
43	93	0
42	94	0
43	95	0.166667
42	96	0.0625
43	97	0
42	98	0.125
43	99	0.0689655
42	100	0.151515
43	101	0.129032
42	102	0.142857
43	103	0.037037
42	104	0.0909091
43	105	0.333333
42	106	0.105263
43	107	0.104167
42	108	0.263158
43	109	0.0689655
42	110	0.0681818
43	111	0.0638298
42	112	0.0869565
43	113	0.0263158
42	114	0.030303
43	115	0.0943396
42	116	0.0645161
43	117	0.0277778
42	118	0.0416667
43	119	0.0243902
42	120	0.0588235
43	121	0.0606061
42	122	0.103448
43	123	0.0769231
42	124	0.1
43	125	0.0263158
42	126	0
43	127	0.26087
44	78	0.277778
45	79	0.114286
44	80	0
45	81	0.0882353
44	82	0.6
45	83	0.181818
44	84	0
45	85	1
44	86	0.2
45	87	0.0322581
44	88	0.173913
45	89	0.5
44	90	0.153846
45	91	0.0731707
44	92	0
45	93	0.114286
44	94	0.0277778
45	95	0.0967742
44	96	0.0769231
45	97	0.0465116
44	98	0.0606061
45	99	0.0645161
44	100	0.0952381
45	101	0.0285714
44	102	0.121212
45	103	0.157895
44	104	0
45	105	0
44	106	0.08
45	107	0.25
44	108	2
45	109	0.0540541
44	110	0.0434783
45	111	0.0196078
44	112	0.0322581
45	113	0.0967742
44	114	0
45	115	0.185185
44	116	0
45	117	0.121212
44	118	0.0263158
45	119	0.0444444
44	120	0.12
45	121	0.0606061
44	122	0.117647
45	123	0
44	124	0.0434783
45	125	0
44	126	0.0416667
45	127	0.027027
46	80	0.0555556
47	81	0.454545
46	82	0.0869565
47	83	0.0606061
46	84	0
47	85	0.0625
46	86	0.0833333
47	87	0
46	88	0.0416667
47	89	0.0740741
46	90	0.0833333
47	91	0.0512821
46	92	0.0625
47	93	0.133333
46	94	0.0540541
47	95	0.111111
46	96	0.375
47	97	0.0714286
46	98	0.166667
47	99	0
46	100	0.0322581
47	101	0
46	102	0.09375
47	103	0.0769231
46	104	0
47	105	0.0666667
46	106	0.047619
47	107	0.0930233
46	108	0.0714286
47	109	0.0909091
46	110	0.190476
47	111	0.0789474
46	112	0.138889
47	113	0
46	114	0.0322581
47	115	0
46	116	0.0512821
47	117	0.1
46	118	0.0204082
47	119	0
46	120	0
47	121	0.0731707
46	122	0.0952381
47	123	0.025
46	124	0.0294118
47	125	0.0666667
46	126	0.0384615
47	127	0.0625
48	84	0.04
48	86	0.0487805
48	88	0.0645161
49	89	0.0909091
48	90	0.0526316
49	91	0.0344828
48	92	0
49	93	0.555556
48	94	0.192308
49	95	0.0740741
48	96	0.0526316
49	97	0.111111
48	98	0.097561
49	99	0
48	100	0.2
49	101	0.0322581
48	102	0.0322581
49	103	0.0714286
48	104	0.103448
49	105	0.0882353
48	106	0.0571429
49	107	0.0857143
48	108	0.0952381
49	109	0.0833333
48	110	0
49	111	0.03125
48	112	0
49	113	0.097561
48	114	0.117647
49	115	0
48	116	0.0227273
49	117	0.0217391
48	118	0
49	119	0
48	120	0.0238095
49	121	0.0689655
48	122	0.0588235
48	124	0.0789474
48	126	0.0243902
50	94	0.142857
51	95	0.108696
50	96	0.25
51	97	0
50	98	0.0909091
51	99	0.162162
50	100	0.0909091
51	101	0.153846
50	102	0.25
51	103	0.08
50	104	0.0681818
51	105	0.0697674
50	106	0.025641
51	107	0.0277778
50	108	0.027027
51	109	0.0217391
50	110	0
51	111	0.0909091
50	112	0.0952381
51	113	0.0952381
50	114	0.625
51	115	0.0588235
50	116	0.259259
51	117	0.0869565
50	118	0
51	119	0.047619
50	120	0
51	121	0.037037
50	122	0
52	106	0.0714286
52	108	0.025
52	110	0
52	112	0
52	114	0
52	116	0.0857143
52	118	0.111111
52	120	0.0869565
53	127	0.142857
55	99	0.428571
55	101	0.037037
55	103	0
55	105	0.04
55	107	0.217391
55	117	0.208333
55	119	0.0277778
55	121	0
55	123	0.111111
55	125	0.0769231
54	126	0.0465116
55	127	0.142857
57	99	0.0571429
56	100	0.125
57	101	0.153846
56	102	0.03125
57	103	0.03125
56	104	0.133333
57	105	0.025
56	106	0.0909091
57	107	0.0833333
56	108	0
57	109	0.178571
56	110	0.025641
57	111	0.0333333
56	112	0.166667
57	113	0.0606061
56	114	0.0857143
57	115	0.173913
56	116	0.0789474
57	117	0.0322581
56	118	0
57	119	0.0731707
56	120	0.142857
57	121	0.025
56	122	0.0434783
57	123	0.03125
56	124	0.0606061
57	125	0
56	126	0.0882353
57	127	0
58	98	0.533333
58	100	0
59	101	0.0588235
58	102	0.0357143
59	103	0
58	104	0.108108
59	105	0
58	106	0.171429
59	107	0.0714286
58	108	0.0384615
59	109	0.0555556
58	110	0.0416667
59	111	0.0769231
58	112	0.121212
59	113	0.137931
58	114	0
59	115	0
58	116	0.117647
59	117	0.09375
58	118	0.0588235
59	119	0.259259
58	120	0.1
59	121	0.0444444
58	122	0.0392157
59	123	0
58	124	0.0625
59	125	0
58	126	0.0857143
59	127	0
61	101	0.0769231
60	102	0.0689655
61	103	0.115385
60	104	0.037037
61	105	0.0277778
60	106	0.434783
61	107	0.137931
60	108	0.0384615
61	109	0.0869565
60	110	0.0833333
61	111	0.0540541
60	112	0.0222222
61	113	0.125
60	114	0.176471
61	115	0.102564
60	116	0.04
61	117	0.128205
60	118	0.0512821
61	119	0.0588235
60	120	0.0689655
61	121	0.0263158
60	122	0.025641
61	123	0
60	124	0.025
61	125	0.0465116
60	126	0
61	127	0.0588235
63	99	0.130435
62	100	0.105263
63	101	0.0204082
62	102	0
63	103	0.171429
62	104	0.0416667
63	105	0.111111
62	106	0.166667
63	107	0.0322581
62	108	0.3
63	109	0
62	110	0.0285714
63	111	0.0789474
62	112	0.2
63	113	0.0882353
62	114	0
63	115	0
62	116	0.0322581
63	117	0.133333
62	118	0.0909091
63	119	0.027027
62	120	0
63	121	0
62	122	0.0606061
63	123	0.0263158
62	124	0
63	125	0
62	126	0.0294118
63	127	0.0666667
65	99	0
64	100	0.0769231
65	101	0
64	102	0.107143
65	103	0
64	104	0.0967742
65	105	0.0285714
64	106	0
65	107	0.0434783
64	108	0.0434783
65	109	0
64	110	0.25
65	111	0.0277778
64	112	0.030303
65	113	0.04
64	114	0.138889
65	115	0.115385
64	116	0.0416667
65	117	0.0487805
64	118	0.181818
65	119	0
64	120	0.0789474
65	121	0
64	122	0.130435
65	123	0.145833
64	124	0.0344828
66	100	0.0645161
67	101	0.142857
66	102	0.0810811
67	103	0.157895
66	104	0.170732
67	105	0.235294
66	106	0
67	107	0.0333333
66	108	0.214286
67	109	0.0666667
66	110	0.0540541
67	111	0.125
66	112	0.0243902
67	113	0.1
66	114	0
67	115	0.0454545
66	116	0.08
67	117	0.0487805
66	118	0.03125
66	120	0.173913
68	104	0.0689655
68	106	0.0769231
69	107	0.0357143
68	108	0.025641
69	109	0.09375
68	110	0
69	111	0.0625
68	112	0.285714
69	113	0.153846
68	114	0.0857143
69	115	0.0869565
68	116	0.0454545
70	110	0.0666667
9	111	0
8	114	0.1
9	115	0
9	117	0.130435
8	118	0.111111
9	119	0.0666667
9	121	0
9	123	0
8	124	0.05
9	125	0.727273
11	107	0.210526
10	108	0
11	109	0
10	110	0.04
11	111	0.148148
10	112	0.0625
11	113	0.0588235
10	114	0.0416667
11	115	0
10	116	0
11	117	0.4
10	118	0
11	119	0.25
10	120	0.0526316
11	121	0
10	122	0.0416667
11	123	0.6
10	124	0.0909091
13	107	0.421053
12	108	0.0285714
13	109	0.0357143
12	110	0.2
13	111	0.0416667
12	112	0.0625
13	113	0.0833333
12	114	0.08
13	115	0.222222
12	116	2
13	117	0.176471
12	118	0.333333
13	119	0
12	120	0
13	121	0
12	122	0
13	123	0.2
15	105	0.15
14	106	0.454545
15	107	1
14	108	0.0526316
15	109	0.0714286
14	110	0
15	111	0.0571429
14	112	0.111111
15	113	0.421053
14	114	0.12
15	115	0.111111
14	116	0.0333333
15	117	0.666667
14	118	0.04
15	119	0.272727
14	120	0.205882
15	121	0.230769
14	122	0.142857
15	123	0.142857
14	124	0
17	99	0
17	101	0.222222
16	102	0.0555556
17	103	0.25
16	104	0.133333
17	105	0
16	106	0.222222
17	107	0.5
16	108	0.047619
17	109	0.666667
16	110	0.0526316
17	111	0.153846
16	112	0
17	113	0.233333
16	114	0.0645161
17	115	0.259259
16	116	0.7
17	117	0.2
16	118	0.0909091
16	120	0.142857
17	121	0.25
16	122	0.0434783
19	91	0
19	93	0.0833333
19	95	0.142857
18	96	0.75
19	97	0.6
18	98	0
19	99	0.384615
18	100	0
19	101	0.2
18	102	0.0434783
19	103	0.0625
18	104	0.666667
19	105	0.0416667
18	106	0.307692
19	107	0.166667
18	108	0.157895
19	109	0
18	110	0.375
19	111	0.0357143
18	112	0.375
19	113	2
18	114	0.1
19	115	0.1
18	116	0.4
18	118	0.666667
19	119	0.125
19	121	0.142857
20	88	0.25
21	89	1
20	90	0.25
21	91	0.333333
20	92	2
21	93	0.0588235
20	94	0.030303
21	95	0.294118
20	96	0.666667
21	97	0.0454545
20	98	0
21	99	0.176471
20	100	0.333333
21	101	0.333333
20	102	0.0384615
21	103	0
20	104	0.05
21	105	0.166667
20	106	0
21	107	0
20	108	0.190476
21	109	0.0909091
20	110	0.3
21	111	0
20	112	0.291667
21	113	0.0434783
20	114	0
21	115	0.0322581
21	117	0.6
20	118	0
21	119	0.2
22	90	0.555556
23	91	0.2
22	92	0.6
22	94	0.04
23	95	0.4
22	96	0
23	97	0.5
22	98	0.105263
23	99	0.25
22	100	0
23	101	0.148148
22	102	0.111111
23	103	0.0384615
22	104	0.375
23	105	0.642857
22	106	0.0769231
23	107	0.333333
22	108	0
23	109	0.0555556
22	110	0.25
23	111	1
22	112	0.5
23	113	0.4
22	114	0.833333
23	115	0.111111
22	116	0.0909091
23	117	0
22	118	2
24	92	0.0666667
25	93	0.1
24	94	8
25	95	0.0344828
24	96	0.75
25	97	0.454545
24	98	0
25	99	0
24	100	0.0555556
25	101	0
24	102	0.666667
25	103	1
24	104	0.0909091
25	105	0.333333
24	106	0.733333
25	107	0
24	108	0.545455
25	109	0.571429
24	110	0.0909091
25	111	0
24	112	0.0555556
25	113	0
24	114	0.0416667
25	115	0.428571
24	116	0.125
25	117	0
24	118	0.166667
26	94	0.5
26	96	0.266667
27	97	0.75
26	98	0
27	99	0
26	100	0.333333
27	101	0.307692
26	102	0
27	103	0
26	104	0
27	105	0.36
26	106	0.047619
27	107	0.08
26	108	0.115385
27	109	0.444444
26	110	0.166667
27	111	0.0606061
26	112	0.444444
27	113	0.285714
26	114	0.181818
27	115	0.0357143
26	116	0.0588235
28	98	0
28	100	0
29	101	1
28	102	0.157895
29	103	0.0357143
28	104	0.153846
29	105	0.047619
28	106	0.0294118
29	107	0.111111
28	108	0
28	110	0.190476
29	111	0.111111
28	112	0.0322581
28	114	0.2
30	104	0.428571
31	105	0.0454545
30	106	0.0263158
31	107	0.04
30	108	0
31	109	0.105263
30	110	0
55	51	0.833333
55	53	0
55	55	0
55	57	0.25
55	59	0.25
55	61	0
57	43	0.15
56	44	1
57	45	0.333333
56	46	0.666667
57	47	0.4
56	48	0.285714
57	49	1
56	50	1
57	51	0
56	52	0.0333333
57	53	0
56	54	0.153846
57	55	0
56	56	0
57	57	0
56	58	0.4
57	59	0
56	60	0.137931
56	62	4
57	63	0.142857
56	64	1.5
57	65	0
57	67	0.307692
58	42	0.107143
59	43	0
58	44	0.0434783
59	45	0.4
58	46	0
59	47	0.12
58	48	0.333333
59	49	0.192308
58	50	0.0952381
59	51	0.153846
58	52	0
59	53	0.15
58	54	0.181818
59	55	0
58	56	0.153846
59	57	0.125
58	58	0.4
59	59	0
58	60	0.285714
59	61	0
58	62	0.133333
59	63	0.15
58	64	0.08
59	65	0.0909091
58	66	0.333333
59	67	0.230769
58	68	0.05
59	69	0.047619
59	71	0.636364
60	42	0
61	43	0.0555556
60	44	0.666667
61	45	0.0666667
60	46	0.117647
61	47	0
60	48	0.0909091
61	49	0.1
60	50	0.157895
61	51	0.6
60	52	0.0833333
61	53	0.09375
60	54	0.0625
61	55	0.125
60	56	0.0714286
61	57	0.047619
60	58	0.4
61	59	0.181818
60	60	0.111111
61	61	0.230769
60	62	0.333333
61	63	0
60	64	0
61	65	0.117647
60	66	0
61	67	0.0333333
60	68	0.296296
61	69	0.142857
60	70	0
61	71	0.125
60	72	0.0869565
61	73	0.173913
60	74	0.25
61	75	0
62	42	0.0769231
63	43	0.0909091
62	44	0.25
63	45	0.037037
62	46	0.0909091
63	47	0.35
62	48	0
63	49	0.272727
62	50	0.0526316
63	51	0.0666667
62	52	0
63	53	0.05
62	54	0.333333
63	55	0
62	56	0
63	57	0.125
62	58	0.0689655
63	59	0.0869565
62	60	0.1
63	61	0.1875
62	62	0
63	63	0.5
62	64	0.166667
63	65	0.0714286
62	66	0.0416667
63	67	0
62	68	0.214286
63	69	0.04
62	70	0
63	71	0.117647
62	72	0.0869565
63	73	0
62	74	0.3
63	75	0.0769231
62	76	0.130435
63	77	0.153846
63	79	0.08
65	41	0.1
64	42	0.0416667
65	43	0.03125
64	44	0.142857
65	45	0
64	46	0.0588235
65	47	0.0285714
64	48	0.0909091
65	49	0.1
64	50	0.0833333
65	51	0.1
64	52	0.1
65	53	0.230769
64	54	0
65	55	0.047619
64	56	0.0714286
65	57	0.0625
64	58	0
65	59	0.0625
64	60	0.105263
65	61	0
64	62	0.05
65	63	0.0810811
64	64	0.0666667
65	65	0.03125
64	66	0
65	67	0.142857
64	68	0.0344828
65	69	0.333333
64	70	0.285714
65	71	0.0588235
64	72	0.0322581
65	73	0.0526316
64	74	0.0740741
65	75	0
64	76	0.166667
65	77	0.0526316
64	78	0.205882
65	79	0.0625
67	41	0.125
66	42	0.08
67	43	0.181818
66	44	0.037037
67	45	0.125
66	46	0.111111
67	47	0
66	48	0.037037
67	49	0
66	50	0
67	51	0.0769231
66	52	0.111111
67	53	0.0833333
66	54	0
67	55	0
66	56	0.0645161
67	57	0.222222
66	58	0
67	59	0.115385
66	60	0.333333
67	61	0.0454545
66	62	0.0952381
67	63	0.1
66	64	0
67	65	0.107143
66	66	0.5
67	67	0.136364
66	68	0.222222
67	69	0.05
66	70	1
67	71	0.0416667
66	72	0
67	73	0.125
66	74	0
67	75	0.2
66	76	0.0625
67	77	0.130435
66	78	0.133333
67	79	0.0555556
66	80	0.0243902
68	40	0.0666667
68	42	0.0689655
68	44	0.0909091
69	45	0.333333
68	46	0
69	47	0.0555556
68	48	0.08
69	49	0.666667
68	50	0.137931
69	51	0.357143
68	52	0.52381
69	53	0.263158
68	54	0.0588235
69	55	0.157895
68	56	0
69	57	0.0555556
68	58	0.1
69	59	0.111111
68	60	0.15
69	61	0.166667
68	62	0
69	63	0.5
68	64	0
69	65	0.142857
68	66	0.666667
69	67	0
68	68	0.0645161
69	69	0.0454545
68	70	0.117647
69	71	0.0833333
68	72	0.125
69	73	0.03125
68	74	0.0909091
69	75	0
68	76	0.0357143
69	77	0.0689655
68	78	0.0666667
70	50	0
70	52	0
70	54	0.111111
71	55	0
70	56	0.875
71	57	0.153846
70	58	0.0833333
71	59	0.0909091
70	60	0
71	61	0.176471
70	62	0.0714286
71	63	0
70	64	0.375
71	65	0
70	66	0.0555556
71	67	0.142857
70	68	0.2
71	69	0.285714
70	70	0.0769231
71	71	0.181818
70	72	0.333333
70	74	0
70	76	0.307692
72	62	1.33333
72	64	0.0909091
72	66	1

## Sheet: SB3-B-Breast-alternated
x	y	Total reads per cell
5	107	0
7	101	0.117647
6	102	0.111111
7	103	0.0909091
6	104	0.0588235
7	105	0
6	106	0.125
7	107	0.16
6	108	0.166667
7	111	0.0606061
6	112	0
7	113	0.111111
6	114	0.0512821
7	115	0.0666667
6	116	0
7	117	0.0666667
9	101	0.0454545
8	102	0.15
9	103	0.0833333
8	104	0.111111
9	105	0.0666667
8	106	0.137931
9	107	0.04
8	108	0.0263158
9	109	0
8	110	0
9	111	0.0714286
8	112	0.0384615
9	113	0.166667
8	114	0
9	115	0.125
8	116	0
9	117	0.0555556
8	118	0.333333
10	100	0.027027
11	101	0.114286
10	102	0
11	103	0
10	104	0
11	105	0
10	106	0
11	107	0.1
10	108	0.0384615
11	109	0
10	110	0.09375
11	111	0.1
10	112	0.1
11	113	0.3
10	114	0.142857
11	115	0.125
10	116	0
11	117	0.105263
13	97	0.1
13	99	0.0526316
12	100	0.0444444
13	101	0.125
12	102	0.0625
13	103	0.107143
12	104	0
13	105	0.047619
12	106	0.16
13	107	0.025
12	108	0
12	110	0
13	111	0.0222222
12	112	0.0666667
13	113	0
12	114	0.333333
13	115	0
12	116	0.0833333
13	117	0.230769
12	118	0.0588235
15	91	0.142857
15	93	0
15	95	0.363636
14	96	0.030303
15	97	0
14	98	0.0909091
15	99	0.3
14	100	0
15	101	0.0384615
14	102	0
15	103	0.0869565
14	104	0.133333
15	105	0.0322581
14	106	0.03125
15	107	0.04
14	108	0.222222
15	109	0.125
14	110	0
15	111	0.125
14	112	0
15	113	0.125
14	114	0
17	83	0.272727
17	85	0.125
17	87	0.545455
16	88	0
17	89	0.125
16	90	0
17	91	0.5
16	92	0
17	93	0.0555556
16	94	0.0666667
17	95	0.0487805
16	96	0.333333
17	97	0.0555556
16	98	0.2
17	99	0.285714
16	100	0.3
17	101	0.0625
16	102	0
17	103	0
16	104	0
16	106	0.25
17	107	0.0434783
16	108	0.666667
17	109	0
16	110	0.0909091
17	111	0
16	112	0.333333
17	113	0.125
16	114	0
19	81	0.0714286
18	82	0.1
19	83	0
18	84	0.142857
19	85	0.181818
18	86	0
19	87	0.16
18	88	0.25
19	89	0
18	90	0.3
19	91	0
19	93	0.2
18	94	0.037037
19	95	0.214286
18	96	0
19	97	0.0769231
18	98	0.08
19	99	0.0454545
18	100	0
19	101	0
18	102	0
19	103	0.214286
18	104	0.05
19	105	0
18	106	0.0555556
19	107	0.08
18	108	0.0833333
19	109	0
18	110	0.333333
19	111	0.0588235
18	112	1
19	113	1.5
20	82	0.125
21	83	0
20	84	0.1
21	85	0.0833333
20	86	0
21	87	0.105263
20	88	0.0869565
21	89	0.2
20	90	0
21	91	0.153846
20	92	1
21	93	0.0588235
20	94	0
21	95	0.0555556
20	96	0
21	97	0.0588235
20	98	0.097561
21	99	0.555556
20	100	0.0238095
21	101	0.25
20	102	0
21	103	0.666667
20	104	0
21	105	0.0666667
20	106	0.4
21	107	0.0666667
20	108	0.272727
21	109	0.0909091
20	110	0.25
21	111	0
20	112	0.0769231
22	84	0.333333
22	86	0.25
23	87	0.75
22	88	1
23	89	0.047619
22	90	0
23	91	0
22	92	0.2
23	93	0.0909091
22	94	0.166667
23	95	0.583333
22	96	0.0952381
23	97	0.0909091
22	98	0
23	99	0.538462
22	100	0.142857
23	101	0.4
22	102	0.0606061
23	103	0.0714286
22	104	0
23	105	0.1
22	106	0.0526316
23	107	0.157895
22	108	0.142857
23	109	0.428571
22	110	0.285714
24	88	0.0769231
25	89	0.0769231
24	90	0.133333
25	91	0
24	92	0.08
25	93	0.0714286
24	94	0.0714286
25	95	0.0526316
24	96	0.0555556
25	97	0.0666667
24	98	0.444444
25	99	0.0322581
24	100	0.153846
25	101	0.0714286
24	102	0.153846
25	103	0.0714286
24	104	0.05
25	105	0.0714286
24	106	0.142857
25	107	0.025641
24	108	0.0434783
25	109	0
24	110	0.0465116
26	94	0.0212766
27	95	0.0454545
26	96	0.25
27	97	0.0384615
26	98	0.115385
27	99	0.0714286
26	100	0.130435
27	101	1.5
26	102	0.0588235
27	103	0.2
26	104	0.0416667
27	105	0.133333
26	106	0
28	96	0.0666667
29	97	0
28	98	0
29	99	0.1
28	100	0
29	101	0.0344828
28	102	0
29	103	0.03125
28	104	0.0416667
30	98	0.210526
30	100	0.0625
25	77	0.25
25	79	0.05
25	81	0.0666667
25	83	0.133333
26	76	0
27	77	0
26	78	0.105263
27	79	0.136364
26	80	0.0277778
27	81	0.0869565
26	82	0
27	83	0.153846
26	84	0.2
27	85	0.0512821
26	86	0.0833333
27	87	0.0909091
27	89	0
29	75	0.0689655
28	76	0.1
29	77	0
28	78	0
29	79	0.111111
28	80	0.0625
29	81	0
28	82	0.0769231
29	83	0.047619
28	84	0
29	85	0.0666667
28	86	0.0243902
29	87	0
28	88	0
29	89	0.0454545
28	90	0.222222
29	91	0.0714286
29	93	2
30	76	0.03125
31	77	0.037037
30	78	0
31	79	1
30	80	0
31	81	0
30	82	0.0263158
31	83	0
30	84	0.185185
31	85	0.25
30	86	0.0789474
31	87	0.307692
30	88	0.0857143
31	89	0.2
30	90	0.0769231
31	91	0.030303
30	92	0
31	93	0.0645161
30	94	0
31	95	0.272727
30	96	0
31	97	0.333333
31	99	0.08
31	101	0.0238095
31	103	0.0571429
32	78	0.142857
32	80	0.0434783
33	81	0
32	82	0.0967742
33	83	0.0909091
32	84	0
33	85	0
32	86	1
33	87	0
32	88	0
33	89	0.571429
32	90	0
33	91	0
32	92	0
33	93	0.16
32	94	0.0277778
33	95	0.0909091
32	96	0.0526316
33	97	0.0512821
32	98	0.142857
33	99	0.05
32	100	0.0909091
33	101	0.15
32	102	0
33	103	0.0333333
32	104	0.142857
33	105	0
32	106	0.0666667
33	107	0.0277778
34	82	0
35	83	0
34	84	0
35	85	0.05
34	86	0.125
35	87	0
34	88	0.0909091
35	89	0.125
34	90	0
35	91	0
34	92	0.0285714
35	93	0.1
34	94	0.133333
35	95	0.15
34	96	0
35	97	0.0294118
34	98	0.0277778
35	99	0.030303
34	100	0.0625
35	101	0
34	102	0.047619
35	103	0.03125
34	104	0
35	105	0.0869565
34	106	0
35	107	0
34	108	0.0612245
35	109	0.047619
34	110	0.0731707
35	111	0.0526316
35	113	0
37	71	0.0526316
37	73	0.4
37	75	0
37	77	0
36	78	1
37	79	0.15
36	80	0
37	81	0
36	82	0.0526316
37	83	0.1
36	84	0.0232558
37	85	0.157895
36	86	0.037037
37	87	0.230769
36	88	0.6
37	89	0
36	90	0
37	91	0
36	92	0
37	93	0
36	94	0.105263
37	95	0.125
36	96	0
37	97	0.117647
36	98	0.0666667
37	99	0.025
36	100	0.0294118
37	101	0
36	102	0.129032
37	103	0
36	104	0.0555556
37	105	0.0384615
36	106	0.0869565
37	107	0.0731707
36	108	0
37	109	0.0322581
36	110	0.0454545
37	111	0.0344828
36	112	0.0277778
37	113	0.025641
36	114	0.0263158
37	115	0.0434783
39	67	0
38	68	0.166667
39	69	0.0454545
38	70	0
39	71	0.111111
38	72	0.105263
39	73	0.0909091
38	74	0.05
39	75	0.0555556
38	76	0
39	77	0.166667
38	78	0.05
39	79	0.142857
38	80	0.0294118
39	81	0.0625
38	82	0.5
39	83	0.0588235
38	84	0.0714286
39	85	0.0833333
38	86	0.107143
39	87	0.0952381
38	88	0
39	89	0.181818
38	90	0.214286
39	91	0.0263158
38	92	0.0285714
39	93	0
38	94	0.0714286
39	95	0.2
38	96	0.235294
39	97	0.1875
38	98	0.142857
39	99	0.2
38	100	0
39	101	0
38	102	0
39	103	0
38	104	0.025641
39	105	0.0277778
38	106	0.0882353
39	107	0.0322581
38	108	0
39	109	0
38	110	0.0555556
39	111	0.135135
38	112	0.06
39	113	0.0333333
38	114	0.0555556
39	115	0
38	116	0.08
39	117	0.1
39	119	0.0333333
40	66	0
41	67	0.0588235
40	68	0
41	69	0
40	70	0.176471
41	71	0.0909091
40	72	0.03125
41	73	0
40	74	0.0434783
41	75	0.0454545
40	76	0.0714286
41	77	0
40	78	0.0666667
41	79	0.0434783
40	80	0.181818
41	81	0
40	82	0
41	83	0.0606061
40	84	0
41	85	0.2
40	86	0.0526316
41	87	0
40	88	0.0740741
41	89	0.173913
40	90	0
41	91	0.0333333
40	92	0.047619
41	93	0.0606061
40	94	0.0416667
41	95	0
40	96	0
41	97	0.0526316
40	98	0.04
41	99	0.0416667
40	100	0.0833333
41	101	0.0243902
40	102	0.0666667
41	103	0.09375
40	104	0.0227273
41	105	0.0285714
40	106	0
41	107	0.0227273
40	108	0
41	109	0
40	110	0
41	111	0
40	112	0
41	113	0.142857
40	114	0.0285714
41	115	0
40	116	0
41	117	0.181818
40	118	0.0285714
41	119	0
40	120	0
41	121	0.030303
41	123	0
42	70	0.0740741
43	71	0.0909091
42	72	0.037037
43	73	0.0526316
42	74	0
43	75	0.0769231
42	76	0.1
43	77	0.2
42	78	0.0952381
43	79	0.333333
42	80	0.04
43	81	0
42	82	0.037037
43	83	0
42	84	0
43	85	0
42	86	0.105263
43	87	0
42	88	0
43	89	0.0238095
42	90	0.0833333
43	91	0.0222222
42	92	0.0952381
43	93	0.0588235
42	94	0.125
43	95	0
42	96	0.0263158
43	97	0.0909091
42	98	0
43	99	0.0588235
42	100	0.0222222
43	101	0
42	102	0
43	103	0.027027
42	104	0
43	105	0
42	106	0
43	107	0
42	108	0
43	109	0.05
42	110	0.025
43	111	0.0217391
42	112	0
43	113	0.0294118
42	114	0
43	115	0.0909091
42	116	0.037037
43	117	0
42	118	0.025641
43	119	0.333333
42	120	0.0294118
43	121	0
42	122	0.0588235
43	123	0.148148
42	124	0.025641
43	125	0.025
44	74	0.0526316
45	75	0.0769231
44	76	0.0625
45	77	0.117647
44	78	0
45	79	0.08
44	80	0.0769231
45	81	0.0526316
44	82	0.0769231
45	83	0
44	84	0.027027
45	85	0
44	86	0.0416667
45	87	0.105263
44	88	0.142857
45	89	0
44	90	0
45	91	0.0322581
44	92	0
45	93	0.025641
44	94	0
45	95	0.111111
44	96	0
45	97	0.125
44	98	0.0322581
45	99	0
44	100	0.136364
45	101	0
44	102	0
45	103	0
44	104	0.0606061
45	105	0
44	106	0
45	107	0.0625
44	108	0
45	109	0.0232558
44	110	0.0465116
45	111	0.0238095
44	112	0
45	113	0.0263158
44	114	0.0540541
45	115	0.0606061
44	116	0
45	117	0.0238095
44	118	0.0666667
45	119	0
44	120	0
45	121	0
44	122	0.05
45	123	0.2
44	124	0.0625
45	125	0
44	126	0
45	127	0.025641
46	76	0
46	78	0.0952381
47	79	0
46	80	0
47	81	0.0263158
46	82	0.0789474
47	83	0
46	84	0.0465116
47	85	0.030303
46	86	0.0909091
47	87	0
46	88	0
47	89	0.0625
46	90	0
47	91	0
46	92	0
47	93	0.0487805
46	94	0
47	95	0.1
46	96	0.05
47	97	0.0344828
46	98	0.0454545
47	99	0.0188679
46	100	0.0444444
47	101	0.02
46	102	0.0869565
47	103	0
46	104	0
47	105	0.111111
46	106	0.0357143
47	107	0.0357143
46	108	0.0344828
47	109	0.0344828
46	110	0
47	111	0.0454545
46	112	0.0789474
47	113	0
46	114	0
47	115	0
46	116	0
47	117	0.0869565
46	118	0
46	120	0.0208333
46	122	0
46	124	0
46	126	0.117647
48	86	0.047619
48	88	0.05
48	90	0
49	91	0.0294118
48	92	0.0833333
49	93	0.0952381
48	94	0
49	95	0.133333
48	96	0.0967742
49	97	0
48	98	0.0666667
49	99	0.0465116
48	100	0.0606061
49	101	0
48	102	0.0571429
49	103	0
48	104	0.0869565
49	105	0.0857143
48	106	0
49	107	0
48	108	0.103448
49	109	0.025641
48	110	0.0454545
49	111	0
48	112	0.027027
49	113	0.0645161
48	114	0.0344828
49	115	0
48	116	0.0333333
49	117	0.0357143
50	96	0.0666667
50	98	0
50	100	0
50	102	0.0540541
50	104	0.0909091
50	106	0
50	108	0
50	110	0
50	112	0.235294
50	114	0.0333333
50	116	0
63	83	0.0540541
63	85	0
63	87	0
65	79	0
64	80	0.0606061
65	81	0.0263158
64	82	0.09375
65	83	0.0212766
64	84	0.0789474
65	85	0.0882353
64	86	0.037037
65	87	0
64	88	0.135135
65	89	0.0277778
64	90	0.176471
65	91	0.0645161
67	77	0
66	78	0.0588235
67	79	0.111111
66	80	0.0555556
67	81	0
66	82	0.0238095
67	83	0.121212
66	84	0.0344828
67	85	0
66	86	0.0285714
67	87	0
66	88	0.03125
67	89	0.027027
66	90	0.075
67	91	0
66	92	0
67	93	0.0540541
66	94	0.030303
67	95	0
66	96	0.0909091
67	97	0.0322581
66	98	0.0434783
67	99	0
67	101	0
68	76	0.0322581
69	77	0.0689655
68	78	0
69	79	0
68	80	0.027027
69	81	0.0322581
68	82	0.0322581
69	83	0.0909091
68	84	0
69	85	0
68	86	0.0571429
69	87	0
68	88	0.114286
69	89	0.0294118
68	90	0
69	91	0.0285714
68	92	0.129032
69	93	0.0333333
68	94	0.027027
69	95	0.0277778
68	96	0.0232558
69	97	0.0322581
68	98	0.0882353
69	99	0.0333333
68	100	0
69	101	0
68	102	0.05
70	76	0.133333
70	78	0.0294118
70	80	0
71	81	0.027027
70	82	0
71	83	0
70	84	0.0243902
71	85	0.0689655
70	86	0
71	87	0.333333
70	88	0.04
71	89	0
70	90	0.0689655
70	92	0.0277778
70	94	0
70	96	0.125
55	43	0.375
55	45	0.333333
55	47	0.0555556
54	48	1
55	49	0.333333
54	50	0.0833333
55	51	0
54	52	0.166667
55	53	0
55	55	0.428571
55	57	0.2
57	37	0.0588235
56	38	0
57	39	0.05
56	40	0
57	41	0
56	42	0
56	44	0.375
57	45	0
56	46	0
57	47	0.5
56	48	0.0967742
57	49	0.5
56	50	0.1
57	51	0
56	52	0
57	53	0.0625
56	54	0.0454545
57	55	0
56	56	0.0333333
57	57	0
56	58	0.5
57	59	0.047619
56	60	0.125
57	61	0.125
57	63	0.333333
59	37	0.0714286
58	38	0.285714
59	39	0.12
58	40	0
59	41	0.111111
58	42	0.0666667
59	43	0.0769231
58	44	0.333333
59	45	0.222222
58	46	0
59	47	0.037037
58	48	0.25
59	49	0.142857
58	50	0
59	51	0
58	52	0.0434783
59	53	0
58	54	0.235294
59	55	0.05
58	56	0.142857
59	57	0.111111
58	58	0.105263
59	59	0
58	60	0.05
59	61	0
58	62	0.142857
59	63	0.05
58	64	0.117647
59	65	0
58	66	0.04
59	67	0
59	69	0.333333
61	37	0
60	38	0
61	39	0.142857
60	40	0
61	41	0
60	42	0.105263
61	43	0.333333
60	44	0.111111
61	45	0.0434783
60	46	0
61	47	0
60	48	0.0952381
61	49	0
60	50	0.142857
61	51	0
60	52	0
61	53	0
60	54	0
61	55	0.0909091
60	56	0.130435
61	57	0.166667
60	58	0.08
61	59	0.125
60	60	0.285714
61	61	0.0625
60	62	0.0416667
61	63	0
60	64	0.0625
61	65	0
60	66	0.130435
61	67	0.037037
60	68	0.0555556
61	69	0.0588235
60	70	0.142857
61	71	0
63	37	0.0625
62	38	0.0952381
63	39	0.09375
62	40	0.047619
63	41	0
62	42	0
63	43	0.272727
62	44	0
63	45	0.0384615
62	46	0
63	47	0.2
62	48	0.16
63	49	0
62	50	0.047619
63	51	0.307692
62	52	0
63	53	0.0625
62	54	0.0526316
63	55	0.0869565
62	56	0.166667
63	57	0
62	58	0
63	59	0
62	60	0
63	61	0.047619
62	62	0.0833333
63	63	0
62	64	0.15
63	65	0.0571429
62	66	0.0833333
63	67	0.166667
62	68	0.0666667
63	69	0.0454545
62	70	0.125
63	71	0.0625
62	72	0
63	73	0.030303
65	37	0.0625
64	38	0
65	39	0.142857
64	40	0
65	41	0.0769231
64	42	0
65	43	0
64	44	0.125
65	45	0.0833333
64	46	0.222222
65	47	0.047619
64	48	0.04
65	49	0.25
64	50	0
65	51	0.1
64	52	0
65	53	0.0454545
64	54	0.136364
65	55	0
64	56	0.166667
65	57	0.357143
64	58	0
65	59	0.0322581
64	60	0
65	61	0
64	62	0.5
65	63	0.571429
64	64	0
65	65	0
64	66	0
65	67	0.0555556
64	68	0.0277778
65	69	0.333333
64	70	0.0833333
65	71	0.0555556
64	72	0.3
65	73	0.0714286
64	74	0.0666667
65	75	0
67	35	0.03125
66	36	0.025
67	37	0.0769231
66	38	0.115385
67	39	0.037037
66	40	0.111111
67	41	0.16
66	42	0
67	43	0.05
66	44	0.0588235
67	45	0
66	46	0.0833333
67	47	0.0869565
66	48	0.0384615
67	49	0
66	50	0
67	51	0.2
66	52	0.0357143
67	53	0
66	54	0.0416667
67	55	0.0588235
66	56	0.0384615
67	57	0.117647
66	58	0.08
67	59	0.0526316
66	60	0.125
67	61	0.125
66	62	0
67	63	0.272727
66	64	0.0384615
67	65	0.037037
66	66	0.166667
67	67	0.111111
66	68	0.125
67	69	0.03125
66	70	0.12
67	71	0
66	72	0
67	73	0
66	74	0
68	36	0.16
68	38	0
68	40	0
69	41	0.05
68	42	0.125
69	43	0.0588235
68	44	0.0625
69	45	0
68	46	0
69	47	0.0606061
68	48	0.0434783
69	49	0
68	50	0.0666667
69	51	0.2
68	52	0.222222
69	53	0.0909091
68	54	0
69	55	0
68	56	0
69	57	0
68	58	0
69	59	0.133333
68	60	0.2
69	61	0.125
68	62	0.125
69	63	0.384615
68	64	0.0625
69	65	0.1
68	66	0.0526316
69	67	0.0526316
68	68	0.0333333
69	69	0
68	70	0.0384615
69	71	0.04
68	72	0.105263
70	48	0.125
70	50	0.142857
70	52	0.166667
71	53	0.181818
70	54	0.0454545
71	55	0
70	56	0
71	57	0.1
70	58	0.0952381
71	59	0.6
70	60	0.222222
71	61	0
70	62	0
71	63	0.285714
70	64	0
71	65	0.0833333
70	66	0
70	68	0.0714286
72	54	0.1
72	56	0.125
72	58	0.125
47	65	0
46	66	0.857143
47	67	0
48	66	0.0357143
49	67	0.105263
48	68	0
49	69	0
48	70	0
49	71	0.0606061
48	72	0.333333
49	73	0.111111
49	75	0
49	81	0.0454545
48	82	0.0666667
49	83	0.0769231
51	69	0.0555556
50	70	0.108108
51	71	0
50	72	0
51	73	0.0322581
50	74	0.08
51	75	0.0869565
50	76	0.037037
51	77	0.0833333
50	82	0.0454545
51	83	0
50	84	0
51	85	0
50	86	0.047619
51	87	0
50	88	0
51	89	0.0333333
51	91	0.04
53	69	0.0625
52	70	0.030303
53	71	0.0416667
52	72	0
53	73	0.0434783
52	74	0.025641
53	75	0.027027
52	76	0.1
53	77	0.0322581
52	78	0
53	79	0.166667
53	81	0.176471
52	82	0.214286
53	83	0
52	84	0
53	85	0
52	86	0
53	87	0.0294118
52	88	0
53	89	0.0645161
52	90	0.0588235
53	91	0.0344828
52	92	0.030303
55	63	0.25
54	64	0
55	65	0.666667
54	66	0.166667
55	67	0.133333
54	68	0.117647
55	69	0.117647
54	70	0
55	71	0
54	72	0
55	73	0
54	74	0
55	75	0.0322581
54	76	0.0357143
55	77	0.0666667
54	78	0.125
55	79	0
54	80	0.266667
55	81	0
54	82	0.0882353
55	83	0.0645161
54	84	0.0227273
55	85	0
54	86	0
54	88	0.047619
54	90	0
55	91	0
54	92	0.0789474
56	64	0
56	66	0
57	67	0
56	68	0.181818
57	69	0.04
56	70	0
57	71	0.0833333
56	72	0.0833333
57	73	0.0434783
56	74	0
57	75	0.0285714
56	76	0.0555556
57	77	0.375
56	78	0.0357143
57	79	0.0967742
56	80	0.15
57	81	0.075
56	82	0
57	83	0.0416667
56	84	0
58	70	0
59	71	0
58	72	0.0625
59	73	0.047619
58	74	0.0384615
59	75	0.037037
58	76	0.08
59	77	0
58	78	0.0555556
59	79	0
58	80	0.137931
59	81	0
58	82	0
59	83	0.0243902
58	84	0.05
60	72	0
60	74	0
60	76	0.0588235
60	78	0.129032
60	80	0.0857143
49	121	0.0434783
48	122	0.0416667
49	123	0.0217391
48	124	0.307692
49	125	0
49	127	0.0294118
51	117	0.133333
51	119	0.05
50	120	0
51	121	0.0454545
50	122	0.08
51	123	0
50	124	0
51	125	0
50	126	0
51	127	0.037037
53	93	0
52	94	0.0588235
53	95	0
52	96	0.0714286
53	97	0.0277778
52	98	0.166667
53	99	0.08
53	101	0
53	103	0.0769231
53	105	0.05
53	107	0.037037
53	109	0
53	111	0.0588235
52	112	0
53	113	0.0416667
52	114	0
53	115	0
52	116	0.0294118
53	117	0.0465116
52	118	0.142857
53	119	0.05
52	120	0
53	121	0.0454545
52	122	0.0571429
53	123	0
52	124	0.0232558
53	125	0.0384615
52	126	0
53	127	0.047619
55	93	0.0357143
54	94	0.0857143
55	95	0.0344828
54	96	0.129032
55	97	0.0333333
54	98	0
55	99	0.0740741
54	100	0
55	101	0.16129
54	102	0.0277778
55	103	0
54	104	0
55	105	0.0571429
54	106	0
55	107	0
54	108	0.12
55	109	0.037037
54	110	0
55	111	0
54	112	0.0333333
55	113	0.0487805
54	114	0
55	115	0.0285714
54	116	0.0294118
55	117	0
54	118	0.238095
55	119	0
54	120	0.0909091
55	121	0.0740741
54	122	0.03125
55	123	0.0277778
54	124	0.0555556
55	125	0.03125
54	126	0.0238095
55	127	0
57	95	0.030303
56	96	0.16
57	97	0.0454545
56	98	0.0322581
56	100	0.121212
57	101	0
56	102	0
57	103	0
56	104	0.0434783
57	105	0
56	106	0.0857143
57	107	0
56	108	0.0243902
57	109	0.222222
56	110	0
57	111	0.0322581
56	112	0.047619
57	113	0.0357143
56	114	0.0454545
57	115	0.107143
56	116	0.037037
57	117	0.0769231
56	118	0
57	119	0.0188679
56	120	0.0833333
57	121	0.0612245
56	122	0.037037
57	123	0.0294118
56	124	0.037037
57	125	0.0285714
56	126	0.0689655
58	94	0.0243902
59	95	0.0344828
58	96	0.172414
59	97	0.0909091
58	98	0.0384615
59	99	0.0714286
58	100	0
59	101	0.24
58	102	0.0416667
59	103	0.0833333
58	104	0.0285714
59	105	0.0238095
58	106	0.131579
59	107	0.153846
58	108	0.115385
59	109	0.0555556
58	110	0.0392157
59	111	0.115385
58	112	0.0588235
59	113	0.0606061
58	114	0.0285714
59	115	0.0645161
58	116	0.05
59	117	0.0263158
58	118	0
59	119	0
58	120	0.130435
59	121	0
58	122	0.0697674
59	123	0
58	124	0.166667
61	93	0.030303
60	94	0
61	95	0.111111
60	96	0.0740741
61	97	0
60	98	0.0333333
61	99	0.0967742
60	100	0.166667
61	101	0.0263158
60	102	0
61	103	0.2
60	104	0.171429
61	105	0.0322581
60	106	0
61	107	0.111111
60	108	0.103448
61	109	0
60	110	0
61	111	0
60	112	0
61	113	0.0625
60	114	0.115385
61	115	0.0333333
60	116	0.0681818
61	117	0.114286
60	118	0.0277778
61	119	0.121212
60	120	0.0487805
60	122	0.0416667
63	93	0
62	94	0.130435
63	95	0.137931
62	96	0.0689655
63	97	0
62	98	0.027027
63	99	0.0909091
62	100	0.0454545
63	101	0
62	102	0
63	103	0
62	104	0.0454545
63	105	0.153846
62	106	0.0263158
63	107	0
62	108	0.0294118
63	109	0.0740741
62	110	0.0857143
63	111	0
62	112	0.0487805
63	113	0.030303
62	114	0
63	115	0.025641
62	116	0
62	118	0.0454545
64	94	0
64	96	0
65	97	0
64	98	0.136364
65	99	0.0833333
64	100	0
65	101	0.027027
64	102	0.136364
65	103	0
64	104	0
65	105	0.103448
64	106	0.121212
65	107	0.027027
64	108	0
65	109	0.0909091
64	110	0.0714286
65	111	0.0625
64	112	0
66	100	0.0571429
66	102	0
67	103	0.037037
66	104	0.0454545
67	105	0.0571429
66	106	0.027027
67	107	0.125
66	108	0.0714286
66	110	0.0625

## Sheet: SB1-A-Breast-total
x	y	Total reads per cell
33	65	0.176471
35	59	0.6875
35	61	0.970588
34	62	0.103448
35	63	0.131579
34	64	0.194444
35	65	0.275862
34	66	0.28
35	67	0.0606061
34	68	0.678571
35	69	0.409091
37	57	0.1875
36	58	0.0526316
37	59	0.047619
36	60	0.233333
37	61	0.322581
36	62	0.121212
37	63	0.25
36	64	0.037037
37	65	0.21875
36	66	0.025641
37	67	0.172414
36	68	0.0833333
37	69	0.212121
36	70	0.62069
37	71	0.178571
38	56	0.366667
39	57	1.47619
38	58	0.32
39	59	0.424242
38	60	0.102564
39	61	0.0571429
38	62	0.644444
39	63	0.272727
38	64	0.657143
39	65	0.0487805
38	66	0.0540541
39	67	0.625
38	68	0.263158
39	69	0.0697674
38	70	0.435897
41	53	0.0196078
40	54	0.209302
40	56	0.393939
41	57	0.333333
40	58	0.3
41	59	0.5
40	60	0.461538
41	61	0.108108
40	62	0.617647
41	63	0.305556
40	64	0.189189
41	65	0.04
40	66	0.361111
41	67	0.454545
40	68	0.25
41	69	0.139535
43	49	0.5
43	51	0.282051
42	52	0.482759
43	53	0.137931
42	54	0.888889
43	55	0.142857
42	56	0.243902
43	57	0.34375
42	58	0.21875
43	59	0.444444
42	60	0.344828
43	61	0.259259
42	62	0.225806
43	63	0.219512
42	64	0.257143
43	65	0.172414
42	66	0.722222
43	67	0.027027
42	68	0.0606061
43	69	0.037037
44	48	0.266667
45	49	1.54545
44	50	0.888889
45	51	0.0454545
44	52	0.0689655
45	53	0.137931
44	54	0.387097
45	55	0.0689655
44	56	0.380952
45	57	0.179487
44	58	0.555556
45	59	0.214286
45	61	0.619048
44	62	0.0344828
45	63	0.48
44	64	0.135135
45	65	1.14815
44	66	0.222222
45	67	0.612903
46	30	0.125
47	31	0.166667
46	32	0.294118
47	33	0.212121
46	34	0.121951
47	35	0.0769231
46	36	0.454545
47	37	0.363636
47	39	0.4
47	47	0.0277778
46	48	0.0625
47	49	1.0625
46	50	0.0952381
47	51	0.230769
46	52	1.36667
47	53	0.388889
46	54	0.272727
47	55	0.666667
46	56	0.551724
47	57	0.222222
46	58	0.586207
47	59	0.84375
46	60	0.3125
47	61	2.10526
46	62	0.411765
47	63	0.411765
46	64	0.3
47	65	0.83871
46	66	0.433333
49	29	0.26087
48	30	0.0731707
49	31	0.196078
48	32	0.111111
49	33	0.44
48	34	0.516129
49	35	1.33333
48	36	0.842105
49	37	0.333333
48	38	0.0789474
49	39	0.529412
49	43	0.181818
48	44	0.125
49	45	0.173913
48	46	0.192308
49	47	0.241379
48	48	1.05556
49	49	0.16
48	50	0.555556
49	51	0.294118
48	52	0.458333
49	53	0.454545
48	54	0.28125
49	55	0.0416667
48	56	1.06452
49	57	1.10526
48	58	0.73913
48	60	0.178571
48	62	0.62069
49	63	0.535714
48	64	0.7
49	65	0.533333
48	66	0.263158
51	29	0.16129
50	30	0.733333
51	31	0.757576
50	32	0.37931
51	33	0.0833333
50	34	0.146341
51	35	0.03125
50	36	0.0833333
51	37	0.0645161
50	38	0.172414
51	39	0.162162
50	40	0.309524
51	41	0.2
50	42	0.846154
51	43	0.9
50	44	0.189189
51	45	0.225806
50	46	0.230769
51	47	0.04
50	48	0.571429
51	49	0.617647
50	50	0.0588235
51	51	1.06061
50	52	0.181818
51	53	0.166667
50	54	0.0689655
51	55	0.15
50	64	0.0833333
50	66	0.758621
52	28	0.487179
53	29	0.190476
52	30	0.5
53	31	0.315789
52	32	0.642857
53	33	0.833333
52	34	0.189189
53	35	0.189189
52	36	0.30303
53	37	0.230769
52	38	0.172414
53	39	0.125
52	40	0.294118
53	41	0.225806
52	42	0.102564
53	43	0.12
52	44	0.478261
53	45	0.2
52	46	0.285714
53	47	0.0967742
52	48	0.448276
53	49	0.108108
52	50	0.0357143
53	51	0.741935
52	52	0.580645
53	53	0.153846
52	54	0.615385
53	55	0.583333
55	27	0.551724
54	28	1.21053
55	29	0.0344828
54	30	0.382353
55	31	0.324324
54	32	0.2
55	33	0.384615
54	34	0.030303
55	35	0.0357143
54	36	0.181818
55	37	0.538462
54	38	0.0689655
55	39	0.0689655
54	40	0.459459
55	41	0.297297
54	42	0.0444444
55	43	0.708333
54	44	0.458333
55	45	0.461538
54	46	0.347826
55	47	0.375
54	48	0.272727
55	49	0.482759
54	50	1.14286
55	51	0.08
54	52	0.4
55	53	0.166667
57	27	0.392857
56	28	0.217391
57	29	0.0625
56	30	0.264706
57	31	0.138889
56	32	0.5
57	33	0.0952381
56	34	0.230769
57	35	0.0645161
56	36	0.297872
57	37	0.0909091
56	38	0.37931
57	39	0.4
56	40	0.135135
57	41	0.392857
56	42	0.421053
57	43	0.321429
56	44	0.1
57	45	0.857143
56	46	0.0869565
57	47	0.290323
57	49	0.130435
56	50	0.166667
57	51	0.36
56	52	0.03125
57	53	0.272727
56	54	0.0697674
57	55	0.151515
56	56	1.8
57	57	1.25
58	26	0.136364
59	27	2
58	28	1.31579
59	29	0.157895
58	30	0.3
59	31	0.142857
58	32	0.52381
59	33	0.4
58	34	0.75
59	35	0.9375
58	36	0.470588
59	37	0.0333333
58	38	0.166667
59	39	0.264706
58	40	0.0714286
59	41	0.384615
58	42	0.782609
59	43	0.0416667
58	44	0.371429
59	45	0.478261
58	46	0.5
59	47	0.5
58	48	0.0769231
59	49	0.0714286
58	50	0.269231
59	51	0.307692
58	52	0.263158
59	53	0.26087
58	54	0.30303
59	55	0.148148
58	56	0.230769
59	57	0.181818
58	58	1.14286
59	59	0.5625
61	27	0.409091
60	28	0.0243902
61	29	0.324324
60	30	0.210526
61	31	0.357143
60	32	0.147059
61	33	0.205882
60	34	0.214286
61	35	0.590909
60	36	0.0243902
61	37	0.342105
60	38	1.75
61	39	0.323529
60	40	0.25
61	41	0.25
60	42	0.0333333
61	43	0.0588235
60	44	0.05
61	45	0.307692
60	46	0.148148
61	47	0.28
60	48	0.142857
61	49	0.441176
60	50	0.0416667
61	51	0.730769
60	52	0.405405
61	53	0.193548
60	54	0.0930233
61	55	0.0263158
60	56	0.942857
60	58	0.269231
62	24	0.608696
63	25	0.566667
63	27	0.26087
62	28	0.171429
63	29	0.0555556
62	30	0.189189
63	31	0.653846
62	32	0.6
63	33	0.545455
62	34	0.813953
63	35	0.181818
62	36	0.0909091
63	37	0.176471
62	38	0.857143
63	39	0.85
62	40	0.263158
63	41	0.153846
62	42	0.225806
63	43	1.19048
62	44	0.105263
63	45	0.413793
62	46	0.114286
63	47	0.5
62	48	0.823529
62	50	0.0384615
62	52	0.0789474
65	23	0.307692
64	24	0.177778
65	25	0.566667
64	26	0.228571
65	27	0.225806
64	28	1
65	29	0.121212
64	30	0.263158
65	31	0.285714
64	32	0.111111
65	33	0.484848
64	34	1.57143
65	35	1.9
64	36	1.09091
65	37	0.638889
64	38	0.5
65	39	0.8
64	40	0.291667
65	41	0.5
64	42	0.30303
64	44	0.272727
66	26	0.5
66	28	0.228571
66	30	0.565217
67	31	0.565217
66	32	1.375
67	33	0.114286
66	34	0.5
67	35	0.4
66	36	0.958333
67	37	0.545455
66	38	0.75
68	34	0.269231
68	36	1
15	125	0.288889
14	126	0.75
15	127	0.34375
17	121	0.16
16	122	0.0882353
17	123	0.176471
16	124	0.0454545
17	125	0.352941
16	126	0.62069
17	127	0.0555556
19	117	0.292683
18	118	0.2
19	119	0.04
18	120	0.0277778
19	121	0.305556
18	122	0.142857
19	123	0.121212
18	124	0.666667
19	125	0.392857
18	126	1
19	127	0.238095
21	113	0.518519
21	115	0.228571
20	116	0.714286
21	119	0.28125
20	120	0.16129
21	121	0.0555556
20	122	0.0769231
21	123	0.171429
20	124	0.166667
21	125	0.259259
20	126	0.0625
21	127	0.111111
23	103	0.130435
23	107	1.47059
22	110	0.727273
23	111	0.075
22	112	0.0967742
23	113	0.714286
22	114	0.307692
23	115	0.137931
22	116	0.258065
23	117	0.185185
22	118	0.0526316
23	119	0.209302
22	120	0.151515
23	121	0.121951
22	122	0.0810811
23	123	0.409091
22	124	0.103448
23	125	0.793103
22	126	0.481481
23	127	1.40909
24	98	1.25
25	99	0.307692
24	100	0.189189
25	101	0.133333
24	102	0.333333
25	103	0.391304
25	105	1.12121
24	106	0.09375
25	107	0.909091
24	108	0.333333
25	109	0.28125
24	110	0.0689655
24	112	0.25
25	113	0.16
24	114	0.714286
25	115	0.533333
24	116	0.192308
25	117	0.565217
24	118	0.548387
25	119	0.30303
24	120	0.935484
25	121	0.888889
24	122	1.3
25	123	0.0909091
24	124	1.04
25	125	0.157895
24	126	0.789474
25	127	0.121212
27	95	0.26087
26	96	0.347826
27	97	0.659574
26	98	0.115385
27	99	0.827586
26	100	0.40625
27	101	0.230769
26	102	0.125
27	103	0.709677
26	104	0.4
27	105	0.153846
26	106	1.03704
27	107	0.0869565
26	108	0.272727
27	109	0.45
27	111	0.0571429
26	112	0.333333
27	113	0.25
26	114	0.148148
27	115	0.777778
26	116	1.2069
27	117	0.147059
26	118	0.347826
27	119	0.26087
26	120	0.0857143
27	121	0.0714286
26	122	0.121212
27	123	0.59375
26	124	0.2
27	125	2.58824
26	126	0.047619
27	127	0.592593
29	89	0.535714
29	91	0.407407
29	93	0.153846
29	95	0.108108
29	97	0.121212
28	98	0.0645161
29	99	0.21875
28	100	0.266667
29	101	0.653846
28	102	0.6
29	103	0.0888889
28	104	0.0967742
29	105	0.6875
28	106	0.0645161
29	107	0.454545
28	108	0.473684
29	109	0.146341
29	111	0.464286
28	112	0.47619
29	113	0.392857
28	114	0.3
29	115	0.290323
28	116	0.0294118
29	117	0.111111
28	118	0.580645
29	119	1.54167
28	120	0.0526316
29	121	0.681818
28	122	0.411765
29	123	0.459459
28	124	0.675676
29	125	0.956522
28	126	0.375
29	127	0.833333
31	87	0.793103
30	88	0.304348
31	89	0.121212
30	90	0.533333
31	91	0.0322581
30	92	0.025
31	93	0.545455
30	94	0.882353
31	95	0.34375
30	96	0.0285714
31	97	0.589744
30	98	0.25
31	99	0.289474
30	100	0.666667
31	101	0.1
30	102	0.233333
31	103	0.25641
30	104	0.16129
31	105	0.205882
30	106	0.238095
31	109	0.0285714
30	110	0.03125
31	111	0.558824
30	112	0.611111
31	113	0.0714286
30	114	0.333333
31	115	0.302326
30	116	0.235294
31	117	0.0689655
30	118	0.37037
31	119	1.5
30	120	0.65
31	121	0.0769231
30	122	1
31	123	0.263158
30	124	0.387097
31	125	0.138889
30	126	0.25
31	127	0.884615
33	75	2.21053
33	77	0.37037
33	79	0.666667
33	87	0.102041
32	88	1
33	89	0.09375
32	90	0.0882353
33	91	0.297297
32	92	0.030303
33	93	0.09375
32	94	0.807692
33	95	0.923077
32	96	0.310345
33	97	0.0571429
32	98	0.16129
33	99	0.186047
32	100	0.333333
33	101	0.227273
32	102	0.5
33	103	0.342857
32	104	0.230769
33	105	1.08571
32	106	0.108108
33	107	0.472222
32	108	0.482759
33	109	0.894737
32	110	0.3
33	111	0.444444
32	112	0.657895
33	113	0.290323
32	114	0.269231
33	115	0.0606061
32	116	0.806452
33	117	0.692308
32	118	0.555556
33	119	0.666667
32	120	0.571429
33	121	0.375
32	122	0.5
33	123	0.733333
32	124	0.5
33	125	0.0344828
32	126	0.969697
33	127	0.388889
35	73	0.131579
34	74	0.142857
35	75	0.0294118
34	76	0.190476
35	77	0.105263
34	78	0.419355
35	79	0.5
34	80	0.166667
35	81	0.0740741
35	87	0.241379
34	88	0.40625
35	89	0.515152
34	90	0.413793
35	91	0.0344828
34	92	0.444444
35	93	0.384615
34	94	0.153846
35	95	0.185185
34	96	0.0384615
35	97	0.363636
34	98	0.0833333
35	99	0.0588235
34	100	0.225
35	101	0.0588235
34	102	0.027027
35	103	0.393939
34	104	0.208333
35	105	0.166667
34	106	0.166667
35	107	0.294118
34	108	0.0285714
35	109	0.148148
34	110	0.117647
35	111	0.148148
34	112	0.606061
35	113	0.0769231
34	114	0.15625
35	115	0.461538
34	116	0.787879
35	117	0.166667
34	118	0.448276
35	119	0.264706
35	121	0.181818
34	122	0.0869565
35	123	0.0344828
34	124	0.115385
35	125	0.428571
34	126	0.96
35	127	0.666667
37	73	0.555556
36	74	0.333333
37	75	0.636364
36	76	0.166667
37	77	0.125
36	78	0.551724
37	79	0.413793
36	80	0.4
37	81	1.125
36	82	0.971429
37	83	0.62069
36	84	0.24
37	85	0.137931
36	86	0.151515
37	87	0.448276
36	88	0.0526316
37	89	0.205128
36	90	0.952381
37	91	0.724138
36	92	0.75
37	93	0.261905
36	94	0.818182
37	95	0.363636
36	96	0.037037
37	97	0.243243
36	98	0.233333
37	99	0.0588235
36	100	0.0666667
37	101	0.0666667
36	102	0.296296
37	103	0.470588
36	104	0.777778
37	105	0.1875
36	106	0.5
37	107	0.0645161
36	108	0.55
37	109	0.352941
36	110	0.9
37	111	0.172414
36	112	0.421053
37	113	0.214286
36	114	0.787879
37	115	0.266667
36	116	0.333333
37	117	0.264706
36	118	0.59375
37	119	0.666667
36	120	0.133333
37	121	0.0740741
36	122	0.483871
37	123	0.75
36	124	1.31579
37	125	0.214286
36	126	0.4
37	127	0.4
39	71	0.0869565
38	72	0.138889
39	73	0.133333
38	74	0.151515
39	75	0.0512821
38	76	0.266667
39	77	0.0294118
38	78	0.714286
39	79	0.159091
38	80	0.0408163
39	81	0.15625
38	82	0.0227273
39	83	0.241379
38	84	0.233333
39	85	0.219512
38	86	0.258065
39	87	0.75
39	89	0.133333
38	90	1
39	91	0.138889
38	92	0.516129
39	93	0.382353
38	94	0.342857
39	95	0.115385
38	96	0.236842
39	97	0.294118
38	98	0.24
39	99	0.636364
38	100	0.27027
39	101	0.0909091
38	102	0.111111
39	103	0.0689655
38	104	0.235294
39	105	0.5625
38	106	0.030303
39	107	0.235294
38	108	1.03571
39	109	0.205128
38	110	0.05
39	111	0.322581
38	112	0.862069
39	113	0.147059
38	114	0.666667
39	115	0.0769231
38	116	0.0606061
39	117	0.0967742
38	118	0.5
39	119	0.222222
38	120	2.8
39	121	0.954545
38	122	0.216216
39	123	0.290323
38	124	0.7
38	126	0.115385
39	127	0.4
41	71	0.538462
40	72	0.2
41	73	0.264706
40	74	0.148148
41	75	0.030303
40	76	0.642857
41	77	0.576923
40	78	0.65625
41	79	0.72973
40	80	0.694444
41	81	0.3
40	82	0.483871
41	83	0.04
40	84	0.0322581
41	85	0.166667
40	86	0.275862
41	87	0.30303
40	88	0.157895
41	89	0.785714
40	90	0.466667
41	91	0.733333
40	92	0.0769231
41	93	0.555556
40	94	0.137931
41	95	0.307692
40	96	0.047619
41	97	1.21429
40	98	0.102564
41	99	0.690476
40	100	0.121212
41	101	0.121212
40	102	0.09375
41	103	0.05
41	105	0.764706
40	106	0.46875
41	107	0.4
40	108	0.26087
41	109	0.0625
40	110	0.323529
41	111	0.25
40	112	0.0322581
41	113	0.384615
40	114	1.54167
41	115	0.185185
40	116	0.28125
41	117	0.583333
40	118	0.451613
41	119	0.387097
40	120	0.375
41	121	0.16129
40	122	0.434783
41	123	0.0666667
40	124	0.179487
41	125	0.235294
40	126	0.222222
41	127	0.307692
42	70	0.655172
43	71	0.0540541
42	72	0.225806
43	73	0.758621
42	74	0.37931
43	75	0.0769231
42	76	0.25
43	77	0.714286
42	78	0.444444
43	79	0.483871
42	80	0.727273
43	81	0.486486
42	82	0.323529
43	83	0.209302
42	84	0.115385
43	85	0.2
42	86	0.423077
43	87	0.259259
42	88	0.129032
43	89	0.325
42	90	0.375
43	91	0.28
42	92	0.0555556
43	93	0.714286
42	94	1.33333
43	95	0.268293
42	96	0.30303
43	97	0.0857143
42	98	1.35484
43	99	0.514286
42	100	0.315789
43	101	0.025
42	102	0.32
43	103	0.488372
42	104	2.25
43	105	0.1875
42	106	0.0357143
43	107	0.117647
42	108	0.142857
43	109	0.3125
42	110	0.470588
43	111	0.705882
42	112	0.037037
43	113	0.15625
42	114	0.0333333
43	115	0.15
42	116	0.25
43	117	0.73913
42	118	0.05
43	119	0.296296
42	120	0.444444
43	121	0.25
42	122	0.193548
43	123	0.9375
42	124	0.0625
43	125	0.294118
42	126	0.0322581
43	127	0.222222
44	68	0.025641
45	69	0.129032
44	70	0.232558
45	71	0.258065
44	72	0.129032
45	73	0.45
44	74	0.357143
45	75	0.8
44	76	0.205882
45	77	0.228571
44	78	0.764706
45	79	0.241379
44	80	0.214286
45	81	0.261905
44	82	0.0645161
45	83	0.191489
44	84	0.25
45	85	0.0606061
44	86	0.0465116
45	87	0.545455
44	88	1.13333
45	89	0.0540541
44	90	0.0571429
45	91	0.222222
44	92	0.135135
45	93	0.344828
44	94	0.358974
45	95	0.5
44	96	0.485714
45	97	0.88
44	98	0.384615
45	99	0.212121
44	100	0.34375
45	101	0.175
44	102	1.2
45	103	0.0333333
44	104	0.225806
45	105	0.0740741
44	106	0.0512821
45	107	0.0666667
44	108	0.0740741
45	109	0.642857
44	110	0.1
45	111	3.11111
44	112	0.482759
45	113	0.208333
44	114	0.48
45	115	0.483871
44	116	0.407407
45	117	0.458333
44	118	0.409091
45	119	0.391304
44	120	0.272727
45	121	0.0857143
44	122	0.166667
45	123	0.204082
44	124	0.333333
45	125	0.258065
44	126	0.410256
45	127	0.472222
47	67	0.0357143
46	68	0.08
47	69	0.0952381
46	70	0.205128
47	71	2.14286
46	72	0.228571
47	73	0.176471
46	74	0.821429
47	75	1
46	76	0.0689655
47	77	0.03125
46	78	0.318182
47	79	0.684211
46	80	0.809524
47	81	0.296296
46	82	1.6
47	83	0.422222
46	84	1.42105
47	85	0.307692
46	86	1.15385
47	87	0.615385
46	88	0.117647
47	89	0.142857
46	90	0.75
47	91	0.0322581
46	92	0.333333
47	93	0.166667
46	94	0.0222222
47	95	0.0869565
46	96	0.179487
47	97	0.0740741
46	98	0.372093
47	99	0.826087
46	100	0.135135
47	101	0.375
46	102	0.558824
47	103	0.344828
46	104	0.125
47	105	0.317073
46	106	0.125
47	107	0.177778
46	108	0.344828
47	109	1.3913
46	110	0.12
47	111	0.172414
46	112	0.0952381
47	113	0.0769231
46	114	0.962963
47	115	0.037037
46	116	0.555556
47	117	0.0882353
46	118	0.129032
47	119	0.173913
46	120	0.448276
46	122	0.384615
47	123	0.269231
46	124	0.15
47	125	0.16129
47	127	0.282051
49	59	0.727273
49	61	0.777778
49	67	0.3125
48	68	0.21875
48	70	0.366667
49	71	1
48	72	0.192308
49	73	0.0666667
48	74	0.178571
49	75	0.375
48	76	0.111111
49	77	0.0625
48	78	0.36
49	79	0.0277778
48	80	0.117647
49	81	0.142857
48	82	0.333333
49	83	0.638889
48	84	0.428571
49	85	0.0769231
48	86	0.142857
49	87	0.318182
48	88	0.24
49	89	0.548387
48	90	0.439024
49	91	0.272727
48	92	0.25
49	93	0.68
48	94	0.4375
49	95	0.615385
48	96	0.333333
49	97	0.117647
48	98	0.666667
49	99	0.1
48	100	0.34375
49	101	0.233333
48	102	0.625
48	104	0.233333
49	105	0.3
48	106	0.318182
49	107	0.413793
48	108	0.0384615
49	109	0.228571
48	110	0.611111
49	111	0.52
48	112	0.32
49	113	1.61905
48	114	0.0625
49	115	0.285714
48	116	0.192308
49	117	0.444444
48	118	0.307692
49	119	0.333333
48	120	0.538462
49	121	0.0833333
48	122	0.241379
49	123	1.26316
48	124	0.103448
49	125	0.555556
48	126	0.307692
49	127	1
50	56	0.428571
51	57	0.823529
50	58	0.0645161
50	60	0.290323
51	61	0.3
50	62	0.0588235
51	63	1.85
51	65	0.241379
51	67	0.105263
50	68	0.0769231
51	69	0.214286
51	71	0.75
50	72	0.5
51	73	0.266667
50	74	0.228571
51	75	0.555556
50	76	1.08
51	77	2.06667
50	78	0.633333
51	79	0.193548
50	80	0.285714
51	81	0.130435
50	82	0.0689655
51	83	0.214286
50	84	0.0357143
51	85	0.5
50	86	0.533333
51	87	0.318182
50	88	0.115385
51	89	0.387097
50	90	0.555556
51	91	0.37037
50	92	0.1
51	93	0.0882353
50	94	0.481481
51	95	0.615385
50	96	0.105263
51	97	0.121212
50	98	0.487179
51	99	0.969697
50	100	0.075
51	101	0.4
50	102	0.1
51	103	0.590909
50	104	0.578947
51	105	0.105263
50	106	2.25
51	107	0.428571
50	108	0.513514
51	109	1.05556
50	110	1.1875
51	111	0.333333
50	112	0.875
51	113	0.16
50	114	0.0740741
51	115	1.44444
50	116	1.33333
51	117	2.4
51	119	0.730769
50	120	0.333333
51	121	0.608696
50	122	0.318182
51	123	1.09524
50	124	0.761905
51	125	0.304348
50	126	0.0645161
51	127	0.0833333
52	56	6
53	57	0.111111
52	58	0.3
53	59	0.521739
52	60	0.2
53	61	0.565217
52	62	0.787879
53	63	0.423077
52	64	0.0454545
53	65	0.12
52	66	0.411765
53	67	0.178571
52	68	0.1
53	69	0.6
52	70	0.285714
53	71	0.291667
53	73	0.0416667
52	74	0.290323
53	75	0.25
52	76	0.366667
53	77	8.75
52	78	0.608696
53	79	0.15625
52	80	0.0625
53	81	0.371429
52	82	0.366667
53	83	1.21429
52	84	0.275862
53	85	0.785714
52	86	0.409091
53	87	0.103448
52	88	0.0344828
53	89	0.352941
52	90	0.184211
53	91	0.529412
52	92	0.222222
53	93	0.315789
52	94	0.257143
53	95	0.115385
52	96	0.571429
53	97	0.941176
52	98	0.151515
53	99	0.423077
52	100	0.3
53	101	0.0512821
52	102	0.516129
53	103	0.657143
52	104	0.0222222
53	105	0.346154
52	106	0.162162
53	107	0.181818
52	108	0.484848
53	109	0.375
52	110	0.75
53	111	1.23077
52	112	0.214286
53	113	0.181818
52	114	0.181818
53	115	0.333333
52	116	0.457143
54	56	1.66667
55	57	0.571429
54	58	2
55	59	0.105263
54	60	0.695652
55	61	0.222222
55	63	0.0416667
54	64	0.241379
54	66	0.733333
55	67	0.5
54	68	0.30303
55	69	2.66667
54	70	0.230769
55	71	1.05882
54	72	0.37037
55	73	0.153846
54	74	0.25
55	75	0.714286
54	76	0.333333
55	77	0.1
54	78	0.166667
55	79	0.735294
54	80	0.1875
55	81	0.12
54	82	0.52381
55	83	0.466667
54	84	0.297297
55	85	0.264706
54	86	0.852941
55	87	0.431818
54	88	0.325
55	89	0.125
54	90	0.84
55	91	0.0869565
54	92	0.3
55	93	0.21875
54	94	0.0740741
55	95	0.315789
54	96	0.181818
55	97	0.466667
54	98	0.1
55	99	0.807692
54	100	0.12
55	101	0.105263
54	102	0.421053
55	103	0.5
54	104	0.0810811
55	105	0.125
54	106	0.761905
55	107	0.3
54	108	2.2
55	109	0.166667
54	110	0.030303
55	111	0.3
55	113	0.641026
54	114	0.08
55	115	0.428571
54	116	0.25
56	58	3
57	59	0.111111
56	60	0.354839
57	61	0.190476
56	62	0.208333
57	63	0.193548
57	65	0.666667
56	66	0.5625
57	67	0.258065
56	68	0.111111
57	69	1.09091
56	70	1.5
57	71	0.230769
56	72	1
57	73	0.52
56	74	0.1875
57	75	1.5
56	76	0.95
56	78	0.352941
57	79	0.217391
56	80	1.68182
56	82	0.685714
57	83	0.272727
56	84	0.0222222
57	85	0.71875
56	86	0.5
57	87	0.65
56	88	0.0689655
57	89	0.448276
56	90	0.225806
57	91	0.25
56	92	0.380952
57	93	0.28125
56	94	0.4375
57	95	1.57895
56	96	1.3
57	97	1.27778
56	98	4.33333
56	100	0.857143
57	101	0.315789
56	102	0.15
57	103	0.333333
56	104	0.558824
57	105	0.117647
56	106	0.307692
57	107	0.533333
56	108	0.304348
57	109	0.0952381
56	110	0.333333
57	111	0.5
56	112	0.285714
57	113	0.0714286
56	114	0.176471
58	60	1.3
59	61	0.666667
58	62	0.1
59	63	0.458333
58	64	1.6087
59	65	0.447368
58	66	0.0526316
59	67	0.5
58	68	0.307692
59	69	3.11111
58	70	0.0526316
59	71	1.11111
58	72	0.913043
59	73	0.384615
58	74	0.516129
59	75	0.684211
58	76	4.2
59	77	3.52174
58	78	3.11765
59	79	3.66667
58	80	1.20833
59	81	0.130435
58	82	0.851852
59	83	1.32258
58	84	1.4375
59	85	4
58	86	0.648649
59	87	3.07692
58	88	5
59	89	4.69231
58	90	2.16667
59	91	0.4
58	92	0.44
59	93	0.666667
58	94	2.08333
59	95	0.333333
58	96	2.9375
59	97	0.785714
58	98	0.363636
59	99	2.33333
58	100	1.45946
59	101	2.93103
58	102	0.545455
59	103	0.928571
58	104	1.6129
59	105	1.29032
58	106	2.70588
59	107	0.566667
58	108	0.5
59	109	2
58	110	4.625
59	111	11.75
58	112	2.55556
58	114	0.578947
61	57	0.5
61	59	1.4
60	60	1
61	61	1.28571
60	62	0.785714
61	63	0.692308
60	64	0.76
61	65	2.95833
60	66	4.63158
61	67	3.33333
60	68	1.75
61	69	1.09091
60	70	5.3
61	71	3.8
60	72	1.10526
61	73	2.45455
60	74	3.15385
61	75	2.95
60	76	1.25
61	77	0.909091
60	78	1
60	80	0.357143
61	81	1.875
60	82	0.727273
61	83	1.05556
60	84	0.571429
61	85	1.5
60	86	1.44444
61	87	0.0740741
60	88	0.0526316
61	89	5.83333
60	90	2.22727
61	91	0.416667
60	92	2.21429
61	93	1.77778
60	94	1.15385
61	95	4
60	96	1.875
61	97	1.08
60	98	2.55556
61	99	0.392857
60	100	0.357143
60	102	4.09091
61	103	0.190476
60	104	2.04167
61	105	2
60	106	2
61	107	3.26316
60	108	1.88
61	109	0.0769231
60	110	2.10526
61	111	1
60	112	9.25
63	49	0.333333
63	51	4.125
63	53	0.875
62	54	0.967742
63	55	0.794118
62	56	1.18919
63	57	2.5
62	58	1.42857
63	59	0.565217
62	60	2.86364
63	61	0.75
62	62	0.413793
63	63	2.86364
62	64	1.64706
63	65	1.17391
62	66	1.55556
63	67	2.11111
62	68	1.19048
62	70	0.6
63	71	1.72727
62	72	7
63	73	0.882353
62	74	0.608696
63	75	2.42857
63	77	0.6
63	79	1.10345
62	80	2.59259
63	81	0.678571
62	82	0.916667
63	83	0.972973
62	84	0.25
63	85	2.03704
62	86	1.58333
63	87	0.5
62	88	0.266667
63	89	1.5
62	90	0.0769231
63	91	1.44444
62	92	2
63	93	0.8
62	94	0.277778
63	95	1.625
62	96	0.785714
63	97	2
62	98	2.5
63	99	0.470588
62	100	0.6
63	101	1.5
62	102	3.78571
63	103	7
62	104	1.61538
63	105	1.7
62	106	3.16667
63	107	1.69565
62	108	0.75
63	109	1.25926
62	110	2.55
63	111	5.4
62	112	1.42857
65	45	2.13636
65	47	1.35
64	48	0.857143
65	49	1.38889
64	50	2.56522
64	52	0.0952381
65	53	1.92
64	54	1.55882
65	55	1.06667
64	56	5.53846
65	57	4.16667
64	58	0.607143
65	59	1.18182
64	60	1.36842
65	61	1
64	62	1.68
65	63	0.96
64	64	2.90909
65	65	6.28571
64	66	0.225806
65	67	3.92308
64	68	2.9375
65	69	1.19231
64	70	1.26667
65	71	0.259259
64	72	0.857143
65	73	3.15
64	74	3.18182
65	75	0.733333
64	76	0.96
65	77	2.29412
64	78	1.21053
64	80	0.862069
65	81	1.10345
64	82	0.32
65	83	1.52381
64	84	0.761905
65	85	3.40741
64	86	3.47059
65	87	0.304348
64	88	0.37037
65	89	2
64	90	2.21429
65	91	0.423077
64	92	0.421053
65	93	1.62069
64	94	4.64706
65	95	1
64	96	0.37931
65	97	1.39394
64	98	1.68421
65	99	3.23529
64	100	1.86667
65	101	0.588235
64	102	4.5625
65	103	2.70588
67	41	1.58333
67	43	0.868421
66	44	1.38095
67	45	0.787879
66	46	2.54545
67	47	1.71429
66	48	0.7
67	49	1.26923
66	50	2.66667
67	51	1.3
66	52	0.333333
67	53	1
66	54	0.047619
67	55	1
66	56	0.310345
67	57	0.47619
66	58	0.782609
67	59	1.16667
66	60	0.454545
67	61	3.07143
66	62	0.619048
67	63	1.19048
66	64	2.82353
67	65	0.833333
66	66	0.0909091
67	67	4.18182
66	68	1.26087
67	69	0.733333
66	70	1.15
67	71	1.63158
66	72	1.52174
67	73	1.95652
66	74	1.18519
67	75	4.88889
66	76	1.5
67	77	0.85
66	78	1.35
67	79	2.95833
66	80	0.242424
67	81	0.785714
66	82	2.875
67	83	1.52174
66	84	1.13043
67	85	5.875
66	86	0.272727
67	87	6.4
66	88	2.41667
67	89	0.6875
66	90	0.785714
67	91	2.36364
66	92	1.5
66	94	1.05882
67	95	1
66	96	0.875
67	97	0.588235
66	98	0.333333
67	99	1.88889
66	100	0.285714
67	101	7.42857
66	102	1.36364
68	40	2.5
69	41	0.727273
68	42	1.92
69	43	0.578947
68	44	1.4
69	45	1
68	46	3.5625
69	47	0.291667
68	48	0.666667
69	49	0.36
68	50	2.96
69	51	2.2
68	52	1.83871
68	54	1.85714
69	55	0.571429
68	56	0.107143
69	59	1
68	60	1
69	61	1.52941
68	62	1.25
69	63	1.3913
68	64	1.33333
69	65	2.18182
68	66	2.42857
69	67	0.307692
68	68	1.96774
69	69	5
68	70	0.157895
69	71	2.16667
68	72	1.55556
69	73	2.25
69	75	3.22727
68	76	0.958333
69	77	2.78571
68	78	1.68
69	79	0.217391
68	80	1
69	81	4.5
68	82	2.625
69	83	1.26087
68	84	1.31818
69	85	15
68	86	2.05263
68	88	1.14286
69	89	2.69231
69	91	4.41667
68	92	1.69231
69	93	0.193548
68	94	1.47222
69	95	5.57143
68	96	1.58333
69	97	0.612903
68	98	2.60714
69	99	1.16129
68	100	1.5
69	101	3.5
68	102	4
70	46	1.69697
71	47	2.19231
70	48	0.388889
71	49	0.0869565
70	50	0.0666667
71	51	0.5
70	52	5.7
70	58	1.34615
71	59	0.294118
70	60	1.4375
71	61	0.375
70	62	2.5
71	63	1.69231
70	64	1.35
70	66	2.33333
71	67	1.69231
70	68	2.625
71	73	1.91667
70	74	0.222222
71	75	1.09524
70	76	2.46154
71	77	1.34483
70	78	2.51613
71	79	0.736842
70	80	5.18182
71	81	1.26471
70	82	2.91304
71	83	1.06667
70	84	0.9375
71	85	2.2
70	86	3.25
71	87	4.85714
70	88	0.607143
71	89	2.19231
70	90	3.47059
71	91	2.68182
70	92	1
71	93	1.8125
70	94	4.2
71	95	2.84211
70	96	1.75
71	97	6
70	98	1.47368
70	100	1.65385
72	58	0.861111
73	59	2.5
72	60	1.54545
73	61	1.39474
72	62	1.46429
73	63	3.26316
73	65	1.75
72	66	0.28
72	68	4.2
72	70	8
72	72	5.33333
72	78	1.51724
72	80	1.6087
72	82	0.2
72	84	1.70588
72	86	5.4
72	88	3.61538
72	90	4.07692
72	92	0.842105
74	60	1.08333
74	62	1.6087
33	43	2.0625
33	45	0.666667
33	47	0.636364
35	37	0.0606061
35	39	0.14
35	41	0.3125
34	42	0.731707
35	43	0.408163
34	44	0.346939
35	45	0.5
34	46	0.966667
35	47	0.361111
34	48	1.64
35	49	2.13333
37	35	1.06061
36	36	0.888889
37	37	1.15625
36	38	1.03846
37	39	1.55172
36	40	1.04762
37	41	0.782609
36	42	0.275862
37	43	0.366667
36	44	0.837838
37	45	0.9
36	46	2
37	47	1.15385
36	48	1.31429
37	49	0.769231
36	50	1.06452
39	31	0.853659
39	33	0.535714
38	34	0.911765
39	35	0.965517
38	36	0.318182
39	37	1.51351
38	38	0.394737
39	39	1.81818
38	40	0.690476
39	41	0.666667
38	42	0.322581
39	43	1.41667
38	44	1.875
39	45	1.94737
38	46	1.4
39	47	0.742857
38	48	1.2069
41	31	0.404762
40	32	0.973684
41	33	1.43182
40	34	0.756098
41	35	0.777778
40	36	0.55
41	37	1.21951
40	38	0.8
41	39	2.26087
40	40	0.625
41	41	0.8125
40	42	2.4375
41	43	1.6
40	44	0.724138
41	45	1.07692
40	46	3.375
41	47	0.914286
42	30	1.48649
43	31	0.805556
42	32	1.39024
43	33	0.56
42	34	0.674419
43	35	1.2
42	36	0.918919
43	37	0.322581
42	38	2.22222
43	39	1.76316
42	40	2.37037
43	41	0.0652174
42	42	0.615385
43	43	0.869565
42	44	0.275
43	45	0.142857
42	46	1.07692
44	32	1.02778
45	33	0.947368
44	34	0.72093
45	35	0.666667
44	36	0.130435
45	37	1.94595
44	38	0.641026
45	39	2.71429
44	40	0.714286
45	41	0.941176
44	42	1.5
45	43	1.68182
44	44	1.4375
45	45	2.7
46	38	1.18182
46	40	0.162162

## Sheet: SB1-B-Breast-total
x	y	Total reads per cell
33	41	1.96774
32	42	2.88235
33	43	1.35714
32	44	1.16129
33	45	0.69697
32	46	1.37037
33	47	0.805556
32	48	1.04
35	39	0.214286
34	40	1
35	41	0.285714
34	42	0.722222
35	43	0.851852
34	44	0.9
35	45	1.96774
34	46	0.6
35	47	0.97561
34	48	1.63636
35	49	1.11429
34	50	0.681818
35	51	1.02778
37	37	2.23333
36	38	0.966667
37	39	0.139535
36	40	0.5
37	41	1.19231
36	42	0.107143
37	43	0.432432
36	44	1.74194
37	45	2.64
36	46	1.8
37	47	1.03846
36	48	3.40741
37	49	0.257143
36	50	1.17241
39	35	2.59091
38	36	0.375
39	37	4.91667
38	38	0.793103
39	39	3.05
38	40	1.92308
39	41	1.13333
38	42	1.5
39	43	0.333333
38	44	0.518519
39	45	2.3
38	46	1.66667
39	47	0.037037
38	48	1
39	49	0.888889
41	33	0.291667
40	34	1.08333
41	35	1.75862
40	36	1.5
41	37	1.36364
40	38	0.44
41	39	0.210526
40	40	1.04167
41	41	1.17647
40	42	1.52941
41	43	0.333333
40	44	0.516129
41	45	4.06667
40	46	2.7037
41	47	1.0625
40	48	1.03448
41	49	1.87179
43	29	2.33333
43	31	0.636364
42	32	1.61538
43	33	0.0769231
42	34	1.11111
43	35	0.148148
42	36	0.5
43	37	0.833333
42	38	4.19048
43	39	0.909091
42	40	2.26667
42	42	1.82353
43	43	0.961538
42	44	0.322581
43	45	1.16
42	46	0.628571
43	47	0.878049
42	48	2.18182
45	31	1.24
44	32	0.294118
45	33	0.807692
44	34	2.10714
45	35	0.766667
44	36	3.5
45	37	0.884615
44	38	2.66667
45	39	3.25
44	40	0.8125
45	41	1.375
44	42	0.171429
45	43	1.04167
44	44	1.11111
45	45	1.44
44	46	1.60606
45	47	2.16667
44	48	0.419355
47	13	1.13333
46	14	1.11765
47	15	0.641026
46	16	1.16129
47	17	0.515152
47	19	1.13793
47	27	3.33333
47	29	1.21053
46	30	1.96429
47	31	0.961538
46	32	1.4
47	33	1.05263
46	34	2.27273
47	35	1.88889
46	36	1.41176
47	37	0.954545
46	38	2.14286
47	39	0.0833333
46	40	0.681818
47	41	1
46	42	0.714286
47	43	1.40741
46	44	2.2381
47	45	0.6
46	46	0.333333
47	47	0.458333
49	11	0.511628
48	12	0.72093
49	13	0.558824
48	14	0.658537
49	15	0.351351
48	16	0.275
49	17	0.181818
48	18	1.66667
49	19	1.39394
48	20	0.954545
49	21	3.3
49	23	0.0833333
48	24	2.6087
49	25	1.90909
48	26	2.44
49	27	0.75
48	28	1.9
49	29	1.93333
48	30	0.52
49	31	1.26087
48	32	1.76923
49	33	0.571429
48	34	1.86207
49	35	2.18519
48	36	0.826087
49	37	1.05405
48	38	2.7
48	40	2.19048
48	44	1.75
48	46	2
49	47	1.54839
48	48	0.206897
51	11	0.939394
50	12	0.458333
51	13	1.15385
50	14	0.547619
51	15	1.23333
50	16	0.275862
51	17	3.13043
50	18	1.82143
51	19	0.939394
50	20	1.88462
51	21	1.34286
50	22	1.61765
51	23	0.25
50	24	0.230769
51	25	0.305556
50	26	1.125
51	27	1.73333
50	28	0.909091
51	29	2.45455
50	30	0.689655
51	31	2.37037
50	32	1.67857
51	33	0.815789
50	34	1.5
51	35	0.818182
50	36	6
51	37	0.818182
53	11	0.227273
52	12	0.538462
53	13	0.833333
52	14	1.36667
53	15	2.03846
52	16	1.78125
53	17	1.0625
52	18	1.23333
53	19	1.52632
52	20	1.15789
53	21	0.714286
52	22	3.82353
53	23	0.193548
52	24	0.193548
53	25	1.3913
52	26	1.22581
53	27	2.95455
52	28	1.14286
53	29	3.14286
52	30	1.51515
53	31	1.54545
52	32	0.387097
53	33	3.19231
52	34	1.79167
53	35	1.67742
52	36	1
53	37	3.88889
55	11	1.76667
54	12	1.33333
55	13	0.580645
54	14	0.59375
55	15	1
54	16	0.285714
55	17	1.28571
54	18	1.08696
55	19	2.75
54	20	1.33333
55	21	1.30303
54	22	2.53333
55	23	0.676471
54	24	1.48276
55	25	0.588235
54	26	0.115385
55	27	2.05882
54	28	1.1
55	29	1.3125
54	30	0.40625
55	31	2.44444
54	32	2.80952
55	33	0.730769
54	34	1.42857
55	35	0.730769
54	36	1.67857
55	37	4.69231
54	38	3.1875
56	10	0.833333
57	11	2.22857
56	12	2.28571
57	13	0.111111
56	14	2.05556
57	15	1.6
56	16	1.8
57	17	0.666667
56	18	4.66667
57	19	0.185185
56	20	1.11765
57	21	0.52
56	22	0.827586
57	23	1.57143
56	24	0.871795
57	25	3.3125
56	26	0.206897
57	27	0.275862
56	28	1.40909
57	29	0.451613
56	30	0.741935
57	31	1.59259
56	32	0.5
57	33	3.32
56	34	1.97143
57	35	1.30303
56	36	0.692308
57	37	2.2381
56	38	1.22727
57	39	1.81481
56	40	0.435897
57	41	2.31818
58	10	0.324324
59	11	0.740741
58	12	3.63636
59	13	2.4
58	14	2.77419
59	15	0.714286
58	16	2.7
59	17	0.375
58	18	0.916667
59	19	3.17391
58	20	1.86364
59	21	0.933333
58	22	0.37931
59	23	0.5
58	24	1.125
59	25	0.142857
58	26	0.130435
59	27	2.45
58	28	2.8
59	29	0.411765
58	30	1.31034
59	31	1.19048
58	32	0.8
59	33	0.275862
58	34	1.43478
59	35	0.846154
58	36	0.727273
59	37	2.07692
58	38	1.28571
59	39	0.794118
58	40	2.21739
59	41	1.65385
58	42	0.96
60	10	2.32143
61	11	1
60	12	0.263158
61	13	2.72222
60	14	2.6875
61	15	5.71429
60	16	0.413793
61	17	1.22581
60	18	5.75
61	19	0.863636
60	20	0.176471
61	21	1.16667
60	22	7
61	23	0.607143
60	24	1.89286
61	25	0.606061
60	26	0.304348
61	27	0.685714
60	28	2.09091
61	29	2
60	30	0.894737
61	31	1.80952
60	32	2.63636
61	33	1.60714
60	34	1.63636
61	35	0.904762
60	36	0.925926
60	38	1.28571
60	40	0.451613
63	9	1.85
62	10	0.903226
63	11	0.8125
62	12	0.605263
63	13	0.176471
62	14	0.653846
63	15	1.25
62	16	1.22222
63	17	2
62	18	1
63	19	0.785714
62	20	0.137931
63	21	1.71429
62	22	1.52
63	23	0.0833333
62	24	1.9
63	25	1.4
62	26	0.192308
63	27	2
62	28	2.95238
63	29	0.608696
62	30	0.83871
62	32	1.55556
65	7	1.09615
64	8	1.64516
65	9	0.568182
64	10	2
65	11	1.6
64	12	0.347826
65	13	1.30556
64	14	0.904762
65	15	0.794118
64	16	1.76923
65	17	0.659574
64	18	0.941176
65	19	1.16129
64	20	1.84615
65	21	0.310345
64	22	1.85
65	23	1.0625
64	24	0.130435
65	25	1.82609
64	26	1.51724
64	28	1.23077
66	10	0.72
67	11	1.0625
66	12	0.541667
67	13	0.757576
66	14	1.26667
67	15	0.393939
66	16	0.78125
67	17	5.91667
66	18	4.58333
67	19	2.31818
66	20	1.28125
67	21	1.8
66	22	0.1
68	18	2.42105
33	23	1.62963
33	25	0.96
35	17	1.68571
35	19	1.55263
35	21	1.30556
34	22	0.612903
35	23	0.157895
34	24	2.59091
35	25	0.931034
34	26	0.235294
35	27	1.88889
34	28	0.823529
35	29	0.212121
37	15	0.5
36	16	0.128205
37	17	1.11111
36	18	2.21053
37	19	2.10714
36	20	0.911111
37	21	1.02632
36	22	1.46667
37	23	0.0909091
36	24	0.913043
37	25	0.59375
36	26	2.26923
37	27	0.264706
36	30	1.16667
39	13	0.794118
38	14	0.27027
39	15	1.28947
38	16	1.65625
39	17	0.15
38	18	0.7
39	19	1.2
38	20	0.724138
39	21	2.05
38	22	0.933333
39	23	5.38462
38	24	0.314286
39	25	2.26667
38	26	0.424242
39	27	2.62963
41	11	1.05405
40	12	1.54286
41	13	1.56522
40	14	0.268293
41	15	0.3
40	16	0.09375
41	17	1.17391
40	18	0.6
41	19	1.84
40	20	0.551724
41	21	2.42105
40	22	2
41	23	8.25
40	24	3.08333
41	25	1
40	26	0.648649
41	27	1.03448
42	12	0.292683
43	13	0.567568
42	14	0.891892
43	15	1.36364
42	16	1.15625
43	17	0.659091
42	18	0.0882353
43	19	1.55172
42	20	3.38095
43	21	0.119048
42	22	0.0357143
43	23	1.97561
42	24	2.19355
43	25	0.758621
42	26	1.26316
43	27	0.416667
44	12	0.477273
45	13	0.369565
44	14	0.5
45	15	0.214286
44	16	0.275
45	17	1.73684
44	18	0.682927
45	19	1.29167
44	20	0.806452
45	21	1.30769
44	22	1.11111
45	23	1.70588
44	24	0.612903
45	25	3.77273
44	26	0.648649
46	18	1.16
46	20	1.41379
46	22	0.222222
17	113	1.26923
17	115	1.17143
17	119	1.25641
19	105	0.793103
19	107	1.3
19	109	0.363636
19	111	0.2
18	112	0.558824
19	113	0.32
18	114	1
19	115	1.81481
19	117	0.852941
18	118	0.487805
19	119	1.07692
18	120	0.724138
19	121	0.5
18	122	0.653846
21	99	0.944444
21	101	0.151515
20	102	1.61538
21	103	1.75
21	105	0.625
20	106	0.3
21	107	1.26667
20	108	0.129032
21	109	1.2
20	110	1.11111
21	111	1.72
20	112	1.22581
21	113	1.06667
20	114	0.85
21	115	1.3871
20	116	1.53846
21	117	1.5
20	118	0.08
21	119	0.928571
20	120	2.7619
21	121	0.552632
20	122	0.62963
21	123	1.17143
23	93	2.78947
23	95	2.04
23	97	0.638889
23	99	1.125
23	101	0.21875
22	102	0.340909
23	103	0.848485
22	104	2.37931
23	105	1.58065
22	106	1.04878
23	107	0.586207
22	108	1.6
23	109	0.866667
22	110	0.918919
23	111	0.05
22	112	1.88235
23	113	0.433333
22	114	1.80769
23	115	1.95833
22	116	0.941176
23	117	0.884615
22	118	1.77273
23	119	2.25926
22	120	0.862069
23	121	0.71875
22	122	0.410256
23	123	0.580645
25	79	1.36585
25	81	0.771429
24	82	0.62069
25	83	1.02941
24	84	1.77778
25	85	1.13514
24	86	1.03448
25	87	2.73913
24	88	0.275862
25	89	1.11364
24	92	0.269231
25	93	2.62069
24	94	1.52941
25	97	1
24	98	0.0967742
25	99	0.153846
24	100	1.25714
25	101	1.51724
24	102	0.235294
25	103	0.804878
24	104	0.32
25	105	1.48485
24	106	0.774194
25	107	1.09677
24	108	1.74286
25	109	2.24
24	110	0.96875
25	111	0.580645
24	112	0.9
25	113	0.703704
24	114	2.27778
25	115	1.85185
24	116	1.91667
25	117	0.208333
24	118	1.06061
25	119	0.863636
24	120	1.34615
25	121	0.681818
24	122	0.0952381
25	123	0.0606061
27	73	0.717949
27	75	0.84
27	77	0.615385
26	80	1
27	81	1.18182
26	82	0.860465
27	83	0.516129
26	84	0.428571
27	85	0.206897
26	86	0.05
27	87	0.46875
26	88	0.75
27	89	1.71429
26	90	3.58333
27	91	0.970588
27	93	0.695652
26	94	1.21212
27	95	0.485714
26	96	0.8
27	97	0.333333
26	98	0.375
27	99	0.606061
26	100	0.458333
27	101	1.38462
26	102	1.70833
27	103	1.76923
26	104	0.371429
27	105	2.08333
27	107	0.933333
26	108	1.47368
27	109	3.64286
26	110	0.366667
27	111	0.28
26	112	1.41667
27	113	0.555556
26	114	1
27	115	2.57692
26	116	1.78571
27	117	0.571429
26	118	2.03846
27	119	1.44828
26	120	0.714286
27	121	3.64706
26	122	1.94444
27	123	1
29	69	0.435897
29	71	0.74359
28	72	0.806452
29	73	2.25
28	74	0.92
29	75	0.35
28	76	1.38235
29	77	0.962963
28	78	1.36111
29	79	1.18182
28	80	0.538462
29	81	0.608696
28	82	0.7
29	83	1.75
28	84	1.21622
29	85	0.272727
28	86	0.393939
29	87	0.192308
28	88	0.175
29	89	1.32143
28	90	0.823529
29	91	2.77419
29	93	0.177778
29	95	0.333333
28	96	0.636364
29	97	1.09677
28	98	0.444444
29	99	0.84375
28	100	0.822222
29	101	0.793103
28	102	3.57895
29	103	1.95455
28	104	2.18182
29	105	0.04
28	106	2.17857
29	107	0.075
28	108	0.444444
29	109	2.04348
28	110	1.7619
29	111	0.206897
28	112	0.870968
29	113	0.608696
28	114	0.772727
29	115	0.45
28	116	0.272727
29	117	2
28	118	0.413793
29	119	1.93548
28	120	3.71429
29	121	0.675676
28	122	0.964286
29	123	2.0625
31	57	3.72
31	67	1.6
31	69	1.06452
30	70	2.62069
31	71	0.958333
30	72	0.758621
31	73	1.38889
30	74	0.481481
31	75	1.66667
30	76	1.39024
31	77	0.34375
30	78	1.73529
31	79	1.19231
30	80	1.96154
31	81	1.17391
30	82	0.931818
31	83	1.68
30	84	0.23913
31	85	1.5641
30	86	1.4186
31	87	1
30	88	0.583333
31	89	0.666667
30	90	0.62963
31	91	0.0487805
30	92	1.06061
31	93	0.775
30	94	1.07692
31	95	1.2439
30	96	1.05556
31	97	1.11429
30	98	0.28
31	99	0.1
30	100	3.57143
31	101	2.16
30	102	0.285714
31	103	0.913043
30	104	1.17647
31	105	1.61538
30	106	1.34783
31	107	1.52632
30	108	0.611111
31	109	1.48
30	110	3.75
31	111	0.833333
30	112	2.5
31	113	0.285714
30	114	1.08
31	115	0.238095
31	117	2.9375
30	118	1.06061
31	119	2
30	120	1.26667
31	121	1.45161
30	122	1.4375
33	53	1.22857
32	54	1.28571
33	55	1.53333
32	56	0.641026
33	57	1.5625
33	59	0.448276
33	61	1.07143
33	67	0.391304
32	68	0.645161
33	69	0.25
32	70	0.714286
33	71	1.13793
32	72	1.625
33	73	0.967742
32	74	0.413793
33	75	2.42857
32	76	1
33	77	1.46154
32	78	2.46429
33	79	0.0833333
32	80	2.38235
33	81	1.33333
32	82	0.194444
33	83	1.05556
32	84	0.625
33	85	0.466667
33	87	1.61538
32	88	0.904762
33	89	0.452381
33	91	0.767442
32	92	0.481481
33	93	1.77143
32	94	0.744186
33	95	0.575
32	96	1.82759
33	97	0.942857
32	98	0.6
33	99	1.225
32	100	1
33	101	1.76667
32	102	1.20833
33	103	0.192308
32	104	0.233333
33	105	1.27273
32	106	1.32143
33	107	2.68421
32	108	1.89286
33	109	0.7
32	110	1.78788
33	111	2.22222
32	112	1.53846
33	113	0.368421
32	114	0.285714
33	115	0.416667
32	116	0.941176
33	117	2.125
32	118	0.210526
33	119	0.166667
32	120	1.42857
33	121	0.84
32	122	0.694444
34	54	0.95122
35	55	0.606061
34	56	0.425
35	57	0.482759
34	58	0.125
35	59	0.964286
34	60	0.444444
35	61	3
34	62	0.964286
35	63	2.57143
34	64	0.913043
35	65	2.10526
34	66	0.290323
35	67	0.5
34	68	1.7037
35	69	0.25
34	70	0.833333
35	71	1.20833
34	72	1.3125
35	73	0.863636
34	74	0.941176
35	75	0.25
34	76	1.21622
35	77	0.774194
34	78	0.3
35	79	1.96667
34	80	0.766667
35	81	1.46429
34	82	0.807692
35	83	1.52941
34	84	0.65625
35	85	1.11538
34	86	0.589744
35	87	0.387097
34	88	0.814815
35	89	2.25806
34	90	0.193548
35	91	1.06452
34	92	0.606061
35	93	0.710526
34	94	0.707317
35	95	1
34	96	1.125
35	97	1.04545
34	98	1.2
35	99	1.30556
34	100	1.48571
35	101	1.28947
34	102	1.27027
35	103	0.580645
34	104	0.769231
35	105	2.03333
34	106	0.606061
35	107	1.57143
34	108	1.55172
35	109	2.21875
34	110	1.73333
35	111	1.33333
34	112	2.66667
34	114	5
34	116	1.55
35	117	0.518519
34	118	1.66667
35	119	1.11111
34	120	1.88889
37	53	0.942857
37	55	2.12195
36	56	2.07317
37	57	5.32
36	58	2.22222
37	59	1.33333
36	60	0.862069
37	61	4.58333
36	62	1.51852
37	63	0.346154
36	64	2.94118
37	65	1.19048
36	66	1.56522
37	67	1.25
36	68	1.27586
37	69	3.05882
36	70	1.52174
37	71	0.0454545
36	72	3.95455
37	73	0.860465
36	74	1.53846
37	75	1
36	76	0.173913
37	77	0.0869565
36	78	1.58621
37	79	1.08108
36	80	0.365854
37	81	1.38889
36	82	1.23077
37	83	0.75
36	84	1.5
37	85	0.225806
36	86	1.73077
37	87	1.78947
36	88	2.96154
37	89	0.470588
36	90	2.92308
37	91	1.91892
36	92	0.5625
37	93	0.185185
36	94	1.28571
37	95	0.583333
36	96	0.690476
37	97	0.5
36	98	0.567568
37	99	1.63636
36	100	1.56667
37	101	0.888889
36	102	2.03448
37	103	1.41935
36	104	0.257143
37	105	0.962963
36	106	0.772727
37	107	1.4375
36	108	0.931034
37	109	0.964286
36	110	1.02941
37	111	1.38235
36	112	5.3
37	113	1.05556
36	114	9
37	115	3.11111
36	116	0.25
37	117	1.42105
36	118	2.77273
38	52	0.472222
39	53	1.81481
38	54	0.555556
39	55	1.71429
38	56	3.20833
39	57	1.35484
38	58	0.323529
39	59	1.48148
38	60	0.678571
39	61	2.27273
38	62	0.194444
39	63	0.366667
38	64	1.64286
39	65	0.772727
38	66	0.731707
39	67	2.14286
38	68	2.92593
39	69	1.68
38	70	2.23077
39	71	0.916667
38	72	1.83333
39	73	4.42857
38	74	1
39	75	2.23529
38	76	0.96
39	77	2.17647
38	78	2.47368
39	79	2.33333
38	80	0.7
39	81	2.13043
38	82	1.27778
39	83	0.181818
38	84	0.529412
39	85	2.46154
38	86	1.63636
39	87	0.178571
39	89	2.75
38	90	1.14286
39	91	1.03704
38	92	0.634146
39	93	0.555556
38	94	1.06061
39	95	0.447368
38	96	1.39286
39	97	0.153846
38	98	0.28
39	99	0.0526316
38	100	0.575
39	101	1.7
38	102	1.23684
39	103	0.923077
38	104	0.269231
39	105	0.625
38	106	1.17241
39	107	0.473684
38	108	1.24324
39	109	1.03125
38	110	0.9375
39	111	1.3
38	112	0.488889
39	113	3.43333
38	114	0.833333
39	115	1.73913
41	51	0.6
40	52	0.814815
41	53	0.875
40	54	3.25
41	55	0.826087
40	56	0.321429
41	57	2.55172
40	58	1.75862
41	59	1.7037
40	60	0.8
41	61	1.88
40	62	3.125
41	63	1.26316
40	64	0.172414
41	65	0.9375
40	66	0.263158
41	67	1.71429
40	68	0.727273
41	69	0.518519
40	70	1.125
41	71	1.57692
40	72	1.04545
41	73	1.69231
40	74	0.5
41	75	3.53333
40	76	2.11111
41	77	0.8
40	78	1.07143
41	79	2.61111
40	80	3.6
41	81	0.0357143
40	82	2.17241
41	83	0.444444
40	84	2.13636
41	85	1.64286
40	86	1.42857
41	87	0.884615
40	88	3.125
41	89	1.72222
40	90	1.92857
41	91	3.09375
40	92	0.805556
41	93	1.71053
40	94	0.842105
41	95	0.15
40	96	1.61538
41	97	0.342857
40	98	0.653846
41	99	1.3125
40	100	0.34375
41	101	2.26667
40	102	0.939394
41	103	1.03448
40	104	1.53333
41	105	0.272727
40	106	0.25
41	107	2.08333
40	108	0.866667
41	109	1.04
40	110	1.73684
41	111	1
40	112	0.8125
41	113	0.576923
40	114	1.55882
41	115	0.297297
40	116	4.05882
41	117	2.36364
42	50	1.58333
43	51	1.5
42	52	0.184211
43	53	0.470588
42	54	0.689655
43	55	0.458333
42	56	1.48
43	57	0.416667
42	58	0.7
43	59	1.60714
42	60	0.535714
43	61	1.15152
42	62	1.77778
43	63	0.363636
42	64	2.24242
43	65	1
42	66	0.871795
43	67	1.30769
42	68	0.0666667
43	69	0.447368
42	70	0.351351
43	71	0.258065
42	72	0.235294
43	73	0.857143
42	74	1
43	75	0.862069
42	76	1.26471
43	77	0.441176
42	78	0.25
43	79	1.51282
42	80	1.5
43	81	2.46154
42	82	1.375
43	83	0.514286
42	84	0.566667
43	85	0.368421
42	86	1.95652
43	87	2.75
42	88	1.42308
43	89	2.42857
42	90	1.1875
43	91	1
42	92	0.647059
43	93	0.615385
42	94	1.75
43	95	4.07407
42	96	0.882353
43	97	1.11765
42	98	0.363636
43	99	1
42	100	0.4375
43	101	0.341463
42	102	1.63158
43	103	2
42	104	4
43	105	0.833333
42	106	2.66667
43	107	1.15789
42	108	2.06667
43	109	2.05128
42	110	1.30769
43	111	1.64706
42	112	0.472222
43	113	0.5
42	114	1.85294
43	115	0.846154
42	116	2.53333
43	117	1.18182
42	118	0.666667
43	119	1.6087
45	49	1.88235
44	50	2.22727
45	51	2.42857
44	52	1.42857
45	53	1.05882
44	54	1.10345
45	55	2.34615
44	58	2.18182
45	59	2.37037
44	60	0.842105
45	61	0.608696
45	63	3.09091
45	65	1.28571
44	66	0.405405
45	67	0.969697
44	68	1.2
45	69	2.96
44	70	0.310345
45	71	0.545455
44	72	0.473684
45	73	1.96296
44	74	1.5
45	75	2.03571
44	76	2.34483
45	77	2.27586
44	78	1.53333
45	79	2.4375
44	80	0.333333
45	81	1.05405
44	82	0.12
45	83	2.2
44	84	1.07407
45	85	3
44	86	5.08333
45	87	0.555556
44	88	1.85185
45	89	0.757576
44	90	0.382353
45	91	0.342105
44	92	2.05882
45	93	2.19231
44	94	0.928571
45	95	3.42857
44	96	1.80952
45	97	1.43333
44	98	0.481481
45	99	1.77778
44	100	1.0625
45	101	1.34615
44	102	2.64706
45	103	0.954545
44	104	0.222222
45	105	1.07407
44	106	1.44
45	107	1.13043
44	108	1.56098
45	109	1.46341
44	110	1.525
45	111	0.567568
44	112	0.515152
45	113	1.07143
44	114	1
45	115	0.916667
44	116	1.37838
45	117	0.770833
44	118	0.323529
45	119	0.714286
44	120	1.96
46	48	2.28571
47	49	1
46	50	0.451613
47	51	2.75862
46	52	2.625
47	53	5.1
46	54	1.2069
47	55	1.40741
46	56	0.580645
47	57	2.13333
46	58	0.666667
47	59	1.64516
46	60	1.18519
47	61	1.13333
46	62	3.31579
47	63	1.5
46	64	1.54167
47	65	1.61765
46	66	1.57576
47	67	3.46154
46	68	2.86364
47	69	0.76
46	70	0.916667
47	71	2.13333
46	72	1.7037
47	73	1.02632
46	74	2.14286
47	75	2.47826
46	76	0.588235
46	78	5.16667
47	79	2.36667
46	80	1.16
47	81	0.384615
46	82	2.8125
46	84	0.666667
47	85	3.41176
46	86	1.5
47	87	0.923077
46	88	1.46429
47	89	0.636364
46	90	1.125
47	91	0.0555556
46	92	1.52632
47	93	2
46	94	5.95652
46	96	0.72
47	97	0.933333
46	98	1.5
47	99	0.894737
46	100	1.41667
47	101	8.4
46	102	1.11429
47	103	2.35294
46	104	1.95
47	105	1
46	106	2.23077
47	107	1.48276
46	108	2.24
47	109	3
46	110	1.5
47	111	0.384615
46	112	0.282051
47	113	0.857143
46	114	0.944444
47	115	0.722222
46	116	1.13043
47	117	0.05
46	118	0.388889
49	39	4.30435
49	41	1.31579
48	42	1.21429
49	43	1.47368
49	45	0.612903
49	49	1.26087
48	50	0.926829
49	51	1.025
48	52	3.05882
49	53	1.16
48	54	3.70588
49	55	0.111111
48	56	1.0303
49	57	0.8
48	58	1.52174
49	59	1.14286
48	60	0.37931
49	61	1.83333
48	62	0.285714
49	63	0.8
48	64	0.68
49	65	0.25
48	66	0.8
49	67	2.70968
48	68	2.85714
49	69	0.647059
48	70	1.41667
49	71	2.26087
48	72	1.74074
49	73	0.314286
48	74	1.375
49	75	0.103448
48	76	2.42308
49	77	1.35135
48	78	0.64
49	79	0.708333
48	80	1.05882
49	81	2.42857
48	82	0.2
49	83	0.942857
48	84	1.47826
49	85	2.92308
48	86	5
49	87	1.39394
48	88	1.875
49	89	1.90323
48	90	1.21053
49	91	0.0555556
48	92	0.916667
49	93	2.15385
48	94	3.5
49	95	5
48	96	2
49	97	0.76
48	98	1.73684
49	99	0.621622
48	100	1.68
49	101	1.03704
48	102	4.88235
48	104	1.11111
49	105	1.20833
48	106	1.19048
49	107	1.08333
48	108	0.666667
49	109	1.21739
48	110	0.4
49	111	2.65714
48	112	0.103448
49	113	1.13333
48	114	0.538462
49	115	0.962963
48	116	0.5
50	38	3.13333
51	39	0.5
50	40	3.75
50	42	1
51	43	1.5
50	44	1.11765
51	45	0.758621
50	46	1.46667
51	47	0.0666667
50	48	1.10714
51	49	1.11538
50	50	0.09375
51	51	0.558824
50	52	1.55172
51	53	1.9
50	54	1.47619
51	55	1.95833
50	56	1.09677
51	57	1.12195
50	58	0.21875
51	59	1.15385
50	60	1.86364
51	61	3.29412
50	62	0.275862
51	63	1.17391
50	64	0.75
51	65	1.44118
50	66	0.419355
51	67	0.135135
50	68	0.692308
51	69	0.884615
50	70	1.70968
51	71	0.366667
50	72	1.18519
51	73	0.848485
50	74	2.04545
51	75	1.54167
50	76	2.2
51	77	0.285714
50	78	1.08696
51	79	1.5
50	80	0.828571
51	81	1
50	82	0.6
51	83	1.92308
50	84	6.375
51	85	0.805556
50	86	2.11111
51	87	2.32258
50	88	1.73077
51	89	0.540541
50	90	1.51515
51	91	6
50	92	2.70588
51	93	2.52
50	94	3.95455
50	96	1
50	98	3.29412
51	99	1.17647
50	100	2.69231
51	101	0.551724
50	102	0.466667
51	103	2.93939
50	104	1.25
50	106	1.85714
50	108	3.90476
50	110	0.714286
50	112	0.769231
52	38	2.09091
53	39	1.57692
52	40	2.42857
53	41	14.8
52	42	0.52381
53	43	1.25926
52	44	0.958333
53	45	1
52	46	0.5
53	47	0.346154
52	48	1.07692
53	49	0.35
52	50	1.13043
53	51	1.44444
52	52	1.3
53	53	0.9
52	54	0.3
53	55	3.25
52	56	3.05556
53	57	2.70833
52	58	1.08108
53	59	4.1875
53	61	2.66667
52	62	1.96429
53	63	1.42857
52	64	0.75
53	65	1
52	66	2.16
53	67	1.2
52	68	1
53	69	1.45
52	70	0.7
53	71	0.170732
53	73	0.307692
52	74	0.666667
53	75	0.636364
52	76	2.19231
53	77	0.944444
52	78	3.34783
53	79	0.416667
52	80	2.93333
53	81	1.77778
52	82	0.1
53	83	0.28
52	84	3.14286
53	85	1.06452
52	86	0.0833333
53	87	2.07143
52	88	1.82609
53	89	0.0434783
52	90	2.68
53	91	6.44444
53	93	1.5
52	94	1.27273
53	95	4.4
52	96	3.95
53	97	1.45455
52	98	2.92308
53	99	0.133333
52	100	1.46154
53	101	1.5
52	102	6.85714
53	103	5.375
55	39	0.35
54	40	4.2
55	41	6
54	42	0.75
55	43	1.18182
54	44	1.375
55	45	0.545455
54	46	1.22222
55	47	1.17241
54	48	0.47619
55	49	0.96875
54	50	2.9
55	51	1.34615
54	52	3.90909
54	54	1.08696
55	55	2.125
54	56	1.52632
55	57	2
54	58	0.48
55	59	11.6667
54	60	2.125
55	61	0.730769
54	62	1.18182
55	63	1.30435
54	64	0.565217
55	65	3.33333
54	66	0.961538
55	67	1.68966
54	68	0.666667
55	69	1.26316
54	70	1.6087
55	71	0.863636
54	72	1.35294
55	73	0.88
54	74	0.774194
55	75	3.4
54	76	0.266667
55	77	1.5
54	78	1.57143
55	79	0.333333
54	80	5
55	81	0.5
54	82	2.77778
55	83	2.75
54	84	2.45455
55	85	0.928571
54	86	1.90476
55	87	1.375
54	88	1.92857
55	89	8.30769
54	90	1
55	91	0.473684
54	92	0.363636
55	93	4.85714
54	94	1.52632
55	95	0.25
54	96	1.63636
54	98	5.76923
55	101	3.33333
54	102	1.11765
56	42	1.65
56	44	1.11765
57	45	0.625
56	46	0.923077
57	47	0.5
56	48	0.351351
57	49	1.70588
56	50	2.08696
57	51	1
56	52	2.25806
57	53	2.04545
56	54	1.30435
57	55	3.5625
57	57	2.75
56	58	0.925926
57	59	1.88462
56	60	1.08333
57	61	1.27273
56	62	0.6875
57	63	2.6
56	64	3
57	65	0.368421
56	66	1.89474
57	67	0.84375
56	68	0.973684
56	70	1.09091
57	71	0.818182
56	72	5.07692
57	73	6.08333
56	74	1.19048
57	75	0.647059
56	76	3.09091
57	77	4.42857
56	78	3.08
57	79	2.67857
56	80	0.818182
57	81	2.08
56	82	0.952381
57	83	1.11429
56	84	1.6129
57	85	0.0606061
56	86	0.52381
57	87	0.944444
56	88	2
57	89	1.65517
57	91	0.878788
56	92	3.89474
57	93	0.675676
56	94	0.892857
57	95	1.61111
56	96	3.8
57	97	2.2
56	98	1.6129
56	100	1.31429
57	101	1.46667
59	43	0.722222
58	44	4.09091
59	45	2.40741
59	47	0.827586
58	48	1.76667
59	49	1.70588
58	50	1.42105
59	51	2.47059
58	52	2.17647
59	55	0.888889
58	56	2.58824
59	57	2.2
58	58	1.9375
59	59	1.66667
58	60	10.1667
59	61	3.25
58	62	0.806452
59	63	1.28
58	64	3.44444
59	65	1.19355
58	66	1.76923
59	67	2.6087
58	68	1.04
59	69	0.625
58	70	0.466667
59	71	0.428571
58	72	2.58333
59	73	1.42857
58	74	4.1875
59	75	0.647059
58	78	2.74074
59	79	1.5
58	80	6.45455
59	81	1.96667
58	82	1.05
59	83	2.07317
58	84	5
59	85	2.1
58	86	1.69231
59	87	0.789474
58	88	3
59	89	1.90909
58	90	1.42857
59	91	0.741935
58	92	0.333333
59	93	2.14286
58	94	2.54545
59	95	2.33333
58	96	1.38462
59	97	1.86111
58	98	0.25
59	99	5.81818
58	100	2.95652
61	37	0.677419
61	39	1.96
61	41	2.20833
60	42	1.6
61	43	5.16667
60	44	0.611111
61	45	5.78571
60	46	1.92308
61	47	2.33333
60	48	2.56522
61	49	1.71429
60	50	4.76471
61	51	0.5625
60	52	1.16667
61	53	3.82353
61	55	1.54167
60	56	2.70588
61	57	1
60	58	3.16667
61	59	1.1875
60	60	2.93333
60	62	2.29412
61	63	1.95652
60	64	1.68
61	65	0.2
60	66	2.31818
61	67	4.1875
60	68	0.52381
61	69	0.4
60	70	1.39394
61	71	1.5
60	72	1.58824
61	73	1.05
60	74	1.68421
61	75	1.95652
61	77	1.36364
60	78	0.53125
61	79	3.2963
60	80	0.857143
61	81	5.14286
60	82	2.27586
61	83	3.76471
60	84	0.767442
61	85	1.78947
60	86	1.61538
61	87	12
60	88	1.10714
61	89	1.09091
60	90	3.8
61	91	1.54167
60	92	0.888889
61	93	3.06667
60	94	1.26316
61	95	1.71429
60	96	1.24
60	98	0.888889
63	33	2.04545
62	34	1.70588
63	35	2.29167
62	36	0.565217
63	37	1.15385
62	38	1
63	39	0.571429
62	40	1.14286
63	41	1.53571
62	42	1.2
63	43	0.965517
62	44	1.41667
63	45	2.125
62	46	2.88462
63	47	1.61905
62	48	3.46154
63	49	1.39286
62	50	1.94737
63	51	1.17857
62	52	1.46429
63	53	0.346154
62	54	0.352941
63	55	1.60714
62	56	1.66667
63	57	1.52
62	58	2.26923
63	59	2.65
63	61	1.89286
62	62	0.2
63	63	0.217391
62	64	0.666667
63	65	2.27273
62	66	0.970588
63	67	0.444444
62	68	0.818182
63	69	0.896552
62	70	0.148148
63	71	2.21739
62	72	0.857143
63	73	0.885714
62	74	5.25
63	75	1.7037
62	76	7
63	77	3.64286
62	78	0.642857
63	79	0.405405
62	80	3.07143
63	81	1.34286
62	82	1.57143
63	83	2.85714
62	84	1.31818
62	86	1.10526
63	87	2.9375
62	90	2.34615
63	91	2.09524
62	92	1.35294
62	94	4
65	27	1.47619
65	29	1.6
64	30	1.35714
65	31	1.42105
64	32	0.421053
65	33	0.0416667
64	34	0.551724
65	35	0.758621
64	36	2.85
65	37	1.30769
64	38	0.526316
65	39	0.258065
64	40	2.08
65	41	1.42308
64	42	0.666667
64	44	2.47059
65	45	2.12
64	46	0.605263
65	47	1.85185
64	48	7.06667
65	49	1.22581
64	50	1.29412
65	51	3.25
64	52	5.09091
65	53	4
64	54	0.46875
65	55	1
64	56	1.17857
65	57	2.89286
64	58	1.45
65	59	1.47619
64	60	2.07692
65	61	3.8
64	62	1.11111
65	63	4.375
64	64	0.466667
65	65	3.11765
64	66	3.47826
65	67	0.652174
64	68	2.6
65	69	0.923077
64	70	1.8
65	71	2.21739
64	72	4.21429
65	73	0.454545
64	74	0.241379
65	75	10.75
64	76	2.66667
65	77	1.65385
64	78	1.5
65	79	3.1875
64	80	0.678571
65	81	1.4
64	82	5.33333
65	83	6.76923
64	84	4.14286
65	85	1.93333
64	86	1.63333
65	87	3.5
64	88	1.38095
65	89	1.75
67	25	0.235294
67	27	2.41667
66	28	2.96
67	29	0.774194
66	30	1.41379
67	31	1.15385
66	32	0.945946
67	33	1.71429
66	34	1.67647
67	35	0.277778
66	36	2
67	37	1.05
66	38	0.423077
67	39	2.70588
66	40	0.809524
67	41	1.58333
66	42	0.85
67	43	11.6667
66	44	0.28
66	46	3.3
67	49	1.23077
66	50	6.14286
67	51	2.125
66	52	4.7
67	53	0.318182
66	54	2.28571
66	56	2.375
67	57	5.22222
66	58	0.538462
67	61	2.28571
66	62	0.571429
67	63	0.62963
66	64	1.4375
67	65	1.3871
66	66	1.35294
67	67	4
66	68	2.44444
67	69	3.61538
66	70	1.08696
67	71	0.24
66	72	1.15385
67	73	1
66	74	2.18182
67	75	2.63158
66	76	3.1
67	77	0.444444
66	78	1.31818
67	79	1.84615
66	80	0.346154
67	81	1.22727
66	82	0.128205
67	83	0.21875
66	84	5.35714
67	85	1.28571
66	86	1.78125
67	87	1.8125
66	88	4
68	26	4.5
69	27	0.911765
68	28	1.40625
69	29	1.52941
68	30	1.86486
69	31	1.16667
68	32	1.125
69	33	2.21739
68	34	0.4
69	35	0.571429
68	36	0.32
69	37	1.875
68	38	0.419355
69	39	3.85714
68	40	2.36
69	45	2
68	46	4.15385
69	47	0.454545
68	48	1.6
68	50	1.42105
68	52	2.15
69	53	2.875
68	54	6.5
68	56	1.21429
69	57	0.666667
68	58	2.88889
69	59	2.25
68	60	0.863636
69	61	2.72
68	62	1.43478
69	63	1.75
68	64	1.11111
69	65	2.82609
68	66	1.34783
69	67	5.875
68	68	0.6
69	69	1.18182
68	70	0.0625
69	71	0.448276
68	72	10
69	73	1.6
68	74	2
69	75	1.48
68	76	1.18519
69	77	0.703704
68	78	1.92857
69	79	0.52
68	80	4.36364
69	81	1.33333
68	82	1.82759
69	83	1.1
68	84	2.5
68	86	0.46875
70	30	4
70	32	1.3125
70	34	1.12121
70	36	0.53125
71	43	1.76471
70	44	0.827586
71	45	2.21429
70	46	0.0714286
71	47	1.07895
70	48	1
71	49	3.68421
70	50	0.8
70	52	2.53846
70	58	2.09091
70	60	2.07143
70	62	5.61538
70	64	3.84615
71	65	22.25
70	66	1.07692
71	67	2.33333
70	68	2.53571
71	69	1
70	70	0.588235
70	72	0.576923
70	74	2
71	75	1.42857
70	76	1.19048
71	77	2.07143
70	78	1.06667
70	80	0.775
70	82	1.6

## Sheet: SB2-A-Breast-total
x	y	Total reads per cell
15	3	1.125
16	2	0.724138
17	3	0.380952
16	4	0.807692
17	5	0.851852
19	1	0.666667
18	2	0.131579
19	3	0.576923
18	4	0.259259
19	5	1
18	6	1.22222
21	1	0.607143
20	2	0.5
21	3	0.388889
20	4	1.29167
21	5	0.357143
20	6	0.384615
23	1	1.05556
22	2	0.111111
23	3	0.884615
22	4	0.78125
23	5	0.206897
22	6	0.08
23	7	1.82353
24	0	0.4375
25	1	0.75
24	2	0.5
25	3	0.272727
24	4	0.466667
25	5	1.35294
24	6	0.5
25	7	0.478261
26	0	1.04545
27	1	0.0769231
26	2	0.12
27	3	0.5
26	4	0.45
27	5	0.681818
26	6	0.789474
27	7	1.95455
28	2	0.5625
28	4	0.35
29	5	0.875
28	6	1.42308
29	7	0.454545
28	8	0.478261
29	9	1.12
30	6	1.10714
31	7	0.823529
30	8	0.318182
31	9	0.578947
33	7	1.05556
32	8	0.157895
33	9	1.54545
32	10	1
34	8	1.375
35	9	0.529412
34	10	3.2
35	11	4.4
36	8	0.809524
37	9	1.26923
36	10	0.428571
37	11	0.228571
36	12	2
5	49	1
5	51	0.296296
4	52	1.05263
5	53	0.515152
4	54	1.04348
5	55	0.677419
5	57	0.451613
7	47	1.2
6	48	2.42857
7	49	0.461538
6	50	0.657143
7	51	0.225806
6	52	0.482759
7	53	1.03571
6	54	1.36364
7	55	1.15
6	56	0.2
8	48	0.5
9	49	0.8
8	50	0.266667
9	51	0.833333
8	52	0.5
9	53	0.8
8	54	0.4375
27	11	0.714286
27	13	1.45
27	15	0.76
27	17	1.45833
28	10	0.354839
29	11	0.928571
28	12	0.705882
29	13	0.942857
28	14	0.322581
29	15	0.382353
28	16	0.44
29	17	0.285714
28	18	0.521739
29	19	0.190476
28	20	2.125
29	21	0.285714
28	22	0.346154
29	23	0.423077
29	25	0.0833333
29	27	1.21429
29	29	1.61538
29	31	0.173913
30	10	5.44444
31	11	0.384615
30	12	0.7
31	13	0.5
30	14	0.75
31	15	0.242424
30	16	0.448276
31	17	0.178571
30	18	0.428571
31	19	1.41667
30	20	1.46667
30	22	0.222222
31	23	0.571429
30	24	0.28125
31	25	0.642857
30	26	0.4
31	27	1.16129
30	28	1.55556
31	29	1.44
30	30	0.36
31	31	0.96
30	32	1.55556
31	33	0.9
30	34	0.153846
31	35	0.482759
32	0	0.78125
33	1	0.347826
33	11	0.962963
32	12	0.208333
33	13	1.45
32	14	0.166667
33	15	0.548387
32	16	0.5
33	17	0.538462
32	18	1.24138
33	19	0.5625
32	20	0.571429
33	21	2.85714
32	24	0.451613
33	25	0.517241
32	26	0.695652
33	27	0.315789
32	28	0.538462
33	29	1.36
32	30	1.4375
33	31	0.363636
32	32	0.53125
33	33	0.307692
32	34	1.44
33	35	0.551724
32	36	1.34483
33	37	0.333333
32	38	3.11111
33	39	3.6
34	0	0.321429
35	1	0.941176
34	2	2.52941
34	12	0.333333
35	13	0.548387
34	14	0.575
35	15	0.75
34	16	0.714286
35	17	2.11111
34	18	1.15789
35	19	0.368421
34	20	0.555556
35	21	1.58333
34	26	0.75
35	27	0.192308
34	28	0.652174
35	29	0.323529
34	30	1.11765
35	31	1.07143
34	32	1
35	33	0.40625
34	34	1.3871
35	35	0.73913
34	36	0.217391
35	37	0.90625
34	38	0.05
35	39	0.264706
34	40	0.464286
35	41	2
36	0	1.04762
37	1	0.625
36	2	2.72727
37	3	1.92857
37	13	1.38095
36	14	0.666667
37	15	0.965517
36	16	0.857143
37	17	1.44444
36	18	1.81818
37	19	1.12903
36	20	0.24
37	21	2.14286
36	22	0.612903
37	23	0.925926
36	24	1.76667
37	25	3.23529
36	26	1.71429
37	27	1.85714
36	28	0.5
37	29	0.578947
36	30	0.208333
37	31	1.27778
36	32	0.371429
37	33	0.380952
36	34	0.208333
37	35	4.71429
36	36	0.6
37	37	0.583333
36	38	1.8
37	39	1.04545
36	40	0.666667
37	41	0.2
36	42	1.48
37	43	1.28571
37	45	4
37	47	0.538462
37	49	1.8
37	51	0.384615
36	52	0.846154
37	53	0.428571
36	54	1.10526
37	55	0.703704
38	0	1.25806
39	1	0.515152
38	2	5.75
39	3	0.666667
39	5	2.23529
39	7	1.46154
39	9	1.75
39	11	0.695652
39	13	0.615385
38	14	3.23529
39	15	0.857143
38	16	0.4375
39	17	1
38	18	0.736842
39	19	1.375
38	20	1.25
39	21	0.633333
38	22	1.16
39	23	0.846154
38	24	0.8
39	25	1.09091
38	26	1.03448
39	27	0.709677
38	28	0.628571
39	29	0.388889
38	30	0.444444
39	31	1.13636
38	32	1
39	33	1.26316
38	34	0.642857
39	35	2
38	36	0.735294
39	37	0.419355
38	38	0.888889
39	39	0.666667
38	40	0.0434783
39	41	0.166667
38	42	0.409091
39	43	0.157895
38	44	0.805556
39	45	0.413793
38	46	0.28
39	47	0.352941
38	48	1.03448
39	49	1.39394
38	50	0.8
39	51	2.07143
38	52	0.307692
39	53	1.22222
38	54	0.83871
39	55	0.862069
38	56	0.475
39	57	0.171429
38	58	0.37931
39	59	1.40909
39	61	0.485714
40	0	0.418605
41	1	1
40	2	0.142857
41	3	1.83333
40	4	0.482759
41	5	0.0967742
40	6	0.129032
41	7	0.9375
40	8	0.482759
41	9	1.55556
40	10	0.55
41	11	0.4
40	12	0.314286
41	13	4.11111
40	14	1.29412
41	15	0.84
40	16	0.823529
41	17	1.6
40	18	0.461538
41	19	1.21739
40	20	0.714286
41	21	1.08
40	22	0.75
41	23	1.05
40	24	0.76
41	25	0.363636
40	26	0.357143
41	27	0.407407
40	28	0.583333
41	29	0.21875
40	30	2.26087
41	31	0.5
40	32	2
41	33	0.428571
40	34	1.25
41	35	3.28571
40	36	0.636364
41	37	0.05
40	38	1.42105
41	39	2.77778
40	40	0.32
41	41	1.9
40	42	1.28571
41	43	0.121212
40	44	0.558824
41	45	0.547619
40	46	0.304348
41	47	1.92857
40	48	0.962963
41	49	0.133333
40	50	0.176471
41	51	1
40	52	1.67857
41	53	1.30769
40	54	0.466667
41	55	1.16667
40	56	0.473684
40	58	0.774194
40	60	0.71875
42	0	0.888889
43	1	1.13636
42	2	0.514286
43	3	0.615385
42	4	1.03571
43	5	1
42	6	0.333333
43	7	1.17857
42	8	0.411765
43	9	0.2
42	10	2.28571
43	11	0.962963
42	12	0.69697
43	13	0.222222
42	14	0.392857
43	15	0.0833333
42	16	0.566667
43	17	2
42	18	1.07143
43	19	1.05263
42	20	1.15
43	21	0.736842
42	22	0.190476
43	23	0.0666667
42	24	0.727273
43	25	1.04545
42	26	1.13043
43	27	1.45
42	28	2
43	29	0.12
42	30	0.928571
43	31	0.47619
42	32	0.684211
43	33	1.06667
42	34	0.894737
43	35	0.9375
42	36	0.12
43	37	0.52
42	38	1.14286
43	39	0.4
42	40	0.263158
43	41	0.25
42	42	0.107143
43	43	0.26087
42	44	0.277778
43	45	1.20833
42	46	0.6
43	47	0.382353
42	48	1.6
43	49	0.888889
42	50	1.13793
43	51	0.666667
42	52	0.535714
43	53	0.897436
42	54	1.4375
43	55	0.108108
42	56	1.44444
43	57	0.368421
44	0	15.6667
45	1	0.777778
44	2	6.5
45	3	1.30435
44	4	0.578947
45	5	1.47619
44	6	2.66667
45	7	0.666667
44	8	0.25
45	9	0.769231
44	10	0.647059
45	11	0.241379
44	12	0.703704
45	13	0.666667
44	14	1
45	15	0.227273
44	16	0.758621
45	17	1.08
44	18	0.5
45	19	0.5
44	20	0.294118
45	21	0.153846
44	22	1
45	23	0.928571
44	24	1.2381
45	25	1.63636
44	26	0.722222
45	27	0.827586
44	28	1.05263
45	29	1.38095
44	30	1
45	31	0.25
44	32	0.666667
45	33	0.454545
44	34	0.625
45	35	0.892857
44	36	1.15
45	37	1.04545
44	38	0.269231
45	39	0.357143
44	40	0.47619
45	41	0.458333
44	42	0.96
45	43	2.76
44	44	0.366667
45	45	0.631579
44	46	0.8125
45	47	0.774194
44	48	0.514286
45	49	0.689655
44	50	0.25
45	51	0.26087
44	52	0.958333
45	53	0.761905
44	54	1.42857
45	55	0.95
44	56	0.71875
45	57	1.76667
44	58	0.941176
45	59	1.2
45	69	0.576923
45	71	0.391304
46	0	0.428571
47	1	0.481481
46	2	0.533333
47	3	0.428571
46	4	1.75
47	5	0.866667
46	6	0.518519
47	7	0.4
46	8	0.6
47	9	0.72973
46	10	3.57143
47	11	0.954545
46	12	0.342857
47	13	1.53571
46	14	1.2
47	15	0.833333
46	16	1.26667
47	17	1.125
46	18	1.88235
46	20	1
47	21	0.625
46	22	1.46154
47	23	1.82609
46	24	0.916667
47	25	0.535714
46	26	0.136364
47	27	0.285714
46	28	1
47	29	0.103448
46	30	1.71429
47	31	0.913043
46	32	1.26087
47	33	1.54545
46	34	6.42857
47	35	0.96875
46	36	1.66667
47	37	0.5
46	38	0.388889
47	39	0.870968
46	40	0.407407
47	41	0.65625
46	42	0.73913
47	43	2.125
46	44	0.55
47	45	1
46	46	0.266667
47	47	0.821429
46	48	2.30769
47	49	0.40625
46	50	2.63636
47	51	5
46	52	0.538462
47	53	1
46	54	0.909091
47	55	0.32
46	56	0.0952381
47	57	1.43478
46	58	1.77778
47	59	0.347826
46	60	1.03448
47	65	1.54167
47	67	0.875
46	68	0.695652
47	69	0.361111
46	70	0.6
47	71	0.357143
46	72	1.08696
47	73	0.741935
47	75	0.0714286
46	76	0.685714
47	77	0.341463
46	78	0.914286
47	79	0.947368
48	0	2.35714
49	1	0.285714
48	2	1.52941
49	3	0.733333
48	4	0.565217
49	5	0.921053
48	6	0.3125
49	7	0.5
48	8	0.785714
49	9	0.842105
48	10	0.485714
49	11	0.3125
48	12	0.324324
49	13	0.823529
48	14	0.565217
49	15	1
48	16	0.652174
48	22	1.76923
49	23	1.92308
48	24	1.09091
49	25	1.04762
48	26	0.866667
49	27	1
48	28	0.636364
49	29	0.447368
48	30	0.5
49	31	0.166667
48	32	0.952381
49	33	0.3
48	34	0.238095
49	35	0.571429
48	36	0.321429
49	37	1.375
48	38	1.25714
49	39	1.3
48	40	1
49	41	1.07692
48	42	0.318182
49	43	0.730769
48	44	1.32
49	45	0.375
48	46	0.0333333
49	47	0.5
48	48	1.33333
49	49	2.88889
49	53	0.0434783
48	54	0.945946
49	55	0.481481
48	56	0.947368
49	57	0.111111
48	58	10.6
49	59	0.2
48	60	0.7
49	61	0.166667
49	63	0.0625
48	64	0.6
49	65	0.782609
48	66	1.90909
49	67	0.64
48	68	0.0740741
49	69	0.714286
48	70	1.44444
49	71	0.933333
48	72	0.363636
49	73	0.571429
48	74	0.8
49	75	2.4
48	76	0.888889
49	77	0.8
48	78	0.605263
49	79	4.16667
48	80	0.652174
49	81	0.107143
48	82	0.875
49	83	0.0740741
48	84	0.730769
49	85	0.578947
48	86	0.538462
49	87	0.44
50	0	0.952381
51	1	2.16667
50	2	1.64286
51	3	0.882353
50	4	0.837838
51	5	0.432432
50	6	0.714286
51	7	0.658537
50	8	1.125
51	9	1.1
50	10	0.6
51	11	0.928571
50	12	0.25
51	13	4.14286
50	14	0.75
51	23	0.411765
50	24	4.71429
51	25	0.294118
50	26	0.75
51	27	0.25
50	28	0.823529
51	29	1.16129
50	30	0.722222
51	31	0.448276
50	32	2.34375
51	33	2.3
50	34	0.470588
51	35	1.7
50	36	0.535714
51	37	0.583333
50	38	1.625
51	39	0.5
50	40	0.25
51	41	1.22222
50	42	0.703704
51	43	0.482759
50	44	0.736842
51	45	1.09375
50	46	0.52
51	49	0.611111
51	51	0.583333
50	52	1.5
51	53	0.676471
50	54	0.421053
51	55	1.54545
50	56	0.137931
51	57	0.5
50	58	0.933333
51	59	0.529412
50	60	1.07407
51	61	0.32
50	62	0.695652
51	63	1.03571
50	64	0.774194
51	65	1.35714
50	66	1
51	67	0.193548
50	68	0.346154
51	69	0.730769
50	70	0.71875
51	71	0.971429
50	72	1.45455
51	73	0.25
50	74	0.216216
51	75	0.76
50	76	0.333333
51	77	1.25926
50	78	1.0625
51	79	0.413793
50	80	0.290323
51	81	0.806452
50	82	1.35714
51	83	0.785714
50	84	0.625
51	85	0.35
50	86	0.703704
51	87	1.375
50	88	0.769231
52	0	1.375
53	1	0.666667
52	2	0.0740741
53	3	1.33333
52	4	0.179487
53	5	0.454545
52	6	1.18519
53	7	0.5625
52	8	0.317073
53	9	1.7037
52	10	1.61111
52	24	0.863636
53	25	0.882353
52	26	2
53	27	1.34783
52	28	0.6875
53	29	1
52	30	0.285714
52	32	0.481481
53	33	0.826087
52	34	0.875
53	35	1.34615
52	36	0.576923
53	37	0.142857
52	38	0.882353
53	39	1.04348
52	40	0.764706
52	42	0.533333
52	48	0.4
53	49	1.27273
52	50	0.714286
53	51	0.944444
52	52	0.5
53	53	1.66667
52	54	0.782609
53	55	0.633333
52	56	2.125
53	57	0.45
52	58	1.36364
53	59	0.434783
52	60	0.32
53	61	0.3
52	62	0.727273
53	63	0.305556
52	64	0.684211
53	65	0.714286
52	66	1.03704
53	67	1.15385
52	68	1.125
53	69	0.666667
52	70	1
53	71	1.54545
52	72	1.4
53	73	1.3913
52	74	0.0666667
53	75	0.923077
52	76	1.25
53	77	1.66667
52	78	2
53	79	0.826087
52	80	0.352941
53	81	1
52	82	0.65
53	83	0.727273
52	84	1.18182
53	85	0.714286
52	86	0.75
53	87	1.55556
52	88	1.08333
53	89	21
54	6	0.758621
54	8	0.793103
54	36	1
55	37	1.73333
54	38	0.6875
55	39	0.846154
54	40	1.93333
55	49	1.4
54	50	0.894737
55	51	0.555556
54	52	7.5
55	53	0.583333
54	54	0.65625
55	55	0.290323
54	56	0.692308
55	57	0.352941
54	58	0.588235
55	59	0.724138
54	60	0.545455
55	61	1.30769
54	62	0.4
55	63	0.888889
54	64	0.5
55	65	2.82353
54	66	2
55	67	0.384615
54	68	5
55	69	0.135135
54	70	1.08696
55	71	2.25
54	72	2.11765
55	73	1.27273
54	74	0.933333
55	75	0.15625
54	76	1.19355
55	77	0.185185
54	78	5.75
55	79	1.08696
54	80	0.409091
55	81	0.333333
54	82	4
55	83	1.09091
54	84	0.642857
55	85	0.115385
54	86	1.56522
55	87	0.833333
54	88	0.482759
55	89	0.888889
54	90	2
56	50	1.11111
57	51	1.53333
56	52	0.678571
57	53	0.9
56	54	0.566667
57	55	1.83333
56	56	0.166667
57	57	0.794118
56	58	0.576923
57	59	1.29167
56	60	0.695652
57	61	0.875
56	62	1.06667
57	63	0.631579
56	64	0.272727
57	65	1.27778
56	66	0.363636
56	76	0.833333
57	77	0.258065
56	78	1
57	79	0.346154
56	80	1.22222
57	81	0.727273
56	82	1.38889
57	83	0.181818
56	84	1.0625
57	85	9
56	86	2.1
57	87	0.5
56	88	2
57	89	1.92857
56	90	0.692308
57	91	0.7
56	92	2.33333
57	93	1.8
57	95	1.22222
57	97	0.44
57	99	1.625
58	56	0.206897
58	58	0.541667
58	60	0.3
58	62	4.42857
58	76	0.32
59	77	0.676471
58	78	0.6875
59	79	1.15625
58	80	0.135135
59	81	0.375
58	82	0.176471
59	83	0.227273
58	84	0.971429
59	85	1.54167
58	86	0.666667
59	87	1.35
58	88	1.30769
59	89	1.9
58	90	0.55
59	91	2
58	92	1.16667
59	93	3.66667
58	94	32
59	95	0.333333
58	96	17
58	98	1.125
60	76	0.727273
60	78	0.571429
60	80	4.25
60	86	1.27778
60	88	0.909091
60	90	2.22222
63	85	6
63	87	0.925926
62	88	0.157895
63	89	3.4
62	90	0.173913
63	91	0.357143
63	93	1.22222
65	77	2
65	79	3
65	81	3.5
64	82	6.75
65	83	1.03226
64	84	0.192308
65	85	0.8
64	86	0.333333
65	87	0.648649
64	88	0.916667
65	89	2
64	90	0.217391
65	91	1.17857
64	92	1.56667
65	93	0.352941
64	94	0.392857
65	95	0.432432
64	96	2
65	97	0.625
64	98	0.444444
65	99	1.28571
64	100	1.17391
65	101	0.888889
64	102	0.318182
65	103	0.45
64	104	2
65	105	1.05
65	107	0.777778
66	76	0.888889
67	77	0.178571
66	78	0.0833333
67	79	3.16667
66	80	0.666667
67	81	0.588235
66	82	1.9
67	83	0.151515
66	84	0.68
67	85	0.625
66	86	0.473684
67	87	0.6875
66	88	0.621622
67	89	0.194444
66	90	2.16667
67	91	0.5
66	92	0.103448
67	93	0.294118
66	94	0.25
67	95	0.5
66	96	0.65625
67	97	0.888889
66	98	11.5
67	99	0.785714
66	100	0.736842
67	101	0.833333
66	102	1.2381
67	103	0.541667
66	104	1.94737
67	105	0.53125
66	106	2.47059
67	107	0.571429
66	108	0.380952
67	109	0.529412
68	84	5
68	86	1
68	88	0.575758
69	89	7.5
68	90	0.5
69	91	50
68	92	2.0625
69	93	1.1875
68	94	0.1875
69	95	0.0588235
68	96	0.741935
69	97	1.72727
68	98	0.902439
69	99	1.03448
68	100	0.472222
69	101	3.33333
68	102	1.125
69	103	0.65625
68	104	1.11628
69	105	1.06667
68	106	0.387097
69	107	0.275862
68	108	0.333333
68	110	1.26667
1	39	0.583333
1	41	0.545455
1	43	0.583333
1	45	0.517241
1	47	0.0357143
0	48	1
1	49	0.444444
1	51	0.391304
0	52	0.263158
3	31	0.5
2	34	5.33333
2	36	0.444444
3	37	0.761905
2	38	1.71429
3	39	0.473684
3	41	1.35714
2	42	0.75
3	43	1.13333
2	44	2.61538
3	45	1.24
2	46	0.46875
2	48	0.857143
5	27	0.928571
5	29	0.571429
4	30	1.45455
5	31	0.875
5	33	1.72222
4	34	0.56
5	35	0.727273
4	36	0.21875
5	37	0.25
4	38	0.608696
5	39	0.807692
4	40	1.0625
5	41	0.684211
4	42	0.538462
6	26	1.13333
6	28	0.666667
6	30	1.83333
7	31	1.33333
6	32	0.733333
7	33	1.20588
6	34	0.96
6	36	2.45455
6	38	0.95
7	63	2.11111
6	64	0.538462
7	65	0.222222
6	80	3
7	81	10
7	83	0.347826
9	31	0.419355
9	33	0.0952381
9	35	1.1
8	36	0.827586
9	37	0.275862
9	39	0.233333
8	64	0.518519
9	65	0.458333
8	66	1
9	67	0.8
8	68	1.9375
9	69	0.5
8	70	0.0333333
9	71	1.08696
9	73	1.3125
8	80	1.11111
9	81	2
8	82	6.2
9	83	0.285714
8	84	3.54545
9	85	1.5625
11	25	0.194444
11	27	2.85714
10	28	0.647059
11	29	0.259259
10	30	0.04
11	31	1.16
10	32	0.133333
11	33	0.714286
10	34	0.666667
11	35	1.76471
10	36	2.06667
11	37	1.03125
10	38	1.38462
11	39	0.0571429
10	40	0.166667
11	41	0.375
10	42	1.35714
11	43	0.923077
10	44	0.368421
11	45	0.289474
10	46	0.478261
11	47	0.875
10	48	1.17647
11	49	1.72727
10	50	0.710526
11	51	0.344828
11	65	0.529412
10	66	0.32
11	67	1.18519
10	68	0.666667
11	69	0.676471
10	70	1.71429
11	71	0.541667
10	72	0.85
11	73	0.482759
10	74	1
11	75	1
10	76	1.15385
11	77	0.481481
10	78	3.44444
11	79	0.809524
10	80	2.2
11	81	2.2381
10	82	1.13636
11	83	1
10	84	2.5
11	85	0.666667
10	86	0.483871
11	87	2.10714
13	21	2.07143
12	22	1.0625
13	23	0.432432
12	24	0.238095
13	25	1.58333
12	26	1.5
13	27	0.481481
12	28	0.5
13	29	0.25
12	30	3.0625
13	31	0.625
12	32	0.571429
13	33	0.162162
12	34	0.030303
13	35	0.304348
12	36	0.529412
13	37	0.324324
12	38	0.605263
13	39	0.5625
12	40	0.724138
13	41	0.542857
12	42	0.5
13	43	0.0322581
12	44	0.371429
13	45	0.225806
12	46	0.466667
13	47	1.38889
12	48	0.375
13	49	0.333333
12	50	1.65
13	63	2.35714
12	64	0.9375
13	65	1.24
12	66	0.9375
13	67	0.538462
12	68	0.631579
13	69	1.17647
12	70	0.8
13	71	0.321429
12	72	0.157895
13	73	0.24
12	74	0.9375
13	75	1.25
12	76	0.478261
13	77	0.235294
12	78	0.636364
13	79	0.65625
12	80	1.63636
13	81	2
12	82	1.2
13	83	1.35714
12	84	0.192308
12	86	0.782609
15	19	2.28571
14	20	0.882353
15	21	1.33333
14	22	0.684211
15	23	0.677419
14	24	0.125
15	25	0.958333
14	26	1.31579
15	27	1.78261
14	28	0.21875
15	29	0.625
14	30	1.08696
15	31	0.52381
14	32	0.257143
15	33	1.03704
14	34	0.652174
15	35	1.35294
14	36	0.342105
15	37	0.481481
14	38	1.83333
15	39	0.772727
14	40	1.57895
15	41	0.275862
14	42	3.63636
15	43	0.533333
14	44	0.388889
15	45	0.652174
14	46	0.692308
15	47	0.967742
14	48	1.44
15	49	0.53125
14	50	3.5
15	51	1.16667
15	53	1.78947
15	61	0.53125
14	62	0.8
15	63	0.954545
14	64	0.888889
15	65	1.21739
14	66	0.461538
15	67	1.5
14	68	0.823529
15	69	0.7
14	70	1.74074
15	71	0.72
14	72	0.318182
15	73	0.565217
14	74	1.06667
15	75	0.7
14	76	0.552632
15	77	2.2
14	78	1.34783
15	79	0.333333
14	80	1.5
15	81	0.290323
14	82	1.1875
15	83	1
14	84	1.71429
15	85	1.61111
14	86	2
15	87	0.466667
15	89	1.05882
17	17	1.11765
16	18	2.24
17	19	0.27027
16	20	0.285714
17	21	0.323529
16	22	0.111111
17	23	1.25
16	24	0.647059
17	25	0.371429
16	26	2.03704
17	27	1.45455
16	28	0.0882353
17	29	0.961538
16	30	1.53333
17	31	1.25926
16	32	1.66667
17	33	0.3
16	34	0.96875
17	35	0.911765
16	36	1.12
17	37	0.037037
16	38	0.680851
17	39	0.307692
16	40	0.705882
17	41	0.703704
16	42	1.31579
17	43	0.230769
16	44	0.518519
17	45	0.321429
16	46	0.681818
17	47	0.580645
16	48	0.5625
17	49	0.392857
16	50	0.608696
17	51	0.769231
16	52	0.264706
17	53	1.05
16	54	1.38889
17	55	0.933333
16	60	0.30303
17	61	1.05556
17	63	0.419355
16	64	0.238095
17	65	1.47059
16	66	0.153846
17	67	0.566667
16	68	0.551724
17	69	0.037037
16	70	1.73333
17	71	1.4
16	72	0.95
17	73	1.26087
16	74	0.5
17	75	0.242424
16	76	0.84
17	77	0.344828
16	78	0.142857
17	79	0.5
16	80	0.666667
17	81	0.939394
16	82	0.933333
17	83	1.6
16	84	0.121212
17	85	0.8
16	86	0.470588
17	87	1.24138
16	88	0.6
17	89	0.4
16	90	1.41667
17	91	0.52
16	92	0.666667
17	93	1.04762
16	94	3.25
17	95	1.35294
17	97	0.538462
19	15	2.69231
18	16	1
19	17	1.28
18	18	0.354839
19	19	0.551724
18	20	0.645161
19	21	0.5
18	22	1.04
19	23	0.5
18	24	0.617647
19	25	0.529412
18	26	0.655172
19	27	0.909091
18	28	0.75
19	29	0.652174
18	30	1.28571
19	31	0.285714
18	32	0.741935
19	33	1.7931
18	34	0.555556
19	35	0.4
18	36	1.33333
19	37	0.296296
18	38	0.315789
19	39	0.405405
18	40	0.583333
19	41	0.846154
18	42	1.5625
19	43	0.516129
18	44	0.689655
19	45	5.14286
18	46	0.846154
19	47	0.6
18	48	0.181818
19	49	0.205882
18	50	1
19	51	0.166667
18	52	0.285714
19	53	0.423077
18	54	1.78571
19	55	0.354839
18	56	0.875
19	57	0.863636
19	59	0.6
18	60	0.5625
19	61	1.86957
18	62	2.17647
19	63	0.875
18	64	0.37037
19	65	0.7
18	66	0.916667
19	67	0.4
18	68	0.16
19	69	4
18	70	1.32
19	71	1.66667
18	72	1.06897
19	73	1.04762
18	74	1.07692
19	75	0.7
18	76	1.04762
19	77	1.53333
18	78	0.833333
19	79	1.375
18	80	0.740741
19	81	0.1875
18	82	1.77778
19	83	0.322581
18	84	2.52941
19	85	1.11111
18	86	1.70833
19	87	0.705882
18	88	0.714286
19	89	0.806452
18	90	0.791667
19	91	3.125
18	92	0.482759
19	93	0.941176
18	94	1.84211
19	95	0.411765
18	96	0.608696
21	13	0.815789
20	14	0.347826
21	15	1.35294
20	16	0.516129
21	17	1.28571
20	18	0.380952
21	19	0.8
20	20	1.1
21	21	0.3
20	22	0.807692
21	23	1.09375
20	24	0.285714
21	25	0.222222
20	26	0.16
21	27	0.935484
20	28	0.939394
21	29	0.1
20	30	1
21	31	0.424242
20	32	0.862069
21	33	0.869565
20	34	0.172414
21	35	0.85
20	36	0.595238
21	37	0.26087
20	38	0.965517
21	39	0.903226
20	40	0.68
21	41	1.10526
20	42	0.533333
21	43	0.333333
20	44	0.852941
21	45	0.541667
20	46	2.27778
21	47	0.409091
20	48	0.714286
21	49	1.4
20	50	1.15385
21	51	1.31818
20	52	0.75
21	53	0.40625
20	54	0.272727
21	55	0.291667
20	56	0.347826
21	57	0.269231
20	58	1.5625
21	59	0.740741
20	60	0.727273
21	61	4.57143
20	62	0.676471
21	63	1.6
20	64	1.30435
21	65	0.375
20	66	1
21	67	0.545455
20	68	2.17391
21	69	1.03846
20	70	1
21	71	0.26087
20	72	0.730769
21	73	0.36
20	74	0.56
21	75	1.02857
20	76	0.540541
21	77	0.625
20	78	0.947368
21	79	0.6
20	80	1.13333
21	81	2.1
20	82	0.578947
21	83	0.4
20	84	0.714286
21	85	3
20	86	0.736842
21	87	0.114286
20	88	2.6
21	89	0.684211
20	90	0.625
21	91	0.785714
20	92	0.357143
21	93	0.916667
20	94	4
21	95	7.6
23	11	0.888889
22	12	0.458333
23	13	0.172414
22	14	0.513514
23	15	0.470588
22	16	1.04545
23	17	0.464286
22	18	0.64
23	19	4.33333
22	20	1.26667
23	21	1.47619
22	22	0.961538
23	23	3.89474
22	24	1.33333
23	25	0.777778
22	26	0.515152
23	27	0.133333
22	28	0.76
23	29	0.344828
22	30	0.259259
23	31	0.36
22	32	0.35
23	33	0.5
22	34	0.424242
23	35	0.0967742
22	36	0.235294
23	37	1.03846
22	38	0.297297
23	39	0.272727
22	40	2
23	41	0.846154
22	42	0.9
23	43	0.517241
22	44	0.222222
23	45	1.21053
22	46	0.392857
23	47	1
22	48	0.184211
23	49	0.545455
22	50	0.516129
23	51	0.875
22	52	1.47368
23	53	0.204545
22	54	0.5
23	55	0.962963
22	56	0.78125
23	57	0.0285714
22	58	0.846154
23	59	0.28
22	60	0.947368
23	61	0.518519
22	62	0.341463
23	63	0.611111
22	64	0.521739
23	65	0.238095
22	66	0.517241
23	67	0.222222
22	68	1.14286
23	69	0.4
22	70	1.42857
23	71	0.428571
22	72	1.07407
23	73	2.23077
22	74	0.466667
23	75	1
22	76	1.33333
23	77	0.92
22	78	0.933333
23	79	0.333333
22	80	0.766667
23	81	0.923077
23	83	0.5
22	84	0.333333
23	85	0.375
22	86	0.384615
23	87	13
22	88	0.7
23	89	0.95
22	90	1.77778
23	91	0.3
22	92	0.52
23	93	0.416667
22	94	1.15
23	95	0.761905
22	96	1.77778
23	97	1.53333
23	99	1.64706
24	12	0.92
25	13	0.151515
24	14	0.0909091
25	15	0.027027
24	16	1.09677
25	17	1
24	18	1.09091
25	19	0.857143
24	20	0.789474
25	21	0.230769
24	22	0.517241
25	23	0.12
24	24	1.08333
25	25	0.294118
24	26	0.3
25	27	0.536585
24	28	0.567568
25	29	0.5
24	30	0.285714
25	31	0.324324
24	32	0.272727
25	33	0.4
24	34	0.482759
25	35	0.214286
24	36	0.241379
25	37	0.275862
24	38	0.761905
25	39	1.15
24	40	0.5
25	41	0.566667
24	42	0.47619
25	43	0.666667
24	44	0.6
25	45	1.47619
24	46	0.533333
25	47	0.384615
24	48	0.606061
25	49	1.25
24	50	0.689655
25	51	0.545455
24	52	0.652174
25	53	0.478261
24	54	0.392857
25	55	0.705882
24	56	0.59375
25	57	0.441176
24	58	0.125
25	59	0.757576
24	60	1.28
25	61	0.703704
24	62	0.944444
25	63	1.1
24	64	0.375
25	65	0.178571
24	66	0.45
25	67	0.333333
24	68	1.48148
25	69	0.0833333
24	70	0.357143
25	71	0.190476
24	72	0.6
25	73	0.666667
24	74	1.7
25	75	0.413793
24	76	1.77778
25	77	0.391304
24	78	0.736842
25	79	1.08333
24	80	0.724138
25	81	1
24	82	0.15
25	83	0.5
24	84	1.11765
25	85	0.138889
24	86	0.8125
25	87	0.333333
24	88	0.695652
25	89	1.57143
24	90	0.870968
25	91	0.382353
24	92	0.352941
25	93	0.166667
24	94	0.09375
25	95	3.75
24	96	0.681818
25	97	0.368421
24	98	1.41667
25	99	0.107143
24	100	0.545455
25	101	0.222222
26	14	0.142857
26	16	0.586207
26	18	0.351351
27	19	0.535714
26	20	0.173913
27	21	0.285714
26	22	0.73913
27	23	0.428571
26	24	0.485714
27	25	0.416667
26	26	0.32
27	27	0.727273
26	28	0.419355
27	29	0.366667
26	30	0.564103
27	31	0.645161
26	32	0.5
27	33	0.548387
26	34	0.404762
27	35	0.375
26	36	0.636364
27	37	0.410256
26	38	0.142857
27	39	0.314286
26	40	0.666667
27	41	0.2
26	42	0.147059
27	43	1.06667
26	44	0.653846
27	45	1.69231
26	46	0.225
27	47	0.321429
26	48	0.272727
27	49	0.423077
26	50	0.441176
27	51	0.137931
26	52	1.5
27	53	0.818182
26	54	0.833333
27	55	0.645161
26	56	0.21875
27	57	0.666667
26	58	0.342857
27	59	0.466667
26	60	0.3125
27	61	0.25
26	62	0.84375
27	63	0.551724
26	64	1
27	65	0.5
26	66	0.323529
27	67	0.761905
26	68	0.2
27	69	1.46667
26	70	0.333333
27	71	1.375
26	72	0.777778
27	73	0.333333
26	74	0.4
27	75	0.521739
26	76	0.827586
27	77	0.894737
26	78	0.2
27	79	0.407407
26	80	1.38889
27	81	0.34375
26	82	1.61111
27	83	0.761905
26	84	0.5
27	85	0.576923
26	86	1.46154
27	87	0.5
26	88	0.588235
27	89	1
26	90	0.681818
27	91	1.53333
26	92	0.933333
27	93	0.566667
26	94	0.681818
27	95	0.275862
26	96	0.580645
27	97	0.647059
26	98	0.814815
27	99	0.909091
26	100	0.483871
27	101	0.333333
26	102	0.818182
28	24	0.190476
28	26	0.625
28	28	0.44
28	30	0.46875
28	32	0.724138
29	33	0.565217
28	34	0.666667
29	35	0.384615
28	36	1.11111
29	37	0.666667
28	38	0.12
29	39	0.472222
28	40	0.391304
29	41	0.466667
28	42	1.72727
29	43	0.16
28	44	1.02941
29	45	0.642857
28	46	0.357143
29	47	0.59375
28	48	0.771429
29	49	0.423077
28	50	0.111111
29	51	1.11538
28	52	1.38095
29	53	0.515152
28	54	0.8125
29	55	0.88
28	56	0.291667
29	57	0.45
28	58	0.5
29	59	0.347826
28	60	0.925
29	61	0.913043
28	62	0.435897
29	63	0.894737
28	64	1.08333
29	65	0.242424
28	66	0.441176
29	67	1.125
28	68	0.7
29	69	0.75
28	70	0.571429
29	71	3.8
28	72	0.354839
29	73	1.8125
28	74	0.47619
29	75	0.486486
28	76	0.592593
29	77	0.15625
28	78	0.710526
29	79	1.2
28	80	0.590909
29	81	0.464286
28	82	0.48
29	83	0.529412
28	84	0.321429
29	85	1.16
28	86	0.457143
29	87	0.333333
28	88	0.333333
29	89	1.45455
28	90	2.375
29	91	4.75
28	92	0.5
29	93	0.166667
28	94	0.5
29	95	0.44
28	96	0.2
29	97	1.90909
28	98	2.4
29	99	0.72
28	100	0.133333
29	101	1
28	102	0.16
29	103	0.4
28	104	1.0625
29	105	0.611111
30	38	0.228571
30	40	0.809524
30	42	0.5
31	43	0.529412
30	44	1.1
31	45	0.75
30	46	0.709677
31	47	0.5
30	48	0.586207
31	49	0.565217
30	50	0.68
31	51	0.333333
30	52	0.714286
31	53	0.69697
30	54	0.423077
31	55	1.08
30	56	0.538462
31	57	0.375
30	58	0.0909091
31	59	0.307692
30	60	0.304348
31	61	0.272727
30	62	0.285714
31	63	0.297297
30	64	1.07692
31	65	0.636364
30	66	0.866667
31	67	0.631579
30	68	0.125
31	69	1.4
30	70	0.411765
31	71	0.689655
30	72	0.266667
31	73	1.25
30	74	0.28
31	75	0.5
30	76	0.392857
31	77	1.71429
30	78	2.33333
31	79	1.85714
30	80	10
30	82	0.4
30	84	0.904762
31	85	1.125
30	86	0.428571
31	87	0.241379
30	88	0.21875
31	89	0.26087
30	90	0.75
31	91	0.382353
30	92	0.47619
31	93	0.357143
30	94	1
31	95	1.33333
30	96	0.533333
31	97	1.47368
30	98	0.393939
31	99	0.636364
30	100	0.24
31	101	0.166667
30	102	0.6
31	103	0.636364
30	104	1.25
31	105	0.870968
30	106	1.5
31	107	0.714286
30	108	0.75
31	109	1.55556
32	44	0.405405
33	51	0.888889
32	52	0.3125
33	53	0.454545
32	54	0.347826
33	55	0.846154
32	56	0.645161
33	57	0.515152
32	58	0.8
33	59	0.5
32	60	0.5625
33	61	0.37037
32	62	1.33333
33	63	0.458333
32	64	0.594595
33	65	0.277778
32	66	0.583333
33	67	0.375
32	68	0.411765
33	69	1.75
32	70	0.611111
33	71	1.14286
32	72	12
33	73	0.842105
32	74	0.647059
33	75	0.6875
32	76	0.481481
33	77	0.103448
32	78	2.46667
32	86	1.33333
33	87	2.61538
32	88	0.769231
33	89	0.684211
32	90	0.647059
33	91	0.590909
32	92	0.290323
33	93	0.375
32	94	1.18182
33	95	0.7
32	96	0.485714
33	97	0.916667
32	98	0.255814
33	99	0.565217
32	100	0.592593
33	101	0.380952
32	102	0.527778
33	103	0.333333
32	104	0.138889
33	105	2.25
32	106	0.916667
33	107	1.08333
32	108	11
33	109	0.473684
32	110	6
33	111	2.1
32	112	3.2
33	113	2
35	51	1.25
34	52	0.384615
35	53	0.434783
34	54	0.541667
35	55	0.166667
34	56	0.689655
35	57	0.296296
34	58	0.6
35	59	1.10526
34	60	2.42857
35	61	0.5
34	62	0.363636
35	63	0.740741
34	64	0.111111
35	65	0.678571
34	66	0.275862
35	67	0.193548
34	68	1.17647
35	69	0.263158
34	70	0.432432
35	71	0.192308
34	72	0.333333
35	73	0.84
34	74	0.4
35	75	0.607143
34	76	1.38462
35	77	0.323529
34	78	0.866667
35	79	0.428571
35	81	0.285714
35	83	0.583333
35	85	0.4
35	87	0.0344828
34	88	0.115385
35	89	2
34	90	0.636364
35	91	0.125
34	92	0.617647
35	93	0.833333
34	94	0.96875
35	95	0.647059
34	96	2.6875
35	97	0.324324
34	98	0.88
35	99	0.611111
34	100	1.23529
35	101	1.25
34	102	1.13333
35	103	1.5
34	104	0.857143
35	105	0.722222
34	106	0.305556
35	107	0.0645161
34	108	0.818182
35	109	0.371429
34	110	0.842105
35	111	0.387097
34	112	2.84615
35	113	0.571429
34	114	2.55556
35	115	0.55
34	116	5
35	117	0.888889
36	56	0.9375
37	57	0.633333
36	58	0.416667
37	59	0.361111
36	60	0.266667
37	61	0.652174
36	62	0.628571
37	63	0.961538
36	64	0.3125
37	65	0.0810811
36	66	0.285714
[truncated: 447 more rows]

## Sheet: SB2-B-Breast-total
x	y	Total reads per cell
5	51	0.294118
5	53	0.3
5	55	0.647059
5	57	0.208333
4	58	0.0666667
5	59	0.647059
4	60	0.36
5	61	0.136364
4	62	0.289474
5	63	0.151515
4	64	0.266667
5	65	0.275862
7	45	0.181818
7	47	1.08333
6	48	0.416667
7	49	0.0666667
6	50	0.1875
7	51	0.833333
6	52	0.548387
7	53	0.166667
6	54	0.772727
7	55	0.25
6	56	0.48
7	57	1.13043
6	58	1.16667
6	60	1.33333
9	39	0.321429
9	41	0.147059
8	42	0.235294
9	43	0.538462
8	44	0.08
9	45	1
8	46	0.263158
9	47	0.571429
8	48	0.5
9	49	0.1875
8	50	0.166667
9	51	0.297297
8	52	0.851852
9	53	0.441176
8	54	0.368421
8	56	0.555556
10	40	0.333333
10	42	1.83333
10	44	0.615385
11	45	0.142857
10	46	0.421053
10	48	0.04
10	50	0.727273
10	76	0.25
11	77	0.342857
10	78	0.166667
11	79	0.478261
11	81	0.421053
10	92	0.5625
10	94	0.321429
11	95	0.321429
10	96	0.0454545
11	97	1.59091
13	43	0.173913
13	45	0.206897
12	46	0.434783
13	47	0.03125
12	48	0.35
13	49	0.121212
12	50	0.214286
13	51	0.166667
13	53	0.205882
13	63	0.25
12	76	0.130435
12	78	0.206897
13	79	0.583333
13	81	0.25
12	82	0.461538
13	83	0.4
12	84	2.08333
13	85	0.227273
13	87	1.0625
13	89	0.173913
13	93	0.7
12	94	0.24
13	95	0.363636
12	96	0.4375
13	97	0.277778
12	98	0.551724
13	99	0.8
15	37	0.0909091
15	39	0.384615
15	41	0.3125
14	42	0.333333
15	43	0.333333
14	44	0.210526
15	45	0.7
14	46	0.4375
15	47	0.0714286
14	48	0.304348
15	49	0.275862
14	50	0.285714
15	51	0.1
14	52	0.363636
15	53	0.235294
14	54	0.34375
15	55	0.0512821
14	56	0.380952
15	57	0.428571
14	58	0.548387
15	59	0.46875
14	60	0.263158
15	61	0.533333
14	62	1.15385
15	63	0.0869565
14	64	0.227273
15	65	1.66667
15	77	0.285714
14	78	0.2
15	79	0.0277778
14	80	0.24
15	81	0.190476
14	82	0.166667
15	83	0.708333
14	84	0.516129
15	85	0.6875
14	86	0.173913
15	87	0.428571
14	88	0.2
15	89	0.608696
14	90	0.107143
15	91	0.4
14	92	0.222222
15	93	0.5
14	94	0.181818
15	95	0.272727
14	96	0.263158
15	97	0.818182
14	98	1.125
15	99	0.107143
14	100	0.185185
15	101	0.806452
17	33	0.0769231
16	34	0.25
17	35	0.375
16	36	0.107143
17	37	0.263158
16	38	0.424242
17	39	0.0322581
16	40	0.103448
17	41	0.0357143
16	42	0.142857
17	43	0.05
16	44	0.21875
17	45	0.153846
16	46	0.344828
17	47	0.0740741
16	48	0.583333
17	49	0.888889
16	50	0.56
17	51	0.117647
16	52	0.05
17	53	0.137931
16	54	0.0882353
17	55	0.137931
16	56	0.4
17	57	0.518519
16	58	0.0681818
17	59	0.258065
16	60	0.0833333
17	61	0.307692
16	62	0.277778
17	63	0.222222
17	75	0.478261
17	77	2.625
16	78	0.230769
17	79	0.772727
16	80	0.233333
17	81	0.030303
16	82	0.25
17	83	0.26087
16	84	0.0909091
17	85	0.0833333
16	86	0.6
17	87	0.21875
16	88	0.681818
17	89	0.0540541
16	90	0.583333
17	91	0.619048
16	92	1.33333
17	93	0.190476
16	94	0.37931
17	95	0.5
16	96	0.777778
17	97	1.22222
16	98	0.0625
19	31	1.71429
18	32	0.08
19	33	0.333333
18	34	0.0967742
19	35	0.321429
18	36	0.0625
19	37	0.217391
18	38	0.454545
19	39	0.2
18	40	0.0645161
19	41	0.32
18	42	0.457143
19	43	0.961538
18	44	0.486486
19	45	0.32
18	46	0.0487805
19	47	0.653846
18	48	0.692308
19	49	0.391304
18	50	0.333333
19	51	0.125
18	52	0.0322581
19	53	0.285714
18	54	0.136364
19	55	0.172414
18	56	0.222222
19	57	0.575
18	58	0.142857
19	59	0.447368
18	60	0.24
19	61	0.0833333
18	62	0.909091
19	63	0.772727
18	64	0.375
19	65	0.269231
19	67	0.684211
18	74	0.333333
19	75	0.102564
18	76	0.807692
19	77	0.459459
18	78	0.941176
19	79	0.535714
18	80	0.388889
19	81	0.0952381
18	82	0.107143
19	83	0.12
18	84	0.107143
19	85	0.391304
18	86	0.806452
19	87	0.0294118
18	88	1
19	89	0.3
18	90	0.0952381
19	91	0.666667
18	92	1.68
19	93	0.147059
18	94	0.153846
19	95	1
18	96	0.166667
19	97	0.148148
18	98	0.421053
19	99	0.16
18	100	0.230769
19	101	2.06667
19	103	1
19	105	0.25
21	29	0.142857
20	30	0.133333
21	31	0.466667
20	32	0.142857
21	33	0.47619
20	34	0.130435
21	35	0.0294118
20	36	0.346154
21	37	1.38462
20	38	0.235294
21	39	0.107143
20	40	0.2
21	41	0.378378
20	42	0.653846
21	43	0.205882
20	44	0.0526316
21	45	0.4
20	46	0.521739
21	47	0.153846
20	48	0.137931
21	49	0.371429
20	50	0.222222
21	51	0.178571
20	52	0.16129
21	53	0.372093
20	54	0.0294118
21	55	0.21875
20	56	0.892857
21	57	0.205882
20	58	0.52381
21	59	0.117647
20	60	0.461538
21	61	0.647059
20	62	0.272727
21	63	0.24
20	64	0.125
21	65	0.0645161
20	66	0.3
21	67	0.148148
20	68	0.103448
21	69	0.548387
20	74	0.294118
21	75	0.185185
20	76	0.185185
21	77	0.103448
20	78	0.580645
21	79	0.4
20	80	1.09091
21	81	0.827586
20	82	0.147059
21	83	0.121951
20	84	0.9
21	85	0.0810811
20	86	0.434783
21	87	0.307692
20	88	1.75
21	89	0.136364
20	90	0.4
21	91	0.105263
20	92	0.307692
21	93	0.318182
20	94	0.222222
21	95	1.75
20	96	0.294118
21	97	0.25
20	98	0.125
21	99	0.0454545
20	100	0.117647
21	101	0.411765
20	102	0.08
21	103	0.192308
20	104	0.25
21	105	0.84375
20	106	0.222222
21	107	0.304348
20	108	0.8
21	109	0.294118
23	27	0.275862
22	28	0.6
23	29	1
22	30	0.238095
23	31	0.25
22	32	0.5
23	33	0.888889
22	34	0.32
23	35	0.363636
22	36	1.04545
23	37	0.151515
22	38	0.473684
23	39	0.136364
22	40	0.117647
23	41	0.428571
22	42	0.545455
23	43	0.111111
22	44	0.4
23	45	0.129032
22	46	0.5
23	47	0.192308
22	48	0.259259
23	49	0.631579
22	50	0.64
23	51	0.341463
22	52	0.346154
23	53	0.0666667
22	54	0.478261
23	55	0.388889
22	56	0.0909091
23	57	0.1
22	58	0.290323
23	59	0.75
22	60	0.0384615
23	61	0.28
22	62	0.540541
23	63	0.5
22	64	0.681818
23	65	0.535714
22	66	0.105263
23	67	0.105263
22	68	0.464286
23	69	0.176471
22	70	0.24
23	71	0.214286
23	73	0.0666667
22	74	0.73913
23	75	0.0666667
22	76	0.944444
23	77	0.103448
22	78	0.458333
23	79	0.172414
22	80	0.4
23	81	0.416667
22	82	0.0666667
23	83	0.166667
22	84	0.142857
23	85	0.181818
22	86	0.0869565
23	87	0.0344828
22	88	0.952381
23	89	0.2
22	90	0.210526
23	91	0.16
22	92	0.8
23	93	0.318182
22	94	0.09375
23	95	0.136364
22	96	0.458333
23	97	0.558824
22	98	0.944444
23	99	0.461538
22	100	0.944444
23	101	0.409091
22	102	0.782609
23	103	0.0833333
22	104	0.0833333
23	105	0.157895
22	106	0.1
23	107	0.666667
22	108	0.121212
23	109	0.307692
22	110	1.07143
25	25	0.307692
24	26	0.533333
25	27	0.305556
24	28	0.263158
25	29	0.105263
24	30	0.576923
25	31	0.681818
24	32	0.0344828
25	33	0.0344828
24	34	0.24
25	35	0.25
24	36	0.15625
25	37	0.230769
24	38	0.259259
25	39	0.0909091
24	40	0.809524
25	41	0.0454545
24	42	0.555556
25	43	0.0555556
24	44	0.53125
25	45	0.210526
24	46	0.0740741
25	47	0.37037
24	48	0.0322581
25	49	0.4
24	50	0.666667
25	51	0.411765
24	52	0.2
25	53	0.685714
24	54	0.454545
25	55	0.111111
24	56	0.266667
25	57	0.257143
24	58	0.0789474
25	59	0.15625
24	60	0.130435
25	61	0.344828
24	62	0.0869565
25	63	0.228571
24	64	0.242424
25	65	0.4
24	66	0.333333
25	67	0.0645161
24	68	0.148148
25	69	0.153846
24	70	0.0666667
25	71	0.0277778
24	72	0.1875
25	73	2.6
24	74	0.75
25	75	0.205128
24	76	0.25
25	77	0.470588
24	78	0.307692
25	79	0.178571
24	80	0.478261
25	81	0.357143
24	82	0.0882353
25	83	0.625
24	84	0.433333
25	85	0.357143
24	86	0.147059
25	87	0.416667
24	88	0.0967742
25	89	0.0909091
24	90	0.047619
25	91	0.173913
24	92	0.25
25	93	0.181818
24	94	0.277778
25	95	0.258065
24	96	0.44
25	97	0.52
24	98	0.444444
25	99	0.363636
24	100	0.0857143
25	101	0.344828
24	102	0.22449
25	103	0.0714286
24	104	0.264706
25	105	0.24
24	106	0.65
25	107	0.947368
24	108	5
25	109	0.777778
27	25	1.3
26	26	0.666667
27	27	0.434783
26	28	0.305556
27	29	0.228571
26	30	0.333333
27	31	0.482759
26	32	0.137931
27	33	0.25
26	34	0.5
27	35	0.148148
26	36	0.0740741
27	37	0.366667
26	38	0.3125
27	39	0.192308
26	40	0.285714
27	41	0.96
26	42	0.0606061
27	43	1.15789
26	44	0.227273
27	45	0.631579
26	46	0.44
27	47	0.4
26	48	0.689655
27	49	0.85
26	50	0.0416667
27	51	0.76
26	52	0.037037
27	53	0.291667
26	54	0.5
27	55	0.764706
26	56	0.206897
27	57	0.413793
26	58	0.461538
27	59	0.5
26	60	0.68
27	61	0.1875
26	62	0.555556
27	63	0.7
26	64	0.484848
27	65	0.444444
26	66	0.171429
27	67	0.16
26	68	0.0512821
27	69	0.15625
26	70	0.32
27	71	0.371429
26	72	0.791667
27	73	0.258065
26	74	0.285714
27	75	0.08
26	76	0.28
27	77	0.230769
26	78	0.0882353
27	79	0.0909091
26	80	0.647059
27	81	0.928571
26	82	0.354839
27	83	1.45833
26	84	0.56
27	85	0.133333
26	86	0.827586
27	87	0.25
26	88	0.333333
27	89	0.526316
26	90	0.272727
27	91	0.227273
26	92	0.0625
27	93	0.346154
26	94	0.0606061
27	95	0.171429
26	96	0.4375
27	97	1.08
26	98	0.0526316
27	99	0.347826
26	100	0.571429
27	101	0.28
26	102	0.733333
27	103	0.310345
26	104	0.631579
27	105	0.166667
26	106	0.466667
27	107	0.166667
26	108	0.157895
27	109	0.0769231
26	110	1.33333
27	113	1.05
28	26	0.647059
29	27	0.153846
28	28	0.6
29	29	0.0769231
28	30	0.0526316
29	31	0.192308
28	32	0.142857
29	33	0.375
28	34	0.272727
29	35	0.363636
28	36	0.24
29	37	0.28
28	38	0.454545
29	39	0.214286
28	40	0.1
29	41	0.03125
28	42	0.24
29	43	0.192308
28	44	0.25
29	45	0.0294118
28	46	0.366667
29	47	0.047619
28	48	0.117647
29	49	0.826087
28	50	0.947368
29	51	0.884615
28	52	0.0526316
29	53	0.322581
28	54	0.26087
29	55	0.142857
28	56	0.272727
29	57	0.16
28	58	0.103448
29	59	0.363636
28	60	0.12
29	61	0.176471
28	62	0.318182
29	63	0.0555556
28	64	0.1875
29	65	0.259259
28	66	0.28
29	67	0.304348
28	68	0.647059
29	69	0.137931
28	70	0.564103
29	71	0.666667
28	72	0.125
29	73	0.0909091
28	74	0.615385
29	75	0.0512821
28	76	0.3
29	77	0.214286
28	78	0.04
29	79	0.166667
28	80	0.294118
29	81	0.0645161
28	82	0.478261
29	83	0.454545
28	84	0.222222
29	85	0.475
28	86	0.230769
29	87	1.33333
28	88	0.16
29	89	1.28571
28	90	0.25
29	91	0.8125
28	92	0.107143
29	93	0.76
28	94	0.205882
29	95	0.583333
28	96	1
29	97	0.0588235
28	98	0.0833333
29	99	0.344828
28	100	1.3125
29	101	0.52381
28	102	0.384615
29	103	0.142857
28	104	0.525
29	105	0.380952
28	106	0.25
29	107	0.228571
28	108	0.233333
29	109	0.148148
28	110	0.653846
29	111	0.206897
28	112	0.4
29	113	1.07692
28	114	0.242424
29	115	0.176471
30	28	0.939394
30	30	0.333333
30	32	1
31	33	0.166667
30	34	0.0454545
31	35	0.0571429
30	36	0.344828
31	37	0.205882
30	38	0.208333
31	39	0.111111
30	40	0.34375
31	41	0.121212
30	42	0.2
31	43	0.375
30	44	0.238095
31	45	0.36
30	46	0.133333
31	47	0.166667
30	48	0.0344828
31	49	0.178571
30	50	0.142857
31	51	0.294118
30	52	0.243243
31	53	0.142857
30	54	0.346154
31	55	0.0238095
30	56	0.0857143
31	57	0.285714
30	58	0.322581
31	59	0.62069
30	60	0.515152
31	61	0.0277778
30	62	0.866667
31	63	0.84375
30	64	0.333333
31	65	0.16
30	66	0.176471
31	67	0.21875
30	68	0.206897
31	69	0.148148
30	70	0.6
31	71	0.0714286
30	72	0.366667
31	73	0.153846
30	74	0.2
31	75	0.52
30	76	0.217391
31	77	0.5625
30	78	0.56
31	79	0.857143
30	80	0.633333
31	81	0.166667
30	82	0.130435
31	83	0.636364
30	84	3.125
31	85	1
30	86	0.2
31	87	0.153846
30	88	0.133333
31	89	0.8
30	90	0.133333
31	91	0.0689655
30	92	0.166667
31	93	0.0555556
30	94	0.04
31	95	0.212121
30	96	0.228571
31	97	0.171429
30	98	0.125
31	99	0.105263
30	100	0.28
31	101	0.142857
30	102	0.333333
31	103	1.30769
30	104	0.4375
31	105	2
30	106	0.103448
31	107	0.5625
30	108	0.12
31	109	0.25
30	110	0.142857
31	111	0.238095
30	112	0.391304
31	113	0.0434783
30	114	0.097561
31	115	0.722222
30	116	0.26087
31	117	0.5
32	40	0.3
32	42	0.315789
32	44	1.4
32	46	0.114286
33	47	1.42857
32	48	0.535714
33	49	0.178571
32	50	0.1
33	51	0.571429
32	52	0.214286
33	53	0.48
32	54	0.6875
33	55	0.407407
32	56	0.266667
33	57	0.72
32	58	1.0625
33	59	0.130435
32	60	0.333333
33	61	0.192308
32	62	0.2
33	63	0.147059
32	64	0.0967742
33	65	0.12
32	66	0.25
33	67	0.551724
32	68	0.28125
33	69	0.464286
32	70	0.694444
33	71	0.2
32	72	0.0714286
33	73	0.882353
32	74	0.210526
33	75	0.130435
32	76	0.0689655
33	77	0.578947
32	78	0.9
33	79	0.1875
32	80	0.0689655
33	81	0.0555556
32	82	0.16
33	83	0.185185
32	84	0.0384615
33	85	0.225806
32	86	0.227273
33	87	0.121212
32	88	0.243243
33	89	0.178571
32	90	0.296296
33	91	0.166667
32	92	0.285714
33	93	0.352941
32	94	0.172414
33	95	0.08
32	96	0.114286
33	97	0.833333
32	98	0.157895
33	99	0.3
32	100	0.193548
33	101	0.111111
32	102	0.344828
33	103	0.0606061
32	104	0.181818
33	105	0.0714286
32	106	0.391304
33	107	0.3125
32	108	0.583333
33	109	0.714286
32	110	0.0454545
33	111	0.184211
32	112	0.333333
33	113	1.36842
32	114	0.551724
33	115	0.119048
32	116	0.478261
33	117	0.592593
33	119	0.125
33	121	0.5
34	52	0.352941
34	54	0.241379
34	56	0.689655
35	57	0.457143
34	58	0.125
35	59	0.108108
34	60	0.0322581
35	61	0.8
34	62	1.04545
35	63	0.380952
34	64	0.0689655
35	65	0.266667
34	66	0.0555556
35	67	0.147059
34	68	0.2
35	69	0.78125
34	70	0.133333
35	71	0.35
34	72	0.35
35	73	0.2
34	74	0.05
35	75	0.0571429
34	76	0.833333
35	77	0.882353
34	78	0.35
35	79	0.125
34	80	0.411765
35	81	0.0416667
34	82	0.1875
35	83	1.33333
34	84	0.0909091
35	85	0.5625
34	86	0.214286
35	87	0.285714
34	88	1.25
35	89	0.333333
34	90	1
35	91	0.789474
34	92	0.846154
34	94	0.909091
34	96	0.166667
34	98	0.333333
35	99	0.216216
34	100	0.310345
35	101	0.222222
34	102	0.208333
35	103	0.875
34	104	0.133333
35	105	0.193548
34	106	0.15
35	107	1.47368
34	108	0.181818
35	109	0.176471
34	110	0.2
35	111	0.357143
34	112	0.257143
35	113	0.486486
34	114	0.0645161
35	115	0.025641
34	116	0.08
35	117	0.625
34	118	0.175
35	119	0.380952
34	120	0.2
35	121	4
34	122	1.6
35	123	0.214286
35	125	2.16667
36	64	0.0882353
37	65	0.558824
36	66	0.222222
37	67	1.57895
36	68	0.291667
37	69	0.137931
36	70	0.222222
37	71	0.142857
36	72	0.533333
37	73	0.105263
36	74	0.08
37	75	0.529412
36	76	0.0540541
37	77	0.8125
36	78	1.15789
37	79	0.259259
36	80	0.473684
37	81	0.137931
36	82	0.318182
37	83	0.72
36	84	0.642857
37	85	1.57692
36	86	0.190476
37	87	0.0555556
36	88	0.125
37	89	0.392857
36	90	0.2
37	91	0.166667
36	100	0.0952381
37	101	0.173913
36	102	0.5625
37	103	0.1
36	104	0.243243
37	105	1.09375
36	106	0.172414
37	107	0.333333
36	108	1.15385
37	109	0.8
36	110	0.416667
37	111	1.41176
36	112	0.380952
37	113	0.238095
36	114	0.714286
37	115	0.352941
36	116	0.3
37	117	0.2
36	118	0.625
37	119	0.375
36	120	1.4
37	121	0.333333
36	122	0.5625
37	123	0.368421
36	124	0.285714
37	125	0.0333333
36	126	1.625
37	127	0.916667
39	65	0.428571
38	66	0.875
39	67	1.53846
38	68	0.0416667
39	69	0.130435
38	70	0.162162
39	71	0.37037
38	72	0.230769
39	73	0.15
38	74	0.611111
39	75	0.290323
38	76	0.464286
39	77	0.448276
38	78	0.736842
39	79	0.138889
38	80	0.441176
39	81	0.558824
38	82	0.272727
39	83	0.290323
38	84	0.27027
39	85	0.777778
38	86	0.0833333
39	87	0.075
39	89	0.121212
38	90	0.1875
39	91	0.175
38	92	0.578947
39	93	1.12
39	95	2
39	97	0.117647
39	99	0.269231
38	100	0.913043
39	101	0.117647
38	102	0.352941
39	103	0.833333
38	104	3
39	105	0.125
38	106	0.814815
39	107	0.258065
38	108	0.166667
39	109	0.909091
38	110	0.305556
39	111	0.333333
38	112	0.411765
39	113	1.30435
38	114	0.142857
39	115	0.428571
38	116	0.52381
39	117	0.212121
38	118	0.333333
39	119	0.0888889
38	120	0.625
39	121	0.344828
38	122	0.3
39	123	0.179487
38	124	0.478261
39	125	0.228571
38	126	0.413793
39	127	0.0930233
40	68	0.111111
40	70	0.147059
41	71	0.129032
40	72	0.516129
41	73	0.166667
40	74	0.68
41	75	0.357143
40	76	0.0666667
41	77	0.233333
40	78	0.09375
41	79	0.166667
40	80	0.5625
41	81	0.870968
40	82	0.565217
41	83	0.0714286
40	84	1.25
41	85	0.290323
40	86	0.428571
41	87	0.0540541
40	88	0.307692
41	89	0.166667
40	90	0.151515
41	91	0.461538
40	92	0.09375
41	93	0.111111
40	94	0.259259
41	95	0.166667
40	96	0.666667
41	97	0.222222
40	98	0.222222
41	99	0.0833333
40	100	0.296296
41	101	0.470588
40	102	0.153846
41	103	0.0333333
40	104	0.85
41	105	0.0833333
40	106	0.714286
41	107	0.611111
40	108	0.307692
41	109	0.0434783
40	110	0.0769231
41	111	0.21875
40	112	0.266667
41	113	0.296296
40	114	0.125
41	115	0.352941
40	116	0.222222
41	117	0.0909091
40	118	0.783784
41	119	0.527778
40	120	0.146341
41	121	0.111111
40	122	0.151515
41	123	0.75
40	124	0.310345
41	125	0.470588
40	126	0.111111
41	127	0.162791
43	69	1.45455
43	71	0.842105
42	72	0.461538
43	73	0.2
42	74	0.235294
43	75	0.875
42	76	0.16129
43	77	0.0909091
42	78	0.28125
43	79	0.117647
42	80	0.733333
43	81	0.869565
42	82	0.352941
43	83	0.333333
42	84	0.666667
43	85	0.181818
42	86	0.444444
43	87	0.111111
42	88	0.25
43	89	0.428571
42	90	0.37931
43	91	0.25
42	92	0.0689655
43	93	0.3
42	94	0.133333
43	95	0.125
42	96	0.166667
43	97	0.419355
42	98	0.0909091
43	99	0.28
42	100	0.5
43	101	0.625
42	102	1.45455
43	103	0.105263
42	104	0.458333
43	105	0.318182
42	106	0.142857
43	107	1.25
42	108	1.125
43	109	0.0526316
42	110	0.210526
43	111	0.172414
42	112	0.428571
43	113	0.464286
42	114	0.318182
43	115	0.0344828
42	116	0.44
43	117	0.2
42	118	0.206897
43	119	0.153846
42	120	0.366667
43	121	0.333333
42	122	0.117647
43	123	0.259259
42	124	0.4
43	125	1.33333
42	126	0.2
43	127	0.0689655
44	68	0.8
45	69	1.16667
44	70	0.107143
45	71	0.115385
44	72	0.259259
45	73	0.321429
44	74	0.2
45	75	0.130435
44	76	0.107143
45	77	0.333333
44	78	0.0769231
45	79	1.14286
44	80	0.592593
45	81	0.307692
44	82	0.1
45	83	0.125
44	84	0.0625
45	85	0.515152
44	86	0.205882
45	87	0.125
44	88	0.194444
45	89	1
44	90	0.447368
45	91	0.1
44	92	1.11765
45	93	0.297297
44	94	0.259259
45	95	0.142857
44	96	0.307692
45	97	0.789474
44	98	0.233333
45	99	0.277778
44	100	0.8
45	101	0.358974
44	102	0.0333333
45	103	0.909091
44	104	1.15385
45	105	1.25
44	106	8
45	107	8.25
44	108	0.384615
45	109	0.0769231
44	110	0.818182
45	111	0.28
44	112	0.333333
45	113	0.85
44	114	0.363636
45	115	0.516129
44	116	0.535714
45	117	0.0810811
44	118	0.277778
45	119	0.64
44	120	0.368421
45	121	0.148148
44	122	0.322581
45	123	0.6
44	124	0.173913
45	125	0.181818
44	126	0.025
45	127	0.4
46	78	0.535714
47	79	0.137931
46	80	0.212121
47	81	0.227273
46	82	0.333333
47	83	0.16
46	84	0.138889
47	85	0.333333
46	86	0.0769231
47	87	1.22222
46	88	0.09375
47	89	0.12
46	90	0.178571
47	91	0.291667
46	92	0.365854
47	93	0.285714
46	94	0.392857
47	95	0.4375
46	96	0.862069
47	97	0.241379
46	98	1.14286
47	99	0.1
46	100	0.24
47	101	0.705882
46	102	0.375
47	103	0.0416667
46	104	0.666667
47	105	1
46	106	0.166667
47	107	0.230769
46	108	0.714286
47	109	1.5
46	110	0.285714
47	111	3.75
46	112	0.625
47	113	0.135135
46	114	0.105263
47	115	1.38462
46	116	0.0930233
47	117	0.428571
46	118	0.44
47	119	0.677419
46	120	0.0344828
47	121	0.0606061
46	122	1.03704
47	123	0.272727
46	124	0.384615
47	125	1.27778
46	126	0.272727
47	127	0.15625
48	82	0.107143
48	84	0.65
49	85	0.25
48	86	0.0526316
49	87	0.166667
48	88	0.521739
49	89	0.0967742
48	90	0.521739
49	91	0.269231
48	92	0.666667
49	93	0.962963
48	94	0.192308
49	95	0.235294
48	96	0.227273
49	97	0.333333
48	98	0.5
49	99	0.117647
48	100	0.133333
48	102	0.586207
49	103	0.285714
48	104	0.482759
49	105	0.105263
48	106	0.8
49	107	0.0833333
48	108	0.3
49	109	0.176471
48	110	0.16
49	111	0.0909091
48	112	0.16
49	113	0.105263
48	114	0.28
49	115	0.138889
48	116	0.111111
49	117	0.133333
48	118	0.0588235
49	119	0.541667
48	120	0.52381
49	121	0.391304
48	122	0.2
49	123	1
48	124	0.206897
49	125	0.363636
48	126	0.125
49	127	0.333333
51	85	0.363636
50	86	0.571429
51	87	0.227273
50	88	0.423077
51	89	0.6
50	90	0.142857
50	92	0.44
51	93	0.0357143
50	94	0.384615
51	95	0.0789474
50	96	3
51	97	0.357143
50	98	0.0625
51	99	0.590909
50	100	0.25
51	101	0.428571
50	102	0.454545
51	103	0.882353
50	104	0.28
51	105	0.3
50	106	0.25
51	107	0.0769231
50	108	0.263158
51	109	0.142857
50	110	0.25
51	111	0.16
50	112	0.285714
51	113	0.16129
50	114	0.535714
51	115	0.0967742
50	116	0.114286
51	117	0.285714
50	118	0.172414
51	119	0.85
50	120	0.26087
51	121	0.333333
50	122	0.2
51	123	0.333333
50	124	0.137931
51	125	0.142857
50	126	0.4
51	127	0.0465116
52	94	0.0322581
52	96	0.133333
52	98	0.0714286
53	99	0.151515
52	100	0.375
53	101	1.66667
52	102	0.25
52	104	0.241379
53	105	0.130435
52	106	0.26087
53	107	1.58333
52	108	0.291667
53	109	0.08
52	110	0.565217
53	111	0.0833333
52	112	0.1
53	113	0.473684
52	114	0.263158
53	115	4.33333
52	116	0.944444
52	118	0.12
52	120	0.291667
53	121	0.185185
52	122	0.458333
53	123	0.806452
52	124	0.307692
53	125	0.647059
52	126	0.766667
53	127	1
54	100	1.47059
55	101	2
54	102	1
55	103	0.875
55	105	0.03125
54	106	0.777778
55	107	0.178571
54	108	0.0909091
55	109	0.318182
54	110	0.391304
55	111	0.269231
54	112	0.047619
55	113	0.483871
54	114	0.703704
55	115	0.04
54	116	0.129032
55	117	0.25
54	118	0.133333
55	119	0.9
54	120	0.166667
55	121	0.208333
54	122	0.0833333
55	123	0.325
54	124	1.25926
55	125	0.21875
54	126	0.230769
55	127	0.5
56	100	1.36364
57	101	0.5
56	102	1.06667
57	103	0.130435
56	104	0.166667
57	105	0.380952
56	106	0.125
57	107	0.0769231
56	108	0.133333
57	109	2.66667
56	110	0.192308
57	111	0.133333
56	112	0.583333
57	113	0.333333
56	114	0.571429
57	115	0.037037
56	116	0.133333
57	117	0.0454545
56	118	0.538462
57	119	0.133333
56	120	0.444444
57	121	0.482759
56	122	0.176471
57	123	0.285714
56	124	0.214286
57	125	1.33333
56	126	0.0810811
57	127	0.166667
58	104	0.0454545
58	106	0.368421
59	107	0.5
58	108	0.217391
59	109	1.5
58	110	0.545455
59	111	0.238095
58	112	0.233333
59	113	0.08
58	114	0.578947
59	115	0.517241
58	116	0.206897
59	117	0.564103
58	118	0.2
59	119	0.55
58	120	0.333333
59	121	1.42857
58	122	1.11111
59	123	1.28571
58	124	0.277778
59	125	0.6
58	126	3.45455
59	127	0.5
60	114	1.5
60	116	0.227273
19	17	0.166667
20	16	0.176471
21	17	0.117647
20	18	0.0625
21	19	0.147059
23	15	0.296296
22	16	0.142857
23	17	0.111111
22	18	0.0810811
23	19	0.0857143
22	20	0.333333
25	15	0.0857143
24	16	0.030303
25	17	0.277778
24	18	0.147059
25	19	0.153846
24	20	0.15625
27	15	0.475
26	16	0.137931
27	17	0.608696
26	18	0.166667
27	19	0.346154
26	20	0.583333
27	21	1.19231
28	14	0.483871
29	15	0.0344828
28	16	0.827586
29	17	0.04
28	18	0.774194
29	19	0.5
28	20	0.117647
29	21	2.75
30	14	0.866667
31	15	0.294118
30	16	0.4
31	17	0.107143
30	18	0.36
31	19	0.15
30	20	0.129032
31	21	0.555556
32	16	0.2
32	18	0.625
33	19	0.208333
32	20	0.842105
33	21	0.551724
32	22	0.323529
33	23	0.130435
34	20	0.125
35	21	0.382353
34	22	0.136364
35	23	0.333333
34	24	0.894737
37	21	0.32
36	22	0.0952381
37	23	0.826087
36	24	2.33333
38	22	0.178571
39	23	0.789474
38	24	0.608696
39	25	0.210526
40	22	0.8
41	23	0.181818
40	24	0.194444
41	25	0.107143
40	26	0.521739
65	101	0.636364
65	103	0.310345
64	104	0.0666667
65	105	0.236842
64	106	0.0277778
65	107	0.25
67	95	1.33333
67	97	0.25
66	98	0.294118
67	99	0.119048
66	100	0.157895
67	101	0.152174
66	102	0.269231
67	103	0.129032
66	104	0.361111
67	105	0.0277778
66	106	0.12
67	107	0.25
66	108	0.105263
67	109	0.157895
66	110	0.1
67	111	0.272727
66	112	0.52381
67	113	0.827586
66	114	0.521739
67	115	0.458333
66	116	0.4
67	117	0.75
66	118	2.5
67	119	0.909091
67	121	2.09091
69	91	1.61111
68	92	0.538462
69	93	0.193548
68	94	0.0344828
69	95	0.454545
68	96	0.190476
69	97	0.333333
68	98	0.318182
69	99	0.0697674
68	100	0.08
69	101	1.75
68	102	0.375
69	103	0.217391
68	104	0.0357143
69	105	0.131579
68	106	0.357143
69	107	0.631579
68	108	0.64
69	109	0.0625
68	110	0.0645161
69	111	0.1875
68	112	0.2
69	113	0.181818
68	114	0.625
69	115	0.0333333
68	116	0.526316
69	117	0.0625
68	118	0.923077
69	119	0.272727
68	120	0.0967742
69	121	0.666667
68	122	0.571429
69	123	0.117647
68	124	0.5
69	125	0.625
70	96	0.1
70	98	0.354839
70	100	0.4375
70	102	0.451613
71	103	0.304348
70	104	0.0731707
71	105	0.352941
70	106	0.275862
71	107	0.0294118
70	108	0.578947
71	109	0.0789474
70	110	0.565217
71	111	0.875
70	112	0.232558
71	113	0.0434783
70	114	0.21875
71	115	0.478261
70	116	0.4
71	117	0.0465116
70	118	1.75
71	119	0.176471
70	120	0.151515
71	121	0.612903
70	122	0.142857
71	123	0.375
70	124	0.0555556
72	112	1.75
72	114	0.2
72	116	0.368421
72	118	0.151515
72	120	0.357143
31	25	0.190476
31	27	0.434783
31	29	0.380952
31	31	0.121212
32	24	0.107143
33	25	0.571429
32	26	0.0740741
33	27	0.272727
32	28	0.714286
33	29	0.292683
32	30	0.8
33	31	0.243243
32	32	0.0526316
33	33	0.0714286
32	34	0.952381
33	35	0.882353
32	36	0.583333
33	37	0.411765
32	38	0.235294
33	39	0.142857
33	41	0.275862
33	43	0.2
33	45	0.7
35	11	0.08
35	13	0.636364
34	14	0.689655
35	25	0.0357143
34	26	0.310345
35	27	0.037037
34	28	0.107143
35	29	0.90625
34	30	0.209302
35	31	0.172414
34	32	0.28
35	33	0.0833333
34	34	0.323529
35	35	0.444444
34	36	0.576923
34	38	0.16
35	39	0.0344828
34	40	0.235294
35	41	0.2
34	42	0.193548
35	43	0.08
34	44	0.16
35	45	0.0689655
34	46	0.0740741
35	47	0.681818
34	48	0.230769
35	49	0.25
37	11	1.66667
36	12	0.516129
37	13	0.333333
36	14	0.185185
37	15	0.129032
37	25	0.5
36	26	0.133333
37	27	0.230769
36	28	0.318182
37	29	0.8
36	30	0.0645161
37	31	0.65
36	32	0.148148
37	33	0.45
36	34	0.703704
37	35	0.192308
36	38	0.0416667
37	39	0.2
36	40	0.272727
37	41	0.307692
36	42	0.222222
37	43	0.0384615
36	44	0.375
37	45	0.333333
36	46	0.238095
37	47	0.342105
36	48	0.0666667
37	49	0.125
36	50	0.03125
37	51	0.192308
36	52	1.07692
37	53	0.428571
39	11	0.05
38	12	0.47619
39	13	0.0526316
38	14	0.25
39	15	0.3
38	16	0.318182
38	26	1.47368
39	27	0.107143
38	28	0.227273
39	29	0.307692
38	30	0.0625
39	31	0.1875
38	32	0.52381
39	33	0.210526
38	34	0.1
39	35	0.5
39	39	0.4
38	42	0.466667
39	43	0.16
38	44	0.173913
39	45	0.111111
38	46	0.190476
39	47	0.0526316
38	48	0.391304
39	49	0.0285714
38	50	1.07692
39	51	0.15
38	52	0.294118
39	53	0.111111
38	54	0.636364
39	55	0.0810811
41	11	0.578947
40	12	0.333333
41	13	0.392857
40	14	1
41	15	1.2
40	16	0.357143
41	17	0.44
41	27	0.846154
40	28	0.12
41	29	0.0645161
40	30	0.315789
41	31	1.66667
40	32	0.08
41	33	0.516129
40	34	0.25
41	35	0.04
40	36	0.2
41	37	0.230769
40	38	0.375
41	39	0.310345
40	40	0.25
41	41	0.852941
40	42	0.333333
41	43	0.483871
40	44	0.526316
41	45	0.458333
40	46	0.16129
41	47	0.272727
40	48	0.333333
41	49	0.275862
40	50	0.4
41	51	0.282051
40	52	0.333333
41	53	0.179487
40	54	1.17647
41	55	0.580645
40	56	0.166667
41	57	0.289474
40	58	1
41	59	0.121212
41	61	0.857143
41	63	0.0344828
40	64	1.5
41	65	1.71429
40	66	0.0625
41	67	0.194444
41	69	0.555556
43	9	0.217391
42	10	0.166667
43	11	0.333333
42	12	0.0285714
43	13	0.184211
42	14	0.921053
43	15	0.90625
42	16	0.555556
43	17	0.214286
42	18	1.53846
43	19	0.32
43	21	0.818182
43	23	0.181818
43	25	0.684211
42	26	2.5
43	27	1.42857
42	28	0.833333
43	29	1.05882
42	30	0.12
43	31	0.181818
42	32	0.285714
43	33	3
42	34	0.0909091
43	35	0.75
42	36	0.666667
43	37	1
42	38	0.0869565
43	39	0.333333
42	40	0.25
43	41	0.625
42	42	0.444444
43	43	0.285714
42	44	0.148148
43	45	0.285714
42	46	0.08
43	47	0.208333
42	48	0.233333
43	49	0.615385
42	50	0.157895
43	51	0.25
42	52	0.173913
43	53	0.4
42	54	0.375
43	55	0.111111
42	56	0.0666667
43	57	0.0588235
42	58	0.318182
43	59	0.56
42	60	0.484848
43	61	0.806452
42	62	0.228571
43	63	0.157895
42	64	0.135135
43	65	0.333333
42	66	0.269231
43	67	0.153846
42	68	0.107143
42	70	0.181818
45	9	0.40625
44	10	0.62963
45	11	0.727273
44	12	0.526316
45	13	0.259259
44	14	0.0555556
45	15	1
44	16	0.433333
45	17	0.418605
44	18	0.382353
45	19	0.351351
44	20	0.478261
45	21	0.125
44	22	0.296296
45	23	0.0909091
44	24	0.0952381
45	25	0.137931
44	26	0.534884
45	27	0.533333
44	28	0.285714
45	29	0.236842
44	30	0.608696
45	31	0.842105
44	32	0.133333
45	33	0.607143
44	34	0.935484
45	35	5.66667
44	36	1
45	37	0.4
44	38	0.3
45	39	0.0769231
44	40	0.764706
45	41	1.04
44	42	0.0882353
45	43	1.5
44	44	0.52
45	45	0.0714286
44	46	0.176471
45	47	0.26087
44	48	0.933333
45	49	0.222222
44	50	0.85
45	51	0.0357143
44	52	0.952381
45	53	0.157895
44	54	0.210526
45	55	1.81818
44	56	0.142857
45	57	1.22727
44	58	0.24
45	59	0.464286
44	60	0.103448
45	61	0.428571
44	62	0.131579
45	63	0.375
44	64	0.482759
45	65	0.533333
44	66	0.0810811
45	67	0.0909091
47	7	3.125
46	8	0.4
47	9	0.774194
46	10	0.709677
47	11	0.333333
46	12	0.227273
47	13	9.5
46	14	1.5
47	15	1.09091
46	16	0.333333
47	17	0.52381
46	18	0.413793
47	19	0.916667
46	20	0.714286
47	21	0.28
46	22	1
47	23	0.111111
46	24	1.16667
47	25	0.958333
46	26	0.0666667
47	27	0.413793
46	28	0.2
47	29	1.42308
46	30	0.230769
47	31	0.037037
46	32	0.37931
47	33	0.428571
46	34	0.785714
47	35	0.1
46	36	0.75
47	37	0.166667
46	38	0.823529
47	39	0.269231
46	40	1.15
47	41	0.225806
46	42	0.0606061
47	43	0.555556
46	44	0.607143
47	45	0.628571
46	46	0.857143
47	47	0.08
46	48	0.172414
47	49	1.75
46	50	0.27027
47	51	0.210526
46	52	0.0384615
47	53	0.103448
46	54	0.5
47	55	0.285714
46	56	0.290323
47	57	0.304348
46	58	0.363636
47	59	0.16
46	60	0.857143
47	61	0.107143
46	62	0.333333
47	63	0.5
46	64	0.0344828
47	65	1.03846
46	66	0.380952
47	67	0.833333
46	68	0.0322581
47	69	0.0625
46	70	0.458333
47	71	0.535714
49	7	0.47619
48	8	0.482759
49	9	0.285714
48	10	0.1
49	11	0.275862
48	12	1.15385
49	13	1.5
48	14	1
49	15	2.5
48	16	1.0625
49	17	0.0714286
48	18	0.111111
49	19	0.333333
48	20	1.82759
49	21	0.791667
48	22	0.0645161
49	23	0.538462
48	24	0.129032
49	25	0.857143
48	26	0.892857
49	27	0.464286
48	28	0.0588235
49	29	0.96
48	30	0.4
49	31	2.2
48	32	0.26087
49	33	2.66667
48	34	1.13333
49	35	0.538462
48	36	0.205882
49	37	0.9
48	38	0.8
49	39	0.15
48	40	0.354839
49	41	0.192308
48	42	0.181818
49	43	0.424242
48	44	0.4
49	45	0.321429
48	46	0.333333
49	47	0.107143
48	48	0.08
49	49	0.866667
48	50	0.2
49	51	0.0666667
[truncated: 447 more rows]

[truncated: 8 more sheets: SB3-A-Breast-total, SB3-B-Breast-total, SP1-Prostate-alternated, SP2-Prostate-alternated, SP3-Prostate-alternated, SP1-Prostate-total, SP2-Prostate-total, SP3-Prostate-total]
