# Supplementary material for: Integrative spatial and genomic analysis of tumor heterogeneity with Tumoroscope
Source: Nat Commun. 2024 Oct 29;15:9343. doi: 10.1038/s41467-024-53374-3 (PMC11522407; doi:10.1038/s41467-024-53374-3)
Supplement: Supplementary file 4 — Source Data [file 41467_2024_53374_MOESM4_ESM.zip › Source Data/Supplementary_Figure_11.xlsx]

## Sheet: Breast
	Clone1	Clone2	Clone3	Clone4	Clone5	Clone6	Clone7
Tumoroscope SB1a	0.0140892	0.0680459	0.196979	0.222365	0.410158	0.0862108	0.00215165
Tumoroscope SB1b	0.00539593	0.235231	0.0234952	0.197977	0.25562	0.280808	0.00147343
Tumoroscope SB2a	0.145305	0.0756827	0.162675	0.000414848	0.322193	0.0030843	0.290646
Tumoroscope SB2b	0.016296	0.0242638	0.253181	0.233502	0.448716	0.0214991	0.00254143
Tumoroscope SB3a	0.125386	0.122263	0.113056	0.0531282	0.30813	0.0610339	0.217002
Tumoroscope SB3b	0.108221	0.0671162	0.165207	0.00032113	0.41131	0.00233549	0.24549
Cardelino SB1a	0.055363	0.296695	0.165056	0.0105376	0.207915	0.242892	0.0215413
Cardelino SB1b	0.0317398	0.327515	0.206094	0.0271217	0.111696	0.258967	0.0368667
Cardelino SB2a	0.0247861	0.293693	0.104825	0.0240099	0.0654494	0.427468	0.0597689
Cardelino SB2b	0.074886	0.327263	0.117843	0.00855458	0.212311	0.237857	0.0212862
Cardelino SB3a	0.0266234	0.280405	0.12748	0.0296487	0.0780548	0.410369	0.0474189
Cardelino SB3b	0.0288799	0.315565	0.125975	0.0225383	0.0512755	0.414317	0.0414489
Tumoroscope average	0.0691156	0.0987671	0.152432	0.117951	0.359355	0.0758285	0.126551
cardelinoo average	0.0403797	0.306856	0.141212	0.0204018	0.121117	0.331978	0.0380551
canopy	0	0.24183	0.21983	0.18516	0.11866	0.14083	0.09366

## Sheet: Prostate
	Clone1	Clone2	Clone3	Clone4
Tumoroscope SP1	0.0979605	0.154263	0.100239	0.647537
Tumoroscope SP2	0.00030581	0.270642	0.195107	0.533945
Tumoroscope SP3	0	0.268866	0.171261	0.559873
Cardelino SP1	0.00486329	0.339674	0.368637	0.286826
Cardelino SP2	0.00885496	0.455878	0.187481	0.347786
Cardelino SP3	0.0494827	0.467836	0.161943	0.320738
Tumoroscope average	0.0327554	0.231257	0.155535	0.580452
cardelino average	0.021067	0.421129	0.239354	0.31845
canopy	0	0.435	0.238	0.327
